# Supplementary material for: Global chromosome rearrangement induced by CRISPR-Cas9 reshapes the genome and transcriptome of human cells
Source: Nucleic Acids Res. 2022 Mar 4;50(6):3456–74. doi: 10.1093/nar/gkac153 (PMC8989517; doi:10.1093/nar/gkac153)
Supplement: gkac153_Supplemental_Files [file gkac153_supplemental_files.zip]

Archive with 8 entries (8 files):
- Supplementary Materials.pdf
- TableS1.xlsx
- TableS2.xlsx
- TableS3.xlsx
- TableS4.xlsx
- TableS5.xlsx
- TableS6.xlsx
- TableS7.xlsx
