# Supplementary material for: Global chromosome rearrangement induced by CRISPR-Cas9 reshapes the genome and transcriptome of human cells
Source: Nucleic Acids Res. 2022 Mar 4;50(6):3456–74. doi: 10.1093/nar/gkac153 (PMC8989517; doi:10.1093/nar/gkac153)
Supplement: gkac153_Supplemental_Files [file gkac153_supplemental_files.zip › TableS1.xlsx]

## Sheet: Sheet1
Supplementary Table 1. The sgRNAs targeting L1 or Alu
sgRNA candidates for L1 or Alu elements.
sgL1 and sgAlu were used in the present study.
The on-target and off-target score were calculated using IDT CRISPR-Cas9 guide RNA design checker
	sgRNA	sequence	exact match in hg38	with 1 mismatch	with 2 mismatch	on-target score	off-target score
	sgL1	TTCCAATCAATAGAAAAAGA	7398	11576	13707	50	0
	sgL1_1	TTTGAGTTCATTGTAGATTC	9817	16398	24719	59	0
	sgL1_2	GAAAAAATGCTCATCATCAC	10837	21648	25771	39	0
	sgAlu	TGTAATCCCAGCACTTTGGG	317924	635807	818966	39	0
	sgAlu_1	GCCTGTAATCCCAGCACTTT	236437	554833	763194	37	0
	sgAlu_2	GCACTTTGGGAGGCCGAGGC	93391	342622	601932	9	0
	sgNC	CGCTTCCGCGGCCCGTTCAA	0	0	0	18	89
