# Supplementary material for: Global chromosome rearrangement induced by CRISPR-Cas9 reshapes the genome and transcriptome of human cells
Source: Nucleic Acids Res. 2022 Mar 4;50(6):3456–74. doi: 10.1093/nar/gkac153 (PMC8989517; doi:10.1093/nar/gkac153)
Supplement: gkac153_Supplemental_Files [file gkac153_supplemental_files.zip › TableS2.xlsx]

## Sheet: SCR-L1_NC
Chr	Start	End	SVTYPE	SVID	Func.refGene	Gene.refGene	GeneDetail.refGene	cpgIslandExt	cytoBand
chr1	11682892	11682892	translocation	7_1	intergenic	LINC01647;FBXO2	dist=9481;dist=25526	.	1p36.22
chr1	11683238	11683238	translocation	7_2	intergenic	LINC01647;FBXO2	dist=9827;dist=25180	.	1p36.22
chr1	29878052	29878052	translocation	9_1	intergenic	LINC01756;LINC01648	dist=201426;dist=608747	.	1p35.3
chr1	31129394	31129394	translocation	9_2	intergenic	LINC01648;MATN1	dist=618935;dist=54730	.	1p35.2
chr1	28007046	28007046	translocation	18_1	intergenic	IFI6;FAM76A	dist=8322;dist=45444	.	1p35.3
chr1	35511918	35511918	translocation	18_2	intergenic	ZMYM6;ZMYM1	dist=14349;dist=13469	.	1p34.3
chr1	28007040	28007040	translocation	19_1	intergenic	IFI6;FAM76A	dist=8316;dist=45450	.	1p35.3
chr1	35553982	35553982	translocation	19_2	intronic	ZMYM1	.	.	1p34.3
chr1	36733555	36733555	translocation	20_1	intronic	THRAP3	.	.	1p34.3
chr1	36734486	36734486	translocation	20_2	intronic	THRAP3	.	.	1p34.3
chr1	44059295	44059295	translocation	22_1	intronic	PTPRF	.	.	1p34.2
chr1	44059878	44059878	translocation	22_2	intronic	PTPRF	.	.	1p34.2
chr1	28003820	28003820	translocation	24_1	intergenic	IFI6;FAM76A	dist=5096;dist=48670	.	1p35.3
chr1	54539999	54539999	translocation	24_2	intronic	TCEANC2	.	.	1p32.3
chr1	56401292	56401292	translocation	26_1	intergenic	MIR4422;PLPP3	dist=709896;dist=559127	.	1p32.2
chr1	56401652	56401652	translocation	26_2	intergenic	MIR4422;PLPP3	dist=710256;dist=558767	.	1p32.2
chr1	56831123	56831123	translocation	27_1	intergenic	MIR4422;PLPP3	dist=1139727;dist=129296	.	1p32.2
chr1	56835024	56835024	translocation	27_2	intergenic	MIR4422;PLPP3	dist=1143628;dist=125395	.	1p32.2
chr1	56887710	56887710	translocation	29_1	intergenic	MIR4422;PLPP3	dist=1196314;dist=72709	.	1p32.2
chr1	56888085	56888085	translocation	29_2	intergenic	MIR4422;PLPP3	dist=1196689;dist=72334	.	1p32.2
chr1	64839485	64839485	translocation	35_1	intergenic	UBE2U;CACHD1	dist=127528;dist=96991	.	1p31.3
chr1	64854699	64854699	translocation	35_2	intergenic	UBE2U;CACHD1	dist=142742;dist=81777	.	1p31.3
chr1	73768796	73768796	translocation	43_1	intergenic	NEGR1;LINC01360	dist=1020519;dist=3057	.	1p31.1
chr1	73769199	73769199	translocation	43_2	intergenic	NEGR1;LINC01360	dist=1020922;dist=2654	.	1p31.1
chr1	81660356	81660356	translocation	45_1	intergenic	LINC01781;LOC101927434	dist=547883;dist=319209	.	1p31.1
chr1	81661371	81661371	translocation	45_2	intergenic	LINC01781;LOC101927434	dist=548898;dist=318194	.	1p31.1
chr1	81660350	81660350	translocation	46_1	intergenic	LINC01781;LOC101927434	dist=547877;dist=319215	.	1p31.1
chr1	81661557	81661557	translocation	46_2	intergenic	LINC01781;LOC101927434	dist=549084;dist=318008	.	1p31.1
chr1	83125975	83125975	translocation	48_1	intergenic	ADGRL2;LINC01361	dist=667553;dist=313591	.	1p31.1
chr1	83127639	83127639	translocation	48_2	intergenic	ADGRL2;LINC01361	dist=669217;dist=311927	.	1p31.1
chr1	86400852	86400852	translocation	52_1	intronic	COL24A1	.	.	1p22.3
chr1	86404594	86404594	translocation	52_2	intronic	COL24A1	.	.	1p22.3
chr1	94288374	94288374	translocation	55_1	intronic	BCAR3	.	.	1p22.1
chr1	94291315	94291315	translocation	55_2	intronic	BCAR3	.	.	1p22.1
chr1	224247116	224247116	translocation	68_1	intergenic	LOC100287497;FBXO28	dist=25555;dist=54673	.	1q42.11
chr1	224247637	224247637	translocation	68_2	intergenic	LOC100287497;FBXO28	dist=26076;dist=54152	.	1q42.11
chr1	144896296	144896296	translocation	71_1	ncRNA_intronic	LOC100996724	.	.	1q21.1
chr1	144901098	144901098	translocation	71_2	ncRNA_intronic	LOC100996724	.	.	1q21.1
chr1	145092947	145092947	translocation	72_1	intronic	NBPF20;NBPF9	.	.	1q21.1
chr1	145097143	145097143	translocation	72_2	intronic	NBPF20;NBPF9;SEC22B	.	.	1q21.1
chr1	146702247	146702247	translocation	73_1	intronic	CHD1L	.	.	1q21.1
chr1	146818249	146818249	translocation	73_2	intergenic	CHD1L;LINC00624	dist=50802;dist=35665	.	1q21.1
chr1	147752838	147752838	translocation	74_1	intronic	NBPF8	.	.	1q21.2
chr1	147775521	147775521	translocation	74_2	intronic	NBPF8	.	CpG: 29	1q21.2
chr1	157887272	157887272	translocation	79_1	intergenic	CD5L;LOC105371458	dist=75638;dist=8485	.	1q23.1
chr1	157887867	157887867	translocation	79_2	intergenic	CD5L;LOC105371458	dist=76233;dist=7890	.	1q23.1
chr1	159648707	159648707	translocation	81_1	intergenic	APCS;CRP	dist=90046;dist=33372	.	1q23.2
chr1	159649710	159649710	translocation	81_2	intergenic	APCS;CRP	dist=91049;dist=32369	.	1q23.2
chr1	175200568	175200568	translocation	84_1	intergenic	KIAA0040;TNR	dist=38339;dist=91367	.	1q25.1
chr1	175201926	175201926	translocation	84_2	intergenic	KIAA0040;TNR	dist=39697;dist=90009	.	1q25.1
chr1	181043583	181044093	inversion	88	intergenic	MR1;IER5	dist=12509;dist=13545	.	1q25.3
chr1	168186186	168186186	translocation	89_1	intergenic	TIPRL;SFT2D2	dist=14835;dist=9069	.	1q24.2
chr1	182274315	182274315	translocation	89_2	ncRNA_intronic	LINC01344	.	.	1q25.3
chr1	187464827	187464827	translocation	91_1	intergenic	LINC01037;NONE	dist=18473;dist=NONE	.	1q31.1
chr1	187466726	187466726	translocation	91_2	intergenic	LINC01037;NONE	dist=20372;dist=NONE	.	1q31.1
chr1	187466476	187466476	translocation	92_1	intergenic	LINC01037;NONE	dist=20122;dist=NONE	.	1q31.1
chr1	187466760	187466760	translocation	92_2	intergenic	LINC01037;NONE	dist=20406;dist=NONE	.	1q31.1
chr1	197500519	197500519	translocation	96_1	intronic	DENND1B	.	.	1q31.3
chr1	197503333	197503333	translocation	96_2	intronic	DENND1B	.	.	1q31.3
chr1	205178597	205178793	inversion	97	intronic	DSTYK	.	.	1q32.1
chr1	212471152	212471152	translocation	101_1	intronic	PPP2R5A	.	.	1q32.3
chr1	212472680	212472680	translocation	101_2	intronic	PPP2R5A	.	.	1q32.3
chr1	228024105	228024105	translocation	114_1	intronic	PRSS38	.	.	1q42.13
chr1	228024456	228024456	translocation	114_2	intronic	PRSS38	.	.	1q42.13
chr1	17051740	17051740	translocation	119_1	intergenic	ESPNP;FAM231C	dist=5088;dist=8562	CpG: 38	1p36.13
chr1	234912187	234912187	translocation	119_2	intergenic	LINC01132;LOC101927851	dist=44797;dist=180903	.	1q42.3
chr1	241776865	241776865	translocation	122_1	intronic	OPN3	.	.	1q43
chr1	241778214	241778214	translocation	122_2	intronic	OPN3	.	.	1q43
chr1	243782744	243782744	translocation	123_1	intronic	AKT3	.	.	1q44
chr1	243783804	243783804	translocation	123_2	intronic	AKT3	.	.	1q44
chr1	241636122	241636122	translocation	125_1	intergenic	RGS7;FH	dist=115592;dist=24735	.	1q43
chr1	245287033	245287033	translocation	125_2	UTR3	EFCAB2	NM_001143943:c.*17830>0	.	1q44
chr2	10826046	10826046	translocation	138_1	intronic	NOL10	.	.	2p25.1
chr2	10827022	10827022	translocation	138_2	intronic	NOL10	.	.	2p25.1
chr2	10826035	10826035	translocation	139_1	intronic	NOL10	.	.	2p25.1
chr2	10827194	10827194	translocation	139_2	intronic	NOL10	.	.	2p25.1
chr2	16406393	16406393	translocation	141_1	intergenic	GACAT3;FAM49A	dist=180582;dist=324337	.	2p24.3
chr2	16407765	16407765	translocation	141_2	intergenic	GACAT3;FAM49A	dist=181954;dist=322965	.	2p24.3
chr2	33764577	33764577	translocation	145_1	intronic	RASGRP3	.	.	2p22.3
chr2	33765261	33765261	translocation	145_2	intronic	RASGRP3	.	.	2p22.3
chr2	50814574	50814574	translocation	149_1	intronic	NRXN1	.	.	2p16.3
chr2	50816640	50816640	translocation	149_2	intronic	NRXN1	.	.	2p16.3
chr2	61700767	61700767	translocation	152_1	intergenic	USP34;XPO1	dist=2918;dist=4302	.	2p15
chr2	61703152	61703152	translocation	152_2	intergenic	USP34;XPO1	dist=5303;dist=1917	.	2p15
chr2	62611797	62611797	translocation	154_1	intergenic	B3GNT2;TMEM17	dist=159931;dist=115559	.	2p15
chr2	62615456	62615456	translocation	154_2	intergenic	B3GNT2;TMEM17	dist=163590;dist=111900	.	2p15
chr2	62614950	62614950	translocation	155_1	intergenic	B3GNT2;TMEM17	dist=163084;dist=112406	.	2p15
chr2	62617408	62617408	translocation	155_2	intergenic	B3GNT2;TMEM17	dist=165542;dist=109948	.	2p15
chr2	85519120	85519120	translocation	160_1	intronic	TCF7L1	.	.	2p11.2
chr2	85519499	85519499	translocation	160_2	intronic	TCF7L1	.	.	2p11.2
chr2	87575763	87575763	translocation	170_1	intergenic	MIR4771-2;CYTOR	dist=153781;dist=179211	.	2p11.2
chr2	91759767	91759767	translocation	170_2	intergenic	NONE;LOC654342	dist=NONE;dist=64942	.	2p11.1
chr2	96210937	96210937	translocation	174_1	intergenic	TRIM43B;TRIM43	dist=60458;dist=46829	.	2q11.1
chr2	96211322	96211322	translocation	174_2	intergenic	TRIM43B;TRIM43	dist=60843;dist=46444	.	2q11.1
chr2	96210717	96210717	translocation	175_1	intergenic	TRIM43B;TRIM43	dist=60238;dist=47049	.	2q11.1
chr2	96211341	96211341	translocation	175_2	intergenic	TRIM43B;TRIM43	dist=60862;dist=46425	.	2q11.1
chr2	116978298	116978298	translocation	180_1	intergenic	DPP10;DDX18	dist=374970;dist=1593957	.	2q14.1
chr2	116982309	116982309	translocation	180_2	intergenic	DPP10;DDX18	dist=378981;dist=1589946	.	2q14.1
chr2	242721037	242721037	translocation	187_1	intronic	GAL3ST2	.	.	2q37.3
chr2	242729376	242729376	translocation	187_2	intronic	GAL3ST2	.	.	2q37.3
chr2	129703752	129703752	translocation	188_1	intergenic	LOC101927881;LINC01854	dist=77451;dist=295994	.	2q14.3
chr2	129722285	129722285	translocation	188_2	intergenic	LOC101927881;LINC01854	dist=95984;dist=277461	.	2q14.3
chr2	131886723	131886723	translocation	189_1	intronic	PLEKHB2	.	.	2q21.1
chr2	131887317	131887317	translocation	189_2	intronic	PLEKHB2	.	.	2q21.1
chr2	160149125	160149125	translocation	193_1	intergenic	WDSUB1;BAZ2B	dist=5815;dist=26365	.	2q24.2
chr2	160151710	160151710	translocation	193_2	intergenic	WDSUB1;BAZ2B	dist=8400;dist=23780	.	2q24.2
chr2	155006887	155006887	translocation	197_1	intronic	GALNT13	.	.	2q24.1
chr2	167547087	167547087	translocation	197_2	intergenic	SCN7A;XIRP2	dist=203606;dist=197910	.	2q24.3
chr2	177377443	177377443	translocation	199_1	intergenic	MTX2;MIR1246	dist=174690;dist=88265	.	2q31.1
chr2	177386013	177386013	translocation	199_2	intergenic	MTX2;MIR1246	dist=183260;dist=79695	.	2q31.1
chr2	177373678	177373678	translocation	200_1	intergenic	MTX2;MIR1246	dist=170925;dist=92030	.	2q31.1
chr2	177386667	177386667	translocation	200_2	intergenic	MTX2;MIR1246	dist=183914;dist=79041	.	2q31.1
chr2	189119191	189119191	translocation	203_1	ncRNA_intronic	LINC01090	.	.	2q32.1
chr2	189120983	189120983	translocation	203_2	ncRNA_intronic	LINC01090	.	.	2q32.1
chr2	217089942	217089942	translocation	210_1	intergenic	LINC01963;MARCH4	dist=5027;dist=32643	.	2q35
chr2	217092558	217092558	translocation	210_2	intergenic	LINC01963;MARCH4	dist=7643;dist=30027	.	2q35
chr2	221345936	221345936	translocation	213_1	intergenic	MIR4268;EPHA4	dist=574650;dist=936811	.	2q35
chr2	221346310	221346310	translocation	213_2	intergenic	MIR4268;EPHA4	dist=575024;dist=936437	.	2q35
chr2	242506102	242506102	translocation	221_1	intronic	BOK	.	.	2q37.3
chr2	242507386	242507386	translocation	221_2	intronic	BOK	.	.	2q37.3
chr3	4017156	4017156	translocation	226_1	intergenic	LRRN1;SETMAR	dist=125638;dist=327832	.	3p26.1
chr3	4109550	4109550	translocation	226_2	intergenic	LRRN1;SETMAR	dist=218032;dist=235438	.	3p26.1
chr3	25030886	25030886	translocation	235_1	intronic	RARB	.	.	3p24.2
chr3	25032308	25032308	translocation	235_2	intronic	RARB	.	.	3p24.2
chr3	44741044	44742235	inversion	245	intergenic	ZNF35;ZNF502	dist=38761;dist=11900	.	3p21.31
chr3	49494286	49494286	translocation	249_1	intergenic	NICN1;DAG1	dist=27529;dist=11850	.	3p21.31
chr3	49494657	49494657	translocation	249_2	intergenic	NICN1;DAG1	dist=27900;dist=11479	.	3p21.31
chr3	52709848	52709848	translocation	252_1	intronic	PBRM1	.	.	3p21.1
chr3	52710218	52710218	translocation	252_2	intronic	PBRM1	.	.	3p21.1
chr3	98899062	98899062	translocation	267_1	intergenic	DCBLD2;MIR548G	dist=278529;dist=374091	.	3q12.1
chr3	98902452	98902452	translocation	267_2	intergenic	DCBLD2;MIR548G	dist=281919;dist=370701	.	3q12.1
chr3	99037453	99037453	translocation	268_1	intergenic	DCBLD2;MIR548G	dist=416920;dist=235700	.	3q12.1
chr3	99037823	99037823	translocation	268_2	intergenic	DCBLD2;MIR548G	dist=417290;dist=235330	.	3q12.1
chr3	99628781	99628781	translocation	269_1	ncRNA_intronic	MIR548G	.	.	3q12.1
chr3	99629687	99629687	translocation	269_2	ncRNA_intronic	MIR548G	.	.	3q12.1
chr3	120912266	120912266	translocation	276_1	intronic	STXBP5L	.	.	3q13.33
chr3	121577009	121577009	translocation	276_2	intronic	EAF2	.	.	3q13.33
chr3	127496515	127496515	translocation	279_1	intronic	MGLL	.	.	3q21.3
chr3	127497915	127497915	translocation	279_2	intronic	MGLL	.	.	3q21.3
chr3	144754815	144754815	translocation	287_1	intergenic	C3orf58;PLOD2	dist=1043605;dist=1032413	.	3q24
chr3	144755142	144755142	translocation	287_2	intergenic	C3orf58;PLOD2	dist=1043932;dist=1032086	.	3q24
chr3	162525741	162525741	translocation	297_1	intergenic	OTOL1;LINC01192	dist=1304011;dist=369290	.	3q26.1
chr3	162547642	162547642	translocation	297_2	intergenic	OTOL1;LINC01192	dist=1325912;dist=347389	.	3q26.1
chr3	162545373	162545373	translocation	298_1	intergenic	OTOL1;LINC01192	dist=1323643;dist=349658	.	3q26.1
chr3	162547657	162547657	translocation	298_2	intergenic	OTOL1;LINC01192	dist=1325927;dist=347374	.	3q26.1
chr3	176320834	176321737	inversion	300	downstream	LINC01208	.	.	3q26.32
chr4	1602958	1602958	translocation	305_1	intergenic	NKX1-1;FAM53A	dist=202728;dist=38650	.	4p16.3
chr4	1603727	1603727	translocation	305_2	intergenic	NKX1-1;FAM53A	dist=203497;dist=37881	.	4p16.3
chr4	49158326	49158326	translocation	319_1	intergenic	CWH43;NONE	dist=94231;dist=NONE	.	4p11
chr4	49636190	49636190	translocation	319_2	intergenic	CWH43;NONE	dist=572095;dist=NONE	.	4p11
chr4	69959847	69959847	translocation	324_1	intergenic	UGT2B10;UGT2B7	dist=73732;dist=2345	.	4q13.2
chr4	69960227	69960227	translocation	324_2	intergenic	UGT2B10;UGT2B7	dist=74112;dist=1965	.	4q13.2
chr4	79269133	79269133	translocation	326_1	intronic	FRAS1	.	.	4q21.21
chr4	79275250	79275250	translocation	326_2	intronic	FRAS1	.	.	4q21.21
chr4	170278463	170278463	translocation	362_1	intergenic	SH3RF1;NEK1	dist=86214;dist=35958	.	4q33
chr4	170278936	170278936	translocation	362_2	intergenic	SH3RF1;NEK1	dist=86687;dist=35485	.	4q33
chr4	179253890	179253890	translocation	365_1	intergenic	LINC01098;NONE	dist=341986;dist=NONE	.	4q34.3
chr4	179254878	179254878	translocation	365_2	intergenic	LINC01098;NONE	dist=342974;dist=NONE	.	4q34.3
chr5	13416606	13416606	translocation	386_1	intergenic	LINC01194;DNAH5	dist=611311;dist=273831	.	5p15.2
chr5	13422908	13422908	translocation	386_2	intergenic	LINC01194;DNAH5	dist=617613;dist=267529	.	5p15.2
chr5	24370541	24370541	translocation	388_1	intergenic	C5orf17;CDH10	dist=192167;dist=116668	.	5p14.2
chr5	24373494	24373494	translocation	388_2	intergenic	C5orf17;CDH10	dist=195120;dist=113715	.	5p14.2
chr5	29069316	29069316	translocation	390_1	ncRNA_exonic	LOC101929645	.	.	5p13.3
chr5	29069629	29069629	translocation	390_2	ncRNA_exonic	LOC101929645	.	.	5p13.3
chr5	52231787	52231787	translocation	392_1	intronic	ITGA1	.	.	5q11.2
chr5	52232166	52232166	translocation	392_2	intronic	ITGA1	.	.	5q11.2
chr5	99317522	99317522	translocation	413_1	intergenic	LINC02113;LOC100133050	dist=403864;dist=397687	.	5q21.1
chr5	104095041	104095041	translocation	413_2	intergenic	NUDT12;RAB9BP1	dist=1196539;dist=340134	.	5q21.2
chr5	115346716	115346716	translocation	415_1	intronic	LVRN	.	.	5q23.1
chr5	115351064	115351064	translocation	415_2	exonic	LVRN	.	.	5q23.1
chr5	115346739	115346739	translocation	416_1	intronic	LVRN	.	.	5q23.1
chr5	115350905	115350905	translocation	416_2	intronic	LVRN	.	.	5q23.1
chr5	143512866	143512866	translocation	432_1	intergenic	HMHB1;YIPF5	dist=312582;dist=24857	.	5q31.3
chr5	143515097	143515097	translocation	432_2	intergenic	HMHB1;YIPF5	dist=314813;dist=22626	.	5q31.3
chr5	147553038	147553038	translocation	435_1	intronic	SPINK14	.	.	5q32
chr5	147554611	147554611	translocation	435_2	intronic	SPINK14	.	.	5q32
chr5	147554240	147554240	translocation	436_1	intronic	SPINK14	.	.	5q32
chr5	147554779	147554779	translocation	436_2	intronic	SPINK14	.	.	5q32
chr5	156238906	156238906	translocation	440_1	intergenic	SGCD;PPP1R2P3	dist=44108;dist=38643	.	5q33.3
chr5	156300737	156300737	translocation	440_2	intergenic	PPP1R2P3;TIMD4	dist=21198;dist=45556	.	5q33.3
chr5	169597696	169597696	translocation	442_1	intergenic	FOXI1;LINC01187	dist=60967;dist=20955	.	5q35.1
chr5	169598750	169598750	translocation	442_2	intergenic	FOXI1;LINC01187	dist=62021;dist=19901	.	5q35.1
chr5	170260625	170260625	translocation	446_1	intergenic	GABRP;RANBP17	dist=19575;dist=28261	.	5q35.1
chr5	178183120	178183120	translocation	446_2	intergenic	ZNF354A;AACSP1	dist=25417;dist=8742	.	5q35.3
chr6	666375	666375	translocation	448_1	intronic	EXOC2	.	.	6p25.3
chr6	667873	667873	translocation	448_2	intronic	EXOC2	.	.	6p25.3
chr6	9460391	9460391	translocation	461_1	intergenic	LOC100506207;TFAP2A	dist=674713;dist=936525	.	6p24.3
chr6	9460776	9460776	translocation	461_2	intergenic	LOC100506207;TFAP2A	dist=675098;dist=936140	.	6p24.3
chr6	13486794	13486794	translocation	467_1	intronic	GFOD1	.	CpG: 198	6p23
chr6	13502072	13502072	translocation	467_2	intergenic	GFOD1;SIRT5	dist=14203;dist=72689	.	6p23
chr6	56802888	56802888	translocation	497_1	intronic	DST	.	.	6p12.1
chr6	56808190	56808190	translocation	497_2	intronic	DST	.	.	6p12.1
chr6	57572858	57572858	translocation	499_1	intergenic	PRIM2;GUSBP4	dist=59482;dist=661973	.	6p11.2
chr6	57585094	57585094	translocation	499_2	intergenic	PRIM2;GUSBP4	dist=71718;dist=649737	.	6p11.2
chr6	72571441	72571441	translocation	502_1	intergenic	LINC01626;RIMS1	dist=402866;dist=24965	.	6q13
chr6	72571814	72571814	translocation	502_2	intergenic	LINC01626;RIMS1	dist=403239;dist=24592	.	6q13
chr6	74865447	74865447	translocation	503_1	ncRNA_intronic	LOC101928516	.	.	6q13
chr6	74866646	74866646	translocation	503_2	ncRNA_intronic	LOC101928516	.	.	6q13
chr6	89923634	89923634	translocation	506_1	intronic	GABRR1	.	.	6q15
chr6	89923948	89923948	translocation	506_2	intronic	GABRR1	.	.	6q15
chr6	119417518	119417518	translocation	516_1	intronic	FAM184A	.	.	6q22.31
chr6	119417886	119417886	translocation	516_2	intronic	FAM184A	.	.	6q22.31
chr6	131884751	131885010	inversion	526	intergenic	AKAP7;ARG1	dist=280076;dist=9334	.	6q23.2
chr6	158876090	158876090	translocation	537_1	intronic	TULP4	.	.	6q25.3
chr6	158876470	158876470	translocation	537_2	intronic	TULP4	.	.	6q25.3
chr7	10312446	10312446	translocation	561_1	intergenic	PER4;NDUFA4	dist=636999;dist=659134	.	7p21.3
chr7	10849092	10849092	translocation	561_2	intergenic	PER4;NDUFA4	dist=1173645;dist=122488	.	7p21.3
chr7	31587028	31587028	translocation	569_1	intronic	CCDC129	.	.	7p14.3
chr7	31590305	31590305	translocation	569_2	intronic	CCDC129	.	.	7p14.3
chr7	31586772	31586772	translocation	570_1	intronic	CCDC129	.	.	7p14.3
chr7	31591994	31591994	translocation	570_2	intronic	CCDC129	.	.	7p14.3
chr7	91110910	91110910	translocation	598_1	intergenic	FZD1;MTERF1	dist=212778;dist=391281	.	7q21.2
chr7	91137288	91137288	translocation	598_2	intergenic	FZD1;MTERF1	dist=239156;dist=364903	.	7q21.2
chr7	96475900	96475900	translocation	599_1	intergenic	SEM1;DLX6-AS1	dist=136697;dist=121927	.	7q21.3
chr7	96482042	96482042	translocation	599_2	intergenic	SEM1;DLX6-AS1	dist=142839;dist=115785	.	7q21.3
chr7	66769429	66769429	translocation	606_1	ncRNA_intronic	STAG3L4	.	.	7q11.21
chr7	102019328	102019328	translocation	606_2	ncRNA_intronic	LOC100630923	.	.	7q22.1
chr7	138296455	138296455	translocation	616_1	intronic	SVOPL	.	.	7q34
chr7	138297284	138297284	translocation	616_2	intronic	SVOPL	.	.	7q34
chr7	148072865	148072865	translocation	628_1	intronic	CNTNAP2	.	.	7q36.1
chr7	148076378	148076378	translocation	628_2	intronic	CNTNAP2	.	.	7q36.1
chr7	152419412	152419412	translocation	634_1	intergenic	XRCC2;ACTR3B	dist=46162;dist=37422	.	7q36.1
chr7	152419784	152419784	translocation	634_2	intergenic	XRCC2;ACTR3B	dist=46534;dist=37050	.	7q36.1
chr7	149700280	149700280	translocation	637_1	intergenic	ATP6V0E2;ACTR3C	dist=122479;dist=244021	.	7q36.1
chr7	153790575	153790575	translocation	637_2	intronic	DPP6	.	.	7q36.2
chr7	18822985	18822985	translocation	644_1	intronic	HDAC9	.	.	7p21.1
chr7	158430189	158430189	translocation	644_2	intronic	NCAPG2	.	.	7q36.3
chr8	35959432	35959432	translocation	659_1	intergenic	UNC5D;KCNU1	dist=305364;dist=682410	.	8p12
chr8	35961861	35961861	translocation	659_2	intergenic	UNC5D;KCNU1	dist=307793;dist=679981	.	8p12
chr8	77337384	77337384	translocation	676_1	ncRNA_intronic	LINC01111	.	.	8q21.11
chr8	77338482	77338482	translocation	676_2	ncRNA_intronic	LINC01111	.	.	8q21.11
chr8	85865391	85865391	translocation	678_1	intergenic	RALYL;LRRCC1	dist=31313;dist=153932	.	8q21.2
chr8	85874203	85874203	translocation	678_2	intergenic	RALYL;LRRCC1	dist=40125;dist=145120	.	8q21.2
chr8	97098087	97098087	translocation	679_1	intergenic	LOC100500773;GDF6	dist=137511;dist=56474	.	8q22.1
chr8	97098479	97098479	translocation	679_2	intergenic	LOC100500773;GDF6	dist=137903;dist=56082	.	8q22.1
chr8	103435500	103435500	translocation	680_1	intergenic	UBR5;ODF1	dist=10583;dist=128348	.	8q22.3
chr8	103436005	103436005	translocation	680_2	intergenic	UBR5;ODF1	dist=11088;dist=127843	.	8q22.3
chr8	113085435	113085435	translocation	684_1	intergenic	LINC01609;CSMD3	dist=837003;dist=149724	.	8q23.3
chr8	113085808	113085808	translocation	684_2	intergenic	LINC01609;CSMD3	dist=837376;dist=149351	.	8q23.3
chr8	129465167	129465167	translocation	689_1	ncRNA_intronic	LINC00824	.	.	8q24.21
chr8	129471321	129471321	translocation	689_2	ncRNA_intronic	LINC00824	.	.	8q24.21
chr8	131909937	131909937	translocation	691_1	intronic	ADCY8	.	.	8q24.22
chr8	131910569	131910569	translocation	691_2	intronic	ADCY8	.	.	8q24.22
chr8	136166554	136166554	translocation	692_1	intergenic	LOC101927845;LINC01591	dist=272412;dist=79820	.	8q24.22
chr8	136351441	136351441	translocation	692_2	intergenic	LINC01591;KHDRBS3	dist=39479;dist=118267	.	8q24.22
chr9	86502941	86502941	translocation	704_1	intronic	KIF27	.	.	9q21.32
chr9	88456847	88456847	translocation	704_2	ncRNA_intronic	LOC389765	.	.	9q21.33
chr9	100761074	100761074	translocation	705_1	intronic	ANP32B	.	.	9q22.33
chr9	100761455	100761455	translocation	705_2	intronic	ANP32B	.	.	9q22.33
chr2	29822944	29822944	translocation	709_1	intronic	ALK	.	.	2p23.2
chr9	73919124	73919124	translocation	709_2	intergenic	TRPM3;TMEM2	dist=182610;dist=379158	.	9q21.12
chr2	123753665	123753665	translocation	719_1	intergenic	TSN;CNTNAP5	dist=1228237;dist=1029199	.	2q14.3
chr9	99938458	99938458	translocation	719_2	ncRNA_intronic	ANKRD18CP	.	.	9q22.33
chr9	124083679	124083679	translocation	731_1	exonic	GSN	.	.	9q33.2
chr9	124086886	124086886	translocation	731_2	exonic	GSN	.	.	9q33.2
chr10	13105036	13105036	translocation	755_1	intronic	CCDC3	.	.	10p13
chr10	13105271	13105271	translocation	755_2	intronic	CCDC3	.	.	10p13
chr10	13104977	13105261	inversion	756	intronic	CCDC3	.	.	10p13
chr10	47023103	47059580	inversion	763	intergenic	GPRIN2;NPY4R	dist=22535;dist=23954	.	10q11.22
chr10	47654458	47654458	translocation	766_1	intergenic	ANTXRLP1;ANTXRL	dist=13614;dist=3775	CpG: 62	10q11.22
chr10	51489136	51489136	translocation	766_2	intronic	TIMM23B	.	CpG: 71	10q11.23
chr6	81855819	81855819	translocation	767_1	intergenic	BCKDHB;FAM46A	dist=799832;dist=599628	.	6q14.1
chr10	52743123	52743123	translocation	767_2	intergenic	A1CF;PRKG1	dist=97688;dist=7788	.	10q11.23
chr10	59257385	59257983	inversion	774	intergenic	MIR3924;IPMK	dist=193066;dist=693295	.	10q21.1
chr10	78346603	78346603	translocation	779_1	intergenic	C10orf11;KCNMA1	dist=29470;dist=282756	.	10q22.3
chr10	78351642	78351642	translocation	779_2	intergenic	C10orf11;KCNMA1	dist=34509;dist=277717	.	10q22.3
chr10	127190418	127190418	translocation	800_1	intergenic	CTBP2;TEX36-AS1	dist=340788;dist=72522	.	10q26.13
chr10	127190776	127190776	translocation	800_2	intergenic	CTBP2;TEX36-AS1	dist=341146;dist=72164	.	10q26.13
chr10	127190680	127190680	translocation	801_1	intergenic	CTBP2;TEX36-AS1	dist=341050;dist=72260	.	10q26.13
chr10	127197221	127197221	translocation	801_2	intergenic	CTBP2;TEX36-AS1	dist=347591;dist=65719	.	10q26.13
chr10	127190418	127190418	translocation	804_1	intergenic	CTBP2;TEX36-AS1	dist=340788;dist=72522	.	10q26.13
chr10	127201102	127201102	translocation	804_2	intergenic	CTBP2;TEX36-AS1	dist=351472;dist=61838	.	10q26.13
chr10	132858488	132858488	translocation	808_1	intergenic	MIR378C;TCERG1L	dist=97557;dist=32167	.	10q26.3
chr10	132858879	132858879	translocation	808_2	intergenic	MIR378C;TCERG1L	dist=97948;dist=31776	.	10q26.3
chr11	1686824	1686824	translocation	815_1	upstream	FAM99A	.	.	11p15.5
chr11	1706964	1706964	translocation	815_2	upstream	FAM99B	.	.	11p15.5
chr11	1915273	1915273	translocation	817_1	intergenic	LSP1;LINC01150	dist=1780;dist=2716	.	11p15.5
chr11	1961083	1961083	translocation	817_2	intergenic	TNNT3;MRPL23	dist=1147;dist=7419	.	11p15.5
chr2	222651819	222651819	translocation	832_1	intergenic	EPHA4;PAX3	dist=212897;dist=412787	.	2q36.1
chr11	31299286	31299286	translocation	832_2	intronic	DCDC1	.	.	11p13
chr11	34728124	34728124	translocation	836_1	intergenic	EHF;APIP	dist=43290;dist=175719	.	11p13
chr11	34728666	34728666	translocation	836_2	intergenic	EHF;APIP	dist=43832;dist=175177	.	11p13
chr11	41162290	41162290	translocation	841_1	intronic	LRRC4C	.	.	11p12
chr11	41167021	41167021	translocation	841_2	intronic	LRRC4C	.	.	11p12
chr11	48529635	48529635	translocation	856_1	intergenic	OR4A47;TRIM49B	dist=18361;dist=523517	.	11p11.2
chr11	51416323	51416323	translocation	856_2	intergenic	OR4A5;OR4C46	dist=3875;dist=98959	.	11p11.12
chr11	58166998	58166998	translocation	861_1	intergenic	OR5B17;OR5B3	dist=40456;dist=2940	.	11q12.1
chr11	58168216	58168216	translocation	861_2	intergenic	OR5B17;OR5B3	dist=41674;dist=1722	.	11q12.1
chr11	66018876	66019882	inversion	867	intergenic	PACS1;KLC2	dist=6658;dist=4883	.	11q13.2
chr11	57967334	57967334	translocation	872_1	intergenic	OR9Q2;OR1S2	dist=8344;dist=3342	.	11q12.1
chr11	78368856	78368856	translocation	872_2	UTR3	TENM4	NM_001098816:c.*2470>0	.	11q14.1
chr11	99690482	99690482	translocation	879_1	exonic	CNTN5	.	.	11q22.1
chr11	99691306	99691306	translocation	879_2	intronic	CNTN5	.	.	11q22.1
chr11	117005294	117005294	translocation	881_1	intergenic	SIK3;PAFAH1B2	dist=36163;dist=9706	.	11q23.3
chr11	117080781	117080781	translocation	881_2	intronic	PCSK7	.	.	11q23.3
chr12	12544853	12546621	inversion	892	intronic	BORCS5	.	.	12p13.2
chr12	27434002	27434002	translocation	900_1	intronic	STK38L	.	.	12p11.23
chr12	27434369	27434369	translocation	900_2	intronic	STK38L	.	.	12p11.23
chr12	38318185	38318185	translocation	912_1	intergenic	NONE;ALG10B	dist=NONE;dist=392372	.	12q12
chr12	38318524	38318524	translocation	912_2	intergenic	NONE;ALG10B	dist=NONE;dist=392033	.	12q12
chr12	50182612	50182912	inversion	921	intergenic	TMBIM6;NCKAP5L	dist=23895;dist=2017	.	12q13.12
chr3	35939835	35939835	translocation	927_1	intergenic	ARPP21;STAC	dist=103847;dist=482144	.	3p22.3
chr12	64241055	64241055	translocation	927_2	intronic	SRGAP1	.	.	12q14.2
chr12	83844059	83844059	translocation	929_1	intergenic	TMTC2;SLC6A15	dist=315412;dist=1409208	.	12q21.31
chr12	83844669	83844669	translocation	929_2	intergenic	TMTC2;SLC6A15	dist=316022;dist=1408598	.	12q21.31
chr12	124457850	124457850	translocation	945_1	UTR5	ZNF664;ZNF664-RFLNA	NM_001204298:c.-388420>0;NM_152437:c.-388420>0;NM_001347902:c.-3385500>0;NM_001204299:c.-3385500>0	CpG: 194	12q24.31
chr12	124458545	124458545	translocation	945_2	UTR5	ZNF664;ZNF664-RFLNA	NM_001204298:c.-381470>0;NM_152437:c.-381470>0;NM_001347902:c.-3378550>0;NM_001204299:c.-3378550>0	CpG: 194	12q24.31
chr12	124458566	124458566	translocation	946_1	UTR5	ZNF664;ZNF664-RFLNA	NM_001204298:c.-381260>0;NM_152437:c.-381260>0;NM_001347902:c.-3378340>0;NM_001204299:c.-3378340>0	CpG: 194	12q24.31
chr12	124496137	124496137	translocation	946_2	UTR5	ZNF664	NM_001204298:c.-5550>0;NM_152437:c.-5550>0	.	12q24.31
chr12	104359630	104359630	translocation	949_1	UTR5	TDG	NM_003211:c.-1860>0	CpG: 58	12q23.3
chr12	125801148	125801148	translocation	949_2	intergenic	AACS;TMEM132B	dist=173269;dist=10014	.	12q24.31
chr12	131752623	131752623	translocation	952_1	intergenic	LINC01257;LOC107161159	dist=55147;dist=28035	.	12q24.33
chr12	131887189	131887189	translocation	952_2	intergenic	LOC338797;SFSWAP	dist=35089;dist=308443	.	12q24.33
chr12	131711055	131711055	translocation	953_1	intergenic	LINC01257;LOC107161159	dist=13579;dist=69603	.	12q24.33
chr12	131923571	131923571	translocation	953_2	intergenic	LOC338797;SFSWAP	dist=71471;dist=272061	.	12q24.33
chr10	123180932	123180932	translocation	954_1	intergenic	WDR11;FGFR2	dist=511894;dist=56912	.	10q26.13
chr12	132278790	132278790	translocation	954_2	intronic	SFSWAP	.	.	12q24.33
chr12	131326950	131326950	translocation	955_1	intergenic	STX2;RAN	dist=3131;dist=29589	.	12q24.33
chr12	132531964	132531964	translocation	955_2	intronic	EP400	.	.	12q24.33
chr13	65561690	65561878	inversion	975	intergenic	LINC00355;LINC01052	dist=911546;dist=878301	.	13q21.31
chr13	67174779	67174779	translocation	977_1	intronic	PCDH9	.	.	13q21.32
chr13	67177467	67177467	translocation	977_2	intronic	PCDH9	.	.	13q21.32
chr13	68977872	68977872	translocation	979_1	intergenic	LINC00364;LINC00550	dist=1023746;dist=457545	.	13q21.33
chr13	68978251	68978251	translocation	979_2	intergenic	LINC00364;LINC00550	dist=1024125;dist=457166	.	13q21.33
chr13	101894145	101894145	translocation	991_1	intronic	NALCN	.	.	13q33.1
chr13	101896468	101896468	translocation	991_2	intronic	NALCN	.	.	13q33.1
chr11	80462950	80462950	translocation	996_1	ncRNA_intronic	LOC101928944	.	.	11q14.1
chr13	110807015	110807015	translocation	996_2	intronic	COL4A1	.	.	13q34
chr13	111607199	111607199	translocation	999_1	intergenic	ANKRD10;LINC00431	dist=39745;dist=11175	.	13q34
chr13	113050238	113050238	translocation	999_2	intronic	SPACA7	.	.	13q34
chr14	23052223	23052223	translocation	1003_1	intronic	DAD1	.	.	14q11.2
chr14	23053604	23053604	translocation	1003_2	intronic	DAD1	.	.	14q11.2
chr14	31943008	31943008	translocation	1008_1	intergenic	DTD2;GPR33	dist=16328;dist=9142	.	14q12
chr14	31943379	31943379	translocation	1008_2	intergenic	DTD2;GPR33	dist=16699;dist=8771	.	14q12
chr14	47118175	47118175	translocation	1014_1	intergenic	LINC00871;RPL10L	dist=147071;dist=2045	.	14q21.2
chr14	63226291	63226291	translocation	1014_2	intronic	KCNH5	.	.	14q23.2
chr14	65360395	65360395	translocation	1016_1	intergenic	SPTB;CHURC1	dist=70529;dist=20684	.	14q23.3
chr14	65363602	65363602	translocation	1016_2	intergenic	SPTB;CHURC1	dist=73736;dist=17477	.	14q23.3
chr14	83635852	83635852	translocation	1021_1	intergenic	LINC01467;NONE	dist=1546447;dist=NONE	.	14q31.2
chr14	83636551	83636551	translocation	1021_2	intergenic	LINC01467;NONE	dist=1547146;dist=NONE	.	14q31.2
chr14	85874596	85874596	translocation	1024_1	ncRNA_intronic	LINC00911	.	.	14q31.3
chr14	85878968	85878968	translocation	1024_2	ncRNA_intronic	LINC00911	.	.	14q31.3
chr14	85878956	85878956	translocation	1025_1	ncRNA_intronic	LINC00911	.	.	14q31.3
chr14	85885464	85885464	translocation	1025_2	ncRNA_intronic	LINC00911	.	.	14q31.3
chr1	118969023	118969023	translocation	1033_1	intergenic	SPAG17;TBX15	dist=241131;dist=456643	.	1p12
chr15	23634812	23634812	translocation	1033_2	intergenic	GOLGA8S;GOLGA6L2	dist=21341;dist=49721	.	15q11.2
chr15	22676857	22676857	translocation	1035_1	intergenic	MIR4509-3;GOLGA8DP	dist=1616;dist=25428	.	15q11.2
chr15	28664243	28664243	translocation	1035_2	intergenic	GOLGA8G;MIR4509-3	dist=27072;dist=7394	.	15q13.1
chr15	52264609	52264609	translocation	1037_1	upstream	LEO1	.	.	15q21.2
chr15	52264793	52264793	translocation	1037_2	upstream	LEO1	.	.	15q21.2
chr14	23902006	23902006	translocation	1038_1	splicing	MYH7	NM_000257:exon5:c.346-20>0	.	14q11.2
chr15	35958651	35958651	translocation	1038_2	ncRNA_intronic	DPH6-AS1	.	.	15q14
chr15	55218229	55218229	translocation	1044_1	intergenic	UNC13C;LOC105370829	dist=297423;dist=130716	.	15q21.3
chr15	55224497	55224497	translocation	1044_2	intergenic	UNC13C;LOC105370829	dist=303691;dist=124448	.	15q21.3
chr15	75624735	75624735	translocation	1056_1	intergenic	GOLGA6D;COMMD4	dist=36587;dist=3602	.	15q24.2
chr15	78240429	78240429	translocation	1056_2	intergenic	LOC645752;LOC91450	dist=21241;dist=45146	.	15q24.3
chr15	78241286	78241286	translocation	1057_1	intergenic	LOC645752;LOC91450	dist=22098;dist=44289	.	15q24.3
chr15	79039351	79039351	translocation	1057_2	intergenic	CHRNB4;LOC646938	dist=105764;dist=5028	.	15q25.1
chr15	102151465	102151465	translocation	1065_1	intergenic	PCSK6;TM2D3	dist=121278;dist=21715	.	15q26.3
chr15	102166034	102166034	translocation	1065_2	intergenic	PCSK6;TM2D3	dist=135847;dist=7146	.	15q26.3
chr16	2032849	2032849	translocation	1068_1	intergenic	NOXO1;GFER	dist=1299;dist=1301	.	16p13.3
chr16	2073200	2073200	translocation	1068_2	intergenic	NPW;SLC9A3R2	dist=2444;dist=3669	.	16p13.3
chr16	25204042	25204042	translocation	1078_1	intergenic	LCMT1;AQP8	dist=14491;dist=24243	.	16p12.1
chr16	25204546	25204546	translocation	1078_2	intergenic	LCMT1;AQP8	dist=14995;dist=23739	.	16p12.1
chr16	27952904	27952904	translocation	1082_1	intronic	GSG1L	.	.	16p12.1
chr16	27953501	27953501	translocation	1082_2	intronic	GSG1L	.	.	16p12.1
chr16	46394600	46394600	translocation	1091_1	intergenic	NONE;ANKRD26P1	dist=NONE;dist=108649	.	16q11.2
chr16	46427411	46427411	translocation	1091_2	intergenic	NONE;ANKRD26P1	dist=NONE;dist=75838	.	16q11.2
chr16	49979409	49979409	translocation	1092_1	intergenic	ZNF423;CNEP1R1	dist=87579;dist=79708	.	16q12.1
chr16	49979774	49979774	translocation	1092_2	intergenic	ZNF423;CNEP1R1	dist=87944;dist=79343	.	16q12.1
chr16	55798890	55798890	translocation	1093_1	ncRNA_intronic	CES1P1	.	.	16q12.2
chr16	55862618	55862618	translocation	1093_2	intronic	CES1	.	.	16q12.2
chr16	69762123	69762123	translocation	1094_1	intergenic	NQO1;NOB1	dist=1552;dist=13634	.	16q22.1
chr16	69762889	69762889	translocation	1094_2	intergenic	NQO1;NOB1	dist=2318;dist=12868	.	16q22.1
chr16	69761807	69761807	translocation	1095_1	intergenic	NQO1;NOB1	dist=1236;dist=13950	.	16q22.1
chr16	69762896	69762896	translocation	1095_2	intergenic	NQO1;NOB1	dist=2325;dist=12861	.	16q22.1
chr16	85188713	85189819	inversion	1106	intergenic	LINC02139;LINC00311	dist=5664;dist=126745	.	16q24.1
chr17	10203433	10203433	translocation	1119_1	downstream	MYH13	.	.	17p13.1
chr17	10203834	10203834	translocation	1119_2	downstream	MYH13	.	.	17p13.1
chr17	14659419	14659419	translocation	1121_1	intergenic	HS3ST3B1;LOC101928475	dist=406698;dist=258703	.	17p12
chr17	14662406	14662406	translocation	1121_2	intergenic	HS3ST3B1;LOC101928475	dist=409685;dist=255716	.	17p12
chr17	35752217	35752217	translocation	1131_1	intronic	ACACA	.	.	17q12
chr17	35758770	35758770	translocation	1131_2	intronic	ACACA	.	.	17q12
chr17	39240824	39240824	translocation	1135_1	exonic	KRTAP4-7	.	.	17q21.2
chr17	39296153	39296153	translocation	1135_2	exonic	KRTAP4-6	.	.	17q21.2
chr17	41379304	41379304	translocation	1137_1	ncRNA_intronic	LINC00854	.	.	17q21.31
chr17	41401066	41401066	translocation	1137_2	intergenic	LINC00854;LINC00910	dist=20004;dist=46147	.	17q21.31
chr3	15511254	15511254	translocation	1141_1	intronic	COLQ	.	.	3p25.1
chr17	45326990	45326990	translocation	1141_2	intergenic	MYL4;ITGB3	dist=25945;dist=4218	.	17q21.32
chr17	46615802	46615802	translocation	1143_1	intergenic	HOXB1;HOXB2	dist=7530;dist=4217	.	17q21.32
chr17	46617284	46617284	translocation	1143_2	intergenic	HOXB1;HOXB2	dist=9012;dist=2735	.	17q21.32
chr17	73249657	73249657	translocation	1154_1	intronic	GGA3	.	.	17q25.1
chr17	74606645	74606645	translocation	1154_2	intergenic	ST6GALNAC2;ST6GALNAC1	dist=24500;dist=14193	.	17q25.1
chr11	28076176	28076176	translocation	1171_1	intronic	KIF18A	.	.	11p14.1
chr18	61209882	61209882	translocation	1171_2	intergenic	SERPINB5;SERPINB12	dist=37564;dist=13511	.	18q21.33
chr18	72152441	72152441	translocation	1175_1	intergenic	FAM69C;CNDP2	dist=27938;dist=11059	.	18q22.3
chr18	72152821	72152821	translocation	1175_2	intergenic	FAM69C;CNDP2	dist=28318;dist=10679	.	18q22.3
chr19	7258363	7258363	translocation	1187_1	intronic	INSR	.	.	19p13.2
chr19	7259348	7259348	translocation	1187_2	intronic	INSR	.	.	19p13.2
chr19	23562695	23562695	translocation	1200_1	intronic	ZNF91	.	.	19p12
chr19	23982429	23982429	translocation	1200_2	ncRNA_intronic	RPSAP58	.	.	19p12
chr19	23562498	23562498	translocation	1201_1	intronic	ZNF91	.	.	19p12
chr19	23982481	23982481	translocation	1201_2	ncRNA_intronic	RPSAP58	.	.	19p12
chr5	148715959	148715959	translocation	1208_1	intronic	AFAP1L1	.	.	5q32
chr19	51724488	51724488	translocation	1208_2	intergenic	MIR8074;CD33	dist=14223;dist=3847	.	19q13.41
chr13	92557764	92557764	translocation	1211_1	intronic	GPC5	.	.	13q31.3
chr19	40804978	40804978	translocation	1211_2	intergenic	AKT2;C19orf47	dist=13676;dist=21989	.	19q13.2
chr19	46778976	46778976	translocation	1216_1	intergenic	IGFL1;HIF3A	dist=44476;dist=21327	.	19q13.32
chr19	47899650	47899650	translocation	1216_2	intergenic	DHX34;MEIS3	dist=13689;dist=6725	.	19q13.32
chr19	53193320	53193320	translocation	1221_1	intronic	ZNF83	.	CpG: 64	19q13.41
chr19	53869429	53869429	translocation	1221_2	intronic	ZNF525	.	CpG: 52	19q13.42
chr19	58335456	58335456	translocation	1224_1	intergenic	ZNF552;FKBP1AP1	dist=9175;dist=1211	.	19q13.43
chr19	58526070	58526070	translocation	1224_2	intergenic	LOC100128398;ZSCAN1	dist=7496;dist=19364	.	19q13.43
chr20	30899238	30899238	translocation	1238_1	intronic	KIF3B	.	.	20q11.21
chr20	30899598	30899598	translocation	1238_2	intronic	KIF3B	.	.	20q11.21
chr19	42011916	42011916	translocation	1242_1	intergenic	PCAT19;LINC01480	dist=5357;dist=29944	.	19q13.2
chr20	35362161	35362161	translocation	1242_2	intronic	NDRG3	.	.	20q11.23
chr20	46843289	46843289	translocation	1248_1	intergenic	LINC01522;LINC00494	dist=224428;dist=145365	.	20q13.13
chr20	47214588	47214588	translocation	1248_2	intergenic	LINC00494;PREX1	dist=215207;dist=26205	.	20q13.13
chr20	54434622	54434622	translocation	1251_1	intergenic	LINC01441;CBLN4	dist=390887;dist=137791	.	20q13.2
chr20	54440681	54440681	translocation	1251_2	intergenic	LINC01441;CBLN4	dist=396946;dist=131732	.	20q13.2
chr21	27374157	27374700	inversion	1269	intronic	APP	.	.	21q21.3
chr21	28020697	28021715	inversion	1270	intergenic	CYYR1;ADAMTS1	dist=74974;dist=186891	.	21q21.3
chr21	23626204	23626204	translocation	1271_1	intergenic	LINC00308;MIR6130	dist=137357;dist=825402	.	21q21.1
chr21	29293559	29293559	translocation	1271_2	intergenic	LINC00113;LINC00314	dist=170007;dist=92123	.	21q21.3
chr21	30601824	30601824	translocation	1274_1	ncRNA_intronic	LINC00189	.	.	21q21.3
chr21	30602216	30602216	translocation	1274_2	ncRNA_intronic	LINC00189	.	.	21q21.3
chr12	78562995	78562995	translocation	1278_1	intronic	NAV3	.	.	12q21.2
chr21	44760033	44760033	translocation	1278_2	intergenic	LINC00322;LINC01679	dist=8114;dist=17902	.	21q22.3
chr22	27168075	27168075	translocation	1290_1	ncRNA_intronic	MIATNB	.	.	22q12.1
chr22	27169854	27169854	translocation	1290_2	ncRNA_intronic	MIATNB	.	.	22q12.1
chr22	32995475	32995475	translocation	1294_1	intronic	SYN3	.	.	22q12.3
chr22	33000869	33000869	translocation	1294_2	intronic	SYN3	.	.	22q12.3
chr22	35645165	35645165	translocation	1296_1	intergenic	LINC01399;HMGXB4	dist=18116;dist=8280	.	22q12.3
chr22	35646190	35646190	translocation	1296_2	intergenic	LINC01399;HMGXB4	dist=19141;dist=7255	.	22q12.3
chr22	39294107	39294107	translocation	1300_1	intergenic	CBX6;APOBEC3A	dist=25768;dist=59420	.	22q13.1
chr22	39298742	39298742	translocation	1300_2	intergenic	CBX6;APOBEC3A	dist=30403;dist=54785	.	22q13.1
chrX	1403817	1403817	translocation	1317_1	intronic	CSF2RA	.	.	Xp22.33
chrX	1407216	1407216	translocation	1317_2	intronic	CSF2RA	.	.	Xp22.33
chrX	1403592	1403592	translocation	1318_1	intronic	CSF2RA	.	.	Xp22.33
chrX	1407301	1407301	translocation	1318_2	intronic	CSF2RA	.	.	Xp22.33
chr16	66048818	66048818	translocation	1329_1	intergenic	LINC00922;CDH5	dist=438615;dist=351692	.	16q21
chrX	26419316	26419316	translocation	1329_2	intergenic	MAGEB5;VENTXP1	dist=182929;dist=157138	.	Xp21.3
chrX	29269151	29269151	translocation	1330_1	intronic	IL1RAPL1	.	.	Xp21.3
chrX	29270257	29270257	translocation	1330_2	intronic	IL1RAPL1	.	.	Xp21.3
chrX	114216669	114216669	translocation	1349_1	intergenic	HTR2C;IL13RA2	dist=72045;dist=21869	.	Xq23
chrX	114544514	114544514	translocation	1349_2	intergenic	LUZP4;PLS3-AS1	dist=2391;dist=207983	.	Xq23
chrX	131005306	131005306	translocation	1356_1	intergenic	FIRRE;STK26	dist=40635;dist=151939	.	Xq26.2
chrX	131007921	131007921	translocation	1356_2	intergenic	FIRRE;STK26	dist=43250;dist=149324	.	Xq26.2
chrX	131007721	131007721	translocation	1357_1	intergenic	FIRRE;STK26	dist=43050;dist=149524	.	Xq26.2
chrX	131008631	131008631	translocation	1357_2	intergenic	FIRRE;STK26	dist=43960;dist=148614	.	Xq26.2
chrX	131393590	131393590	translocation	1358_1	ncRNA_intronic	RAP2C-AS1	.	.	Xq26.2
chrX	131394332	131394332	translocation	1358_2	ncRNA_intronic	RAP2C-AS1	.	.	Xq26.2
chrX	131393592	131393592	translocation	1359_1	ncRNA_intronic	RAP2C-AS1	.	.	Xq26.2
chrX	131394198	131394198	translocation	1359_2	ncRNA_intronic	RAP2C-AS1	.	.	Xq26.2
chrX	135157998	135157998	translocation	1361_1	intergenic	SLC9A6;FHL1	dist=28570;dist=71561	.	Xq26.3
chrX	135158372	135158372	translocation	1361_2	intergenic	SLC9A6;FHL1	dist=28944;dist=71187	.	Xq26.3
chr1	53991154	53991154	translocation	2946_1	intronic	GLIS1	.	.	1p32.3
chr2	33141297	33141297	translocation	2946_2	ncRNA_intronic	LINC00486	.	.	2p22.3
chr1	164240561	164240561	translocation	2947_1	intergenic	LOC100422212;PBX1	dist=847580;dist=288036	.	1q23.3
chr2	190999443	190999443	translocation	2947_2	intergenic	MSTN;C2orf88	dist=71988;dist=3043	.	2q32.2
chr1	164240436	164240436	translocation	2948_1	intergenic	LOC100422212;PBX1	dist=847455;dist=288161	.	1q23.3
chr2	190999445	190999445	translocation	2948_2	intergenic	MSTN;C2orf88	dist=71990;dist=3041	.	2q32.2
chr1	180903298	180903298	translocation	2949_1	intronic	KIAA1614	.	.	1q25.3
chr3	48537148	48537148	translocation	2949_2	intronic	SHISA5	.	.	3p21.31
chr1	168186488	168186488	translocation	2950_1	intergenic	TIPRL;SFT2D2	dist=15137;dist=8767	.	1q24.2
chr3	53175885	53175885	translocation	2950_2	intergenic	RFT1;PRKCD	dist=11415;dist=19338	.	3p21.1
chr1	109494853	109494853	translocation	2951_1	intronic	CLCC1	.	.	1p13.3
chr3	110413393	110413393	translocation	2951_2	intergenic	MIR4445;PVRL3-AS1	dist=1091649;dist=350770	.	3q13.13
chr1	110191221	110191221	translocation	2952_1	intergenic	AMPD2;GSTM4	dist=16544;dist=7477	.	1p13.3
chr3	155531866	155531866	translocation	2952_2	intergenic	C3orf33;SLC33A1	dist=7790;dist=12435	.	3q25.31
chr4	78422826	78422826	translocation	2953_1	intergenic	CCNG2;CXCL13	dist=331613;dist=10081	.	4q21.1
chr4	161307131	161307131	translocation	2953_2	intergenic	RAPGEF2;FSTL5	dist=1025830;dist=997913	.	4q32.1
chr1	121215000	121215000	translocation	2954_1	intergenic	SRGAP2-AS1;EMBP1	dist=75235;dist=45910	.	1p11.2
chr5	49771230	49771230	translocation	2954_2	intergenic	EMB;PARP8	dist=33996;dist=190503	.	5q11.1
chr1	121215052	121215052	translocation	2955_1	intergenic	SRGAP2-AS1;EMBP1	dist=75287;dist=45858	.	1p11.2
chr5	49771009	49771009	translocation	2955_2	intergenic	EMB;PARP8	dist=33775;dist=190724	.	5q11.1
chr1	95335228	95335228	translocation	2956_1	intronic	SLC44A3	.	.	1p21.3
chr5	81987388	81987388	translocation	2956_2	intergenic	ATP6AP1L;MIR3977	dist=372923;dist=148586	.	5q14.2
chr1	214656750	214656750	translocation	2957_1	intronic	PTPN14	.	.	1q41
chr5	115177798	115177798	translocation	2957_2	exonic	AP3S1	.	CpG: 117	5q22.3
chr1	72258961	72258961	translocation	2958_1	intronic	NEGR1	.	.	1p31.1
chr5	154411815	154411815	translocation	2958_2	intergenic	KIF4B;SGCD	dist=14123;dist=1341952	.	5q33.2
chr1	38432781	38432781	translocation	2959_1	intronic	SF3A3	.	.	1p34.3
chr6	28863890	28863890	translocation	2959_2	upstream	HCG14	.	.	6p22.1
chr1	38432766	38432766	translocation	2960_1	intronic	SF3A3	.	.	1p34.3
chr6	28863601	28863601	translocation	2960_2	upstream	HCG14	.	.	6p22.1
chr1	225995611	225995611	translocation	2961_1	intergenic	SRP9;EPHX1	dist=17443;dist=2165	.	1q42.12
chr6	31924078	31924078	translocation	2961_2	intronic	NELFE	.	.	6p21.33
chr1	236154922	236154922	translocation	2962_1	intronic	NID1	.	.	1q42.3
chr7	148633344	148633344	translocation	2962_2	intergenic	EZH2;GHET1	dist=51903;dist=51275	.	7q36.1
chr1	168420999	168420999	translocation	2963_1	intergenic	LOC100505918;LOC101928565	dist=29105;dist=12353	.	1q24.2
chr8	30105889	30105889	translocation	2963_2	intergenic	DCTN6;RBPMS-AS1	dist=64734;dist=133746	.	8p12
chr1	94393763	94393763	translocation	2964_1	intergenic	GCLM;ABCA4	dist=18609;dist=64631	.	1p22.1
chr8	104102562	104102562	translocation	2964_2	intergenic	ATP6V1C1;LINC01181	dist=17277;dist=30698	.	8q22.3
chr1	86399020	86399020	translocation	2965_1	intronic	COL24A1	.	.	1p22.3
chr9	100675549	100675549	translocation	2965_2	intronic	TRMO	.	.	9q22.33
chr1	39604615	39604615	translocation	2966_1	intronic	MACF1	.	.	1p34.3
chr12	6472113	6472113	translocation	2966_2	intronic	SCNN1A	.	.	12p13.31
chr1	149214600	149214600	translocation	2967_1	intergenic	NBPF25P;FAM231D	dist=104875;dist=73635	.	1q21.2
chr12	32210656	32210656	translocation	2967_2	intergenic	KIAA1551;BICD1	dist=64613;dist=49529	.	12p11.21
chr1	145139580	145139580	translocation	2968_1	intronic	NBPF20;NBPF9	.	CpG: 61	1q21.1
chr12	93772164	93772164	translocation	2968_2	exonic	NUDT4	.	CpG: 91	12q22
chr1	57022719	57022719	translocation	2969_1	intronic	PLPP3	.	.	1p32.2
chr12	107863649	107863649	translocation	2969_2	intronic	BTBD11	.	.	12q23.3
chr1	220565661	220565661	translocation	2970_1	intergenic	RAB3GAP2;MARK1	dist=119818;dist=135864	.	1q41
chr12	124780664	124780664	translocation	2970_2	intronic	RFLNA;ZNF664-RFLNA	.	.	12q24.31
chr1	119401194	119401194	translocation	2971_1	intergenic	SPAG17;TBX15	dist=673302;dist=24472	.	1p12
chr15	51189301	51189301	translocation	2971_2	intergenic	SPPL2A;AP4E1	dist=131391;dist=11568	.	15q21.2
chr1	215044005	215044005	translocation	2972_1	intergenic	CENPF;KCNK2	dist=206091;dist=134880	.	1q41
chr15	63770039	63770039	translocation	2972_2	intergenic	LOC102723344;USP3	dist=40304;dist=26671	.	15q22.31
chr1	149216151	149216151	translocation	2973_1	intergenic	NBPF25P;FAM231D	dist=106426;dist=72084	.	1q21.2
chr15	75867326	75867326	translocation	2973_2	intronic	PTPN9	.	.	15q24.2
chr1	88972810	88972810	translocation	2974_1	intergenic	LINC01364;PKN2-AS1	dist=1135472;dist=30386	.	1p22.2
chr17	32063850	32063850	translocation	2974_2	intronic	ASIC2	.	.	17q12
chr1	121182339	121182339	translocation	2975_1	intergenic	SRGAP2-AS1;EMBP1	dist=42574;dist=78571	.	1p11.2
chr17	7205790	7205790	translocation	2975_2	intergenic	YBX2;EIF5A	dist=7914;dist=4528	.	17p13.1
chr1	94393834	94393834	translocation	2976_1	intergenic	GCLM;ABCA4	dist=18680;dist=64560	.	1p22.1
chr17	22027611	22027611	translocation	2976_2	intergenic	MTRNR2L1;NONE	dist=3620;dist=NONE	.	17p11.2
chr1	88972824	88972824	translocation	2977_1	intergenic	LINC01364;PKN2-AS1	dist=1135486;dist=30372	.	1p22.2
chr17	32064662	32064662	translocation	2977_2	intronic	ASIC2	.	.	17q12
chr1	33593952	33593952	translocation	2978_1	intergenic	AZIN2;TRIM62	dist=7820;dist=17051	.	1p35.1
chr18	24014204	24014204	translocation	2978_2	ncRNA_intronic	LINC01543	.	.	18q11.2
chr1	142535865	142535865	translocation	2979_1	intergenic	NONE;ANKRD20A12P	dist=NONE;dist=161556	.	1q12
chr21	10086285	10086285	translocation	2979_2	intergenic	TEKT4P2;TPTE	dist=117691;dist=819902	.	21p11.2
chr1	142535829	142535829	translocation	2980_1	intergenic	NONE;ANKRD20A12P	dist=NONE;dist=161592	.	1q12
chr21	10086428	10086428	translocation	2980_2	intergenic	TEKT4P2;TPTE	dist=117834;dist=819759	.	21p11.2
chr1	142540100	142540100	translocation	2981_1	intergenic	NONE;ANKRD20A12P	dist=NONE;dist=157321	.	1q12
chr21	10085108	10085108	translocation	2981_2	intergenic	TEKT4P2;TPTE	dist=116514;dist=821079	.	21p11.2
chr1	27952333	27952333	translocation	2982_1	intronic	FGR	.	.	1p36.11
chr22	44309312	44309312	translocation	2982_2	intergenic	PNPLA5;PNPLA3	dist=21419;dist=10307	.	22q13.31
chr1	109650635	109650635	translocation	2983_1	exonic	C1orf194	.	.	1p13.3
chr22	30163373	30163373	translocation	2983_2	UTR5	UQCR10	NM_001003684:c.-150>0;NM_013387:c.-150>0	CpG: 54	22q12.2
chr1	109650646	109650646	translocation	2984_1	exonic	C1orf194	.	.	1p13.3
chr22	30165932	30165932	translocation	2984_2	UTR3	UQCR10	NM_001003684:c.*2860>0;NM_013387:c.*2240>0	.	22q12.2
chr2	116847570	116847570	translocation	3112_1	intergenic	DPP10;DDX18	dist=244242;dist=1724685	.	2q14.1
chr3	2882196	2882196	translocation	3112_2	intronic	CNTN4	.	.	3p26.2
chr2	70478741	70478741	translocation	3113_1	intergenic	TIA1;PCYOX1	dist=2962;dist=6490	.	2p13.3
chr3	4497213	4497213	translocation	3113_2	intronic	SUMF1	.	.	3p26.1
chr2	42052609	42052609	translocation	3114_1	intergenic	SLC8A1;LINC01913	dist=1313034;dist=52086	.	2p21
chr4	66413930	66413930	translocation	3114_2	intronic	EPHA5	.	.	4q13.1
chr2	242416688	242416688	translocation	3115_1	intronic	FARP2	.	.	2q37.3
chr5	179021638	179021638	translocation	3115_2	intronic	RUFY1	.	.	5q35.3
chr2	33141392	33141392	translocation	3116_1	ncRNA_intronic	LINC00486	.	.	2p22.3
chr6	1317183	1317183	translocation	3116_2	intergenic	FOXQ1;FOXF2	dist=2190;dist=72886	CpG: 28	6p25.3
chr2	33141456	33141456	translocation	3117_1	ncRNA_intronic	LINC00486	.	.	2p22.3
chr7	36118291	36118291	translocation	3117_2	intergenic	SEPT7;LOC101928618	dist=171576;dist=16629	.	7p14.2
chr2	33141297	33141297	translocation	3118_1	ncRNA_intronic	LINC00486	.	.	2p22.3
chr7	158766617	158766617	translocation	3118_2	intergenic	WDR60;LINC00689	dist=27734;dist=34428	CpG: 106	7q36.3
chr2	33141393	33141393	translocation	3119_1	ncRNA_intronic	LINC00486	.	.	2p22.3
chr9	138511770	138511770	translocation	3119_2	intergenic	LINC01502;GLT6D1	dist=32812;dist=3732	.	9q34.3
chr2	33141618	33141618	translocation	3120_1	ncRNA_intronic	LINC00486	.	.	2p22.3
chr10	442806	442806	translocation	3120_2	intronic	DIP2C	.	.	10p15.3
chr2	117853388	117853388	translocation	3121_1	intergenic	DPP10;DDX18	dist=1250060;dist=718867	.	2q14.1
chr10	3139052	3139052	translocation	3121_2	intronic	PFKP	.	.	10p15.2
chr2	117853163	117853163	translocation	3122_1	intergenic	DPP10;DDX18	dist=1249835;dist=719092	.	2q14.1
chr10	3139205	3139205	translocation	3122_2	intronic	PFKP	.	.	10p15.2
chr2	33141303	33141303	translocation	3123_1	ncRNA_intronic	LINC00486	.	.	2p22.3
chr11	46403042	46403042	translocation	3123_2	intronic	MDK	.	CpG: 129	11p11.2
chr2	128806662	128806662	translocation	3124_1	intergenic	SAP130;UGGT1	dist=20968;dist=42092	.	2q14.3
chr11	68950411	68950411	translocation	3124_2	intergenic	LOC338694;MYEOV	dist=11381;dist=111194	.	11q13.3
chr2	183250437	183250437	translocation	3125_1	intronic	PDE1A	.	.	2q32.1
chr12	52802813	52802813	translocation	3125_2	intergenic	KRT82;KRT75	dist=2637;dist=15041	.	12q13.13
chr2	98823452	98823452	translocation	3126_1	intronic	VWA3B	.	.	2q11.2
chr12	57037186	57037186	translocation	3126_2	splicing	ATP5B	NM_001686:exon5:c.792+10>0	.	12q13.3
chr2	98823625	98823625	translocation	3127_1	intronic	VWA3B	.	.	2q11.2
chr12	57033977	57033977	translocation	3127_2	splicing	ATP5B	NM_001686:exon8:c.1075-10>0	.	12q13.3
chr2	3931635	3931635	translocation	3128_1	intergenic	DCDC2C;LINC01304	dist=36635;dist=73610	.	2p25.3
chr12	124457664	124457664	translocation	3128_2	upstream	CCDC92;ZNF664;ZNF664-RFLNA	.	CpG: 194	12q24.31
chr2	3931650	3931650	translocation	3129_1	intergenic	DCDC2C;LINC01304	dist=36650;dist=73595	.	2p25.3
chr12	124499959	124499959	translocation	3129_2	UTR3	ZNF664	NM_001204298:c.*24820>0;NM_152437:c.*24820>0	.	12q24.31
chr1	87512450	87512450	translocation	3130_1	intronic	HS2ST1	.	.	1p22.3
chr13	49371033	49371033	translocation	3130_2	intergenic	CYSLTR2;FNDC3A	dist=85672;dist=179015	.	13q14.2
chr2	54111587	54111587	translocation	3131_1	intronic	PSME4	.	.	2p16.2
chr14	40317383	40317383	translocation	3131_2	intergenic	FBXO33;LOC644919	dist=415679;dist=1106533	.	14q21.1
chr2	33141299	33141299	translocation	3132_1	ncRNA_intronic	LINC00486	.	.	2p22.3
chr14	104551821	104551821	translocation	3132_2	upstream	ASPG	.	.	14q32.33
chr2	13534884	13534884	translocation	3133_1	intergenic	LOC100506474;LINC00276	dist=387746;dist=834114	.	2p24.3
chr15	20609598	20609598	translocation	3133_2	intergenic	CHEK2P2;HERC2P3	dist=112787;dist=4052	.	15q11.1
chr2	33141299	33141299	translocation	3134_1	ncRNA_intronic	LINC00486	.	.	2p22.3
chr15	102083030	102083030	translocation	3134_2	intergenic	PCSK6;TM2D3	dist=52843;dist=90150	.	15q26.3
chr2	137698123	137698123	translocation	3135_1	intronic	THSD7B	.	.	2q22.1
chr16	19263673	19263673	translocation	3135_2	intronic	SYT17	.	.	16p12.3
chr2	137698268	137698268	translocation	3136_1	intronic	THSD7B	.	.	2q22.1
chr16	19263796	19263796	translocation	3136_2	intronic	SYT17	.	.	16p12.3
chr2	33141652	33141652	translocation	3137_1	ncRNA_intronic	LINC00486	.	.	2p22.3
chr17	80786377	80786377	translocation	3137_2	intronic	TBCD	.	.	17q25.3
chr2	163609540	163609540	translocation	3138_1	intronic	KCNH7	.	.	2q24.2
chr17	50871364	50871364	translocation	3138_2	intergenic	CA10;C17orf112	dist=633987;dist=191516	.	17q22
chr2	33141452	33141452	translocation	3139_1	ncRNA_intronic	LINC00486	.	.	2p22.3
chr18	13625803	13625803	translocation	3139_2	intronic	LDLRAD4	.	.	18p11.21
chr2	33141298	33141298	translocation	3140_1	ncRNA_intronic	LINC00486	.	.	2p22.3
chr20	31209108	31209108	translocation	3140_2	intergenic	LOC149950;C20orf203	dist=12414;dist=10319	.	20q11.21
chr2	33141307	33141307	translocation	3141_1	ncRNA_intronic	LINC00486	.	.	2p22.3
chr20	61798823	61798823	translocation	3141_2	intergenic	HAR1A;MIR124-3	dist=63086;dist=11029	.	20q13.33
chr2	33141622	33141622	translocation	3142_1	ncRNA_intronic	LINC00486	.	.	2p22.3
chr20	62726556	62726556	translocation	3142_2	intronic	OPRL1	.	.	20q13.33
chr2	33141315	33141315	translocation	3143_1	ncRNA_intronic	LINC00486	.	.	2p22.3
chr21	46974280	46974280	translocation	3143_2	intergenic	SLC19A1;PCBP3	dist=11895;dist=89359	.	21q22.3
chr3	3993913	3993913	translocation	3221_1	intergenic	LRRN1;SETMAR	dist=102395;dist=351075	.	3p26.2
chr5	140074540	140074540	translocation	3221_2	intronic	HARS2	.	.	5q31.3
chr3	105828863	105828863	translocation	3222_1	intergenic	CBLB;LINC00882	dist=240597;dist=999774	.	3q13.11
chr5	141379668	141379668	translocation	3222_2	downstream	GNPDA1	.	.	5q31.3
chr3	114695233	114695233	translocation	3223_1	intronic	ZBTB20	.	.	3q13.31
chr6	29433605	29433605	translocation	3223_2	intergenic	OR2H1;MAS1L	dist=1506;dist=20869	.	6p22.1
chr3	134299268	134299268	translocation	3224_1	intergenic	CEP63;KY	dist=5413;dist=19497	.	3q22.2
chr6	36913755	36913755	translocation	3224_2	intergenic	C6orf89;PI16	dist=17015;dist=2284	.	6p21.2
chr3	99911692	99911692	translocation	3225_1	ncRNA_intronic	TMEM30CP	.	.	3q12.1
chr6	52652833	52652833	translocation	3225_2	intergenic	GSTA2;GSTA1	dist=24472;dist=3345	.	6p12.2
chr3	146042314	146042314	translocation	3226_1	intergenic	PLSCR4;PLSCR2	dist=73348;dist=108761	.	3q24
chr6	63540962	63540962	translocation	3226_2	intergenic	KHDRBS2;LGSN	dist=544830;dist=444894	.	6q12
chr3	109751757	109751757	translocation	3227_1	intergenic	MIR4445;PVRL3-AS1	dist=430013;dist=1012406	.	3q13.13
chr6	78649421	78649421	translocation	3227_2	intergenic	MEI4;IRAK1BP1	dist=12662;dist=927840	.	6q14.1
chr3	179433952	179433952	translocation	3228_1	intronic	USP13	.	.	3q26.33
chr6	132037876	132037876	translocation	3228_2	intronic	ENPP3	.	.	6q23.2
chr3	75463418	75463418	translocation	3229_1	intergenic	MIR4444-2;FAM86DP	dist=199719;dist=7285	.	3p12.3
chr7	6962645	6962645	translocation	3229_2	intergenic	CCZ1B;MIR3683	dist=96719;dist=143950	.	7p22.1
chr3	111274086	111274086	translocation	3230_1	intronic	CD96	.	.	3q13.13
chr8	128533830	128533830	translocation	3230_2	intergenic	CASC8;CASC11	dist=39446;dist=179023	.	8q24.21
chr3	140583193	140583193	translocation	3231_1	intergenic	TRIM42;SLC25A36	dist=163201;dist=77469	.	3q23
chr9	102443666	102443666	translocation	3231_2	ncRNA_intronic	LOC101928438	.	.	9q22.33
chr3	42761166	42761166	translocation	3232_1	intronic	CCDC13	.	.	3p22.1
chr13	51703939	51703939	translocation	3232_2	ncRNA_intronic	LINC00371	.	.	13q14.3
chr3	112990671	112990671	translocation	3233_1	intronic	BOC	.	.	3q13.2
chr16	88791011	88791011	translocation	3233_2	intronic	PIEZO1	.	.	16q24.3
chr3	49218080	49218080	translocation	3234_1	intronic	C3orf84	.	.	3p21.31
chrX	32001094	32001094	translocation	3234_2	intronic	DMD	.	.	Xp21.1
chr3	49218383	49218383	translocation	3235_1	intronic	C3orf84	.	.	3p21.31
chrX	32001080	32001080	translocation	3235_2	intronic	DMD	.	.	Xp21.1
chr4	137064003	137064003	translocation	3296_1	intergenic	LINC00613;LOC729307	dist=229168;dist=1050907	.	4q28.3
chr6	32870911	32870911	translocation	3296_2	ncRNA_exonic	LOC100294145	.	.	6p21.32
chr4	63927787	63927787	translocation	3297_1	intergenic	ADGRL3-AS1;TECRL	dist=900304;dist=1216390	.	4q13.1
chr6	101513805	101513805	translocation	3297_2	intergenic	ASCC3;GRIK2	dist=184557;dist=333056	.	6q16.3
chr4	183256370	183256370	translocation	3298_1	intronic	TENM3	.	.	4q35.1
chr8	70935934	70935934	translocation	3298_2	intergenic	SLCO5A1;PRDM14	dist=188635;dist=27952	.	8q13.3
chr4	183256661	183256661	translocation	3299_1	intronic	TENM3	.	.	4q35.1
chr8	70935939	70935939	translocation	3299_2	intergenic	SLCO5A1;PRDM14	dist=188640;dist=27947	.	8q13.3
chr4	7183577	7183577	translocation	3300_1	intergenic	FLJ36777;SORCS2	dist=78474;dist=10797	.	4p16.1
chr12	306359	306359	translocation	3300_2	intronic	SLC6A12	.	.	12p13.33
chr4	18420167	18420167	translocation	3301_1	intergenic	LCORL;SLIT2	dist=396669;dist=1833361	.	4p15.31
chr12	131712489	131712489	translocation	3301_2	intergenic	LINC01257;LOC107161159	dist=15013;dist=68169	.	12q24.33
chr4	18419957	18419957	translocation	3302_1	intergenic	LCORL;SLIT2	dist=396459;dist=1833571	.	4p15.31
chr12	131712684	131712684	translocation	3302_2	intergenic	LINC01257;LOC107161159	dist=15208;dist=67974	.	12q24.33
chr4	170280994	170280994	translocation	3303_1	intergenic	SH3RF1;NEK1	dist=88745;dist=33427	.	4q33
chr14	52667766	52667766	translocation	3303_2	intergenic	NID2;PTGDR	dist=131820;dist=66665	.	14q22.1
chr4	31839468	31839468	translocation	3304_1	intergenic	LOC102723778;LOC102723828	dist=626172;dist=159533	.	4p15.1
chr17	45209244	45209244	translocation	3304_2	intronic	CDC27	.	.	17q21.32
chr4	107882690	107882690	translocation	3305_1	intronic	DKK2	.	.	4q25
chr22	29065610	29065610	translocation	3305_2	intronic	TTC28	.	.	22q12.1
chr4	107882697	107882697	translocation	3306_1	intronic	DKK2	.	.	4q25
chr22	29066100	29066100	translocation	3306_2	intronic	TTC28	.	.	22q12.1
chr5	58988183	58988183	translocation	3351_1	intronic	PDE4D	.	.	5q12.1
chr7	80802120	80802120	translocation	3351_2	intergenic	SEMA3C;LOC105369146	dist=253453;dist=342943	.	7q21.11
chr5	149050965	149050965	translocation	3352_1	intergenic	ARHGEF37;PPARGC1B	dist=36438;dist=58850	.	5q32
chr8	52070949	52070949	translocation	3352_2	intergenic	SNTG1;PXDNL	dist=361733;dist=161188	.	8q11.21
chr5	54865784	54865784	translocation	3353_1	intergenic	PLPP1;SLC38A9	dist=34878;dist=55889	.	5q11.2
chr10	75489251	75489251	translocation	3353_2	ncRNA_intronic	BMS1P4	.	.	10q22.2
chr5	2752542	2752542	translocation	3354_1	exonic	C5orf38	.	CpG: 648	5p15.33
chr10	120153401	120153401	translocation	3354_2	intergenic	LINC00867;PRLHR	dist=34686;dist=199515	.	10q26.11
chr5	39787751	39787751	translocation	3355_1	intergenic	LINC02104;LINC00603	dist=262941;dist=264642	.	5p13.1
chr10	130625058	130625058	translocation	3355_2	intergenic	LINC01163;MGMT	dist=509068;dist=640390	.	10q26.3
chr5	135114494	135114494	translocation	3356_1	intergenic	LINC01959;MIR5692C1	dist=124870;dist=24180	.	5q31.1
chr12	59936815	59936815	translocation	3356_2	intergenic	LRIG3;SLC16A7	dist=622496;dist=53006	.	12q14.1
chr5	39716137	39716137	translocation	3357_1	intergenic	LINC02104;LINC00603	dist=191327;dist=336256	.	5p13.1
chr17	41176354	41176354	translocation	3357_2	upstream	RND2	.	.	17q21.31
chr5	175733389	175733389	translocation	3358_1	intronic	SIMC1	.	.	5q35.2
chr18	55381816	55381816	translocation	3358_2	intronic	ATP8B1	.	.	18q21.31
chr5	100497261	100497261	translocation	3359_1	intergenic	ST8SIA4;SLCO4C1	dist=258272;dist=1072431	.	5q21.1
chr21	26214183	26214183	translocation	3359_2	ncRNA_intronic	LINC01692	.	.	21q21.2
chr5	23014353	23014353	translocation	3360_1	intergenic	CDH12;PRDM9	dist=160622;dist=493365	.	5p14.3
chr22	29066107	29066107	translocation	3360_2	intronic	TTC28	.	.	22q12.1
chr6	39926411	39926411	translocation	3402_1	intergenic	MOCS1;LINC00951	dist=24121;dist=385673	.	6p21.2
chr7	20867111	20867111	translocation	3402_2	ncRNA_exonic	RPL23P8	.	.	7p21.1
chr6	30766991	30766991	translocation	3403_1	intergenic	HCG20;LINC00243	dist=6964;dist=13652	.	6p21.33
chr8	97592659	97592659	translocation	3403_2	intronic	SDC2	.	.	8q22.1
chr6	43655532	43655532	translocation	3404_1	UTR5	MRPS18A	NM_001193343:c.-160>0;NM_018135:c.-160>0	CpG: 31	6p21.1
chr9	33130549	33130549	translocation	3404_2	intronic	B4GALT1	.	.	9p21.1
chr6	166356698	166356698	translocation	3405_1	ncRNA_intronic	LINC00473	.	.	6q27
chr10	11238980	11238980	translocation	3405_2	intronic	CELF2	.	.	10p14
chr6	43414702	43414702	translocation	3406_1	intronic	ABCC10	.	.	6p21.1
chr12	54603057	54603057	translocation	3406_2	intergenic	SMUG1;CBX5	dist=20279;dist=21674	.	12q13.13
chr6	96945658	96945658	translocation	3407_1	intergenic	FUT9;UFL1	dist=282170;dist=24044	.	6q16.1
chr14	88592084	88592084	translocation	3407_2	intergenic	LINC01146;KCNK10	dist=38396;dist=54368	.	14q31.3
chr6	163903711	163903711	translocation	3408_1	intronic	QKI	.	.	6q26
chr15	86556622	86556622	translocation	3408_2	intergenic	MIR548AP;AGBL1	dist=187661;dist=66417	.	15q25.3
chr6	13191445	13191445	translocation	3409_1	intronic	PHACTR1	.	.	6p24.1
chr17	64637282	64637282	translocation	3409_2	intronic	PRKCA	.	.	17q24.2
chr7	81789153	81789153	translocation	3458_1	intronic	CACNA2D1	.	.	7q21.11
chr10	60902929	60902929	translocation	3458_2	intergenic	LINC00844;CCEPR	dist=141552;dist=30794	.	10q21.1
chr7	81789163	81789163	translocation	3459_1	intronic	CACNA2D1	.	.	7q21.11
chr10	60902876	60902876	translocation	3459_2	intergenic	LINC00844;CCEPR	dist=141499;dist=30847	.	10q21.1
chr7	81789148	81789148	translocation	3460_1	intronic	CACNA2D1	.	.	7q21.11
chr10	60902409	60902409	translocation	3460_2	intergenic	LINC00844;CCEPR	dist=141032;dist=31314	.	10q21.1
chr7	45032190	45032190	translocation	3461_1	intergenic	SNHG15;CCM2	dist=5931;dist=7597	.	7p13
chr10	88214701	88214701	translocation	3461_2	intronic	WAPL	.	.	10q23.2
chr7	64883291	64883291	translocation	3462_1	intergenic	ZNF92;LOC441242	dist=17243;dist=228633	.	7q11.21
chr12	43292260	43292260	translocation	3462_2	intergenic	LOC105369739;ADAMTS20	dist=181339;dist=455752	.	12q12
chr7	64883453	64883453	translocation	3463_1	intergenic	ZNF92;LOC441242	dist=17405;dist=228471	.	7q11.21
chr12	43292005	43292005	translocation	3463_2	intergenic	LOC105369739;ADAMTS20	dist=181084;dist=456007	.	12q12
chr7	125264207	125264207	translocation	3464_1	intergenic	LOC101928283;GRM8	dist=244832;dist=814445	.	7q31.33
chr12	74014506	74014506	translocation	3464_2	intergenic	LOC101928137;LOC100507377	dist=412409;dist=512450	.	12q21.1
chr7	111053153	111053153	translocation	3465_1	intronic	IMMP2L	.	.	7q31.1
chr12	108203263	108203263	translocation	3465_2	intergenic	ASCL4;LOC728739	dist=32842;dist=93664	.	12q23.3
chr7	111053753	111053753	translocation	3466_1	intronic	IMMP2L	.	.	7q31.1
chr12	108203271	108203271	translocation	3466_2	intergenic	ASCL4;LOC728739	dist=32850;dist=93656	.	12q23.3
chr7	135012533	135012533	translocation	3467_1	intergenic	STRA8;CNOT4	dist=69289;dist=34014	.	7q33
chr18	27846277	27846277	translocation	3467_2	intergenic	NONE;MIR302F	dist=NONE;dist=32599	.	18q12.1
chr7	3226296	3226296	translocation	3468_1	intergenic	LOC100129603;SDK1	dist=28090;dist=114784	.	7p22.2
chr20	13704146	13704146	translocation	3468_2	intronic	ESF1	.	.	20p12.1
chr7	131366307	131366307	translocation	3469_1	intergenic	PODXL;LOC101928782	dist=124931;dist=228672	.	7q32.3
chrX	2300741	2300741	translocation	3469_2	intronic	DHRSX	.	.	Xp22.33
chr7	118333952	118333952	translocation	3470_1	intergenic	ANKRD7;LVCAT5	dist=451168;dist=925532	.	7q31.31
chrX	87634618	87634618	translocation	3470_2	intergenic	KLHL4;CPXCR1	dist=709568;dist=367608	.	Xq21.31
chr7	30484920	30484920	translocation	3471_1	intronic	NOD1	.	.	7p14.3
chrX	133854105	133854105	translocation	3471_2	intronic	PLAC1	.	.	Xq26.3
chr8	52730143	52730143	translocation	3537_1	UTR3	PCMTD1	NM_001286782:c.*27680>0;NM_001286783:c.*27680>0;NM_052937:c.*27680>0	.	8q11.23
chr11	38812668	38812668	translocation	3537_2	intergenic	LINC01493;LRRC4C	dist=135869;dist=1323083	.	11p12
chr8	52731481	52731481	translocation	3538_1	UTR3	PCMTD1	NM_001286782:c.*14300>0;NM_001286783:c.*14300>0;NM_052937:c.*14300>0	.	8q11.23
chr11	38812658	38812658	translocation	3538_2	intergenic	LINC01493;LRRC4C	dist=135859;dist=1323093	.	11p12
chr8	111614261	111614261	translocation	3539_1	intergenic	KCNV1;LINC01608	dist=626185;dist=335658	.	8q23.2
chr13	47131676	47131676	translocation	3539_2	intronic	LRCH1	.	.	13q14.13
chr8	104102430	104102430	translocation	3540_1	intergenic	ATP6V1C1;LINC01181	dist=17145;dist=30830	.	8q22.3
chr17	22027609	22027609	translocation	3540_2	intergenic	MTRNR2L1;NONE	dist=3618;dist=NONE	.	17p11.2
chr8	125308442	125308442	translocation	3541_1	intergenic	LOC101927588;TMEM65	dist=48803;dist=14717	.	8q24.13
chr22	20858033	20858033	translocation	3541_2	intergenic	KLHL22;MED15	dist=7863;dist=3796	.	22q11.21
chr9	34115468	34115468	translocation	3587_1	intronic	DCAF12	.	.	9p13.3
chr12	79894027	79894027	translocation	3587_2	intergenic	SYT1;PAWR	dist=48239;dist=91718	.	12q21.2
chr9	35918451	35918451	translocation	3588_1	intergenic	LINC00961;OR2S2	dist=6834;dist=38654	.	9p13.3
chr16	67940946	67940946	translocation	3588_2	intronic	PSKH1	.	.	16q22.1
chr9	90814960	90814960	translocation	3589_1	intergenic	SPATA31C2;SPIN1	dist=65060;dist=188337	.	9q22.1
chr17	2748524	2748524	translocation	3589_2	intronic	RAP1GAP2	.	.	17p13.3
chr9	36234335	36234335	translocation	3590_1	intronic	GNE	.	.	9p13.3
chr18	30951054	30951054	translocation	3590_2	intronic	CCDC178	.	.	18q12.1
chr10	120108281	120108281	translocation	3643_1	intergenic	FAM204A;LINC00867	dist=6442;dist=8339	.	10q26.11
chr12	95786806	95786806	translocation	3643_2	intergenic	MIR3685;METAP2	dist=83046;dist=81016	.	12q22
chr10	82295347	82295347	translocation	3644_1	ncRNA_exonic	LOC101929574	.	.	10q23.1
chr16	75503317	75503317	translocation	3644_2	intergenic	TMEM170A;CHST6	dist=4682;dist=3705	.	16q23.1
chr10	74767544	74767544	translocation	3645_1	UTR3	P4HA1	NM_001142595:c.*4360>0;NM_001142596:c.*4360>0;NM_000917:c.*4360>0;NM_001017962:c.*4360>0	.	10q22.1
chr17	32673409	32673409	translocation	3645_2	intergenic	CCL8;CCL13	dist=24988;dist=10062	.	17q12
chr10	74767539	74767539	translocation	3646_1	UTR3	P4HA1	NM_001142595:c.*4410>0;NM_001142596:c.*4410>0;NM_000917:c.*4410>0;NM_001017962:c.*4410>0	.	10q22.1
chr17	32673413	32673413	translocation	3646_2	intergenic	CCL8;CCL13	dist=24992;dist=10058	.	17q12
chr10	101384968	101384968	translocation	3647_1	intergenic	SLC25A28;ENTPD7	dist=4747;dist=34295	.	10q24.2
chr18	24804960	24804960	translocation	3647_2	intergenic	CHST9;LOC105372038	dist=39658;dist=111995	.	18q11.2
chr10	74700268	74700268	translocation	3648_1	intronic	PLA2G12B	.	.	10q22.1
chr22	39582305	39582305	translocation	3648_2	intergenic	CBX7;PDGFB	dist=33650;dist=37059	.	22q13.1
chr10	13652526	13652526	translocation	3649_1	intronic	PRPF18	.	.	10p13
chrX	34940946	34940946	translocation	3649_2	intergenic	TMEM47;FAM47B	dist=265541;dist=19967	.	Xp21.1
chr6	160521757	160521757	translocation	3697_1	intronic	IGF2R	.	.	6q25.3
chr12	66451372	66451372	translocation	3697_2	intergenic	MIR6074;LLPH	dist=33866;dist=65477	.	12q14.3
chr11	61841812	61841812	translocation	3698_1	intergenic	FTH1;INCENP	dist=106680;dist=49633	.	11q12.3
chr14	81786774	81786774	translocation	3698_2	intronic	STON2	.	.	14q31.1
chr11	35855853	35855853	translocation	3699_1	intergenic	TRIM44;LDLRAD3	dist=23250;dist=109678	.	11p13
chr14	90462017	90462017	translocation	3699_2	intronic	TDP1	.	.	14q32.11
chr11	47806654	47806654	translocation	3700_1	intronic	NUP160	.	.	11p11.2
chr15	75867329	75867329	translocation	3700_2	intronic	PTPN9	.	.	15q24.2
chr11	13023111	13023111	translocation	3701_1	intergenic	LINC00958;RASSF10	dist=12016;dist=7859	.	11p15.2
chr18	53590862	53590862	translocation	3701_2	intergenic	LINC01416;LINC01539	dist=3432;dist=159725	.	18q21.2
chr12	56989716	56989716	translocation	3754_1	UTR3	BAZ2A;RBMS2	NM_001300905:c.*26860>0;NM_013449:c.*26860>0;NM_002898:c.*67990>0	.	12q13.3
chr15	39994636	39994636	translocation	3754_2	intronic	FSIP1	.	.	15q14
chr12	56990095	56990095	translocation	3755_1	UTR3	BAZ2A	NM_001300905:c.*23070>0;NM_013449:c.*23070>0	.	12q13.3
chr15	39994625	39994625	translocation	3755_2	intronic	FSIP1	.	.	15q14
chr12	48887869	48887869	translocation	3756_1	intronic	C12orf54	.	.	12q13.11
chr22	50933889	50933889	translocation	3756_2	intergenic	MIOX;LMF2	dist=5139;dist=7487	.	22q13.33
chr12	122217976	122217976	translocation	3757_1	UTR3	TMEM120B	NM_001080825:c.*43480>0	.	12q24.31
chr22	19906757	19906757	translocation	3757_2	intronic	TXNRD2	.	.	22q11.21
chr14	64066308	64066308	translocation	3827_1	exonic	WDR89	.	.	14q23.2
chr18	13152465	13152465	translocation	3827_2	intergenic	CEP192;LDLRAD4	dist=27414;dist=66264	.	18p11.21
chr14	31150788	31150788	translocation	3828_1	intronic	SCFD1	.	.	14q12
chr18	25250818	25250818	translocation	3828_2	intergenic	LOC105372038;CDH2	dist=328198;dist=280109	.	18q12.1
chr15	75867322	75867322	translocation	3862_1	intronic	PTPN9	.	.	15q24.2
chr17	65546563	65546563	translocation	3862_2	intronic	PITPNC1	.	.	17q24.2
chr15	102268331	102268331	translocation	3863_1	intergenic	TARSL2;LOC100128108	dist=3686;dist=8966	.	15q26.3
chr19	12326484	12326484	translocation	3863_2	intergenic	LOC100289333;ZNF44	dist=8093;dist=56141	.	19p13.2
chr15	34638839	34638839	translocation	3864_1	intronic	NUTM1	.	.	15q14
chr22	23290590	23290590	translocation	3864_2	intergenic	IGLL5;RSPH14	dist=52577;dist=111003	.	22q11.22
chr15	22514152	22514152	translocation	3865_1	upstream	MIR1268A	.	.	15q11.2
chrX	281431	281431	translocation	3865_2	ncRNA_exonic	LINC00685	.	.	Xp22.33
chr16	24423708	24423708	translocation	3890_1	intergenic	CACNG3;RBBP6	dist=49971;dist=127200	.	16p12.1
chr17	66002052	66002052	translocation	3890_2	intergenic	C17orf58;KPNA2	dist=12287;dist=29666	.	17q24.2
chr17	4972433	4972433	translocation	3928_1	intergenic	SLC52A1;ZFP3	dist=33706;dist=9321	.	17p13.2
chr19	53676669	53676669	translocation	3928_2	intronic	ZNF665	.	.	19q13.42
chr17	25263955	25263955	translocation	3929_1	intergenic	NONE;LOC105371703	dist=NONE;dist=135460	.	17q11.1
chr21	10084921	10084921	translocation	3929_2	intergenic	TEKT4P2;TPTE	dist=116327;dist=821266	.	21p11.2
chr17	22027474	22027474	translocation	3930_1	intergenic	MTRNR2L1;NONE	dist=3483;dist=NONE	.	17p11.2
chrX	125605851	125605851	translocation	3930_2	intergenic	DCAF12L2;DCAF12L1	dist=305771;dist=77515	.	Xq25
chr19	2481012	2481012	translocation	4010_1	intergenic	GADD45B;GNG7	dist=2755;dist=30206	.	19p13.3
chr21	40667213	40667213	translocation	4010_2	intronic	BRWD1	.	.	21q22.2
chr19	19632428	19632428	translocation	4011_1	intronic	NDUFA13	.	.	19p13.11
chr22	16347241	16347241	translocation	4011_2	intergenic	POTEH;OR11H1	dist=59304;dist=101583	.	22q11.1
chr20	11281563	11281563	translocation	4052_1	intergenic	LOC339593;LINC00687	dist=27532;dist=509072	.	20p12.2
chrX	81651419	81651419	translocation	4052_2	intergenic	SH3BGRL;POU3F4	dist=1097373;dist=1111850	.	Xq21.1
chr21	11022588	11022588	translocation	4082_1	intronic	BAGE2;BAGE3;BAGE4;BAGE5	.	.	21p11.1
chr22	45991811	45991811	translocation	4082_2	intronic	FBLN1	.	.	22q13.31
chr3	112798399	112990671	inversion	4281	exonic	BOC	.	CpG: 101	3q13.2
chr7	66193618	66193618	translocation	4282_1	intronic	RABGEF1	.	.	7q11.21
chr7	73382118	73382118	translocation	4282_2	intergenic	WBSCR28;ELN	dist=101895;dist=60001	.	7q11.23

## Sheet: SCR-Alu_NC
Chr	Start	End	SVTYPE	SVID	Func.refGene	Gene.refGene	GeneDetail.refGene	cpgIslandExt	cytoBand
chr1	980257	980683	inversion	3	exonic	AGRN	.	CpG: 351	1p36.33
chr1	1249564	1250078	inversion	4	exonic	INTS11	.	.	1p36.33
chr1	64839563	64839563	translocation	43_1	intergenic	UBE2U;CACHD1	dist=106513;dist=96249	.	1p31.3
chr1	64854700	64854700	translocation	43_2	intergenic	UBE2U;CACHD1	dist=121650;dist=81112	.	1p31.3
chr1	81660357	81660357	translocation	56_1	intergenic	LINC01781;ADGRL2	dist=547884;dist=111520	.	1p31.1
chr1	81661371	81661371	translocation	56_2	intergenic	LINC01781;ADGRL2	dist=548898;dist=110506	.	1p31.1
chr1	81660350	81660350	translocation	57_1	intergenic	LINC01781;ADGRL2	dist=547877;dist=111527	.	1p31.1
chr1	81661557	81661557	translocation	57_2	intergenic	LINC01781;ADGRL2	dist=549084;dist=110320	.	1p31.1
chr1	85748633	85748633	translocation	59_1	intergenic	LOC646626;DDAH1	dist=4862;dist=35535	.	1p22.3
chr1	85748998	85748998	translocation	59_2	intergenic	LOC646626;DDAH1	dist=5227;dist=35170	.	1p22.3
chr1	112691791	112691791	translocation	73_1	intergenic	LINC01750;CTTNBP2NL	dist=150328;dist=247045	.	1p13.2
chr1	112704757	112704757	translocation	73_2	intergenic	LINC01750;CTTNBP2NL	dist=163294;dist=234079	.	1p13.2
chr1	144896296	144896296	translocation	83_1	ncRNA_intronic	LOC100996724	.	.	1q21.1
chr1	144901120	144901120	translocation	83_2	ncRNA_intronic	LOC100996724	.	.	1q21.1
chr1	144901179	144901179	translocation	85_1	ncRNA_intronic	LOC100996724	.	.	1q21.1
chr1	144906862	144906862	translocation	85_2	ncRNA_intronic	LOC100996724	.	.	1q21.1
chr1	144901077	144901077	translocation	86_1	ncRNA_intronic	LOC100996724	.	.	1q21.1
chr1	144906810	144906810	translocation	86_2	ncRNA_intronic	LOC100996724	.	.	1q21.1
chr1	145092947	145092947	translocation	88_1	ncRNA_intronic	SEC22B2P;SEC22B3P	.	.	1q21.1
chr1	145097137	145097137	translocation	88_2	ncRNA_intronic	SEC22B2P;SEC22B3P	.	.	1q21.1
chr1	146701597	146701597	translocation	90_1	intronic	CHD1L;NBPF19	.	.	1q21.1
chr1	146818864	146818864	translocation	90_2	intronic	NBPF19	.	.	1q21.1
chr1	147752825	147752825	translocation	91_1	intronic	NBPF19	.	.	1q21.2
chr1	147775503	147775503	translocation	91_2	intronic	NBPF19	.	CpG: 29	1q21.2
chr1	151535060	151535060	translocation	96_1	splicing	TUFT1	NM_001301317:exon4:c.193-10>0;NM_001126337:exon2:c.61-10>0;NM_020127:exon3:c.136-10>0	.	1q21.3
chr1	151536378	151536378	translocation	96_2	splicing	TUFT1	NM_001301317:exon5:c.295-20>0;NM_001126337:exon3:c.163-20>0;NM_020127:exon4:c.238-20>0	.	1q21.3
chr1	153587655	153588052	inversion	101	exonic	S100A14	.	.	1q21.3
chr1	156104904	156105356	inversion	102	exonic	LMNA	.	.	1q22
chr1	156303435	156303435	translocation	103_1	splicing	CCT3	NM_001008800:exon3:c.94-10>0;NM_005998:exon5:c.208-10>0	.	1q22
chr1	156304696	156304696	translocation	103_2	exonic	CCT3	.	.	1q22
chr1	156304592	156305153	inversion	104	exonic	CCT3	.	.	1q22
chr1	157887433	157887433	translocation	109_1	intergenic	CD5L;LOC105371458	dist=75835;dist=8324	.	1q23.1
chr1	157887609	157887609	translocation	109_2	intergenic	CD5L;LOC105371458	dist=76011;dist=8148	.	1q23.1
chr1	157887230	157887230	translocation	110_1	intergenic	CD5L;LOC105371458	dist=75632;dist=8527	.	1q23.1
chr1	157887855	157887855	translocation	110_2	intergenic	CD5L;LOC105371458	dist=76257;dist=7902	.	1q23.1
chr1	159648707	159648707	translocation	113_1	intergenic	APCS;CRP	dist=90052;dist=33372	.	1q23.2
chr1	159649716	159649716	translocation	113_2	intergenic	APCS;CRP	dist=91061;dist=32363	.	1q23.2
chr1	175200553	175200553	translocation	126_1	intergenic	KIAA0040;TNR	dist=38430;dist=83777	.	1q25.1
chr1	175201936	175201936	translocation	126_2	intergenic	KIAA0040;TNR	dist=39813;dist=82394	.	1q25.1
chr1	168186190	168186190	translocation	133_1	intergenic	TIPRL;SFT2D2	dist=14843;dist=9052	.	1q24.2
chr1	182274316	182274316	translocation	133_2	ncRNA_intronic	LINC01344	.	.	1q25.3
chr1	183599773	183599773	translocation	134_1	splicing	ARPC5	NM_005717:exon3:c.217-10>0;NM_001270439:exon3:c.226-10>0	.	1q25.3
chr1	183602288	183602288	translocation	134_2	exonic	ARPC5	.	.	1q25.3
chr1	187464827	187464827	translocation	135_1	intergenic	LINC01037;NONE	dist=18473;dist=NONE	.	1q31.1
chr1	187466726	187466726	translocation	135_2	intergenic	LINC01037;NONE	dist=20372;dist=NONE	.	1q31.1
chr1	197500519	197500519	translocation	142_1	intronic	DENND1B	.	.	1q31.3
chr1	197503327	197503327	translocation	142_2	intronic	DENND1B	.	.	1q31.3
chr1	207292333	207292754	inversion	154	intronic	C4BPA	.	.	1q32.2
chr1	17051725	17051725	translocation	179_1	intergenic	ESPNP;RNVU1-18	dist=5073;dist=15286	CpG: 38	1p36.13
chr1	234912188	234912188	translocation	179_2	intergenic	PP2672;LOC101927851	dist=16385;dist=180902	.	1q42.3
chr1	8927308	8927308	translocation	181_1	exonic	ENO1	.	.	1p36.23
chr1	236646801	236646801	translocation	181_2	UTR3	EDARADD	NM_145861:c.*8520>0;NM_080738:c.*8520>0	.	1q43
chr1	8921490	8921490	translocation	182_1	splicing	ENO1	NM_001428:exon12:c.1236-20>0;NM_001353346:exon12:c.1236-20>0;NM_001201483:exon11:c.957-20>0	.	1p36.23
chr1	236647785	236647785	translocation	182_2	UTR3	EDARADD	NM_145861:c.*18360>0;NM_080738:c.*18360>0	.	1q43
chr1	241636122	241636122	translocation	190_1	intergenic	RGS7;FH	dist=115592;dist=24735	.	1q43
chr1	245287034	245287034	translocation	190_2	UTR3	EFCAB2	NM_001143943:c.*17840>0	.	1q44
chr2	4781309	4781309	translocation	198_1	intergenic	LINC01249;LINC01248	dist=77497;dist=992964	.	2p25.2
chr2	4787421	4787421	translocation	198_2	intergenic	LINC01249;LINC01248	dist=83609;dist=986852	.	2p25.2
chr2	9994552	9994552	translocation	204_1	splicing	TAF1B	NM_005680:exon5:c.399+20>0	.	2p25.1
chr2	10008456	10008456	translocation	204_2	exonic	TAF1B	.	.	2p25.1
chr2	10826036	10826036	translocation	206_1	intronic	NOL10	.	.	2p25.1
chr2	10827194	10827194	translocation	206_2	intronic	NOL10	.	.	2p25.1
chr2	10826046	10826046	translocation	207_1	intronic	NOL10	.	.	2p25.1
chr2	10827020	10827020	translocation	207_2	intronic	NOL10	.	.	2p25.1
chr2	16406393	16406393	translocation	212_1	intergenic	GACAT3;FAM49A	dist=180582;dist=324337	.	2p24.3
chr2	16407765	16407765	translocation	212_2	intergenic	GACAT3;FAM49A	dist=181954;dist=322965	.	2p24.3
chr2	31342740	31342740	translocation	214_1	intronic	GALNT14	.	.	2p23.1
chr2	31343099	31343099	translocation	214_2	intronic	GALNT14	.	.	2p23.1
chr2	1531424	1531424	translocation	216_1	intronic	TPO	.	.	2p25.3
chr2	33141641	33141641	translocation	216_2	ncRNA_intronic	LINC00486	.	.	2p22.3
chr2	33141399	33141399	translocation	217_1	ncRNA_intronic	LINC00486	.	.	2p22.3
chr2	33141691	33141691	translocation	217_2	ncRNA_intronic	LINC00486	.	.	2p22.3
chr2	33764577	33764577	translocation	218_1	intronic	RASGRP3	.	.	2p22.3
chr2	33765261	33765261	translocation	218_2	intronic	RASGRP3	.	.	2p22.3
chr2	33764623	33764623	translocation	219_1	intronic	RASGRP3	.	.	2p22.3
chr2	33767900	33767900	translocation	219_2	intronic	RASGRP3	.	.	2p22.3
chr2	61700767	61700767	translocation	234_1	intergenic	USP34;XPO1	dist=2545;dist=4217	.	2p15
chr2	61703148	61703148	translocation	234_2	intergenic	USP34;XPO1	dist=4926;dist=1836	.	2p15
chr2	62611797	62611797	translocation	235_1	intergenic	B3GNT2;TMEM17	dist=159931;dist=115557	.	2p15
chr2	62615456	62615456	translocation	235_2	intergenic	B3GNT2;TMEM17	dist=163590;dist=111898	.	2p15
chr2	62614950	62614950	translocation	236_1	intergenic	B3GNT2;TMEM17	dist=163084;dist=112404	.	2p15
chr2	62617418	62617418	translocation	236_2	intergenic	B3GNT2;TMEM17	dist=165552;dist=109936	.	2p15
chr2	116974340	116974340	translocation	237_1	intergenic	DPP10;DDX18	dist=371012;dist=1597927	.	2q14.1
chr2	116981887	116981887	translocation	237_2	intergenic	DPP10;DDX18	dist=378559;dist=1590380	.	2q14.1
chr2	87575756	87575756	translocation	252_1	intergenic	MIR4771-1;CYTOR	dist=153774;dist=179190	.	2p11.2
chr2	91759767	91759767	translocation	252_2	intergenic	NONE;LOC107985911	dist=NONE;dist=45416	.	2p11.1
chr2	96210919	96210919	translocation	254_1	intergenic	TRIM43B;TRIM43	dist=60440;dist=46830	.	2q11.1
chr2	96211312	96211312	translocation	254_2	intergenic	TRIM43B;TRIM43	dist=60833;dist=46437	.	2q11.1
chr2	96210718	96210718	translocation	255_1	intergenic	TRIM43B;TRIM43	dist=60239;dist=47031	.	2q11.1
chr2	96211341	96211341	translocation	255_2	intergenic	TRIM43B;TRIM43	dist=60862;dist=46408	.	2q11.1
chr2	116978280	116978280	translocation	261_1	intergenic	DPP10;DDX18	dist=374952;dist=1593987	.	2q14.1
chr2	116982309	116982309	translocation	261_2	intergenic	DPP10;DDX18	dist=378981;dist=1589958	.	2q14.1
chr2	129703742	129703742	translocation	271_1	intergenic	LOC101927881;LINC01854	dist=77441;dist=296004	.	2q14.3
chr2	129722270	129722270	translocation	271_2	intergenic	LOC101927881;LINC01854	dist=95969;dist=277476	.	2q14.3
chr2	153461096	153461096	translocation	279_1	intronic	FMNL2	.	.	2q23.3
chr2	153461447	153461447	translocation	279_2	intronic	FMNL2	.	.	2q23.3
chr2	155007022	155007022	translocation	285_1	intronic	GALNT13	.	.	2q24.1
chr2	167545852	167545852	translocation	285_2	intergenic	SCN7A;XIRP2	dist=202371;dist=199145	.	2q24.3
chr2	155006887	155006887	translocation	286_1	intronic	GALNT13	.	.	2q24.1
chr2	167547129	167547129	translocation	286_2	intergenic	SCN7A;XIRP2	dist=203648;dist=197868	.	2q24.3
chr2	170166829	170166829	translocation	287_1	intronic	LRP2	.	.	2q31.1
chr2	170313363	170313363	translocation	287_2	intergenic	LRP2;BBS5	dist=94319;dist=22641	.	2q31.1
chr2	189119225	189119225	translocation	293_1	ncRNA_intronic	LINC01090	.	.	2q32.1
chr2	189119618	189119618	translocation	293_2	ncRNA_intronic	LINC01090	.	.	2q32.1
chr2	204114300	204114300	translocation	300_1	intronic	CYP20A1	.	.	2q33.2
chr2	204134547	204134547	translocation	300_2	intronic	CYP20A1	.	.	2q33.2
chr2	237942774	237942774	translocation	313_1	intergenic	ACKR3;LOC93463	dist=451780;dist=14468	.	2q37.3
chr2	237947219	237947219	translocation	313_2	intergenic	ACKR3;LOC93463	dist=456225;dist=10023	.	2q37.3
chr3	1734067	1734067	translocation	326_1	intergenic	CNTN6;CNTN4	dist=288166;dist=406420	.	3p26.3
chr3	1737706	1737706	translocation	326_2	intergenic	CNTN6;CNTN4	dist=291805;dist=402781	.	3p26.3
chr3	23764072	23764072	translocation	342_1	intergenic	UBE2E2;UBE2E1-AS1	dist=130656;dist=81443	.	3p24.3
chr3	23764437	23764437	translocation	342_2	intergenic	UBE2E2;UBE2E1-AS1	dist=131021;dist=81078	.	3p24.3
chr3	8874587	8874587	translocation	359_1	intergenic	OXTR;RAD18	dist=63287;dist=44172	.	3p25.3
chr3	37131959	37131959	translocation	359_2	intronic	LRRFIP2	.	.	3p22.2
chr3	44741020	44742296	inversion	366	intergenic	ZKSCAN7-AS1;ZNF502	dist=13875;dist=11839	.	3p21.31
chr3	49405983	49405983	translocation	368_1	splicing	RHOA	NM_001664:exon3:c.157-20>0;NM_001313941:exon4:c.157-20>0;NM_001313943:exon3:c.157-20>0	.	3p21.31
chr3	49412987	49412987	translocation	368_2	exonic	RHOA	.	.	3p21.31
chr3	49494286	49494286	translocation	369_1	intergenic	NICN1;DAG1	dist=27529;dist=11850	.	3p21.31
chr3	49494659	49494659	translocation	369_2	intergenic	NICN1;DAG1	dist=27902;dist=11477	.	3p21.31
chr3	52019365	52019673	inversion	373	exonic	ABHD14A-ACY1;ACY1	.	.	3p21.2
chr3	52740437	52740742	inversion	375	exonic	SPCS1	.	.	3p21.1
chr3	49396531	49396531	translocation	376_1	upstream;downstream	GPX1;RHOA	.	.	3p21.31
chr3	53744603	53744603	translocation	376_2	intronic	CACNA1D	.	.	3p21.1
chr3	76819125	76819125	translocation	389_1	intergenic	ZNF717;ROBO2	dist=984425;dist=270125	.	3p12.3
chr3	76886849	76886849	translocation	389_2	intergenic	ZNF717;ROBO2	dist=1052149;dist=202401	.	3p12.3
chr3	134673915	134673915	translocation	419_1	intronic	EPHB1	.	.	3q22.2
chr3	134674607	134674607	translocation	419_2	intronic	EPHB1	.	.	3q22.2
chr3	162525741	162525741	translocation	432_1	intergenic	OTOL1;LINC01192	dist=1304011;dist=369290	.	3q26.1
chr3	162547642	162547642	translocation	432_2	intergenic	OTOL1;LINC01192	dist=1325912;dist=347389	.	3q26.1
chr3	162545363	162545363	translocation	433_1	intergenic	OTOL1;LINC01192	dist=1323633;dist=349668	.	3q26.1
chr3	162547656	162547656	translocation	433_2	intergenic	OTOL1;LINC01192	dist=1325926;dist=347375	.	3q26.1
chr3	183892748	183892748	translocation	438_1	splicing	AP2M1	.	CpG: 55	3q27.1
chr3	183894827	183894827	translocation	438_2	exonic	AP2M1	.	.	3q27.1
chr3	183900306	183900938	inversion	439	exonic	AP2M1	.	.	3q27.1
chr3	195795002	195795002	translocation	443_1	splicing	TFRC	NM_003234:exon8:c.802-10>0;NM_001313965:exon7:c.559-10>0;NM_001128148:exon8:c.802-10>0	.	3q29
chr3	195796429	195796429	translocation	443_2	exonic	TFRC	.	.	3q29
chr3	195796339	195796339	translocation	444_1	exonic	TFRC	.	.	3q29
chr3	195798266	195798266	translocation	444_2	splicing	TFRC	NM_003234:exon6:c.687+10>0;NM_001313965:exon5:c.444+10>0;NM_001128148:exon6:c.687+10>0	.	3q29
chr4	19079464	19079464	translocation	453_1	intergenic	LCORL;SLIT2	dist=1055966;dist=1174064	.	4p15.31
chr4	19085617	19085617	translocation	453_2	intergenic	LCORL;SLIT2	dist=1062119;dist=1167911	.	4p15.31
chr4	91596797	91596797	translocation	466_1	intronic	CCSER1	.	.	4q22.1
chr4	91602960	91602960	translocation	466_2	intronic	CCSER1	.	.	4q22.1
chr4	67117116	67117116	translocation	469_1	intergenic	EPHA5-AS1;MIR1269A	dist=558012;dist=25426	.	4q13.2
chr4	67120321	67120321	translocation	469_2	intergenic	EPHA5-AS1;MIR1269A	dist=561217;dist=22221	.	4q13.2
chr4	86660768	86660768	translocation	479_1	intronic	ARHGAP24	.	.	4q21.23
chr4	86661137	86661137	translocation	479_2	intronic	ARHGAP24	.	.	4q21.23
chr4	181876801	181876801	translocation	505_1	intergenic	NONE;LINC00290	dist=NONE;dist=108442	.	4q34.3
chr4	181878339	181878339	translocation	505_2	intergenic	NONE;LINC00290	dist=NONE;dist=106904	.	4q34.3
chr4	152340721	152340721	translocation	517_1	intronic	FAM160A1	.	.	4q31.3
chr4	152341607	152341607	translocation	517_2	intronic	FAM160A1	.	.	4q31.3
chr1	21888665	21888665	translocation	521_1	intronic	ALPL	.	.	1p36.12
chr4	159725774	159725774	translocation	521_2	intronic	FNIP2	.	.	4q32.1
chr4	165860966	165860966	translocation	523_1	intergenic	APELA;TRIM61	dist=42287;dist=14632	.	4q32.3
chr4	165869419	165869419	translocation	523_2	intergenic	APELA;TRIM61	dist=50740;dist=6179	.	4q32.3
chr4	166408728	166408728	translocation	525_1	exonic	CPE	.	.	4q32.3
chr4	166414421	166414421	translocation	525_2	exonic	CPE	.	.	4q32.3
chr4	166416724	166416724	translocation	526_1	exonic	CPE	.	.	4q32.3
chr4	166418663	166418663	translocation	526_2	splicing	CPE	NM_001873:exon9:c.1333-10>0	.	4q32.3
chr1	71951499	71951499	translocation	559_1	intronic	NEGR1	.	.	1p31.1
chr5	23713495	23713495	translocation	559_2	intergenic	PRDM9;C5orf17	dist=184789;dist=237962	.	5p14.2
chr5	29069316	29069316	translocation	562_1	ncRNA_exonic	LOC101929645	.	.	5p13.3
chr5	29069629	29069629	translocation	562_2	ncRNA_exonic	LOC101929645	.	.	5p13.3
chr5	65028098	65028098	translocation	572_1	intronic	NLN	.	.	5q12.3
chr5	65030438	65030438	translocation	572_2	intronic	NLN	.	.	5q12.3
chr5	112256953	112256953	translocation	589_1	exonic	REEP5	.	.	5q22.2
chr5	112257816	112257816	translocation	589_2	exonic	REEP5	.	CpG: 109	5q22.2
chr5	115346716	115346716	translocation	591_1	intronic	LVRN	.	.	5q23.1
chr5	115351064	115351064	translocation	591_2	exonic	LVRN	.	.	5q23.1
chr5	98559445	98559445	translocation	603_1	intergenic	LINC02062;LINC02113	dist=219720;dist=310249	.	5q21.1
chr5	135114488	135114488	translocation	603_2	intronic	SLC25A48	.	.	5q31.1
chr5	138089198	138089198	translocation	606_1	ncRNA_intronic	LOC105379194	.	CpG: 104	5q31.2
chr5	138117718	138117718	translocation	606_2	exonic	CTNNA1	.	.	5q31.2
chr5	114727069	114727069	translocation	607_1	intergenic	CCDC112;FEM1C	dist=94718;dist=129537	.	5q22.3
chr5	138163407	138163407	translocation	607_2	exonic	CTNNA1	.	.	5q31.2
chr5	143512866	143512866	translocation	614_1	intergenic	HMHB1;YIPF5	dist=312585;dist=24861	.	5q31.3
chr5	143515093	143515093	translocation	614_2	intergenic	HMHB1;YIPF5	dist=314812;dist=22634	.	5q31.3
chr5	147553038	147553038	translocation	617_1	intronic	SPINK14	.	.	5q32
chr5	147554605	147554605	translocation	617_2	intronic	SPINK14	.	.	5q32
chr5	147554240	147554240	translocation	618_1	intronic	SPINK14	.	.	5q32
chr5	147554779	147554779	translocation	618_2	intronic	SPINK14	.	.	5q32
chr5	151456429	151456429	translocation	622_1	ncRNA_intronic	LINC01933	.	.	5q33.1
chr5	151462512	151462512	translocation	622_2	ncRNA_intronic	LINC01933	.	.	5q33.1
chr5	176764631	176765093	inversion	628	exonic	LMAN2	.	.	5q35.3
chr5	170260624	170260624	translocation	630_1	intergenic	GABRP;RANBP17	dist=19574;dist=28398	.	5q35.1
chr5	178183116	178183116	translocation	630_2	intergenic	ZNF354A;AACSP1	dist=25456;dist=8746	.	5q35.3
chr5	179150779	179150779	translocation	631_1	exonic	CANX	.	.	5q35.3
chr5	179151703	179151703	translocation	631_2	exonic	CANX	.	.	5q35.3
chr5	179151686	179151686	translocation	632_1	exonic	CANX	.	.	5q35.3
chr5	179153680	179153680	translocation	632_2	splicing	CANX	NM_001363994:exon14:c.1751-10>0;NM_001363996:exon14:c.1646-10>0;NM_001363999:exon14:c.1640-10>0;NM_001363995:exon15:c.1748-10>0;NM_001364000:exon13:c.1322-10>0;NM_001363997:exon14:c.1646-10>0;NM_001364001:exon12:c.1322-10>0;NM_001363993:exon15:c.1808-10>0;NM_001746:exon14:c.1646-10>0;NM_001024649:exon14:c.1646-10>0	.	5q35.3
chr5	180666583	180666583	translocation	634_1	splicing	RACK1	NM_006098:exon4:c.430-10>0	.	5q35.3
chr5	180668611	180668611	translocation	634_2	exonic	RACK1	.	.	5q35.3
chr6	11556105	11556105	translocation	653_1	intronic	TMEM170B	.	.	6p24.2
chr6	11556461	11556461	translocation	653_2	intronic	TMEM170B	.	.	6p24.2
chr6	13641538	13641538	translocation	655_1	exonic	RANBP9	.	.	6p23
chr6	13642811	13642811	translocation	655_2	exonic	RANBP9	.	.	6p23
chr1	1870962	1870962	translocation	663_1	intronic	CFAP74	.	.	1p36.33
chr6	25155458	25155458	translocation	663_2	intergenic	CMAHP;LOC101928663	dist=16838;dist=89688	.	6p22.3
chr6	28894758	28894758	translocation	665_1	intergenic	TRIM27;LINC01556	dist=2996;dist=16803	.	6p22.1
chr6	28895007	28895007	translocation	665_2	intergenic	TRIM27;LINC01556	dist=3245;dist=16554	.	6p22.1
chr6	74865447	74865447	translocation	693_1	ncRNA_intronic	LOC101928516	.	.	6q13
chr6	74866640	74866640	translocation	693_2	ncRNA_intronic	LOC101928516	.	.	6q13
chr6	86246644	86246644	translocation	697_1	splicing	SNX14	NM_153816:exon17:c.1476-20>0;NM_001350533:exon17:c.1473-20>0;NM_001350539:exon17:c.1317-20>0;NM_001350537:exon15:c.1341-20>0;NM_001350547:exon16:c.426-20>0;NM_001350548:exon15:c.321-20>0;NM_001350550:exon17:c.321-20>0;NM_001350549:exon17:c.321-20>0;NM_001350551:exon16:c.321-20>0;NM_001350553:exon16:c.294-20>0;NM_001350552:exon17:c.321-20>0;NM_001350545:exon16:c.1032-20>0;NM_001350546:exon16:c.103…	.	6q14.3
chr6	86251762	86251762	translocation	697_2	splicing	SNX14	NM_153816:exon15:c.1390-10>0;NM_001350533:exon15:c.1387-10>0;NM_001350539:exon15:c.1231-10>0;NM_001350537:exon13:c.1255-10>0;NM_001350547:exon14:c.340-10>0;NM_001350548:exon13:c.235-10>0;NM_001350550:exon15:c.235-10>0;NM_001350549:exon15:c.235-10>0;NM_001350551:exon14:c.235-10>0;NM_001350553:exon15:c.235-10>0;NM_001350552:exon15:c.235-10>0;NM_001350545:exon14:c.946-10>0;NM_001350546:exon14:c.946-…	.	6q14.3
chr6	89923631	89923631	translocation	699_1	intronic	GABRR1	.	.	6q15
chr6	89923948	89923948	translocation	699_2	intronic	GABRR1	.	.	6q15
chr6	95193323	95193323	translocation	700_1	intergenic	TSG1;MANEA-DT	dist=706985;dist=814649	.	6q16.1
chr6	95194394	95194394	translocation	700_2	intergenic	TSG1;MANEA-DT	dist=708056;dist=813578	.	6q16.1
chr6	131884798	131884946	inversion	718	intergenic	AKAP7;ARG1	dist=280126;dist=9420	.	6q23.2
chr6	141325720	141325720	translocation	724_1	intergenic	MIR4465;NMBR	dist=320700;dist=1069901	.	6q24.1
chr6	141326089	141326089	translocation	724_2	intergenic	MIR4465;NMBR	dist=321069;dist=1069532	.	6q24.1
chr6	170844497	170844497	translocation	744_1	intronic	PSMB1	.	.	6q27
chr6	170846412	170846412	translocation	744_2	exonic	PSMB1	.	.	6q27
chr7	2403079	2403688	inversion	751	exonic	EIF3B	.	.	7p22.3
chr7	22434802	22434802	translocation	763_1	intergenic	RAPGEF5;STEAP1B	dist=38029;dist=24261	.	7p15.3
chr7	22436814	22436814	translocation	763_2	intergenic	RAPGEF5;STEAP1B	dist=40041;dist=22249	.	7p15.3
chr7	23309793	23309793	translocation	765_1	exonic	GPNMB	.	.	7p15.3
chr7	23313232	23313232	translocation	765_2	exonic	GPNMB	.	.	7p15.3
chr7	23815639	23815639	translocation	766_1	intronic	STK31	.	.	7p15.3
chr7	23838143	23838143	translocation	766_2	intronic	STK31	.	.	7p15.3
chr5	115391041	115391041	translocation	769_1	intronic	ARL14EPL	.	.	5q23.1
chr7	24619510	24619510	translocation	769_2	intronic	MPP6	.	.	7p15.3
chr7	25044612	25044612	translocation	770_1	intergenic	OSBPL3;CYCS	dist=24815;dist=113658	.	7p15.3
chr7	25044984	25044984	translocation	770_2	intergenic	OSBPL3;CYCS	dist=25187;dist=113286	.	7p15.3
chr7	31587028	31587028	translocation	775_1	intronic	ITPRID1	.	.	7p14.3
chr7	31590305	31590305	translocation	775_2	intronic	ITPRID1	.	.	7p14.3
chr7	31586772	31586772	translocation	776_1	intronic	ITPRID1	.	.	7p14.3
chr7	31591996	31591996	translocation	776_2	intronic	ITPRID1	.	.	7p14.3
chr7	29714841	29714841	translocation	777_1	ncRNA_intronic	LOC646762	.	.	7p14.3
chr7	32778140	32778140	translocation	777_2	intergenic	MIR550A2;LINC00997	dist=5451;dist=19758	.	7p14.3
chr3	106085009	106085009	translocation	786_1	intergenic	CBLB;LINC00882	dist=496764;dist=743628	.	3q13.11
chr7	45902712	45902712	translocation	786_2	intergenic	LOC730234;IGFBP1	dist=55203;dist=25375	.	7p12.3
chr7	71211912	71211912	translocation	805_1	intergenic	GALNT17;CALN1	dist=33328;dist=32564	.	7q11.22
chr7	71213024	71213024	translocation	805_2	intergenic	GALNT17;CALN1	dist=34440;dist=31452	.	7q11.22
chr7	73098002	73098002	translocation	807_1	exonic	BUD23	.	CpG: 114	7q11.23
chr7	73098191	73098191	translocation	807_2	intronic	BUD23	.	CpG: 114	7q11.23
chr7	75677543	75677543	translocation	810_1	exonic	MDH2	.	CpG: 59	7q11.23
chr7	75684237	75684237	translocation	810_2	exonic	MDH2	.	.	7q11.23
chr7	75684316	75684316	translocation	811_1	exonic	MDH2	.	.	7q11.23
chr7	75686811	75686811	translocation	811_2	exonic	MDH2	.	.	7q11.23
chr7	79742089	79742089	translocation	814_1	intergenic	MAGI2-AS3;GNAI1	dist=641565;dist=22058	.	7q21.11
chr7	79742463	79742463	translocation	814_2	intergenic	MAGI2-AS3;GNAI1	dist=641939;dist=21684	.	7q21.11
chr7	98972404	98972404	translocation	826_1	UTR5	ARPC1B	NM_005720:c.-109340>0	CpG: 144	7q22.1
chr7	98983400	98983400	translocation	826_2	exonic	ARPC1B	.	.	7q22.1
chr7	127228882	127229358	inversion	839	exonic	ARF5	.	CpG: 96	7q32.1
chr7	127484375	127484375	translocation	840_1	splicing	SND1	NM_014390:exon12:c.1243-20>0	.	7q32.1
chr7	127527955	127527955	translocation	840_2	exonic	SND1	.	.	7q32.1
chr7	138296455	138296455	translocation	842_1	intronic	SVOPL	.	.	7q34
chr7	138297267	138297267	translocation	842_2	intronic	SVOPL	.	.	7q34
chr7	142359306	142359306	translocation	843_1	intergenic	MIR11400;MTRNR2L6	dist=201888;dist=14825	.	7q34
chr7	142360545	142360545	translocation	843_2	intergenic	MIR11400;MTRNR2L6	dist=203127;dist=13586	.	7q34
chr7	141113879	141113879	translocation	855_1	intronic	TMEM178B	.	.	7q34
chr7	141114244	141114244	translocation	855_2	intronic	TMEM178B	.	.	7q34
chr7	145003360	145003360	translocation	862_1	intergenic	TPK1;CNTNAP2	dist=470214;dist=1468003	.	7q35
chr7	145003467	145003467	translocation	862_2	intergenic	TPK1;CNTNAP2	dist=470321;dist=1467896	.	7q35
chr7	145003322	145003322	translocation	863_1	intergenic	TPK1;CNTNAP2	dist=470176;dist=1468041	.	7q35
chr7	145018855	145018855	translocation	863_2	intergenic	TPK1;CNTNAP2	dist=485709;dist=1452508	.	7q35
chr7	149700315	149700315	translocation	878_1	intronic	ACTR3C	.	.	7q36.1
chr7	153790618	153790618	translocation	878_2	intronic	DPP6	.	.	7q36.2
chr8	25066684	25066684	translocation	894_1	intronic	DOCK5	.	.	8p21.2
chr8	25070713	25070713	translocation	894_2	intronic	DOCK5	.	.	8p21.2
chr8	85865389	85865389	translocation	917_1	intergenic	RALYL;LRRCC1	dist=31311;dist=154084	.	8q21.2
chr8	85874182	85874182	translocation	917_2	intergenic	RALYL;LRRCC1	dist=40104;dist=145291	.	8q21.2
chr8	97098087	97098087	translocation	919_1	intergenic	LOC100500773;GDF6	dist=137511;dist=56474	.	8q22.1
chr8	97098481	97098481	translocation	919_2	intergenic	LOC100500773;GDF6	dist=137905;dist=56080	.	8q22.1
chr8	103435500	103435500	translocation	921_1	intergenic	UBR5;ODF1	dist=10572;dist=128317	.	8q22.3
chr8	103436006	103436006	translocation	921_2	intergenic	UBR5;ODF1	dist=11078;dist=127811	.	8q22.3
chr8	113085435	113085435	translocation	927_1	intergenic	LINC02237;CSMD3	dist=602589;dist=149723	.	8q23.3
chr8	113085812	113085812	translocation	927_2	intergenic	LINC02237;CSMD3	dist=602966;dist=149346	.	8q23.3
chr8	117661054	117661054	translocation	930_1	exonic	EIF3H	.	.	8q23.3
chr8	117668095	117668095	translocation	930_2	exonic	EIF3H	.	.	8q23.3
chr8	117669553	117669553	translocation	931_1	exonic	EIF3H	.	.	8q23.3
chr8	117671163	117671163	translocation	931_2	exonic	EIF3H	.	.	8q23.3
chr8	126595128	126595128	translocation	938_1	intergenic	TRIB1;LINC00861	dist=144481;dist=339639	.	8q24.13
chr8	126601188	126601188	translocation	938_2	intergenic	TRIB1;LINC00861	dist=150541;dist=333579	.	8q24.13
chr8	131909937	131909937	translocation	943_1	intronic	ADCY8	.	.	8q24.22
chr8	131910569	131910569	translocation	943_2	intronic	ADCY8	.	.	8q24.22
chr8	136166401	136166401	translocation	946_1	intergenic	LOC101927845;LINC01591	dist=272259;dist=79973	.	8q24.22
chr8	136350867	136350867	translocation	946_2	intergenic	LINC01591;KHDRBS3	dist=38905;dist=118832	.	8q24.22
chr8	136166589	136166589	translocation	947_1	intergenic	LOC101927845;LINC01591	dist=272447;dist=79785	.	8q24.22
chr8	136351427	136351427	translocation	947_2	intergenic	LINC01591;KHDRBS3	dist=39465;dist=118272	.	8q24.22
chr8	144102643	144102896	inversion	951	exonic	LY6E	.	.	8q24.3
chr9	35101809	35101809	translocation	968_1	splicing	STOML2	NM_001287031:exon5:c.343-10>0;NM_001287033:exon4:c.205-10>0;NM_001287032:exon5:c.190-10>0;NM_013442:exon5:c.343-10>0	.	9p13.3
chr9	35102146	35102146	translocation	968_2	exonic	STOML2	.	.	9p13.3
chr9	81783011	81783011	translocation	979_1	intergenic	LOC101927450;TLE4	dist=22430;dist=403677	.	9q21.31
chr9	81783329	81783329	translocation	979_2	intergenic	LOC101927450;TLE4	dist=22748;dist=403359	.	9q21.31
chr9	82549037	82549037	translocation	980_1	ncRNA_intronic	LINC01507	.	.	9q21.31
chr9	82783555	82783555	translocation	980_2	intergenic	LINC01507;TLE1	dist=134085;dist=1415043	.	9q21.31
chr9	107816637	107816637	translocation	989_1	intergenic	ABCA1;SLC44A1	dist=126201;dist=190249	.	9q31.1
chr9	107817348	107817348	translocation	989_2	intergenic	ABCA1;SLC44A1	dist=126912;dist=189538	.	9q31.1
chr9	115937096	115937096	translocation	991_1	intronic	FKBP15	.	.	9q32
chr9	115937443	115937443	translocation	991_2	intronic	FKBP15	.	.	9q32
chr10	10493418	10493418	translocation	1025_1	ncRNA_intronic	CELF2-DT	.	.	10p14
chr10	10493788	10493788	translocation	1025_2	ncRNA_intronic	CELF2-DT	.	.	10p14
chr10	13105024	13105271	inversion	1027	intronic	CCDC3	.	.	10p13
chr10	18503075	18503075	translocation	1029_1	intronic	CACNB2	.	.	10p12.33
chr10	18503646	18503646	translocation	1029_2	intronic	CACNB2	.	.	10p12.33
chr10	33209312	33209312	translocation	1039_1	exonic	ITGB1	.	.	10p11.22
chr10	33211248	33211248	translocation	1039_2	exonic	ITGB1	.	.	10p11.22
chr10	33211185	33211185	translocation	1040_1	exonic	ITGB1	.	.	10p11.22
chr10	33211567	33211567	translocation	1040_2	splicing	ITGB1	NM_002211:exon8:c.1038+10>0;NM_033668:exon7:c.1038+10>0;NM_133376:exon8:c.1038+10>0	.	10p11.22
chr10	47023103	47023103	translocation	1044_1	intergenic	GPRIN2;NPY4R2	dist=17460;dist=58717	.	10q11.22
chr10	47059581	47059581	translocation	1044_2	intergenic	GPRIN2;NPY4R2	dist=53938;dist=22239	.	10q11.22
chr10	47654420	47654420	translocation	1047_1	intergenic	ANTXRLP1;LOC105378577	dist=13576;dist=1666	CpG: 62	10q11.22
chr10	51489131	51489131	translocation	1047_2	ncRNA_intronic	TIMM23B-AGAP6	.	CpG: 71	10q11.23
chr10	59256944	59257947	inversion	1052	intergenic	MIR3924;IPMK	dist=192625;dist=693331	.	10q21.1
chr6	20201434	20201434	translocation	1057_1	intronic	MBOAT1	.	.	6p22.3
chr10	64453956	64453956	translocation	1057_2	intergenic	ZNF365;ADO	dist=22185;dist=110524	.	10q21.2
chr10	73579658	73579658	translocation	1062_1	splicing	PSAP	NM_001042466:exon10:c.1012-10>0;NM_002778:exon10:c.1006-10>0;NM_001042465:exon11:c.1015-10>0	.	10q22.1
chr10	73580076	73580076	translocation	1062_2	exonic	PSAP	.	.	10q22.1
chr10	73581767	73581767	translocation	1063_1	exonic	PSAP	.	.	10q22.1
chr10	73585649	73585649	translocation	1063_2	exonic	PSAP	.	.	10q22.1
chr10	73591009	73591009	translocation	1065_1	splicing	PSAP	NM_001042466:exon4:c.250-10>0;NM_002778:exon4:c.250-10>0;NM_001042465:exon4:c.250-10>0	.	10q22.1
chr10	73591670	73591670	translocation	1065_2	exonic	PSAP	.	.	10q22.1
chr10	73591602	73591602	translocation	1066_1	splicing	PSAP	NM_001042466:exon3:c.249+10>0;NM_002778:exon3:c.249+10>0;NM_001042465:exon3:c.249+10>0	.	10q22.1
chr10	73594129	73594129	translocation	1066_2	exonic	PSAP	.	.	10q22.1
chr4	8297758	8297758	translocation	1090_1	UTR3	HTRA3	NM_001297559:c.*3140>0	.	4p16.1
chr10	118915926	118915926	translocation	1090_2	ncRNA_intronic	MIR3663HG	.	.	10q25.3
chr10	127190680	127190680	translocation	1094_1	intergenic	CTBP2;TEX36-AS1	dist=341081;dist=72260	.	10q26.13
chr10	127197221	127197221	translocation	1094_2	intergenic	CTBP2;TEX36-AS1	dist=347622;dist=65719	.	10q26.13
chr10	127190416	127190416	translocation	1096_1	intergenic	CTBP2;TEX36-AS1	dist=340817;dist=72524	.	10q26.13
chr10	127201102	127201102	translocation	1096_2	intergenic	CTBP2;TEX36-AS1	dist=351503;dist=61838	.	10q26.13
chr11	837778	838048	inversion	1105	exonic	CD151	.	.	11p15.5
chr11	1775367	1775367	translocation	1107_1	exonic	CTSD	.	.	11p15.5
chr11	1776238	1776238	translocation	1107_2	exonic	CTSD	.	.	11p15.5
chr11	2417444	2417956	inversion	1111	exonic	CD81	.	CpG: 27	11p15.5
chr4	6205114	6205114	translocation	1115_1	ncRNA_intronic	LINC02495	.	.	4p16.1
chr11	9253408	9253408	translocation	1115_2	intronic	DENND5A	.	.	11p15.4
chr11	10822862	10823410	inversion	1118	exonic	EIF4G2	.	.	11p15.3
chr11	62651997	62651997	translocation	1128_1	exonic	SLC3A2	.	.	11q12.3
chr11	62652162	62652162	translocation	1128_2	exonic	SLC3A2	.	.	11q12.3
chr11	33731889	33731889	translocation	1130_1	exonic	CD59	.	.	11p13
chr11	33739014	33739014	translocation	1130_2	exonic	CD59	.	.	11p13
chr11	33738958	33738958	translocation	1131_1	exonic	CD59	.	.	11p13
chr11	33743923	33743923	translocation	1131_2	splicing	CD59	NM_001127227:exon2:c.67+20>0;NM_000611:exon2:c.67+20>0;NM_203329:exon3:c.67+20>0;NM_203330:exon4:c.67+20>0;NM_001127225:exon2:c.67+20>0;NM_001127223:exon1:c.67+20>0;NM_001127226:exon2:c.67+20>0;NM_203331:exon3:c.67+20>0	.	11p13
chr11	66018918	66019911	inversion	1159	intergenic	PACS1;KLC2	dist=6703;dist=4854	.	11q13.2
chr11	67168505	67168910	inversion	1160	exonic	PPP1CA	.	CpG: 40	11q13.2
chr11	72469677	72469677	translocation	1164_1	exonic	STARD10	.	.	11q13.4
chr11	72470332	72470332	translocation	1164_2	exonic	STARD10	.	.	11q13.4
chr11	57967334	57967334	translocation	1168_1	intergenic	OR9Q2;OR1S2	dist=8344;dist=3342	.	11q12.1
chr11	78368856	78368856	translocation	1168_2	UTR3	TENM4	NM_001098816:c.*2470>0	.	11q14.1
chr11	57967347	57967347	translocation	1169_1	intergenic	OR9Q2;OR1S2	dist=8357;dist=3329	.	11q12.1
chr11	78369023	78369023	translocation	1169_2	UTR3	TENM4	NM_001098816:c.*800>0	.	11q14.1
chr9	138548205	138548205	translocation	1170_1	intergenic	GLT6D1;LCN9	dist=16819;dist=6963	.	9q34.3
chr11	88051722	88051722	translocation	1170_2	intronic	CTSC	.	.	11q14.2
chr11	99690482	99690482	translocation	1177_1	exonic	CNTN5	.	.	11q22.1
chr11	99691306	99691306	translocation	1177_2	intronic	CNTN5	.	.	11q22.1
chr11	107151551	107151551	translocation	1181_1	intergenic	GUCY1A2;CWF19L2	dist=262349;dist=45520	.	11q22.3
chr11	107169657	107169657	translocation	1181_2	intergenic	GUCY1A2;CWF19L2	dist=280455;dist=27414	.	11q22.3
chr11	117005289	117005289	translocation	1184_1	intergenic	SIK3;PAFAH1B2	dist=36145;dist=9711	.	11q23.3
chr11	117080780	117080780	translocation	1184_2	intronic	PCSK7	.	.	11q23.3
chr12	12544850	12546620	inversion	1202	intronic	BORCS5	.	.	12p13.2
chr12	38318185	38318185	translocation	1226_1	intergenic	NONE;ALG10B	dist=NONE;dist=392391	.	12q12
chr12	38318514	38318514	translocation	1226_2	intergenic	NONE;ALG10B	dist=NONE;dist=392062	.	12q12
chr12	38317992	38317992	translocation	1227_1	intergenic	NONE;ALG10B	dist=NONE;dist=392584	.	12q12
chr12	38318526	38318526	translocation	1227_2	intergenic	NONE;ALG10B	dist=NONE;dist=392050	.	12q12
chr12	41659830	41659830	translocation	1230_1	intronic	PDZRN4	.	.	12q12
chr12	41660238	41660238	translocation	1230_2	intronic	PDZRN4	.	.	12q12
chr12	50146331	50146331	translocation	1238_1	exonic	TMBIM6	.	.	12q13.12
chr12	50146864	50146864	translocation	1238_2	exonic	TMBIM6	.	.	12q13.12
chr12	52631353	52631353	translocation	1240_1	exonic	KRT7	.	.	12q13.13
chr12	52632554	52632554	translocation	1240_2	exonic	KRT7	.	.	12q13.13
chr12	52631293	52631293	translocation	1241_1	exonic	KRT7	.	.	12q13.13
chr12	52632462	52632462	translocation	1241_2	splicing	KRT7	NM_005556:exon4:c.598-20>0	.	12q13.13
chr12	52632512	52632512	translocation	1242_1	exonic	KRT7	.	.	12q13.13
chr12	52635255	52635255	translocation	1242_2	splicing	KRT7	NM_005556:exon5:c.694-10>0	.	12q13.13
chr12	52635419	52635419	translocation	1243_1	exonic	KRT7	.	.	12q13.13
chr12	52636899	52636899	translocation	1243_2	exonic	KRT7	.	.	12q13.13
chr12	52635311	52635311	translocation	1244_1	exonic	KRT7	.	.	12q13.13
chr12	52636794	52636794	translocation	1244_2	splicing	KRT7	NM_005556:exon6:c.859-20>0	.	12q13.13
chr12	56120044	56120537	inversion	1247	exonic	CD63	.	.	12q13.2
chr12	69980123	69980123	translocation	1256_1	exonic	CCT2	.	.	12q15
chr12	69980598	69980598	translocation	1256_2	exonic	CCT2	.	.	12q15
chr12	83844059	83844059	translocation	1262_1	intergenic	TMTC2;SLC6A15	dist=315415;dist=1409211	.	12q21.31
chr12	83844654	83844654	translocation	1262_2	intergenic	TMTC2;SLC6A15	dist=316010;dist=1408616	.	12q21.31
chr12	84484492	84484492	translocation	1263_1	intergenic	TMTC2;SLC6A15	dist=955848;dist=768778	.	12q21.31
chr12	84484854	84484854	translocation	1263_2	intergenic	TMTC2;SLC6A15	dist=956210;dist=768416	.	12q21.31
chr12	110616589	110616589	translocation	1278_1	intronic	IFT81	.	.	12q24.11
chr12	110617823	110617823	translocation	1278_2	intronic	IFT81	.	.	12q24.11
chr12	104359630	104359630	translocation	1284_1	UTR5	TDG	NM_001363612:c.-150620>0	CpG: 58	12q23.3
chr12	125801146	125801146	translocation	1284_2	intronic	TMEM132B	.	.	12q24.31
chr12	131711049	131711049	translocation	1289_1	intergenic	LINC01257;LINC02415	dist=13573;dist=69609	.	12q24.33
chr12	131923547	131923547	translocation	1289_2	intergenic	LINC02370;LINC02414	dist=71447;dist=206916	.	12q24.33
chr12	131326913	131326913	translocation	1290_1	intergenic	STX2;RAN	dist=3118;dist=29626	.	12q24.33
chr12	132531981	132531981	translocation	1290_2	intronic	EP400	.	.	12q24.33
chr12	133341570	133341570	translocation	1291_1	intergenic	ANKLE2;GOLGA3	dist=3152;dist=3930	.	12q24.33
chr12	133343547	133343547	translocation	1291_2	intergenic	ANKLE2;GOLGA3	dist=5129;dist=1953	.	12q24.33
chr13	28268142	28268142	translocation	1293_1	intergenic	POLR1D;GSX1	dist=26594;dist=98478	.	13q12.2
chr13	28269107	28269107	translocation	1293_2	intergenic	POLR1D;GSX1	dist=27559;dist=97513	.	13q12.2
chr13	49951413	49951413	translocation	1310_1	intronic	CAB39L	.	.	13q14.2
chr13	49953922	49953922	translocation	1310_2	intronic	CAB39L	.	.	13q14.2
chr1	244201136	244201136	translocation	1312_1	ncRNA_intronic	LINC02774	.	.	1q44
chr13	56650214	56650214	translocation	1312_2	intergenic	MIR5007;PRR20B	dist=901531;dist=1064838	.	13q21.1
chr3	113895371	113895371	translocation	1315_1	intronic	DRD3	.	.	3q13.31
chr13	58499533	58499533	translocation	1315_2	intergenic	PCDH17;LINC02338	dist=196088;dist=240428	.	13q21.1
chr13	62316041	62316041	translocation	1317_1	intergenic	LINC02339;LINC00358	dist=313962;dist=261617	.	13q21.31
chr13	62322487	62322487	translocation	1317_2	intergenic	LINC02339;LINC00358	dist=320408;dist=255171	.	13q21.31
chr13	65561661	65561936	inversion	1320	intergenic	LINC00355;LINC01052	dist=911517;dist=878243	.	13q21.31
chr13	67174779	67174779	translocation	1321_1	intronic	PCDH9	.	.	13q21.32
chr13	67177472	67177472	translocation	1321_2	intronic	PCDH9	.	.	13q21.32
chr13	68936887	68936887	translocation	1325_1	intergenic	LINC00364;LINC00550	dist=982761;dist=498529	.	13q21.33
chr13	68937310	68937310	translocation	1325_2	intergenic	LINC00364;LINC00550	dist=983184;dist=498106	.	13q21.33
chr13	79661080	79661080	translocation	1332_1	intergenic	LINC00331;RBM26	dist=246895;dist=231923	.	13q31.1
chr13	79661457	79661457	translocation	1332_2	intergenic	LINC00331;RBM26	dist=247272;dist=231546	.	13q31.1
chr13	89110958	89110958	translocation	1348_1	intergenic	LINC00373;LINC00433	dist=222621;dist=82126	.	13q31.2
chr13	89112880	89112880	translocation	1348_2	intergenic	LINC00373;LINC00433	dist=224543;dist=80204	.	13q31.2
chr13	108947018	108947018	translocation	1359_1	intronic	TNFSF13B	.	.	13q33.3
chr13	108951822	108951822	translocation	1359_2	intronic	TNFSF13B	.	.	13q33.3
chr14	21536143	21536143	translocation	1363_1	intronic	NDRG2	.	.	14q11.2
chr14	21536522	21536522	translocation	1363_2	intronic	NDRG2	.	.	14q11.2
chr14	24109103	24109103	translocation	1369_1	exonic	DHRS2	.	.	14q11.2
chr14	24112428	24112428	translocation	1369_2	exonic	DHRS2	.	.	14q11.2
chr14	24113316	24113616	inversion	1370	exonic	DHRS2	.	.	14q11.2
chr14	24910542	24911174	inversion	1371	exonic	SDR39U1	.	.	14q12
chr14	29728048	29728048	translocation	1372_1	intergenic	LINC01551;PRKD1	dist=464048;dist=317638	.	14q12
chr14	29728854	29728854	translocation	1372_2	intergenic	LINC01551;PRKD1	dist=464854;dist=316832	.	14q12
chr6	106343133	106343133	translocation	1379_1	intergenic	PREP;PRDM1	dist=492176;dist=191078	.	6q21
chr14	41909141	41909141	translocation	1379_2	intergenic	LINC02315;LRFN5	dist=298890;dist=166918	.	14q21.1
chr14	46577937	46577937	translocation	1382_1	ncRNA_intronic	LINC00871	.	.	14q21.2
chr14	46578302	46578302	translocation	1382_2	ncRNA_intronic	LINC00871	.	.	14q21.2
chr14	52378343	52378343	translocation	1383_1	intronic	GNG2	.	.	14q22.1
chr14	52378944	52378944	translocation	1383_2	intronic	GNG2	.	.	14q22.1
chr14	60914015	60914015	translocation	1390_1	intronic	C14orf39	.	.	14q23.1
chr14	60941083	60941083	translocation	1390_2	intronic	C14orf39	.	.	14q23.1
chr14	47118175	47118175	translocation	1393_1	intergenic	LINC00871;RPL10L	dist=147071;dist=2038	.	14q21.2
chr14	63226291	63226291	translocation	1393_2	intronic	KCNH5	.	.	14q23.2
chr14	85874603	85874603	translocation	1405_1	ncRNA_intronic	LINC00911	.	.	14q31.3
chr14	85878994	85878994	translocation	1405_2	ncRNA_intronic	LINC00911	.	.	14q31.3
chr14	85878956	85878956	translocation	1406_1	ncRNA_intronic	LINC00911	.	.	14q31.3
chr14	85885490	85885490	translocation	1406_2	ncRNA_intronic	LINC00911	.	.	14q31.3
chr14	93926179	93926534	inversion	1408	intronic	UNC79	.	.	14q32.12
chr15	22676878	22676878	translocation	1422_1	intergenic	MIR4509-1;GOLGA8DP	dist=1637;dist=25407	.	15q11.2
chr15	28664238	28664238	translocation	1422_2	intergenic	GOLGA8G;MIR4509-1	dist=27067;dist=7399	.	15q13.1
chr15	52264531	52264531	translocation	1423_1	upstream	LEO1	.	.	15q21.2
chr15	52264795	52264795	translocation	1423_2	upstream	LEO1	.	.	15q21.2
chr15	39520112	39520112	translocation	1425_1	intergenic	LINC02694;C15orf54	dist=527873;dist=22758	.	15q14
chr15	39520496	39520496	translocation	1425_2	intergenic	LINC02694;C15orf54	dist=528257;dist=22374	.	15q14
chr15	64452397	64452397	translocation	1429_1	splicing	PPIB	NM_000942:exon3:c.250-10>0	.	15q22.31
chr15	64454294	64454294	translocation	1429_2	exonic	PPIB	.	.	15q22.31
chr15	64454244	64454244	translocation	1430_1	exonic	PPIB	.	.	15q22.31
chr15	64455049	64455049	translocation	1430_2	splicing	PPIB	NM_000942:exon1:c.135+20>0	CpG: 69	15q22.31
chr2	6245434	6245434	translocation	1434_1	intergenic	LOC400940;LINC01247	dist=117070;dist=260708	.	2p25.2
chr15	66020731	66020731	translocation	1434_2	intronic	DENND4A	.	.	15q22.31
chr15	71708608	71708608	translocation	1437_1	intronic	THSD4	.	.	15q23
chr15	71713739	71713739	translocation	1437_2	intronic	THSD4	.	.	15q23
chr15	75624672	75624672	translocation	1447_1	intergenic	GOLGA6D;COMMD4	dist=36524;dist=3732	.	15q24.2
chr15	78240427	78240427	translocation	1447_2	intergenic	LOC440292;LOC91450	dist=3524;dist=45148	.	15q24.3
chr15	78241286	78241286	translocation	1448_1	intergenic	LOC440292;LOC91450	dist=4383;dist=44289	.	15q24.3
chr15	79039365	79039365	translocation	1448_2	intergenic	CHRNB4;LOC646938	dist=105813;dist=5014	.	15q25.1
chr15	102151465	102151465	translocation	1460_1	ncRNA_intronic	LINC02348	.	.	15q26.3
chr15	102166015	102166015	translocation	1460_2	intergenic	LINC02348;TM2D3	dist=11473;dist=7165	.	15q26.3
chr16	25204238	25204238	translocation	1475_1	intergenic	LCMT1;AQP8	dist=14689;dist=24030	.	16p12.1
chr16	25204444	25204444	translocation	1475_2	intergenic	LCMT1;AQP8	dist=14895;dist=23824	.	16p12.1
chr16	27952900	27952900	translocation	1478_1	intronic	GSG1L	.	.	16p12.1
chr16	27953511	27953511	translocation	1478_2	intronic	GSG1L	.	.	16p12.1
chr3	182840594	182840594	translocation	1479_1	UTR3	LAMP3	NM_014398:c.*12750>0	.	3q27.1
chr16	28144693	28144693	translocation	1479_2	intronic	XPO6	.	.	16p11.2
chr16	31196499	31196499	translocation	1484_1	exonic	FUS	.	.	16p11.2
chr16	31198157	31198157	translocation	1484_2	exonic	FUS	.	.	16p11.2
chr16	31198157	31198157	translocation	1485_1	exonic	FUS	.	.	16p11.2
chr16	31199677	31199677	translocation	1485_2	exonic	FUS	.	.	16p11.2
chr16	46394594	46394594	translocation	1494_1	intergenic	NONE;ANKRD26P1	dist=NONE;dist=108655	.	16q11.2
chr16	46427414	46427414	translocation	1494_2	intergenic	NONE;ANKRD26P1	dist=NONE;dist=75835	.	16q11.2
chr16	69762130	69762130	translocation	1500_1	intergenic	NQO1;NOB1	dist=1667;dist=13644	.	16q22.1
chr16	69762889	69762889	translocation	1500_2	intergenic	NQO1;NOB1	dist=2426;dist=12885	.	16q22.1
chr16	69761807	69761807	translocation	1501_1	intergenic	NQO1;NOB1	dist=1344;dist=13967	.	16q22.1
chr16	69762896	69762896	translocation	1501_2	intergenic	NQO1;NOB1	dist=2433;dist=12878	.	16q22.1
chr16	85188698	85189801	inversion	1509	intergenic	LINC02139;MIR12128	dist=5649;dist=51601	.	16q24.1
chr16	85833357	85833357	translocation	1510_1	UTR5	COX4I1	NM_001318794:c.-14550>0;NM_001318786:c.-14550>0;NM_001318797:c.-52270>0;NM_001318788:c.-14550>0;NM_001318802:c.-53390>0;NM_001861:c.-14550>0	CpG: 139	16q24.1
chr16	85834883	85834883	translocation	1510_2	exonic	COX4I1	.	.	16q24.1
chr17	1587388	1587938	inversion	1518	exonic	PRPF8	.	CpG: 56	17p13.3
chr17	6916079	6917039	inversion	1521	exonic	RNASEK	.	CpG: 32	17p13.1
chr17	14659409	14659409	translocation	1526_1	intergenic	HS3ST3B1;LOC101928475	dist=406688;dist=258713	.	17p12
chr17	14662342	14662342	translocation	1526_2	intergenic	HS3ST3B1;LOC101928475	dist=409621;dist=255780	.	17p12
chr17	35752219	35752219	translocation	1537_1	intronic	ACACA	.	.	17q12
chr17	35758839	35758839	translocation	1537_2	intronic	ACACA	.	.	17q12
chr17	36399835	36399835	translocation	1539_1	ncRNA_intronic	LOC440434	.	.	17q12
chr17	36401099	36401099	translocation	1539_2	ncRNA_intronic	LOC440434	.	.	17q12
chr17	36350309	36350309	translocation	1540_1	intergenic	TBC1D3C;LOC440434	dist=1660;dist=1487	.	17q12
chr17	36406169	36406169	translocation	1540_2	ncRNA_intronic	LOC440434	.	.	17q12
chr17	37865904	37866455	inversion	1542	exonic	ERBB2	.	.	17q12
chr17	37871538	37871538	translocation	1544_1	splicing	ERBB2	NM_001289938:exon13:c.1059-10>0;NM_001289936:exon14:c.1104-10>0;NM_001005862:exon13:c.1059-10>0;NM_001289937:exon10:c.1149-10>0;NM_004448:exon10:c.1149-10>0	.	17q12
chr17	37871696	37871696	translocation	1544_2	intronic	ERBB2	.	.	17q12
chr17	37880005	37880521	inversion	1545	exonic	ERBB2	.	.	17q12
chr17	37882460	37882958	inversion	1547	exonic	ERBB2	.	.	17q12
chr17	38151611	38151983	inversion	1548	exonic	PSMD3	.	.	17q21.1
chr17	39240820	39240820	translocation	1550_1	exonic	KRTAP4-7	.	.	17q21.2
chr17	39296169	39296169	translocation	1550_2	exonic	KRTAP4-6	.	.	17q21.2
chr17	39240757	39240757	translocation	1551_1	exonic	KRTAP4-7;LOC100996750	.	.	17q21.2
chr17	39296454	39296454	translocation	1551_2	exonic	KRTAP4-6	.	.	17q21.2
chr17	41379304	41379304	translocation	1553_1	intronic	CCDC200	.	.	17q21.31
chr17	41401066	41401066	translocation	1553_2	intergenic	CCDC200;LINC00910	dist=20419;dist=46147	.	17q21.31
chr17	46134389	46135223	inversion	1558	exonic	NFE2L1	.	.	17q21.32
chr17	49231022	49231022	translocation	1561_1	UTR5	NME1;NME1-NME2	NM_198175:c.-7130>0;NM_000269:c.-19940>0;NM_001018136:c.-19940>0	CpG: 46	17q21.33
chr17	49233106	49233106	translocation	1561_2	exonic	NME1;NME1-NME2	.	.	17q21.33
chr12	122855026	122855026	translocation	1565_1	intronic	CLIP1	.	.	12q24.31
chr17	55217757	55217757	translocation	1565_2	intergenic	AKAP1;MSI2	dist=19052;dist=115455	.	17q22
chr17	72199885	72199885	translocation	1576_1	splicing	RPL38	.	.	17q25.1
chr17	72200096	72200096	translocation	1576_2	exonic	RPL38	.	CpG: 43	17q25.1
chr17	76970902	76970902	translocation	1580_1	splicing	LGALS3BP	NM_005567:exon4:c.245-10>0	.	17q25.3
chr17	76972148	76972148	translocation	1580_2	exonic	LGALS3BP	.	.	17q25.3
chr17	76972239	76972239	translocation	1581_1	splicing	LGALS3BP	NM_005567:exon3:c.53-10>0	.	17q25.3
chr17	76973274	76973274	translocation	1581_2	UTR5	LGALS3BP	NM_005567:c.-10>0	.	17q25.3
chr17	76973221	76973221	translocation	1583_1	splicing	LGALS3BP	NM_005567:exon2:c.52+10>0	.	17q25.3
chr17	76975527	76975527	translocation	1583_2	intronic	LGALS3BP	.	.	17q25.3
chr17	79670979	79671470	inversion	1587	exonic	MRPL12	.	.	17q25.3
chr19	580094	580549	inversion	1614	exonic	BSG	.	.	19p13.3
chr19	3980065	3980065	translocation	1624_1	splicing	EEF2	NM_001961:exon10:c.1347-10>0	.	19p13.3
chr19	3980558	3980558	translocation	1624_2	exonic	EEF2	.	.	19p13.3
chr19	3981162	3981653	inversion	1626	exonic	EEF2	.	.	19p13.3
chr19	3981770	3982128	inversion	1628	exonic	EEF2	.	.	19p13.3
chr19	3983288	3983288	translocation	1629_1	exonic	EEF2	.	.	19p13.3
chr19	3984190	3984190	translocation	1629_2	exonic	EEF2	.	.	19p13.3
chr19	4664950	4664950	translocation	1634_1	splicing	MYDGF	NM_019107:exon3:c.226-10>0	.	19p13.3
chr19	4668657	4668657	translocation	1634_2	exonic	MYDGF	.	.	19p13.3
chr19	13050690	13050986	inversion	1645	exonic	CALR	.	.	19p13.2
chr19	15046391	15046391	translocation	1647_1	intergenic	OR7A17;OR7C2	dist=54224;dist=5910	.	19p13.12
chr19	15049529	15049529	translocation	1647_2	intergenic	OR7A17;OR7C2	dist=57362;dist=2772	.	19p13.12
chr19	18288392	18288631	inversion	1652	exonic	IFI30	.	.	19p13.11
chr19	19627141	19627141	translocation	1654_1	exonic	NDUFA13	.	CpG: 211	19p13.11
chr19	19637069	19637069	translocation	1654_2	exonic	NDUFA13	.	.	19p13.11
chr19	23562715	23562715	translocation	1657_1	intronic	ZNF91	.	.	19p12
chr19	23982352	23982352	translocation	1657_2	intronic	RPSAP58	.	.	19p12
chr19	35610320	35610320	translocation	1666_1	exonic	FXYD3	.	.	19q13.12
chr19	35612013	35612013	translocation	1666_2	exonic	FXYD3	.	.	19q13.12
chr19	39109968	39109968	translocation	1670_1	splicing	EIF3K	NM_013234:exon1:c.59+10>0;NM_001300992:exon1:c.59+10>0	.	19q13.2
chr19	39111077	39111077	translocation	1670_2	splicing	EIF3K	NM_013234:exon2:c.158+20>0;NM_001300992:exon2:c.158+20>0	.	19q13.2
chr9	88938021	88938021	translocation	1673_1	exonic	TUT7	.	.	9q21.33
chr19	42487137	42487137	translocation	1673_2	intronic	ATP1A3	.	.	19q13.2
chr19	46779210	46779210	translocation	1680_1	intergenic	IGFL1;HIF3A	dist=44710;dist=21089	.	19q13.32
chr19	47899420	47899420	translocation	1680_2	intergenic	DHX34;MEIS3	dist=13459;dist=6955	.	19q13.32
chr19	53193326	53193326	translocation	1687_1	intronic	ZNF83	.	CpG: 64	19q13.41
chr19	53869445	53869445	translocation	1687_2	intronic	ZNF525	.	CpG: 52	19q13.42
chr19	58335454	58335454	translocation	1692_1	intergenic	ZNF552;FKBP1AP1	dist=9173;dist=1213	.	19q13.43
chr19	58526068	58526068	translocation	1692_2	intergenic	LOC100128398;ZSCAN1	dist=7494;dist=19325	.	19q13.43
chr20	44522400	44523115	inversion	1721	exonic	CTSA	.	.	20q13.12
chr20	46843273	46843273	translocation	1723_1	intergenic	LINC01522;LINC00494	dist=224412;dist=145381	.	20q13.13
chr20	47214563	47214563	translocation	1723_2	intergenic	LINC00494;PREX1	dist=215182;dist=26227	.	20q13.13
chr20	54434622	54434622	translocation	1726_1	intergenic	LINC01441;CBLN4	dist=390887;dist=137791	.	20q13.2
chr20	54440678	54440678	translocation	1726_2	intergenic	LINC01441;CBLN4	dist=396943;dist=131735	.	20q13.2
chr17	45202860	45202860	translocation	1728_1	intronic	CDC27	.	.	17q21.32
chr20	55332747	55332747	translocation	1728_2	intergenic	TFAP2C;BMP7	dist=118409;dist=411062	.	20q13.31
chr20	57474039	57474039	translocation	1729_1	exonic	GNAS	.	.	20q13.32
chr20	57478774	57478774	translocation	1729_2	exonic	GNAS	.	.	20q13.32
chr20	57478730	57478730	translocation	1730_1	exonic	GNAS	.	.	20q13.32
chr20	57480438	57480438	translocation	1730_2	exonic	GNAS	.	.	20q13.32
chr20	57484398	57484641	inversion	1732	exonic	GNAS	.	.	20q13.32
chr3	132338373	132338373	translocation	1744_1	exonic	ACAD11	.	.	3q22.1
chr21	26633293	26633293	translocation	1744_2	intergenic	LINC01692;LINC00158	dist=203237;dist=124840	.	21q21.2
chr21	27254083	27254083	translocation	1745_1	splicing	APP	NM_001204301:exon17:c.2158-10>0;NM_201414:exon16:c.1987-10>0;NM_201413:exon17:c.2155-10>0;NM_001136016:exon17:c.2140-10>0;NM_001204302:exon16:c.2101-10>0;NM_001136130:exon17:c.2044-10>0;NM_001136131:exon16:c.1882-10>0;NM_000484:exon18:c.2212-10>0;NM_001204303:exon15:c.1933-10>0;NM_001136129:exon15:c.1819-10>0	.	21q21.3
chr21	27264153	27264153	translocation	1745_2	exonic	APP	.	.	21q21.3
chr21	27264180	27264180	translocation	1746_1	exonic	APP	.	.	21q21.3
chr21	27269987	27269987	translocation	1746_2	splicing	APP	NM_001204301:exon15:c.1910-20>0;NM_201414:exon14:c.1739-20>0;NM_201413:exon15:c.1907-20>0;NM_001136016:exon15:c.1892-20>0;NM_001204302:exon14:c.1853-20>0;NM_001136130:exon15:c.1796-20>0;NM_001136131:exon14:c.1634-20>0;NM_000484:exon16:c.1964-20>0;NM_001204303:exon13:c.1685-20>0;NM_001136129:exon13:c.1571-20>0	.	21q21.3
chr21	27374157	27374700	inversion	1747	intronic	APP	.	.	21q21.3
chr21	28020660	28021706	inversion	1748	intergenic	CYYR1;ADAMTS1	dist=75055;dist=186368	.	21q21.3
chr21	23626204	23626204	translocation	1749_1	intergenic	LINC00308;MIR6130	dist=137357;dist=825402	.	21q21.1
chr21	29293559	29293559	translocation	1749_2	intergenic	LINC00113;LINC00314	dist=170007;dist=92123	.	21q21.3
chr21	45746027	45746365	inversion	1754	exonic	PFKL	.	.	21q22.3
chr21	45943370	45943370	translocation	1755_1	intronic	TSPEAR	.	.	21q22.3
chr21	45944109	45944109	translocation	1755_2	intronic	TSPEAR	.	.	21q22.3
chr22	32995479	32995479	translocation	1777_1	intronic	SYN3	.	.	22q12.3
chr22	33000917	33000917	translocation	1777_2	intronic	SYN3	.	.	22q12.3
chr22	32995310	32995310	translocation	1778_1	intronic	SYN3	.	.	22q12.3
chr22	33000995	33000995	translocation	1778_2	intronic	SYN3	.	.	22q12.3
chr22	33295771	33295771	translocation	1779_1	intronic	SYN3	.	.	22q12.3
chr22	33296146	33296146	translocation	1779_2	intronic	SYN3	.	.	22q12.3
chr22	35645165	35645165	translocation	1780_1	intergenic	LINC01399;HMGXB4	dist=18116;dist=8321	.	22q12.3
chr22	35646190	35646190	translocation	1780_2	intergenic	LINC01399;HMGXB4	dist=19141;dist=7296	.	22q12.3
chr22	38071718	38071718	translocation	1786_1	exonic	LGALS1	.	.	22q13.1
chr22	38073071	38073071	translocation	1786_2	exonic	LGALS1	.	CpG: 30	22q13.1
chr22	39294107	39294107	translocation	1787_1	intergenic	CBX6;APOBEC3A_B	dist=25886;dist=59420	.	22q13.1
chr22	39298743	39298743	translocation	1787_2	intergenic	CBX6;APOBEC3A_B	dist=30522;dist=54784	.	22q13.1
chr22	42482319	42482319	translocation	1794_1	splicing	NDUFA6	NM_002490:exon3:c.256-10>0	.	22q13.2
chr22	42483176	42483176	translocation	1794_2	exonic	NDUFA6	.	.	22q13.2
chr22	50720971	50721335	inversion	1804	exonic	PLXNB2	.	CpG: 204	22q13.33
chrX	1403594	1403594	translocation	1809_1	intronic	CSF2RA	.	.	Xp22.33
chrX	1407307	1407307	translocation	1809_2	intronic	CSF2RA	.	.	Xp22.33
chrX	10580592	10580592	translocation	1824_1	intronic	MID1	.	.	Xp22.2
chrX	10606274	10606274	translocation	1824_2	intronic	MID1	.	.	Xp22.2
chr4	109225919	109225919	translocation	1829_1	intergenic	LEF1-AS1;RPL34-AS1	dist=128333;dist=233427	.	4q25
chrX	23191896	23191896	translocation	1829_2	ncRNA_intronic	PTCHD1-AS	.	.	Xp22.11
chrX	78921888	78921888	translocation	1846_1	intergenic	ITM2A;TBX22	dist=298839;dist=348364	.	Xq21.1
chrX	78923364	78923364	translocation	1846_2	intergenic	ITM2A;TBX22	dist=300315;dist=346888	.	Xq21.1
chrX	81096652	81096652	translocation	1849_1	intergenic	SH3BGRL;POU3F4	dist=542606;dist=1666646	.	Xq21.1
chrX	81102748	81102748	translocation	1849_2	intergenic	SH3BGRL;POU3F4	dist=548702;dist=1660550	.	Xq21.1
chrX	114216803	114216803	translocation	1870_1	intergenic	HTR2C;IL13RA2	dist=72179;dist=21742	.	Xq23
chrX	114542472	114542472	translocation	1870_2	downstream	LUZP4	.	.	Xq23
chr13	76645073	76645073	translocation	1881_1	intergenic	LINC00561;KCTD12	dist=135805;dist=809237	.	13q22.2
chrX	122209634	122209634	translocation	1881_2	intergenic	MIR3672;GRIA3	dist=1704727;dist=108462	.	Xq25
chrX	144422076	144422076	translocation	1886_1	intergenic	SPANXN1;SLITRK2	dist=84348;dist=477271	.	Xq27.3
chrX	144424564	144424564	translocation	1886_2	intergenic	SPANXN1;SLITRK2	dist=86836;dist=474783	.	Xq27.3
chrX	130812312	130812312	translocation	1891_1	intergenic	OR13H1;FIRRE	dist=133338;dist=13244	.	Xq26.2
chrX	130975159	130975159	translocation	1891_2	intergenic	FIRRE;STK26	dist=10488;dist=182171	.	Xq26.2
chrX	131005306	131005306	translocation	1892_1	intergenic	FIRRE;STK26	dist=40635;dist=152024	.	Xq26.2
chrX	131007920	131007920	translocation	1892_2	intergenic	FIRRE;STK26	dist=43249;dist=149410	.	Xq26.2
chrX	131007721	131007721	translocation	1895_1	intergenic	FIRRE;STK26	dist=43050;dist=149609	.	Xq26.2
chrX	131008631	131008631	translocation	1895_2	intergenic	FIRRE;STK26	dist=43960;dist=148699	.	Xq26.2
chrX	131393592	131393592	translocation	1896_1	ncRNA_intronic	RAP2C-AS1	.	.	Xq26.2
chrX	131394332	131394332	translocation	1896_2	ncRNA_intronic	RAP2C-AS1	.	.	Xq26.2
chrX	131393592	131393592	translocation	1897_1	ncRNA_intronic	RAP2C-AS1	.	.	Xq26.2
chrX	131394198	131394198	translocation	1897_2	ncRNA_intronic	RAP2C-AS1	.	.	Xq26.2
chr1	152724117	152724117	translocation	1909_1	intergenic	C1orf68;KPRP	dist=31171;dist=6384	.	1q21.3
chrX	148557886	148557886	translocation	1909_2	downstream	IDS	.	.	Xq28
chrX	149551147	149551147	translocation	1910_1	intronic	MAMLD1	.	.	Xq28
chrX	149551525	149551525	translocation	1910_2	intronic	MAMLD1	.	.	Xq28
chr6	129348367	129348367	translocation	1936_1	intronic	LAMA2	.	.	6q22.33
chr8	144940722	144940722	translocation	2002_1	exonic	EPPK1	.	CpG: 68	8q24.3
chr4	1478702	1478702	translocation	3022_1	intergenic	NKX1-1;FAM53A	dist=78472;dist=162906	.	4p16.3
chr1	2136565	2136565	translocation	3275_1	intronic	FAAP20	.	.	1p36.33
chr2	33141300	33141300	translocation	3275_2	ncRNA_intronic	LINC00486	.	.	2p22.3
chr1	3393868	3393868	translocation	3276_1	intronic	ARHGEF16	.	.	1p36.32
chr2	33141297	33141297	translocation	3276_2	ncRNA_intronic	LINC00486	.	.	2p22.3
chr1	224738526	224738526	translocation	3277_1	intronic	CNIH3	.	.	1q42.12
chr2	33141592	33141592	translocation	3277_2	ncRNA_intronic	LINC00486	.	.	2p22.3
chr1	148928330	148928330	translocation	3278_1	ncRNA_exonic	LSP1P5	.	.	1q21.2
chr2	91848089	91848089	translocation	3278_2	upstream	LOC107985911;LSP1P4	.	.	2p11.1
chr1	27248419	27248419	translocation	3279_1	exonic	NUDC	.	CpG: 71	1p36.11
chr2	153246168	153246168	translocation	3279_2	intronic	FMNL2	.	.	2q23.3
chr1	164240565	164240565	translocation	3280_1	intergenic	LOC100422212;PBX1	dist=847584;dist=288032	.	1q23.3
chr2	190999443	190999443	translocation	3280_2	intergenic	MSTN;C2orf88	dist=71988;dist=3060	.	2q32.2
chr1	209721311	209721311	translocation	3281_1	intergenic	MIR205HG;CAMK1G	dist=115419;dist=35748	.	1q32.2
chr3	1574077	1574077	translocation	3281_2	intergenic	CNTN6;CNTN4	dist=128176;dist=566410	.	3p26.3
chr1	180903298	180903298	translocation	3282_1	intronic	KIAA1614	.	.	1q25.3
chr3	48537145	48537145	translocation	3282_2	intronic	SHISA5	.	.	3p21.31
chr1	109495132	109495132	translocation	3283_1	intronic	CLCC1	.	.	1p13.3
chr3	110413395	110413395	translocation	3283_2	intergenic	MIR4445;NECTIN3-AS1	dist=1091651;dist=350770	.	3q13.13
chr1	109494854	109494854	translocation	3284_1	intronic	CLCC1	.	.	1p13.3
chr3	110413393	110413393	translocation	3284_2	intergenic	MIR4445;NECTIN3-AS1	dist=1091649;dist=350772	.	3q13.13
chr1	110191202	110191202	translocation	3285_1	intergenic	AMPD2;GSTM4	dist=16525;dist=7519	.	1p13.3
chr3	155531836	155531836	translocation	3285_2	intergenic	C3orf33;SLC33A1	dist=7760;dist=6978	.	3q25.31
chr1	79039014	79039014	translocation	3286_1	intergenic	PTGFR;IFI44L	dist=32628;dist=47119	.	1p31.1
chr4	20540674	20540674	translocation	3286_2	intronic	SLIT2	.	.	4p15.31
chr1	121215006	121215006	translocation	3287_1	intergenic	SRGAP2-AS1;EMBP1	dist=75241;dist=45904	.	1p11.2
chr5	49771234	49771234	translocation	3287_2	intergenic	EMB;PARP8	dist=34112;dist=190531	.	5q11.1
chr1	121215037	121215037	translocation	3288_1	intergenic	SRGAP2-AS1;EMBP1	dist=75272;dist=45873	.	1p11.2
chr5	49771009	49771009	translocation	3288_2	intergenic	EMB;PARP8	dist=33887;dist=190756	.	5q11.1
chr1	214656759	214656759	translocation	3289_1	intronic	PTPN14	.	.	1q41
chr5	115177777	115177777	translocation	3289_2	exonic	AP3S1	.	CpG: 117	5q22.3
chr1	38432781	38432781	translocation	3290_1	intronic	SF3A3	.	.	1p34.3
chr6	28863894	28863894	translocation	3290_2	upstream	HCG14	.	.	6p22.1
chr1	38432766	38432766	translocation	3291_1	intronic	SF3A3	.	.	1p34.3
chr6	28863600	28863600	translocation	3291_2	upstream	HCG14	.	.	6p22.1
chr1	206917388	206917388	translocation	3292_1	intergenic	MAPKAPK2;IL10	dist=9762;dist=23559	.	1q32.1
chr6	53530836	53530836	translocation	3292_2	upstream	KLHL31	.	.	6p12.1
chr1	202764792	202764792	translocation	3293_1	intronic	KDM5B	.	.	1q32.1
chr7	942093	942093	translocation	3293_2	intronic	ADAP1	.	.	7p22.3
chr1	161005677	161005677	translocation	3294_1	intergenic	F11R;TSTD1	dist=14735;dist=1745	.	1q23.3
chr7	6669034	6669034	translocation	3294_2	intergenic	ZNF853;ZNF316	dist=5113;dist=7915	.	7p22.1
chr1	236154922	236154922	translocation	3295_1	intronic	NID1	.	.	1q42.3
chr7	148633346	148633346	translocation	3295_2	intergenic	EZH2;RNY5	dist=51905;dist=5234	.	7q36.1
chr1	179651101	179651101	translocation	3296_1	intronic	TDRD5	.	.	1q25.2
chr9	16965301	16965301	translocation	3296_2	intergenic	BNC2;CNTLN	dist=94633;dist=169737	.	9p22.2
chr1	86399020	86399020	translocation	3297_1	intronic	COL24A1	.	.	1p22.3
chr9	100675550	100675550	translocation	3297_2	intronic	TRMO	.	.	9q22.33
chr1	149214600	149214600	translocation	3298_1	intergenic	RNVU1-17;RNVU1-18	dist=20331;dist=9458	.	1q21.2
chr12	32210656	32210656	translocation	3298_2	intergenic	RESF1;BICD1	dist=64615;dist=49085	.	12p11.21
chr1	145139578	145139578	translocation	3299_1	intronic	NBPF19;NBPF20;NBPF9	.	CpG: 61	1q21.1
chr12	93772163	93772163	translocation	3299_2	exonic	NUDT4;NUDT4B	.	CpG: 91	12q22
chr1	119401194	119401194	translocation	3300_1	intergenic	SPAG17;TBX15	dist=673343;dist=24476	.	1p12
chr15	51189298	51189298	translocation	3300_2	intergenic	SPPL2A;AP4E1	dist=131395;dist=11582	.	15q21.2
chr1	149216151	149216151	translocation	3301_1	intergenic	RNVU1-17;RNVU1-18	dist=21882;dist=7907	.	1q21.2
chr15	75867322	75867322	translocation	3301_2	intronic	PTPN9	.	.	15q24.2
chr1	88972824	88972824	translocation	3302_1	intergenic	LINC01364;PKN2-AS1	dist=1135486;dist=30372	.	1p22.2
chr17	32064557	32064557	translocation	3302_2	intronic	ASIC2	.	.	17q12
chr1	88972810	88972810	translocation	3303_1	intergenic	LINC01364;PKN2-AS1	dist=1135472;dist=30386	.	1p22.2
chr17	32063850	32063850	translocation	3303_2	intronic	ASIC2	.	.	17q12
chr1	29308981	29308981	translocation	3304_1	intronic	EPB41	.	.	1p35.3
chr17	41151957	41151957	translocation	3304_2	exonic	RPL27	.	.	17q21.31
chr1	92307135	92307135	translocation	3305_1	intronic	TGFBR3	.	.	1p22.1
chr17	75881640	75881640	translocation	3305_2	intergenic	LINC01973;TNRC6C	dist=1471;dist=118678	.	17q25.3
chr1	171639641	171639641	translocation	3306_1	intergenic	MYOC;VAMP4	dist=17813;dist=29662	.	1q24.3
chr17	4849268	4849268	translocation	3306_2	exonic	PFN1	.	.	17p13.2
chr1	142539738	142539738	translocation	3307_1	intergenic	NONE;ANKRD20A12P	dist=NONE;dist=157683	.	1q12
chr17	25263807	25263807	translocation	3307_2	intergenic	NONE;LOC105371703	dist=NONE;dist=135608	.	17q11.1
chr1	185025663	185025663	translocation	3308_1	intronic	RNF2	.	.	1q25.3
chr19	45828385	45828385	translocation	3308_2	intergenic	CKM;KLC3	dist=2252;dist=15623	.	19q13.32
chr1	142535860	142535860	translocation	3309_1	intergenic	NONE;ANKRD20A12P	dist=NONE;dist=161561	.	1q12
chr21	10086282	10086282	translocation	3309_2	intergenic	TEKT4P2;TPTE	dist=117688;dist=819905	.	21p11.2
chr1	142540095	142540095	translocation	3310_1	intergenic	NONE;ANKRD20A12P	dist=NONE;dist=157326	.	1q12
chr21	10085117	10085117	translocation	3310_2	intergenic	TEKT4P2;TPTE	dist=116523;dist=821070	.	21p11.2
chr1	3532348	3532348	translocation	3311_1	intergenic	MEGF6;TPRG1L	dist=4276;dist=9231	.	1p36.32
chrX	55157979	55157979	translocation	3311_2	intergenic	PAGE2;FAM104B	dist=38704;dist=11556	.	Xp11.21
chr2	116847568	116847568	translocation	3420_1	intergenic	DPP10;DDX18	dist=244240;dist=1724699	.	2q14.1
chr3	2882168	2882168	translocation	3420_2	intronic	CNTN4	.	.	3p26.2
chr2	229574670	229574670	translocation	3421_1	intergenic	LINC01807;PID1	dist=98559;dist=314019	.	2q36.3
chr3	58516033	58516033	translocation	3421_2	intronic	ACOX2	.	.	3p14.3
chr2	33141661	33141661	translocation	3422_1	ncRNA_intronic	LINC00486	.	.	2p22.3
chr3	132514609	132514609	translocation	3422_2	ncRNA_intronic	NPHP3-AS1	.	.	3q22.1
chr2	212082196	212082196	translocation	3423_1	intergenic	CPS1;ERBB4	dist=538365;dist=158246	.	2q34
chr3	192721001	192721001	translocation	3423_2	intergenic	MB21D2;PLAAT1	dist=85356;dist=238010	.	3q29
chr2	33141298	33141298	translocation	3424_1	ncRNA_intronic	LINC00486	.	.	2p22.3
chr3	193993556	193993556	translocation	3424_2	intergenic	LINC02037;LINC00887	dist=17995;dist=25433	.	3q29
chr2	42052609	42052609	translocation	3425_1	intergenic	SLC8A1;LINC01913	dist=1313034;dist=52086	.	2p21
chr4	66413931	66413931	translocation	3425_2	intronic	EPHA5	.	.	4q13.1
chr2	33141631	33141631	translocation	3426_1	ncRNA_intronic	LINC00486	.	.	2p22.3
chr4	187813302	187813302	translocation	3426_2	intergenic	FAT1;LINC02374	dist=168292;dist=309838	.	4q35.2
chr2	33141297	33141297	translocation	3427_1	ncRNA_intronic	LINC00486	.	.	2p22.3
chr5	169705269	169705269	translocation	3427_2	intronic	LCP2	.	.	5q35.1
chr2	170699541	170699541	translocation	3428_1	intronic	UBR3	.	.	2q31.1
chr6	8763458	8763458	translocation	3428_2	ncRNA_intronic	LOC100506207	.	.	6p24.3
chr2	33141679	33141679	translocation	3429_1	ncRNA_intronic	LINC00486	.	.	2p22.3
chr9	140274873	140274873	translocation	3429_2	intronic	EXD3	.	.	9q34.3
chr2	117853142	117853142	translocation	3430_1	intergenic	DPP10;DDX18	dist=1249814;dist=719125	.	2q14.1
chr10	3139222	3139222	translocation	3430_2	intronic	PFKP	.	.	10p15.2
chr2	3931635	3931635	translocation	3431_1	intergenic	DCDC2C;LINC01304	dist=36037;dist=73611	.	2p25.3
chr12	124457683	124457683	translocation	3431_2	upstream	CCDC92;ZNF664;ZNF664-RFLNA	.	CpG: 194	12q24.31
chr2	33141649	33141649	translocation	3432_1	ncRNA_intronic	LINC00486	.	.	2p22.3
chr13	80994273	80994273	translocation	3432_2	intergenic	SPRY2;LINC00377	dist=79012;dist=598253	.	13q31.1
chr2	62941580	62941580	translocation	3433_1	intronic	EHBP1	.	.	2p15
chr13	90088581	90088581	translocation	3433_2	intergenic	LINC00440;LINC01040	dist=156087;dist=41280	.	13q31.3
chr2	194545043	194545043	translocation	3434_1	intergenic	PCGEM1;LINC01821	dist=903418;dist=663950	.	2q32.3
chr14	65447291	65447291	translocation	3434_2	intronic	CHURC1-FNTB	.	.	14q23.3
chr2	13534903	13534903	translocation	3435_1	intergenic	LOC100506474;LINC00276	dist=387765;dist=834095	.	2p24.3
chr15	20609593	20609593	translocation	3435_2	intergenic	CHEK2P2;HERC2P3	dist=112782;dist=4057	.	15q11.1
chr2	177065987	177065987	translocation	3436_1	intergenic	HOXD1;MTX2	dist=10352;dist=68183	.	2q31.1
chr15	69745351	69745351	translocation	3436_2	exonic	RPLP1	.	CpG: 66	15q23
chr17	72199885	72199885	translocation	3437_1	splicing	RPL38	.	.	17q25.1
chr17	72200096	72200096	translocation	3437_2	exonic	RPL38	.	CpG: 43	17q25.1
chr2	106905748	106905748	translocation	3438_1	intergenic	UXS1;LOC402096	dist=94953;dist=80453	.	2q12.2
chr17	76139195	76139195	translocation	3438_2	downstream	TMC8	.	.	17q25.3
chr2	163609541	163609541	translocation	3439_1	intronic	KCNH7	.	.	2q24.2
chr17	50871358	50871358	translocation	3439_2	intergenic	LINC01982;LINC02089	dist=258297;dist=68123	.	17q22
chr2	153997625	153997625	translocation	3440_1	intergenic	ARL6IP6;RPRM	dist=379858;dist=336227	.	2q23.3
chr17	74377420	74377420	translocation	3440_2	intergenic	PRPSAP1;SPHK1	dist=27141;dist=1865	.	17q25.1
chr2	33141595	33141595	translocation	3441_1	ncRNA_intronic	LINC00486	.	.	2p22.3
chr19	54920384	54920384	translocation	3441_2	intergenic	LAIR1;TTYH1	dist=38221;dist=6254	.	19q13.42
chr2	33141673	33141673	translocation	3443_1	ncRNA_intronic	LINC00486	.	.	2p22.3
chr21	46257574	46257574	translocation	3443_2	intergenic	SUMO3;PTTG1IP	dist=19530;dist=11926	.	21q22.3
chr2	33141298	33141298	translocation	3444_1	ncRNA_intronic	LINC00486	.	.	2p22.3
chrX	135056597	135056597	translocation	3444_2	upstream	MMGT1	.	.	Xq26.3
chr3	189959378	189959378	translocation	3522_1	intergenic	P3H2-AS1;CLDN1	dist=96743;dist=64123	.	3q28
chr6	25759591	25759591	translocation	3522_2	intronic	SLC17A4	.	.	6p22.2
chr3	134299268	134299268	translocation	3523_1	intergenic	CEP63;KY	dist=5413;dist=19497	.	3q22.2
chr6	36913754	36913754	translocation	3523_2	intergenic	C6orf89;PI16	dist=17014;dist=2285	.	6p21.2
chr3	36327447	36327447	translocation	3524_1	intergenic	ARPP21;STAC	dist=491459;dist=94532	.	3p22.3
chr6	54562521	54562521	translocation	3524_2	intergenic	TINAG;FAM83B	dist=307581;dist=149048	.	6p12.1
chr3	75463419	75463419	translocation	3525_1	intergenic	MIR4444-1;FAM86DP	dist=199720;dist=7284	.	3p12.3
chr7	6962657	6962657	translocation	3525_2	intergenic	CCZ1B;MIR3683	dist=96731;dist=143938	.	7p22.1
chr3	32676936	32676936	translocation	3526_1	intergenic	DYNC1LI1;CNOT10	dist=64520;dist=49744	.	3p22.3
chr8	99057168	99057168	translocation	3526_2	intronic	RPL30	.	.	8q22.2
chr3	111274086	111274086	translocation	3527_1	intronic	CD96	.	.	3q13.13
chr8	128533830	128533830	translocation	3527_2	intergenic	CASC8;CASC11	dist=39446;dist=179023	.	8q24.21
chr3	142546508	142546508	translocation	3528_1	intronic	PCOLCE2	.	.	3q23
chr8	146017217	146017217	translocation	3528_2	exonic	RPL8	.	CpG: 169	8q24.3
chr3	183529806	183529806	translocation	3529_1	UTR3	YEATS2	NM_018023:c.*14350>0;NM_001351370:c.*14350>0;NM_001351369:c.*14350>0	.	3q27.1
chr12	121490582	121490582	translocation	3529_2	intergenic	OASL;P2RX7	dist=13537;dist=80097	.	12q24.31
chr3	124808546	124808546	translocation	3530_1	intronic	SLC12A8	.	.	3q21.2
chr16	16274389	16274389	translocation	3530_2	intronic	ABCC6	.	.	16p13.11
chr3	186977856	186977856	translocation	3531_1	intronic	MASP1	.	.	3q27.3
chr16	23547886	23547886	translocation	3531_2	intronic	EARS2	.	.	16p12.2
chr3	170340176	170340176	translocation	3532_1	ncRNA_intronic	SLC7A14-AS1	.	.	3q26.2
chr17	74374484	74374484	translocation	3532_2	intergenic	PRPSAP1;SPHK1	dist=24205;dist=4801	.	17q25.1
chr3	36202757	36202757	translocation	3533_1	intergenic	ARPP21;STAC	dist=366769;dist=219222	.	3p22.3
chr19	54311035	54311035	translocation	3533_2	intronic	NLRP12	.	.	19q13.42
chr3	195194360	195194360	translocation	3534_1	intergenic	ACAP2;PPP1R2	dist=30611;dist=46864	.	3q29
chr20	3349442	3349442	translocation	3534_2	intronic	C20orf194	.	.	20p13
chr4	183256668	183256668	translocation	3593_1	intronic	TENM3	.	.	4q35.1
chr8	70935935	70935935	translocation	3593_2	intergenic	SLCO5A1;PRDM14	dist=188722;dist=27951	.	8q13.3
chr4	7183603	7183603	translocation	3594_1	intergenic	LINC02447;SORCS2	dist=78500;dist=10662	.	4p16.1
chr12	306361	306361	translocation	3594_2	intronic	SLC6A12	.	.	12p13.33
chr4	170280994	170280994	translocation	3595_1	intergenic	SH3RF1;NEK1	dist=88887;dist=33014	.	4q33
chr14	52667766	52667766	translocation	3595_2	intergenic	NID2;PTGDR	dist=131989;dist=66650	.	14q22.1
chr4	69242197	69242197	translocation	3596_1	intergenic	YTHDC1;TMPRSS11E	dist=26389;dist=70984	.	4q13.2
chr16	56643177	56643177	translocation	3596_2	exonic	MT2A	.	.	16q12.2
chr4	10039847	10039847	translocation	3597_1	intronic	SLC2A9	.	.	4p16.1
chr19	10825690	10825690	translocation	3597_2	intergenic	QTRT1;DNM2	dist=1649;dist=3039	.	19p13.2
chr4	107882689	107882689	translocation	3598_1	intronic	DKK2	.	.	4q25
chr22	29065610	29065610	translocation	3598_2	intronic	TTC28	.	.	22q12.1
chr4	107882697	107882697	translocation	3599_1	intronic	DKK2	.	.	4q25
chr22	29066120	29066120	translocation	3599_2	intronic	TTC28	.	.	22q12.1
chr5	180062705	180062705	translocation	3643_1	intronic	FLT4	.	.	5q35.3
chr7	523054	523054	translocation	3643_2	intergenic	LOC442497;PDGFA	dist=100209;dist=13842	.	7p22.3
chr5	14641021	14641021	translocation	3644_1	intergenic	OTULINL;SNORD141A	dist=24734;dist=11366	.	5p15.2
chr7	56119678	56119678	translocation	3644_2	exonic	CCT6A	.	CpG: 95	7p11.2
chr5	115449072	115449072	translocation	3645_1	intronic	COMMD10	.	.	5q23.1
chr7	111232174	111232174	translocation	3645_2	intergenic	IMMP2L;DOCK4	dist=29601;dist=133992	.	7q31.1
chr5	54865784	54865784	translocation	3646_1	intergenic	PLPP1;SLC38A9	dist=34878;dist=55889	.	5q11.2
chr10	75489265	75489265	translocation	3646_2	ncRNA_intronic	BMS1P4;BMS1P4-AGAP5	.	.	10q22.2
chr5	39787751	39787751	translocation	3647_1	intergenic	LINC02104;LINC00603	dist=262941;dist=264642	.	5p13.1
chr10	130625058	130625058	translocation	3647_2	intergenic	LINC01163;LINC02667	dist=509068;dist=86039	.	10q26.3
chr5	135114482	135114482	translocation	3648_1	intronic	SLC25A48	.	.	5q31.1
chr12	59936815	59936815	translocation	3648_2	intergenic	LRIG3;SLC16A7	dist=622496;dist=52995	.	12q14.1
chr6	160521757	160521757	translocation	3649_1	intronic	IGF2R	.	.	6q25.3
chr12	66451372	66451372	translocation	3649_2	intergenic	LINC02425;LLPH	dist=26526;dist=58963	.	12q14.3
chr5	141456959	141456959	translocation	3650_1	intergenic	GNPDA1;NDFIP1	dist=64367;dist=31385	.	5q31.3
chr13	82367698	82367698	translocation	3650_2	intergenic	LINC00564;NONE	dist=566580;dist=NONE	.	13q31.1
chr5	157414375	157414375	translocation	3651_1	intergenic	CLINT1;LINC02227	dist=128222;dist=333337	.	5q33.3
chr19	10506608	10506608	translocation	3651_2	exonic	CDC37	.	CpG: 54	19p13.2
chr5	130406329	130406329	translocation	3652_1	intergenic	CHSY3;HINT1	dist=884002;dist=88391	.	5q23.3
chr20	33439743	33439743	translocation	3652_2	intronic	GGT7	.	.	20q11.22
chr5	100497261	100497261	translocation	3653_1	intergenic	ST8SIA4;SLCO4C1	dist=258275;dist=1072431	.	5q21.1
chr21	26214159	26214159	translocation	3653_2	ncRNA_intronic	LINC01692	.	.	21q21.2
chr5	23014353	23014353	translocation	3654_1	intergenic	CDH12;PRDM9	dist=160900;dist=493365	.	5p14.3
chr22	29066086	29066086	translocation	3654_2	intronic	TTC28	.	.	22q12.1
chr5	81573512	81573512	translocation	3655_1	exonic	RPS23	.	.	5q14.2
chrX	70182812	70182812	translocation	3655_2	intergenic	SLC7A3;SNX12	dist=31866;dist=96285	.	Xq13.1
chr6	39926393	39926393	translocation	3691_1	intergenic	MOCS1;LINC00951	dist=24192;dist=385691	.	6p21.2
chr7	20867124	20867124	translocation	3691_2	ncRNA_exonic	RPL23P8	.	.	7p21.1
chr6	26625481	26625481	translocation	3692_1	intergenic	ABT1;ZNF322	dist=24514;dist=9130	.	6p22.2
chr7	68758427	68758427	translocation	3692_2	intergenic	LOC102723427;CT66	dist=1260750;dist=301363	.	7q11.22
chr6	43655532	43655532	translocation	3693_1	UTR5	MRPS18A	NM_018135:c.-160>0;NM_001193343:c.-160>0	CpG: 31	6p21.1
chr9	33130549	33130549	translocation	3693_2	intronic	B4GALT1	.	.	9p21.1
chr6	108906545	108906545	translocation	3694_1	intronic	FOXO3	.	.	6q21
chr11	103792602	103792602	translocation	3694_2	intronic	PDGFD	.	.	11q22.3
chr6	43414721	43414721	translocation	3695_1	intronic	ABCC10	.	.	6p21.1
chr12	54603048	54603048	translocation	3695_2	intergenic	SMUG1;CBX5	dist=20270;dist=21678	.	12q13.13
chr6	5853723	5853723	translocation	3696_1	intergenic	FARS2;NRN1	dist=81898;dist=144510	.	6p25.1
chr13	21899454	21899454	translocation	3696_2	ncRNA_intronic	LINC00539;MIPEPP3	.	.	13q12.11
chr6	382460	382460	translocation	3697_1	intergenic	DUSP22;IRF4	dist=31105;dist=9292	.	6p25.3
chr16	33428529	33428529	translocation	3697_2	intergenic	LOC390705;ENPP7P13	dist=129827;dist=143315	.	16p11.2
chr6	108661694	108661694	translocation	3698_1	intronic	AFG1L	.	.	6q21
chr17	77652005	77652005	translocation	3698_2	intergenic	RBFOX3;MIR4739	dist=139775;dist=28980	.	17q25.3
chr6	31248328	31248328	translocation	3699_1	intergenic	HLA-C;LINC02571	dist=8415;dist=13357	.	6p21.33
chr22	39713633	39713633	translocation	3699_2	exonic	RPL3	.	.	22q13.1
chr6	108326199	108326199	translocation	3700_1	intergenic	SEC63;OSTM1	dist=46787;dist=36414	.	6q21
chr22	39711542	39711542	translocation	3700_2	exonic	RPL3	.	.	22q13.1
chr7	131438573	131438573	translocation	3746_1	intergenic	PODXL;LOC101928782	dist=197186;dist=156406	.	7q32.3
chr8	125562000	125562000	translocation	3746_2	splicing	NDUFB9	NM_001278645:exon4:c.241-20>0;NM_001278646:exon4:c.280-20>0;NM_001311168:exon4:c.376-20>0;NM_005005:exon4:c.409-20>0	.	8q24.13
chr7	144558653	144558653	translocation	3747_1	intergenic	TPK1;CNTNAP2	dist=25507;dist=1912710	.	7q35
chr9	26853708	26853708	translocation	3747_2	intronic	CAAP1	.	.	9p21.2
chr7	81789163	81789163	translocation	3748_1	intronic	CACNA2D1	.	.	7q21.11
chr10	60902924	60902924	translocation	3748_2	intergenic	LINC00844;CCEPR	dist=141547;dist=30799	.	10q21.1
chr7	81789148	81789148	translocation	3749_1	intronic	CACNA2D1	.	.	7q21.11
chr10	60902409	60902409	translocation	3749_2	intergenic	LINC00844;CCEPR	dist=141032;dist=31314	.	10q21.1
chr7	159127977	159127977	translocation	3750_1	intergenic	VIPR2;NONE	dist=190328;dist=NONE	.	7q36.3
chr11	134946309	134946309	translocation	3750_2	intergenic	LOC100507548;NONE	dist=89616;dist=NONE	.	11q25
chr7	64883224	64883224	translocation	3751_1	intergenic	ZNF92;LOC101929322	dist=17175;dist=74025	.	7q11.21
chr12	43292232	43292232	translocation	3751_2	intergenic	LINC02450;LINC02461	dist=181311;dist=256886	.	12q12
chr7	64883475	64883475	translocation	3752_1	intergenic	ZNF92;LOC101929322	dist=17426;dist=73774	.	7q11.21
chr12	43291993	43291993	translocation	3752_2	intergenic	LINC02450;LINC02461	dist=181072;dist=257125	.	12q12
chr7	35264078	35264078	translocation	3753_1	intronic	TBX20	.	.	7p14.2
chr12	64102231	64102231	translocation	3753_2	intergenic	DPY19L2;RXYLT1	dist=39958;dist=71458	.	12q14.2
chr7	125264219	125264219	translocation	3754_1	intergenic	LOC101928283;GRM8	dist=244844;dist=814433	.	7q31.33
chr12	74014367	74014367	translocation	3754_2	intergenic	LINC02444;LOC100507377	dist=412270;dist=512589	.	12q21.1
chr7	111053152	111053152	translocation	3755_1	intronic	IMMP2L	.	.	7q31.1
chr12	108203263	108203263	translocation	3755_2	intergenic	ASCL4;LOC728739	dist=32842;dist=93664	.	12q23.3
chr7	111053753	111053753	translocation	3756_1	intronic	IMMP2L	.	.	7q31.1
chr12	108203259	108203259	translocation	3756_2	intergenic	ASCL4;LOC728739	dist=32838;dist=93668	.	12q23.3
chr7	138786230	138786230	translocation	3757_1	intronic	ZC3HAV1	.	.	7q34
chr14	70944711	70944711	translocation	3757_2	ncRNA_intronic	ADAM20P1	.	.	14q24.2
chr7	133869708	133869708	translocation	3758_1	intronic	LRGUK	.	.	7q33
chr18	27326300	27326300	translocation	3758_2	intergenic	CDH2;MIR302F	dist=1569206;dist=552576	.	18q12.1
chr7	75932393	75932393	translocation	3759_1	exonic	HSPB1	.	CpG: 101	7q11.23
chrX	49090680	49090680	translocation	3759_2	upstream	CACNA1F	.	CpG: 58	Xp11.23
chr7	47046966	47046966	translocation	3760_1	intergenic	LOC730338;TNS3	dist=310246;dist=267786	.	7p12.3
chrX	87453104	87453104	translocation	3760_2	intergenic	KLHL4;CPXCR1	dist=528054;dist=549122	.	Xq21.31
chr7	118333915	118333915	translocation	3761_1	intergenic	ANKRD7;LINC02476	dist=451131;dist=925569	.	7q31.31
chrX	87634618	87634618	translocation	3761_2	intergenic	KLHL4;CPXCR1	dist=709568;dist=367608	.	Xq21.31
chr7	30484917	30484917	translocation	3762_1	intronic	NOD1	.	.	7p14.3
chrX	133854119	133854119	translocation	3762_2	intronic	PLAC1	.	.	Xq26.3
chr8	52730142	52730142	translocation	3829_1	UTR3	PCMTD1	NM_001286782:c.*27690>0	.	8q11.23
chr11	38812668	38812668	translocation	3829_2	intergenic	LINC01493;LRRC4C	dist=135869;dist=1323083	.	11p12
chr6	160521757	160521757	translocation	3830_1	intronic	IGF2R	.	.	6q25.3
chr12	66451372	66451372	translocation	3830_2	intergenic	LINC02425;LLPH	dist=26526;dist=58963	.	12q14.3
chr8	83402212	83402212	translocation	3831_1	intergenic	SNX16;LOC101927141	dist=647691;dist=422127	.	8q21.13
chr16	3645227	3645227	translocation	3831_2	intronic	SLX4	.	.	16p13.3
chr8	124249179	124249179	translocation	3832_1	intronic	C8orf76;ZHX1-C8orf76	.	.	8q24.13
chr19	18684214	18684214	translocation	3832_2	splicing	UBA52	NM_001321017:exon2:c.103+10>0;NM_001033930:exon2:c.103+10>0;NM_001321019:exon2:c.103+10>0;NM_001321020:exon2:c.103+10>0;NM_001321022:exon2:c.103+10>0;NM_003333:exon2:c.103+10>0;NM_001321018:exon2:c.103+10>0;NM_001321021:exon2:c.124+10>0	.	19p13.11
chr9	14922067	14922067	translocation	3871_1	intergenic	FREM1;LOC389705	dist=11074;dist=71258	.	9p22.3
chr11	18422382	18422382	translocation	3871_2	splicing	LDHA	NM_001165416:exon4:c.245-20>0;NM_005566:exon4:c.245-20>0;NM_001165415:exon4:c.245-20>0;NM_001165414:exon4:c.332-20>0	.	11p15.1
chr9	82762007	82762007	translocation	3872_1	intergenic	LINC01507;TLE1	dist=112537;dist=1436591	.	9q21.31
chr13	62747677	62747677	translocation	3872_2	intergenic	LINC00358;LINC01075	dist=143996;dist=38738	.	13q21.31
chr9	38243843	38243843	translocation	3873_1	intergenic	SHB;ALDH1B1	dist=174619;dist=148856	.	9p13.2
chr15	63770025	63770025	translocation	3873_2	intergenic	LINC02568;USP3	dist=40290;dist=26685	.	15q22.31
chr9	35918409	35918409	translocation	3874_1	intergenic	SPAAR;OR2S2	dist=6726;dist=38696	.	9p13.3
chr16	67940946	67940946	translocation	3874_2	intronic	PSKH1	.	.	16q22.1
chr9	36234340	36234340	translocation	3875_1	intronic	GNE	.	.	9p13.3
chr18	30951059	30951059	translocation	3875_2	intronic	CCDC178	.	.	18q12.1
chr10	17590388	17590388	translocation	3925_1	intergenic	ST8SIA6;HACD1	dist=93794;dist=40643	.	10p12.33
chr12	86120486	86120486	translocation	3925_2	intergenic	ALX1;RASSF9	dist=424925;dist=73995	.	12q21.31
chr10	74767520	74767520	translocation	3926_1	UTR3	P4HA1	NM_000917:c.*4600>0;NM_001142595:c.*4600>0;NM_001142596:c.*4600>0;NM_001017962:c.*4600>0	.	10q22.1
chr17	32673413	32673413	translocation	3926_2	intergenic	CCL8;CCL13	dist=24992;dist=10086	.	17q12
chr10	74767545	74767545	translocation	3927_1	UTR3	P4HA1	NM_000917:c.*4350>0;NM_001142595:c.*4350>0;NM_001142596:c.*4350>0;NM_001017962:c.*4350>0	.	10q22.1
chr17	32673409	32673409	translocation	3927_2	intergenic	CCL8;CCL13	dist=24988;dist=10090	.	17q12
chr10	130447103	130447103	translocation	3928_1	intergenic	LINC01163;LINC02667	dist=331113;dist=263994	.	10q26.2
chr22	32820776	32820776	translocation	3928_2	intronic	BPIFC	.	.	22q12.3
chr6	160521757	160521757	translocation	3970_1	intronic	IGF2R	.	.	6q25.3
chr12	66451372	66451372	translocation	3970_2	intergenic	LINC02425;LLPH	dist=26526;dist=58963	.	12q14.3
chr11	61841812	61841812	translocation	3971_1	intergenic	FTH1;INCENP	dist=106706;dist=49671	.	11q12.3
chr14	81786774	81786774	translocation	3971_2	intronic	STON2	.	.	14q31.1
chr11	47806654	47806654	translocation	3972_1	intronic	NUP160	.	.	11p11.2
chr15	75867327	75867327	translocation	3972_2	intronic	PTPN9	.	.	15q24.2
chr11	27884165	27884165	translocation	3973_1	intergenic	BDNF;KIF18A	dist=140588;dist=158001	.	11p14.1
chr18	28433941	28433941	translocation	3973_2	intergenic	MIR302F;DSC3	dist=555015;dist=135390	.	18q12.1
chr12	23542701	23542701	translocation	4024_1	intergenic	LOC101928441;SOX5	dist=198180;dist=139737	.	12p12.1
chr14	88593545	88593545	translocation	4024_2	intergenic	LINC01146;KCNK10	dist=39857;dist=52907	.	14q31.3
chr12	56990095	56990095	translocation	4025_1	UTR3	BAZ2A	NM_001300905:c.*23070>0;NM_013449:c.*23070>0;NM_001351156:c.*23070>0	.	12q13.3
chr15	39994661	39994661	translocation	4025_2	intronic	FSIP1	.	.	15q14
chr12	121490582	121490582	translocation	4026_1	intergenic	OASL;P2RX7	dist=13537;dist=80097	.	12q24.31
chr16	57584774	57584774	translocation	4026_2	intronic	ADGRG5	.	.	16q21
chr12	102141422	102141422	translocation	4027_1	intronic	GNPTAB	.	.	12q23.2
chr17	76621617	76621617	translocation	4027_2	ncRNA_intronic	SCAT1	.	.	17q25.3
chr12	187418	187418	translocation	4028_1	intronic	IQSEC3	.	CpG: 80	12p13.33
chr20	62947836	62947836	translocation	4028_2	intergenic	LINC00266-1;NONE	dist=13129;dist=NONE	CpG: 78	20q13.33
chr12	110676458	110676458	translocation	4029_1	intergenic	IFT81;ATP2A2	dist=19860;dist=42594	.	12q24.11
chr22	20063136	20063136	translocation	4029_2	intergenic	TANGO2;DGCR8	dist=8449;dist=4619	.	22q11.21
chr12	14476854	14476854	translocation	4030_1	intergenic	GRIN2B;ATF7IP	dist=343564;dist=41712	.	12p13.1
chrX	38058618	38058618	translocation	4030_2	intronic	SRPX	.	.	Xp11.4
chr12	6646812	6646812	translocation	4031_1	exonic	GAPDH	.	.	12p13.31
chrX	39646772	39646772	translocation	4031_2	intergenic	MIR3937;MIR1587	dist=126197;dist=50043	.	Xp11.4
chr12	66451371	66451371	translocation	4032_1	intergenic	LINC02425;LLPH	dist=26525;dist=58964	.	12q14.3
chrX	120778877	120778877	translocation	4032_2	intergenic	MIR3672;GRIA3	dist=273970;dist=1539219	.	Xq24
chr13	92918996	92918996	translocation	4075_1	intronic	GPC5	.	.	13q31.3
chr15	23707580	23707580	translocation	4075_2	intergenic	GOLGA6L2;MIR4508	dist=15190;dist=99629	.	15q11.2
chr13	44069827	44069827	translocation	4076_1	intronic	ENOX1	.	.	13q14.11
chr15	41851395	41851395	translocation	4076_2	upstream	TYRO3	.	.	15q15.1
chr13	44069838	44069838	translocation	4077_1	intronic	ENOX1	.	.	13q14.11
chr15	41871535	41871535	translocation	4077_2	UTR3	TYRO3	NM_006293:c.*10610>0;NM_001330264:c.*10610>0	.	15q15.1
chr13	68989092	68989092	translocation	4078_1	intergenic	LINC00364;LINC00550	dist=1034966;dist=446324	.	13q21.33
chr18	38662954	38662954	translocation	4078_2	intergenic	LINC01477;KC6	dist=983757;dist=397282	.	18q12.3
chr13	67443640	67443640	translocation	4079_1	ncRNA_intronic	PCDH9-AS2	.	.	13q21.32
chr22	40049307	40049307	translocation	4079_2	intronic	CACNA1I	.	.	22q13.1
chr12	58469517	58469517	translocation	4080_1	intergenic	ATP23;LINC02403	dist=116586;dist=12158	.	12q14.1
chrX	76361961	76361961	translocation	4080_2	intergenic	MIR325HG;FGF16	dist=127004;dist=347686	.	Xq21.1
chr14	23416424	23416424	translocation	4109_1	exonic	HAUS4	.	.	14q11.2
chr17	38352050	38352050	translocation	4109_2	downstream	RAPGEFL1	.	.	17q21.1
chr14	90863560	90863560	translocation	4110_1	UTR5	CALM1	NM_006888:c.-150>0	CpG: 172	14q32.11
chrX	94754546	94754546	translocation	4110_2	intergenic	MIR548M;BRDTP1	dist=436321;dist=837539	.	Xq21.33
chr15	80869622	80869622	translocation	4149_1	intronic	ARNT2	.	.	15q25.1
chrX	66518704	66518704	translocation	4149_2	intergenic	EDA2R;AR	dist=659564;dist=245159	.	Xq12
chr15	22514159	22514159	translocation	4150_1	upstream	MIR1268A	.	.	15q11.2
chrX	281498	281498	translocation	4150_2	ncRNA_exonic	LINC00685	.	.	Xp22.33
chr16	21231657	21231657	translocation	4172_1	intergenic	ZP2;ANKS4B	dist=5826;dist=13363	.	16p12.2
chr17	11314897	11314897	translocation	4172_2	intronic	SHISA6	.	.	17p12
chr16	87256083	87256083	translocation	4173_1	ncRNA_intronic	LOC101928708	.	.	16q24.2
chr22	45380040	45380040	translocation	4173_2	intronic	PHF21B	.	.	22q13.31
chr17	62183262	62183262	translocation	4212_1	intronic	ERN1	.	.	17q23.3
chr19	40286368	40286368	translocation	4212_2	intergenic	LEUTX;DYRK1B	dist=9593;dist=29619	.	19q13.2
chr17	25263962	25263962	translocation	4213_1	intergenic	NONE;LOC105371703	dist=NONE;dist=135453	.	17q11.1
chr21	10084921	10084921	translocation	4213_2	intergenic	TEKT4P2;TPTE	dist=116327;dist=821266	.	21p11.2
chr17	560634	560634	translocation	4214_1	intronic	VPS53	.	.	17p13.3
chrX	71495567	71495567	translocation	4214_2	exonic	RPS4X	.	.	Xq13.1
chr17	50675919	50675919	translocation	4215_1	intergenic	LINC01982;LINC02089	dist=62858;dist=263562	.	17q22
chrX	48998833	48998833	translocation	4215_2	intergenic	GPKOW;MAGIX	dist=18748;dist=20348	.	Xp11.23
chr18	12980177	12980177	translocation	4266_1	intronic	SEH1L	.	.	18p11.21
chr22	41690871	41690871	translocation	4266_2	intronic	RANGAP1	.	.	22q13.2
chr20	11281584	11281584	translocation	4314_1	intergenic	LOC339593;LINC00687	dist=27553;dist=509051	.	20p12.2
chrX	81651234	81651234	translocation	4314_2	intergenic	SH3BGRL;POU3F4	dist=1097188;dist=1112064	.	Xq21.1
chr21	11022580	11022580	translocation	4341_1	intronic	BAGE2;BAGE3;BAGE4;BAGE5	.	.	21p11.1
chr22	45991791	45991791	translocation	4341_2	intronic	FBLN1	.	.	22q13.31
chr6	160521757	160521757	translocation	4535_1	intronic	IGF2R	.	.	6q25.3
chr12	66451372	66451372	translocation	4535_2	intergenic	LINC02425;LLPH	dist=26526;dist=58963	.	12q14.3
chr3	112798397	112990647	inversion	4536	exonic	BOC	.	CpG: 101	3q13.2
chr5	166812505	166812505	translocation	4537_1	intronic	TENM2	.	.	5q34
chr6	160521757	160521757	translocation	4537_2	intronic	IGF2R	.	.	6q25.3
