# Supplementary material for: Global chromosome rearrangement induced by CRISPR-Cas9 reshapes the genome and transcriptome of human cells
Source: Nucleic Acids Res. 2022 Mar 4;50(6):3456–74. doi: 10.1093/nar/gkac153 (PMC8989517; doi:10.1093/nar/gkac153)
Supplement: gkac153_Supplemental_Files [file gkac153_supplemental_files.zip › TableS3.xlsx]

## Sheet: Duplicaitons in SCR cells
chromosome	start	end	Refgene ID	gene symbol	frequency in Cosmic
chr1	3127974	3128035	NR_036215	MIR4251	0.0010627
chr1	3560695	3560790	NR_030277	MIR551A	-
chr1	3454582	3481113	NM_014448	ARHGEF16	-
chr1	3487941	3611495	NM_001409	MEGF6	-
chr1	3069177	3438621	NM_022114	PRDM16	0.0010627
chr1	161039250	161044937	NM_001276373	USF1	0.0320328
chr1	161098390	161100348	NM_152366	KLHDC9	0.0314255
chr1	161120977	161132688	NM_001039711	DEDD	0.0311219
chr1	161153743	161158856	NM_016406	UFC1	0.0306665
chr1	161159463	161165726	NM_012475	USP21	0.0306665
chr1	161171309	161177968	NM_003779	B4GALT3	0.0306665
chr1	161189728	161199053	NM_005099	ADAMTS4	0.0308183
chr1	161222292	161223628	NM_001643	APOA2	0.0303628
chr1	161225938	161230746	NM_032174	TOMM40L	0.0303628
chr1	161227185	161227261	NR_049819	MIR5187	0.0303628
chr1	161304734	161309972	NM_000530	MPZ	0.030211
chr1	161524539	161526897	NM_002155	HSPA6	0.0288447
chr1	161046941	161069970	NM_181720	ARHGAP30	0.0315773
chr1	161037631	161038984	NM_001113206	TSTD1	0.0314255
chr1	161166390	161171220	NM_001122764	PPOX	0.0306665
chr1	161100555	161118076	NM_012394	PFDN2	0.0317292
chr1	161118116	161121194	NM_001185093	NIT1	0.0311219
chr1	161202146	161214394	NM_001166159	NDUFS2	0.0311219
chr1	161229665	161238210	NM_001077479	NR1I3	0.0303628
chr1	161258726	161285450	NM_001102566	PCP4L1	0.0303628
chr1	161364730	161367883	NM_001013625	CFAP126	0.0296038
chr1	161505414	161519570	NM_021642	FCGR2A	0.0291483
chr1	161070990	161089595	NM_030916	PVRL4	0.0317292
chr1	161314375	161364745	NM_001035513	SDHC	0.0299074
chr1	161215296	161219248	NM_004106	FCER1G	0.0306665
chr1	198523221	198540945	NM_133262	ATP6V1G3	0.0327919
chr1	198156977	198322418	NM_133494	NEK7	0.0335509
chr1	200342543	200373792	NR_040064	LINC00862	0.0265675
chr1	200027601	200177422	NM_003822	NR5A2	0.0288447
chr1	200404946	200410058	NM_001281294	ZNF281	0.0262639
chr1	200872954	200874178	NM_005298	GPR25	0.0241385
chr1	200551496	200620734	NM_014875	KIF14	0.0267193
chr1	200644036	200669998	NM_001031725	DDX59	0.026112
chr1	200894820	200915736	NM_001142569	C1orf106	0.0241385
chr1	200969385	201023700	NM_001252102	KIF21B	0.0233794
chr1	200739557	200860707	NM_203459	CAMSAP2	0.0250493
chr1	200669506	200694250	NR_110787	LOC101929224	0.0262639
chr1	201113952	201115372	NM_001270601	ASCL5	0.0218612
chr1	201464283	201469171	NM_012396	PHLDA3	0.0207985
chr1	201519903	201520592	NR_026667	RPS10P7	0.0204949
chr1	201134770	201154555	NM_001288568	TMEM9	0.0220131
chr1	201403766	201421746	NM_003281	TNNI1	0.0215576
chr1	201359007	201377700	NM_001276346	TNNT2	0.0217094
chr1	201380837	201399541	NM_005558	LAD1	0.0215576
chr1	201483529	201496573	NM_001193572	CSRP1	0.0207985
chr1	201190824	201228952	NM_001164586	IGFN1	0.0220131
chr1	201039511	201112566	NM_000069	CACNA1S	0.0227721
chr1	201283451	201332993	NM_000299	PKP1	0.0224685
chr1	201719507	201719627	NR_049823	MIR5191	0.0211022
chr1	201808610	201808702	NR_031599	MIR1231	0.021254
chr1	201863372	201863447	NR_106797	MIR6739	0.0214058
chr1	201888676	201892587	NM_198149	SHISA4	0.0214058
chr1	202003123	202003236	NR_106798	MIR6740	0.0221649
chr1	201896455	201946588	NM_012134	LMOD1	0.0220131
chr1	201955490	201970661	NM_006335	TIMM17A	0.0221649
chr1	202010561	202017187	NM_001114309	ELF3	0.0223167
chr1	201982637	202006147	NM_020216	RNPEP	0.0226203
chr1	201648321	201826974	NM_020443	NAV1	0.021254
chr1	201829159	201884294	NM_018085	IPO9	0.0214058
chr1	201688255	201829559	NR_046696	IPO9-AS1	0.021254
chr1	202133403	202144743	NM_138795	ARL8A	0.0221649
chr1	202147012	202161588	NM_002832	PTPN7	0.0223167
chr1	202331656	202341966	NM_001310326	UBE2T	0.0224685
chr1	202122900	202129506	NM_004767	GPR37L1	0.0224685
chr1	202168050	202189449	NR_002930	PTPRVP	0.0224685
chr1	202203776	202319761	NM_021636	LGR6	0.0238348
chr1	202348701	202588569	NM_002481	PPP1R12B	0.0233794
chr1	202810945	202811913	NR_046326	PCAT6	0.0232276
chr1	202820256	202827213	NR_038135	MGAT4EP	0.0232276
chr1	202878281	202889257	NM_002871	RABIF	0.0233794
chr1	202861753	202875241	NR_002929	LOC148709	0.0232276
chr1	202940824	202958396	NM_015999	ADIPOR1	0.0232276
chr1	202986451	203007265	NR_036557	LOC100506747	0.0230758
chr1	203007405	203024069	NM_138391	TMEM183A	0.0227721
chr1	202961872	202967276	NM_016243	CYB5R1	0.0232276
chr1	202891095	202927272	NM_021633	KLHL12	0.0232276
chr1	203026520	203078736	NM_001304332	PPFIA4	0.0232276
chr1	202590596	202643453	NM_001136504	SYT2	0.0224685
chr1	202725184	202809470	NM_006618	KDM5B	0.0233794
chr1	202348701	202588569	NM_002481	PPP1R12B	0.0233794
chr1	203083128	203086038	NM_002479	MYOG	0.0229239
chr1	203167810	203175814	NM_004997	MYBPH	0.0229239
chr1	203178930	203186794	NM_001276	CHI3L1	0.0230758
chr1	203287699	203288796	NR_117098	LINC01353	0.0233794
chr1	203298757	203305325	NR_034151	LINC01136	0.0232276
chr1	203216078	203229732	NM_001270509	CHIT1	0.0233794
chr1	203305535	203309601	NM_006763	BTG2	0.0232276
chr1	203340620	203351429	NM_002023	FMOD	0.0241385
chr1	203475754	203491351	NM_002725	PRELP	0.0247457
chr1	203494142	203508949	NM_014359	OPTC	0.0247457
chr1	203127707	203167405	NM_000674	ADORA1	0.0232276
chr1	203026520	203078736	NM_001304332	PPFIA4	0.0232276
chr1	203729580	203729705	NR_003019	SNORA77	0.0270229
chr1	203730576	203731851	NR_046213	LINC00260	0.0270229
chr1	203797522	203800462	NM_001174108	ZBED6	0.0283893
chr1	203765155	203776352	NM_001136190	LAX1	0.0283893
chr1	203861584	203871152	NM_003094	SNRPE	0.0285411
chr1	203626786	203744081	NM_001001396	ATP2B4	0.029452
chr1	203795536	203854128	NM_014827	ZC3H11A	0.0291483
chr1	204032446	204041264	NR_027902	LINC00303	0.0289965
chr1	204141407	204143009	NR_123739	LOC101929441	0.0286929
chr1	204368429	204369719	NR_027022	LINC00628	0.0300592
chr1	204131060	204152182	NM_001297762	ETNK2	0.0289965
chr1	204154815	204166337	NM_000537	REN	0.0291483
chr1	204190340	204196491	NM_002256	KISS1	0.0286929
chr1	204403363	204411817	NM_032833	PPP1R15B	0.0309701
chr1	204516378	204558120	NM_001278519	MDM4	0.0315773
chr1	204073117	204127743	NM_005686	SOX13	0.0293001
chr1	204198159	204214092	NM_198447	GOLT1A	0.0289965
chr1	204218850	204359929	NM_014935	PLEKHA6	0.0337027
chr1	204422629	204490346	NM_002646	PIK3C2B	0.0314255
chr1	204516378	204558120	NM_001278519	MDM4	0.0315773
chr1	204617172	204685353	NM_006338	LRRN2	0.0305147
chr1	204828653	205022822	NM_015090	NFASC	0.0300592
chr1	205083128	205084460	NM_203376	TMEM81	0.0250493
chr1	205448301	205448398	NR_029893	MIR135B	0.0221649
chr1	205086141	205122022	NM_005057	RBBP5	0.025353
chr1	205043211	205078043	NM_005076	CNTN2	0.0264157
chr1	205142502	205211599	NM_015375	DSTYK	0.0248975
chr1	205302062	205321791	NM_030952	NUAK2	0.0233794
chr1	205336064	205357000	NM_018203	KLHDC8A	0.0230758
chr1	205373251	205387440	NR_038425	LEMD1-AS1	0.0226203
chr1	205434885	205456086	NR_103783	BLACAT1	0.0221649
chr1	205381378	205422086	NR_037583	LEMD1	0.0223167
chr1	205256200	205273343	NM_001297613	TMCC2	0.0235312
chr1	205504555	205532793	NM_212503	CDK18	0.0220131
chr1	206474802	206474864	NR_106919	MIR6769B	0.0185213
chr1	206635535	206649197	NM_003582	DYRK3	0.0197358
chr1	206767602	206772494	NM_000572	IL10	0.0200395
chr1	206470242	206496890	NM_014002	IKBKE	0.0192804
chr1	206591642	206612551	NM_001201478	EIF2D	0.019584
chr1	206205428	206456161	NM_001300952	SRGAP2	0.0183695
chr1	206685019	206734285	NM_004759	MAPKAPK2	0.0197358
chr1	206798869	206842981	NM_153758	IL19	0.021254
chr1	206507529	206589284	NM_182663	RASSF5	0.0194322
chr1	206865808	206869223	NM_018724	IL20	0.0217094
chr1	206897442	206904139	NM_006850	IL24	0.0217094
chr1	206903285	206921890	NM_001193338	FCMR	0.0217094
chr1	206928521	206946466	NM_002644	PIGR	0.0217094
chr1	207053274	207077817	NM_006212	PFKFB2	0.0218612
chr1	207018520	207032756	NM_023938	C1orf116	0.0217094
chr1	207043848	207052980	NM_001276320	YOD1	0.0218612
chr1	207104261	207144972	NM_000715	C4BPA	0.0230758
chr1	207321471	207360966	NM_001300903	CD55	0.0247457
chr1	207089238	207099992	NM_000716	C4BPB	0.0226203
chr1	206957966	206970625	NM_032029	FCAMR	0.0217094
chr1	206798869	206842981	NM_153758	IL19	0.021254
chr1	207801851	207801939	NR_029832	MIR29C	0.0221649
chr1	207802442	207802523	NR_029518	MIR29B2	0.0221649
chr1	207818378	207822596	NR_026817	LOC148696	0.0220131
chr1	207645112	207723691	NM_175710	CR1L	0.0239866
chr1	207752037	207795516	NM_153826	CD46	0.0226203
chr1	207321471	207360966	NM_001300903	CD55	0.0247457
chr1	207454299	207489895	NM_001006658	CR2	0.023683
chr1	207496127	207641765	NM_000651	CR1	0.0239866
chr1	207886537	207911338	NM_001025109	CD34	0.0226203
chr1	208022242	208244320	NM_025179	PLXNA2	0.0247457
chr10	1526629	1556984	NR_033387	ADARB2-AS1	0.00470624
chr10	1177312	1737476	NM_018702	ADARB2	0.00683164
chr2	32927126	32946135	NR_027097	LOC100271832	0.00258084
chr2	32947301	33399508	NM_206943	LTBP1	0.00333991
chr2	32628019	32821051	NM_001193509	TTC27	0.0031881
chr2	32882800	32926522	NR_027100	LINC00486	0.00303628
chr22	18029384	18037968	NR_024417	FLJ41941	0.0021254
chr22	18606126	18611919	NM_015672	RIMBP3	0.00121451
chr22	18110686	18131731	NM_001193414	TUBA8	0.0021254
chr22	18149990	18177395	NM_017414	USP18	0.0021254
chr22	18527801	18530573	NM_001242313	TMEM191B	0.00121451
chr22	18533863	18548828	NR_003563	PI4KAP1	0.00121451
chr22	18773688	18791961	NR_003267	GGT3P	0.00136633
chr22	18906222	18912088	NM_005675	DGCR6	0.00182177
chr22	18912773	18936553	NM_016335	PRODH	0.00197358
chr22	18077993	18091031	NM_001127649	PEX26	0.00197358
chr22	18970497	19031242	NR_110533	DGCR5	0.00197358
chr22	17787649	18024559	NM_015241	MICAL3	0.0031881
chr22	19523023	19525337	NM_003277	CLDN5	0.00151814
chr22	19566129	19566839	NR_024381	LINC00895	0.00197358
chr22	19723542	19724774	NM_000407	GP1BB	0.00166996
chr22	19714463	19723322	NM_002688	SEPT5	0.00166996
chr22	19718468	19724774	NR_037612	SEPT5-GP1BB	0.00166996
chr22	19846137	19854848	NM_024627	C22orf29	0.00136633
chr22	19963752	19963834	NR_039918	MIR4761	0.00136633
chr22	19479825	19520612	NM_001178011	CDC45	0.00166996
chr22	19756702	19783589	NM_005992	TBX1	0.00166996
chr22	19951521	19969975	NM_001135162	COMT	0.00151814
chr22	19969878	20016786	NM_001670	ARVCF	0.00151814
chr22	19788410	19854939	NM_053004	GNB1L	0.00151814
chr22	19894257	19941992	NM_001282512	TXNRD2	0.00166996
chr22	21383750	21389166	NM_001128635	RIMBP3B	0.00485805
chr22	21383373	21389166	NM_001128633	RIMBP3C	0.00485805
chr22	21467169	21469935	NM_001207052	TMEM191C	0.00440261
chr22	21628089	21630051	NM_001017964	YDJC	0.00379535
chr22	21632796	21637327	NM_152612	CCDC116	0.00379535
chr22	21166902	21192156	NR_108107	FAM230B	0.00500987
chr22	21282424	21297726	NR_024583	POM121L8P	0.00516168
chr22	21417403	21451461	NM_015094	HIC2	0.00500987
chr22	21549446	21624034	NM_001256355	UBE2L3	0.00440261
chr22	21642252	21644299	NM_022044	SDF2L1	0.00394717
chr22	21472997	21517491	NR_003700	PI4KAP2	0.00455443
chr22	22244779	22245515	NM_007128	VPREB1	0.00455443
chr22	22513735	22520281	NM_080740	ZNF280A	0.00440261
chr22	22547695	22559361	NM_206956	PRAME	0.00455443
chr22	22646311	22647898	NM_199127	GGTLC2	0.0042508
chr22	22298097	22322968	NR_027293	BMS1P20	0.00440261
chr22	22484425	22509187	NM_080764	ZNF280B	0.00440261
chr22	22559342	22566599	NR_027426	LL22NC03-63E9.3	0.00455443
chr22	22631556	22644541	NR_024591	POM121L1P	0.0042508
chr22	22822775	22822871	NR_030755	MIR650	0.0042508
chr22	22886266	22886379	NR_049835	MIR5571	0.00409898
chr22	22887779	22895833	NM_001178126	IGLL5	0.00409898
chr22	23145325	23164344	NM_004914	RAB36	0.00379535
chr22	23070482	23125034	NM_002073	GNAZ	0.00364354
chr22	23059414	23142054	NM_014433	RSPH14	0.00394717
chr22	23262766	23264999	NR_033408	FBXW4P1	0.00379535
chr22	23433563	23435071	NR_110538	LOC101929374	0.00333991
chr22	23145325	23164344	NM_004914	RAB36	0.00379535
chr22	23359605	23382126	NR_037839	CES5AP1	0.0031881
chr22	23390604	23402612	NR_003950	ZDHHC8P1	0.0031881
chr22	23573125	23580308	NM_020070	IGLL1	0.00333991
chr22	23538101	23547306	NR_109832	PCAT14	0.0031881
chr22	23462081	23486980	NR_110539	LOC388882	0.00349173
chr22	23608451	23632321	NM_016449	DRICH1	0.00349173
chr22	23638487	23717423	NR_024448	GUSBP11	0.00349173
chr22	23180364	23318037	NM_004327	BCR	0.0042508
chr22	24219653	24245142	NM_001302465	GGT5	0.0031881
chr22	24181475	24189106	NM_019601	SUSD2	0.00303628
chr22	24251620	24265524	NR_003714	POM121L9P	0.00303628
chr22	24423596	24442361	NM_001278500	ADORA2A	0.00288447
chr22	24438276	24495074	NR_028483	ADORA2A-AS1	0.0031881
chr22	24583749	24629005	NM_013430	GGT1	0.00303628
chr22	24555649	24574964	NM_004175	SNRPD3	0.00303628
chr22	24540422	24555307	NM_031444	GUCD1	0.00303628
chr22	24585622	24593068	NM_207644	LRRC75B	0.00303628
chr22	24270816	24442360	NR_103546	SPECC1L-ADORA2A	0.00349173
chr22	24342107	24417740	NM_001254733	SPECC1L	0.00333991
chr22	24495282	24526585	NM_016327	UPB1	0.00303628
chr22	24011314	24178628	NM_001201429	CABIN1	0.0031881
chr22	25742143	26031041	NM_032608	MYO18B	0.00500987
chr22	25564893	25729291	NM_005160	ADRBK2	0.00409898
chr22	26657481	26676477	NR_003491	MIAT	0.00333991
chr22	26621963	26630672	NM_001886	CRYBA4	0.00364354
chr22	26903291	26920610	NR_110540	LINC01422	0.00333991
chr22	26599397	26618027	NM_001887	CRYBB1	0.00364354
chr22	26672842	26780893	NR_110543	MIATNB	0.00349173
chr22	27920525	27920611	NR_036170	MIR3199-2	0.00349173
chr22	27920524	27920612	NR_036169	MIR3199-1	0.00349173
chr22	27919375	28002681	NR_026963	TTC28-AS1	0.0042508
chr22	27851668	27919214	NM_001284278	PITPNB	0.00349173
chr22	27748276	27801498	NM_002430	MN1	0.00333991
chr22	27978013	28679865	NM_001145418	TTC28	0.00516168
chr22	30262827	30266843	NM_020530	OSM	0.00516168
chr22	30285117	30289627	NM_001037666	GATSL3	0.00516168
chr22	30378813	30387313	NM_001017981	RNF215	0.00485805
chr22	30425622	30429054	NM_016498	MTFP1	0.00470624
chr22	30459228	30472047	NM_001257379	SEC14L3	0.00455443
chr22	30481289	30481756	NR_001580	SDC4P	0.00440261
chr22	30240446	30246851	NM_001257135	LIF	0.00546531
chr22	30331987	30356947	NM_005877	SF3A1	0.00546531
chr22	30291989	30326966	NM_001204240	TBC1D10A	0.00546531
chr22	30368810	30377905	NR_046312	KIAA1656	0.00516168
chr22	30356634	30378655	NM_001017437	CCDC157	0.00516168
chr22	30488905	30505711	NM_174977	SEC14L4	0.00440261
chr22	30576624	30607013	NM_001282327	PES1	0.00409898
chr22	30554634	30564914	NM_004861	GAL3ST1	0.0042508
chr22	30080463	30177073	NM_152510	HORMAD2	0.00607257
chr22	30524929	30546682	NM_001193336	SEC14L6	0.00440261
chr22	30396940	30425303	NM_012429	SEC14L2	0.00485805
chr22	32149531	32159256	NM_001010859	C22orf42	0.00303628
chr22	32359905	32371264	NR_104232	RFPL3S	0.00242903
chr22	32376663	32384342	NR_038918	LOC339666	0.00242903
chr22	32190434	32204731	NM_001159545	RFPL2	0.00379535
chr22	32121976	32133469	NR_040114	AP1B1P1	0.00303628
chr22	32354884	32361161	NM_006604	RFPL3	0.00242903
chr22	32475236	32498831	NM_001257990	FBXO7	0.00273266
chr22	32413846	32457386	NM_174932	BPIFC	0.00273266
chr22	32387574	32412287	NM_014306	RTCB	0.00258084
chr22	32059169	32113024	NM_001256314	SLC5A1	0.0031881
chr22	32218475	32255331	NM_014227	SLC5A4	0.00303628
chr22	32512552	33006821	NM_133633	SYN3	0.00440261
chr22	35066135	35087387	NM_001303508	ISX	0.00288447
chr22	35336720	35336799	NR_106717	MIR6069	0.00288447
chr22	35335639	35335758	NR_037471	MIR3909	0.00288447
chr22	35299803	35347994	NM_001135730	TOM1	0.00288447
chr22	35400122	35424502	NM_006739	MCM5	0.00303628
chr22	35541304	35553998	NM_014310	RASD2	0.00288447
chr22	35257451	35295807	NM_001003681	HMGXB4	0.00303628
chr22	35381066	35394214	NM_002133	HMOX1	0.00303628
chr22	35119823	35231056	NR_126356	LINC01399	0.00333991
chr22	36226208	36239643	NM_030882	APOL2	0.00303628
chr22	36286846	36286907	NR_106877	MIR6819	0.00288447
chr22	36140322	36166177	NM_145642	APOL3	0.00303628
chr22	36189127	36204833	NM_030643	APOL4	0.00303628
chr22	36253070	36267531	NM_001136541	APOL1	0.00303628
chr22	36467045	36481640	NM_012473	TXN2	0.00288447
chr22	36487185	36507043	NM_024955	FOXRED2	0.00288447
chr22	36510849	36529230	NM_003753	EIF3D	0.00288447
chr22	36281276	36388067	NM_002473	MYH9	0.00349173
chr22	36560868	36702645	NM_006078	CACNG2	0.00333991
chr22	36965247	36968172	NR_038954	LL22NC01-81G9.3	0.00273266
chr22	36800700	36819473	NM_002854	PVALB	0.00258084
chr22	36758201	36776133	NM_001177701	IFT27	0.00258084
chr22	36860987	36878017	NM_013416	NCF4	0.00288447
chr22	36913632	36940437	NM_000395	CSF2RB	0.00303628
chr22	37010858	37020183	NM_001270483	TST	0.00258084
chr22	37019641	37029822	NM_001130517	MPST	0.00258084
chr22	37051735	37063390	NM_001282686	KCTD17	0.00258084
chr22	36991118	37007836	NM_001163857	TEX33	0.00273266
chr22	37065435	37103653	NM_153609	TMPRSS6	0.00273266
chr22	36560868	36702645	NM_006078	CACNG2	0.00333991
chr22	37180165	37188290	NM_031910	C1QTNF6	0.00303628
chr22	37352190	37354839	NR_110515	LOC100506271	0.0031881
chr22	37570245	37580017	NM_006498	LGALS2	0.00303628
chr22	37204236	37212376	NM_001051	SSTR3	0.0031881
chr22	37125839	37149922	NM_000878	IL2RB	0.0031881
chr22	37225260	37244299	NM_002872	RAC2	0.00349173
chr22	37282382	37315348	NM_013385	CYTH4	0.00349173
chr22	37469062	37486440	NR_029413	MFNG	0.00303628
chr22	37560463	37569403	NM_152243	CDC42EP1	0.00303628
chr22	37490361	37519203	NM_014550	CARD10	0.00303628
chr22	37340643	37427470	NR_110512	ELFN2	0.00364354
chr22	37675605	37679802	NM_002305	LGALS1	0.00273266
chr22	37686336	37693478	NM_024313	NOL12	0.00288447
chr22	37805106	37807436	NM_005318	H1F0	0.00288447
chr22	37823381	37825495	NM_003614	GALR3	0.00273266
chr22	37844271	37844371	NR_030395	MIR658	0.00258084
chr22	37830854	37844346	NR_036556	ANKRD54	0.00288447
chr22	37847677	37847774	NR_030396	MIR659	0.00273266
chr22	37967562	37967624	NR_106878	MIR6820	0.0031881
chr22	37988793	37988853	NR_039759	MIR4534	0.0031881
chr22	38078136	38083163	NM_013356	SLC16A8	0.00349173
chr22	37639676	37656043	NM_018957	SH3BP1	0.00288447
chr22	37658729	37666932	NM_020315	PDXP	0.00273266
chr22	37641831	37658377	NR_109952	LOC101927051	0.00288447
chr22	37807904	37817176	NM_001171690	GCAT	0.00288447
chr22	37943049	37953647	NM_032561	C22orf23	0.00303628
chr22	37906147	37942458	NM_033386	MICALL1	0.00288447
chr22	37972311	37984532	NM_006941	SOX10	0.0031881
chr22	38057254	38075701	NM_001039584	PICK1	0.00349173
chr22	38084888	38110669	NM_025045	BAIAP2L2	0.00349173
chr22	37608473	37633564	NM_013365	GGA1	0.00303628
chr22	37953662	38041915	NM_001301130	POLR2F	0.00379535
chr22	37849371	37888782	NM_016091	EIF3L	0.00288447
chr22	37746233	37776556	NM_007032	TRIOBP	0.00303628
chr22	39313818	39313911	NR_000028	SNORD83B	0.00303628
chr22	39315212	39315307	NR_000027	SNORD83A	0.00303628
chr22	39316841	39316896	NR_000026	RNU86	0.00303628
chr22	39319051	39319113	NR_002439	SNORD43	0.00303628
chr22	39312881	39319665	NM_000967	RPL3	0.00303628
chr22	39475806	39476822	NR_126469	MGAT3-AS1	0.00227721
chr22	39487223	39492196	NM_001098270	MGAT3	0.00227721
chr22	39502229	39518134	NM_019008	MIEF1	0.00242903
chr22	39520563	39522686	NM_182810	ATF4	0.00242903
chr22	39529092	39532855	NM_194326	RPS19BP1	0.00242903
chr22	39130773	39152533	NM_175709	CBX7	0.00364354
chr22	39223358	39245055	NM_002608	PDGFB	0.0031881
chr22	39399753	39437127	NM_153497	TAB1	0.00273266
chr22	39349948	39385588	NM_004711	SYNGR1	0.00288447
chr22	39432159	39437128	NR_040535	LOC100506472	0.00258084
chr22	39570752	39689736	NM_001003406	CACNA1I	0.00258084
chr22	40032331	40036577	NR_039988	LOC100130899	0.00258084
chr22	39926627	39973342	NM_001291828	GRAP2	0.00273266
chr22	39994948	40030039	NM_138435	FAM83F	0.00273266
chr22	39570752	39689736	NM_001003406	CACNA1I	0.00258084
chr22	39743043	39893790	NM_152512	ENTHD1	0.00273266
chr22	41252991	41253050	NR_106949	MIR6889	0.00364354
chr22	41205308	41231271	NM_031488	L3MBTL2	0.00349173
chr22	41229509	41240931	NM_138481	CHADL	0.00349173
chr22	41244776	41286251	NM_002883	RANGAP1	0.00364354
chr22	41185214	41197501	NR_110514	EP300-AS1	0.00333991
chr22	41367332	41399328	NM_001145398	TEF	0.00349173
chr22	41301502	41360147	NM_017590	ZC3H7B	0.00364354
chr22	41525800	41544489	NM_138338	POLR3H	0.00333991
chr22	41433487	41447023	NM_016272	TOB2	0.00333991
chr22	41469124	41528989	NM_001098	ACO2	0.00349173
chr22	41459716	41468704	NM_032758	PHF5A	0.00333991
chr22	41561009	41576666	NM_014460	CSDC2	0.00333991
chr22	41598027	41621057	NM_015704	DESI1	0.00379535
chr22	41576885	41589867	NM_002676	PMM1	0.00333991
chr22	41092609	41180077	NM_001429	EP300	0.00364354
chr22	41900943	41901012	NR_029507	MIR33A	0.00333991
chr22	41923221	41923297	NR_039760	MIR378I	0.00333991
chr22	41952186	41958942	NR_024355	LINC00634	0.00333991
chr22	42058333	42070842	NM_000262	NAGA	0.0031881
chr22	42079690	42084284	NM_033318	SMDT1	0.00333991
chr22	42074250	42079438	NM_001002034	FAM109B	0.00333991
chr22	41621162	41664048	NM_001469	XRCC6	0.00333991
chr22	41598027	41621057	NM_015704	DESI1	0.00379535
chr22	41690542	41698136	NM_001142964	C22orf46	0.00333991
chr22	41699513	41799455	NM_152513	MEI1	0.00333991
chr22	41833078	41907308	NR_103834	SREBF2	0.00379535
chr22	41925031	41926817	NM_052945	TNFRSF13C	0.00333991
chr22	41909553	41914667	NM_001207020	SHISA8	0.00333991
chr22	41976926	41998221	NM_145733	SEPT3	0.00333991
chr22	41998724	42028473	NM_152613	WBP2NL	0.00333991
chr22	42085525	42090884	NM_002490	NDUFA6	0.00333991
chr22	42090932	42125349	NR_034118	NDUFA6-AS1	0.00333991
chr22	41673932	41688909	NM_005008	SNU13	0.00333991
chr22	41800621	41826299	NM_001304797	CCDC134	0.00333991
chr22	41938720	41947164	NM_024053	CENPM	0.00333991
chr22	42126498	42130881	NM_000106	CYP2D6	0.00333991
chr22	42140202	42144554	NR_111920	LOC101929829	0.00333991
chr22	42140202	42144575	NR_002570	CYP2D7	0.00333991
chr22	42500578	42512560	NR_027786	SERHL	0.00333991
chr22	42573259	42582011	NR_002184	RRP7BP	0.0031881
chr22	42090932	42125349	NR_034118	NDUFA6-AS1	0.00333991
chr22	42269752	42274862	NR_036498	OGFRP1	0.00349173
chr22	42364399	42369208	NR_120597	LINC01315	0.00349173
chr22	42380407	42432395	NM_145912	NFAM1	0.00364354
chr22	42553861	42574382	NR_104301	SERHL2	0.0031881
chr22	42508334	42519823	NM_015703	RRP7A	0.0031881
chr22	42160012	42215341	NM_181492	TCF20	0.00379535
chr22	42583720	42614962	NM_001278657	POLDIP3	0.00333991
chr22	42615244	42615393	NR_029422	RNU12	0.0031881
chr22	42639802	42640601	NM_001165877	ATP5L2	0.0031881
chr22	42692114	42720910	NM_017436	A4GALT	0.0031881
chr22	42617839	42646989	NM_001129819	CYB5R3	0.00333991
chr22	42796525	42857402	NM_014570	ARFGAP3	0.00303628
chr22	43039515	43089428	NM_012263	TTLL1	0.00258084
chr22	43038584	43052365	NR_125362	LOC100506679	0.00258084
chr22	42583720	42614962	NM_001278657	POLDIP3	0.00333991
chr22	42869765	43015178	NM_001184970	PACSIN2	0.00379535
chr22	43132205	43143397	NR_046423	MCAT	0.00288447
chr22	43166621	43187131	NM_015140	TTLL12	0.00303628
chr22	43151513	43163242	NM_000714	TSPO	0.00288447
chr22	43412013	43506920	NM_001044370	MPPED1	0.00258084
chr22	43516253	43536605	NR_046563	EFCAB6-AS1	0.00258084
chr22	43203222	43343388	NM_173050	SCUBE1	0.00333991
chr22	43528743	43812337	NM_022785	EFCAB6	0.00258084
chr22	43110747	43129712	NM_001197	BIK	0.00258084
chr22	43879677	43892013	NM_001177675	PNPLA5	0.00197358
chr22	43824506	43862498	NM_014351	SULT4A1	0.00197358
chr22	43923738	43947568	NM_025225	PNPLA3	0.00197358
chr22	43955380	43996532	NM_015380	SAMM50	0.0021254
chr22	43528743	43812337	NM_022785	EFCAB6	0.00258084
chr22	44024276	44169232	NM_013327	PARVB	0.00197358
chr22	44443326	44444788	NR_109966	LOC101927526	0.00227721
chr22	44492569	44498125	NM_032287	LDOC1L	0.00242903
chr22	44569339	44572449	NR_028411	LINC00207	0.00227721
chr22	44180889	44208469	NM_022141	PARVG	0.00197358
chr22	44243676	44312851	NM_001099294	KIAA1644	0.00182177
chr22	44024276	44169232	NM_013327	PARVB	0.00197358
chr22	44606327	44625419	NR_044991	LINC00229	0.00227721
chr22	44881162	45008993	NM_001242450	PHF21B	0.0021254
chr22	44676807	44737681	NM_001198721	PRR5	0.00227721
chr22	44702197	44862784	NM_181334	PRR5-ARHGAP8	0.00227721
chr22	44752557	44862784	NM_001198726	ARHGAP8	0.0021254
chr22	45200953	45201019	NR_031651	MIR1249	0.00136633
chr22	45164670	45188009	NM_153645	NUP50	0.00136633
chr22	45133757	45152584	NR_038957	NUP50-AS1	0.00136633
chr22	45284986	45295874	NM_001167574	UPK3A	0.00166996
chr22	45309903	45341955	NM_017911	FAM118A	0.00182177
chr22	45413690	45432422	NM_015653	RIBC2	0.00136633
chr22	45502838	45558711	NM_006487	FBLN1	0.00121451
chr22	45344063	45413619	NM_001291501	SMC1B	0.00166996
chr22	45192241	45240769	NM_001009880	KIAA0930	0.00151814
chr22	45604431	45605647	NR_131244	LINC01589	0.00151814
chr22	45760523	45760598	NR_039919	MIR4762	0.00151814
chr22	46006615	46010777	NR_027240	LOC730668	0.00136633
chr22	46050458	46054144	NM_018280	PRR34	0.00136633
chr22	46039906	46044868	NR_027036	LINC00899	0.00136633
chr22	46091043	46091126	NR_037413	MIR3619	0.00136633
chr22	45920365	45977128	NM_058238	WNT7B	0.00166996
chr22	46053845	46058522	NR_027034	PRR34-AS1	0.00136633
chr22	46085996	46113928	NR_027033	MIRLET7BHG	0.00136633
chr22	45671797	45845307	NM_013236	ATXN10	0.00227721
chr22	46113685	46113768	NR_029479	MIRLET7B	0.00136633
chr22	46113565	46113657	NR_039920	MIR4763	0.00136633
chr22	46112748	46112822	NR_029478	MIRLET7A3	0.00136633
chr22	46244012	46250296	NM_207327	CDPF1	0.00166996
chr22	46255662	46263322	NM_006071	PKDREJ	0.00166996
chr22	46295142	46296660	NR_024009	GTSE1-AS1	0.00166996
chr22	46085996	46113928	NR_027033	MIRLET7BHG	0.00136633
chr22	46150595	46243756	NM_001001928	PPARA	0.00197358
chr22	46335400	46357340	NM_001282785	TRMU	0.00197358
chr22	46296740	46330810	NM_016426	GTSE1	0.0021254
chr22	46267963	46294008	NM_017931	TTC38	0.00166996
chr22	46360833	46537170	NM_014246	CELSR1	0.00227721
chr22	46914091	46916042	NR_122047	TBC1D22A-AS1	0.00182177
chr22	46684409	46738255	NM_022766	CERK	0.00242903
chr22	46762616	47175699	NM_001284304	TBC1D22A	0.00333991
chr22	46620401	46679791	NM_015124	GRAMD4	0.0021254
chr22	47461298	47487111	NR_109967	LL22NC03-75H12.2	0.00227721
chr22	46762616	47175699	NM_001284304	TBC1D22A	0.00333991
chr22	47621042	47631569	NR_033377	LINC00898	0.00197358
chr22	47631673	47855600	NR_122046	LOC284930	0.00242903
chr22	48274363	48274415	NR_036172	MIR3201	0.0021254
chr22	48538899	48547387	NR_038917	LOC284933	0.00197358
chr22	48489459	48751935	NM_001082967	FAM19A5	0.0021254
chr22	48780294	48780353	NR_039761	MIR4535	0.00197358
chr22	48489459	48751935	NM_001082967	FAM19A5	0.0021254
chr22	48866769	48898386	NR_038944	LINC01310	0.00182177
chr22	49543392	49543466	NR_037440	MIR3667	0.00197358
chr22	49414524	49657542	NR_110523	C22orf34	0.00242903
chr22	50170730	50180295	NM_052839	PANX2	0.00197358
chr22	50185911	50199599	NM_025204	TRABD	0.00197358
chr22	50252901	50261759	NM_001303252	MAPK12	0.00166996
chr22	50481723	50486437	NM_001253845	ADM2	0.00136633
chr22	50486783	50490321	NM_017584	MIOX	0.00136633
chr22	50502946	50507706	NM_033200	LMF2	0.00136633
chr22	50523567	50526145	NM_001169110	SCO2	0.00136633
chr22	50530408	50532579	NM_001014440	ODF3B	0.00136633
chr22	50548032	50551023	NM_138433	KLHDC7B	0.00136633
chr22	50090255	50161687	NM_001164105	MOV10L1	0.00258084
chr22	50217688	50244971	NM_020461	TUBGCP6	0.00197358
chr22	50263712	50270393	NM_002751	MAPK11	0.00136633
chr22	50274978	50307572	NM_012401	PLXNB2	0.00136633
chr22	50245183	50251405	NM_032019	HDAC10	0.00166996
chr22	50311962	50327060	NM_001001794	DENND6B	0.00121451
chr22	50200978	50217616	NM_031454	SELO	0.00197358
chr22	50343316	50445089	NM_001242899	PPP6R2	0.00136633
chr22	50508215	50524780	NM_152299	NCAPH2	0.00136633
chr22	50525752	50530085	NM_001113755	TYMP	0.00136633
chr22	50551111	50562899	NM_001123225	SYCE3	0.00136633
chr22	50059390	50085352	NM_139202	MLC1	0.00182177
chr22	50445000	50475071	NM_002972	SBF1	0.00136633
chr3	2110408	2144241	NR_046555	CNTN4-AS2	0.0031881
chr3	2892214	3057961	NM_175613	CNTN4	0.00333991
chr3	3090172	3110374	NM_175725	IL5RA	0.00288447
chr3	3039660	3061145	NR_046554	CNTN4-AS1	0.00288447
chr3	3149632	3179717	NM_001173482	CRBN	0.00288447
chr3	2892214	3057961	NM_175613	CNTN4	0.00333991
chr3	3126915	3149022	NM_001302946	TRNT1	0.00288447
chr3	3799436	3847703	NM_020873	LRRN1	0.00273266
chr3	4303303	4317265	NR_075073	SETMAR	0.00303628
chr3	4361144	4467282	NM_001164675	SUMF1	0.00349173
chr3	4490316	4493163	NR_108075	ITPR1-AS1	0.00333991
chr3	4749193	4751590	NR_004428	EGOT	0.00349173
chr3	4896808	4979961	NR_037903	BHLHE40-AS1	0.00364354
chr3	4361144	4467282	NM_001164675	SUMF1	0.00349173
chr3	4493347	4847840	NM_001099952	ITPR1	0.00500987
chr3	5250176	5250255	NR_039953	MIR4790	0.00303628
chr3	4896808	4979961	NR_037903	BHLHE40-AS1	0.00364354
chr3	5187673	5219965	NM_014674	EDEM1	0.00333991
chr3	5122244	5180916	NM_018184	ARL8B	0.00349173
chr3	4979411	4985180	NM_003670	BHLHE40	0.00364354
chr3	6892636	6894017	NR_131906	GRM7-AS2	0.00333991
chr3	6632357	6805449	NR_110123	GRM7-AS3	0.00379535
chr3	6861114	7741531	NM_181874	GRM7	0.00743889
chr3	6861114	7741531	NM_181874	GRM7	0.00743889
chr3	7519740	7535284	NR_046606	GRM7-AS1	0.0042508
chr3	7952804	8016307	NR_110131	LOC101927394	0.00440261
chr3	6861114	7741531	NM_181874	GRM7	0.00743889
chr3	7952804	8016307	NR_110131	LOC101927394	0.00440261
chr3	8221146	8501658	NR_033378	LMCD1-AS1	0.0053135
chr3	8571781	8574668	NR_024065	LINC00312	0.00440261
chr3	8733799	8746765	NM_033337	CAV3	0.0042508
chr3	8750408	8769614	NM_000916	OXTR	0.00455443
chr3	8501806	8568125	NM_014583	LMCD1	0.00500987
chr3	8619399	8652078	NM_015931	SSUH2	0.00440261
chr3	8877195	8963475	NM_020165	RAD18	0.00485805
chr3	8221146	8501658	NR_033378	LMCD1-AS1	0.0053135
chr3	9192492	9194453	NR_121663	LOC101927416	0.00440261
chr3	9216894	9219508	NR_103443	SRGAP3-AS3	0.00440261
chr3	9388844	9397494	NR_027007	THUMPD3-AS1	0.00440261
chr3	9363032	9386791	NM_015453	THUMPD3	0.00440261
chr3	8877195	8963475	NM_020165	RAD18	0.00485805
chr3	8980590	9249685	NM_014850	SRGAP3	0.00561712
chr3	9397699	9478154	NM_001080517	SETD5	0.00455443
chr3	9749943	9757405	NM_016819	OGG1	0.00470624
chr3	9837848	9844018	NM_173659	RPUSD3	0.00516168
chr3	9890586	9894347	NM_032492	JAGN1	0.00516168
chr3	9947403	9954787	NR_046734	PRRT3-AS1	0.00470624
chr3	9945541	9952415	NM_207351	PRRT3	0.00470624
chr3	9498360	9553802	NM_198560	LHFPL4	0.00516168
chr3	9792494	9807105	NM_001024960	ARPC4	0.00485805
chr3	9703825	9729908	NM_153635	CPNE9	0.00485805
chr3	9757344	9769984	NM_003656	CAMK1	0.00485805
chr3	9731749	9748015	NM_004634	BRPF1	0.00485805
chr3	9779963	9793011	NM_001278270	TADA3	0.00485805
chr3	9902827	9916400	NM_001193380	IL17RE	0.00500987
chr3	9917073	9933621	NM_001203263	IL17RC	0.00485805
chr3	9866709	9880254	NM_001199552	CIDEC	0.00516168
chr3	9933840	9945413	NM_001077415	CRELD1	0.00470624
chr3	9809959	9836356	NM_001025930	TTLL3	0.00516168
chr3	9649432	9702394	NM_001077526	MTMR14	0.00500987
chr3	9792547	9836356	NM_001198793	ARPC4-TTLL3	0.00516168
chr3	9397699	9478154	NM_001080517	SETD5	0.00455443
chr3	10017552	10026136	NR_002786	CIDECP	0.00470624
chr3	10284418	10285746	NR_026829	LINC00852	0.00409898
chr3	10311576	10321188	NM_001278946	SEC13	0.00409898
chr3	10330228	10330285	NR_036084	MIR378B	0.00409898
chr3	10394488	10394562	NR_030614	MIR885	0.00394717
chr3	9963951	9986838	NM_018447	EMC3	0.00470624
chr3	10006417	10011095	NM_001008737	LOC401052	0.00470624
chr3	9986892	10007003	NR_103821	EMC3-AS1	0.00470624
chr3	10141634	10153670	NM_198156	VHL	0.00470624
chr3	10115648	10127190	NM_018462	BRK1	0.00485805
chr3	10285749	10292947	NM_001302825	GHRL	0.00409898
chr3	10248492	10281222	NM_014760	TATDN2	0.00440261
chr3	10280951	10293449	NR_004431	GHRLOS	0.00409898
chr3	10081319	10108231	NM_173472	FANCD2OS	0.00500987
chr3	10164878	10243743	NM_001570	IRAK2	0.00485805
chr3	10026386	10099660	NM_033084	FANCD2	0.00500987
chr3	10324022	10505584	NM_001001331	ATP2B2	0.0053135
chr3	10626015	10626807	NR_046766	ATP2B2-IT2	0.00470624
chr3	10759483	10764192	NR_027102	LINC00606	0.00516168
chr3	10816199	10940733	NM_014229	SLC6A11	0.00546531
chr3	10324022	10505584	NM_001001331	ATP2B2	0.0053135
chr3	10992733	11039249	NM_003042	SLC6A1	0.0053135
chr3	11006097	11019224	NR_046647	SLC6A1-AS1	0.00516168
chr3	11137092	11263253	NM_001098213	HRH1	0.0053135
chr3	11272323	11557665	NM_001144912	ATG7	0.00485805
chr3	11790441	11846919	NM_001284401	TAMM41	0.00485805
chr3	11556066	11720768	NM_014667	VGLL4	0.00485805
chr3	11272323	11557665	NM_001144912	ATG7	0.00485805
chr3	12153067	12159351	NM_003256	TIMP4	0.00470624
chr3	12004359	12185732	NM_003178	SYN2	0.0053135
chr3	12288936	12434356	NM_138711	PPARG	0.00561712
chr3	12539780	12545464	NM_001195279	MKRN2OS	0.0042508
chr3	12840311	12840450	NR_002582	SNORA7A	0.00409898
chr3	12834944	12841582	NM_000994	RPL32	0.0042508
chr3	12484510	12531013	NM_001145395	TSEN2	0.00470624
chr3	12583600	12664201	NM_002880	RAF1	0.00470624
chr3	12796671	12834814	NM_001162499	CAND2	0.00470624
chr3	12733529	12769457	NM_001284406	TMEM40	0.00485805
chr3	12897042	13073117	NM_001134382	IQSEC1	0.00500987
chr3	12557013	12583711	NM_014160	MKRN2	0.00485805
chr3	12897042	13073117	NM_001134382	IQSEC1	0.00500987
chr3	13316229	13420319	NM_024923	NUP210	0.00455443
chr3	13476987	13480053	NR_046690	HDAC11-AS1	0.00409898
chr3	13933055	13936944	NR_036481	FGD5P1	0.00349173
chr3	13650720	13746635	NR_027103	LINC00620	0.00546531
chr3	13818584	13880121	NM_004625	WNT7A	0.00485805
chr3	13480343	13506424	NM_001136041	HDAC11	0.00409898
chr3	13937306	14065981	NR_002223	TPRXL	0.00349173
chr3	13549124	13638422	NM_001998	FBLN2	0.00485805
chr3	14112076	14124871	NM_144636	CHCHD4	0.00364354
chr3	14124939	14143680	NM_024334	TMEM43	0.00364354
chr3	14178727	14198369	NM_014463	LSM3	0.00349173
chr3	14348450	14352568	NR_110135	LINC01267	0.00409898
chr3	14402575	14489349	NM_003043	SLC6A6	0.00500987
chr3	14145147	14178672	NM_004628	XPC	0.00349173
chr3	13937306	14065981	NR_002223	TPRXL	0.00349173
chr3	14942778	14947893	NR_046255	FGD5-AS1	0.00409898
chr3	14489110	14540343	NM_001080423	GRIP2	0.00379535
chr3	14651745	14672659	NM_016474	CCDC174	0.00349173
chr3	14818961	14934565	NM_152536	FGD5	0.00440261
chr3	14947583	15049279	NM_001291694	NR2C2	0.0042508
chr3	14402575	14489349	NM_003043	SLC6A6	0.00500987
chr3	14675098	14773036	NM_032137	C3orf20	0.00379535
chr3	15254183	15264498	NR_046084	SH3BP5-AS1	0.00379535
chr3	14947583	15049279	NM_001291694	NR2C2	0.0042508
chr3	15048511	15065337	NM_022497	MRPS25	0.00379535
chr3	15206225	15252916	NM_014296	CAPN7	0.00349173
chr3	15409759	15427547	NM_001301792	METTL6	0.00333991
chr3	15427556	15442613	NM_033083	EAF1	0.00333991
chr3	15070068	15099157	NM_022340	RBSN	0.00394717
chr3	15165361	15205959	NR_027927	COL6A4P1	0.00364354
chr3	15450132	15498872	NM_080538	COLQ	0.0031881
chr3	15254355	15341394	NM_001018009	SH3BP5	0.00379535
chr3	15496238	15496308	NR_036232	MIR4270	0.0031881
chr3	15697297	15697371	NR_036085	MIR3134	0.0031881
chr3	15873770	15873849	NR_030289	MIR563	0.00303628
chr3	15601744	15645821	NM_000060	BTD	0.00333991
chr3	15560703	15601852	NM_012260	HACL1	0.00333991
chr3	15450132	15498872	NM_080538	COLQ	0.0031881
chr3	15667235	15798184	NM_001195098	ANKRD28	0.00394717
chr3	16257060	16264989	NM_206831	DPH3	0.00288447
chr3	16174676	16229746	NM_054110	GALNT15	0.00333991
chr3	16265159	16306087	NM_138381	OXNAD1	0.00303628
chr3	16315844	16513715	NM_015150	RFTN1	0.00333991
chr3	16536317	16541373	NR_103843	LINC00690	0.00288447
chr3	16933195	16933260	NR_037465	MIR3714	0.00258084
chr3	16586793	16605499	NM_001351	DAZL	0.00303628
chr3	16315844	16513715	NM_015150	RFTN1	0.00333991
chr3	16933089	17090606	NM_015184	PLCL2	0.00288447
chr3	16933089	17090606	NM_015184	PLCL2	0.00288447
chr3	17157161	17740907	NM_014744	TBC1D5	0.00349173
chr3	17157161	17740907	NM_014744	TBC1D5	0.00349173
chr3	18347640	18425337	NM_002971	SATB1	0.00303628
chr3	17962571	18268918	NM_001257177	LOC339862	0.0031881
chr3	18445236	18530114	NR_125803	SATB1-AS1	0.00303628
chr3	18445236	18530114	NR_125803	SATB1-AS1	0.00303628
chr3	19314847	19314931	NR_039954	MIR4791	0.00303628
chr3	19148524	19535643	NM_144633	KCNH8	0.0031881
chr3	19947079	19985175	NM_001292048	RAB5A	0.00258084
chr3	19148524	19535643	NM_144633	KCNH8	0.0031881
chr3	19879473	19934214	NM_144715	EFHB	0.00242903
chr3	20137564	20137641	NR_036086	MIR3135A	0.00273266
chr3	19979960	20012273	NR_027694	PP2D1	0.00242903
chr3	19947079	19985175	NM_001292048	RAB5A	0.00258084
chr3	20342467	20350928	NR_110814	LOC101927829	0.00242903
chr3	20169479	20186233	NM_001199255	SGOL1	0.00273266
chr3	20040031	20154404	NM_003884	KAT2B	0.00273266
chr3	21405725	21406685	NR_002311	VENTXP7	0.00242903
chr3	21420997	21751324	NM_024697	ZNF385D	0.00242903
chr3	21542788	21579959	NR_046731	ZNF385D-AS1	0.00242903
chr3	21957138	21979828	NR_046876	ZNF385D-AS2	0.00394717
chr3	21420997	21751324	NM_024697	ZNF385D	0.00242903
chr3	21957138	21979828	NR_046876	ZNF385D-AS2	0.00394717
chr3	23203292	23590805	NM_152653	UBE2E2	0.00273266
chr3	23804023	23806905	NR_046652	UBE2E1-AS1	0.0021254
chr3	23892080	23917046	NM_020345	NKIRAS1	0.00242903
chr3	23916803	23920856	NM_002948	RPL15	0.00242903
chr3	23945259	23980618	NM_005126	NR1D2	0.00242903
chr3	23203292	23590805	NM_152653	UBE2E2	0.00273266
chr3	23805892	23891640	NM_182666	UBE2E1	0.00242903
chr3	23945259	23980618	NM_005126	NR1D2	0.00242903
chr3	24099973	24103247	NR_026834	LINC00691	0.00242903
chr3	24151323	24189956	NR_121667	LOC101927854	0.00227721
chr3	24117153	24494822	NM_001252634	THRB	0.00349173
chr3	24494086	24500011	NR_046244	THRB-AS1	0.00258084
chr3	24521361	24521435	NR_039955	MIR4792	0.00258084
chr3	24117153	24494822	NM_001252634	THRB	0.00349173
chr3	25428262	25597931	NM_001290277	RARB	0.00197358
chr3	25664872	25664939	NR_039644	MIR4442	0.00182177
chr3	25790071	25794534	NM_017897	OXSM	0.00182177
chr3	25597904	25664372	NM_001068	TOP2B	0.00182177
chr3	25718943	25783498	NM_001145295	NGLY1	0.00182177
chr3	25858531	25873695	NR_034055	LINC00692	0.00166996
chr3	25428262	25597931	NM_001290277	RARB	0.00197358
chr3	26622805	26710774	NM_052953	LRRC3B	0.00258084
chr3	27372720	27456754	NM_001258380	SLC4A7	0.00242903
chr3	27215605	27369460	NM_199347	NEK10	0.00258084
chr3	27830885	27834136	NR_132438	LOC100996624	0.00166996
chr3	27715948	27722715	NM_001278183	EOMES	0.00197358
chr3	28331688	28349127	NM_001134432	AZI2	0.00182177
chr3	28349148	28525141	NM_001040432	ZCWPW2	0.00182177
chr3	28241632	28319772	NM_182523	CMC1	0.00182177
chr3	28349148	28525141	NM_001040432	ZCWPW2	0.00182177
chr3	28575277	28758337	NR_038840	LINC00693	0.00197358
chr3	29264193	29280939	NR_109804	RBMS3-AS3	0.00182177
chr3	29281311	29991318	NM_014483	RBMS3	0.0031881
chr3	29926810	29934156	NR_046556	RBMS3-AS1	0.00242903
chr3	29281311	29991318	NM_014483	RBMS3	0.0031881
chr3	29281311	29991318	NM_014483	RBMS3	0.0031881
chr3	30606501	30694141	NM_003242	TGFBR2	0.00333991
chr3	30726199	30894661	NM_207359	GADL1	0.00379535
chr3	31161703	31161787	NR_130459	MIR466	0.00303628
chr3	31660824	31981850	NM_017784	OSBPL10	0.00333991
chr3	31704212	31721586	NR_049771	OSBPL10-AS1	0.00258084
chr3	31532500	31637622	NM_178862	STT3B	0.00273266
chr3	31981773	31991736	NM_001137674	ZNF860	0.00273266
chr3	32391670	32454844	NM_138410	CMTM7	0.00242903
chr3	32106510	32168715	NM_015141	GPD1L	0.00288447
chr3	31660824	31981850	NM_017784	OSBPL10	0.00333991
chr3	32238678	32370326	NM_178868	CMTM8	0.00303628
chr3	32506282	32506389	NR_106753	MIR548AY	0.00242903
chr3	32951573	32954911	NM_005508	CCR4	0.00227721
chr3	32481311	32502911	NM_017801	CMTM6	0.00242903
chr3	32525970	32570874	NM_016141	DYNC1LI1	0.00227721
chr3	32818017	32897826	NM_001039111	TRIM71	0.00242903
chr3	32685144	32773875	NM_015442	CNOT10	0.00227721
chr3	33113957	33147773	NM_006371	CRTAP	0.00242903
chr3	33090415	33096801	NM_001039770	TMPPE	0.0021254
chr3	33150044	33219215	NM_015551	SUSD5	0.00242903
chr3	32996607	33096832	NM_001079811	GLB1	0.00242903
chr3	33277441	33387265	NM_012157	FBXL2	0.00258084
chr3	33388335	33440405	NM_001128161	UBP1	0.00273266
chr3	33798570	33869707	NM_013374	PDCD6IP	0.00273266
chr3	33496245	33659441	NM_001207044	CLASP2	0.00273266
chr3	34875795	35394023	NR_110817	LOC101928135	0.00288447
chr3	34875795	35394023	NR_110817	LOC101928135	0.00288447
chr3	35744475	35744559	NR_029824	MIR128-2	0.00197358
chr3	35641017	35794496	NM_001267617	ARPP21	0.00288447
chr3	36380486	36548006	NM_001292049	STAC	0.00166996
chr3	36712421	36739861	NM_033403	DCLK3	0.00197358
chr3	36380486	36548006	NM_001292049	STAC	0.00166996
chr3	36826816	36945057	NM_014831	TRANK1	0.00197358
chr3	36985865	36993304	NM_014805	EPM2AIP1	0.00197358
chr3	36993776	37050846	NM_001258274	MLH1	0.00197358
chr3	37386268	37418374	NM_178344	C3orf35	0.00197358
chr3	37052625	37174605	NM_006309	LRRFIP2	0.00197358
chr3	37243190	37366879	NM_001172713	GOLGA4	0.0021254
chr3	37452321	37819790	NM_002207	ITGA9	0.0031881
chr3	37753688	37861780	NR_110531	ITGA9-AS1	0.00242903
chr3	37862177	37984469	NM_005808	CTDSPL	0.00227721
chr3	37452321	37819790	NM_002207	ITGA9	0.0031881
chr3	37969403	37969480	NR_029499	MIR26A1	0.00227721
chr3	38305935	38318575	NM_004803	SLC22A14	0.00273266
chr3	37993586	38007185	NM_015873	VILL	0.00227721
chr3	38122709	38137242	NM_001607	ACAA1	0.00227721
chr3	38039204	38122737	NM_007337	DLEC1	0.00227721
chr3	38165534	38255488	NM_005109	OXSR1	0.00258084
chr3	38451026	38454820	NR_028389	ACVR2B-AS1	0.0021254
chr3	38454298	38493142	NM_001106	ACVR2B	0.0021254
chr3	37862177	37984469	NM_005808	CTDSPL	0.00227721
chr3	38007495	38029663	NM_006225	PLCD1	0.00227721
chr3	38138477	38143021	NM_001172569	MYD88	0.00227721
chr3	38346759	38414976	NM_005108	XYLB	0.00242903
chr3	38265806	38278315	NM_004256	SLC22A13	0.00227721
chr3	38454298	38493142	NM_001106	ACVR2B	0.0021254
chr3	38496271	38526305	NM_001145464	EXOG	0.00227721
chr3	38548061	38649673	NM_001160161	SCN5A	0.00182177
chr3	38697345	38794010	NM_001293307	SCN10A	0.00197358
chr3	38845768	38950561	NM_014139	SCN11A	0.0021254
chr3	39096598	39107900	NM_001278790	GORASP1	0.00197358
chr3	39138205	39138266	NR_106880	MIR6822	0.00197358
chr3	39141850	39153611	NM_033027	CSRNP1	0.00197358
chr3	39329705	39333680	NM_005201	CCR8	0.00197358
chr3	39408390	39408539	NR_002325	SNORA6	0.00182177
chr3	39411053	39411207	NR_002324	SNORA62	0.00182177
chr3	39406688	39412541	NM_001304288	RPSA	0.00182177
chr3	39107660	39138903	NM_145755	TTC21A	0.00197358
chr3	39263493	39280036	NM_001337	CX3CR1	0.00197358
chr3	39383323	39397328	NM_017875	SLC25A38	0.00197358
chr3	39051985	39096670	NM_020839	WDR48	0.0021254
chr3	39183214	39192596	NM_001198621	XIRP1	0.00197358
chr3	40309681	40312426	NM_005875	EIF1B	0.00136633
chr3	40457291	40462372	NM_003973	RPL14	0.00136633
chr3	40387155	40424999	NM_001291961	ENTPD3	0.00136633
chr3	40390950	40453308	NR_040100	ENTPD3-AS1	0.00136633
chr3	40173146	40309698	NR_033965	EIF1B-AS1	0.00182177
chr3	39809659	40260320	NM_001284424	MYRIP	0.00273266
chr3	40457291	40462372	NM_003973	RPL14	0.00136633
chr3	40477141	40488578	NM_001145083	ZNF619	0.00136633
chr3	40524877	40539794	NM_001098414	ZNF621	0.00136633
chr3	40506038	40518221	NM_175888	ZNF620	0.00151814
chr3	41199450	41240448	NM_001904	CTNNB1	0.00166996
chr3	41246598	41962168	NM_017886	ULK4	0.0021254
chr3	41246598	41962168	NM_017886	ULK4	0.0021254
chr3	42257823	42266195	NM_000729	CCK	-
chr3	42397077	42410602	NM_144634	LYZL4	-
chr3	42149234	42212626	NM_001265609	TRAK1	-
chr3	41246598	41962168	NM_017886	ULK4	0.0021254
chr3	42530895	42532606	NR_046654	VIPR1-AS1	-
chr3	42685518	42692446	NM_152393	KLHL40	-
chr3	42732574	42745158	NR_046732	CCDC13-AS1	-
chr3	42770611	42773634	NR_122070	LOC729083	-
chr3	42872191	42876141	NM_004391	CYP8B1	-
chr3	42934243	42936785	NR_122033	KRBOX1-AS1	-
chr3	42489298	42537573	NM_001251882	VIPR1	-
chr3	42581839	42594998	NM_016305	SS18L2	-
chr3	42600654	42648741	NM_005385	NKTR	-
chr3	42692662	42701521	NR_027753	HHATL	-
chr3	42653683	42667580	NM_145166	ZBTB47	-
chr3	42612309	42654388	NR_125400	LOC101928323	-
chr3	42782907	42804535	NM_014056	HIGD1A	-
chr3	42905909	42919333	NM_207404	ZNF662	-
chr3	42936341	42942791	NM_001205272	KRBOX1	-
chr3	42708381	42773253	NM_144719	CCDC13	-
chr3	42547966	42601080	NM_001201572	SEC22C	-
chr3	42809471	42867283	NM_001296	ACKR2	-
chr3	43346918	43351962	NR_046757	SNRK-AS1	-
chr3	43079228	43106083	NM_032806	POMGNT2	-
chr3	43286511	43351142	NM_017719	SNRK	-
chr3	43366325	43622068	NM_001204834	ANO10	-
chr3	42979266	43057716	NM_001129908	FAM198A	-
chr3	43690882	43722725	NM_016006	ABHD5	-
chr3	43366325	43622068	NM_001204834	ANO10	-
chr3	44114211	44114310	NR_029700	MIR138-1	-
chr3	44338451	44359802	NM_001029839	TCAIM	-
chr3	44439769	44477670	NM_181489	ZNF445	-
chr3	44241885	44332098	NM_001145030	TOPAZ1	-
chr3	44498969	44510640	NM_001287349	ZNF852	-
chr3	44584963	44596065	NM_173658	ZNF660	-
chr3	44617127	44624797	NR_046658	ZNF197-AS1	-
chr3	44648740	44660791	NM_003420	ZNF35	-
chr3	44712642	44723831	NM_033210	ZNF502	-
chr3	44729605	44737083	NM_001258280	ZNF501	-
chr3	44861908	44865667	NM_144638	TMEM42	-
chr3	44861887	44861981	NR_030290	MIR564	-
chr3	44439769	44477670	NM_181489	ZNF445	-
chr3	44625018	44645260	NM_006991	ZNF197	-
chr3	44748743	44761681	NM_020696	KIAA1143	-
chr3	44874605	44914596	NM_003241	TGM4	-
chr3	44555174	44583464	NM_001288592	ZKSCAN7	-
chr3	44915260	44976182	NM_016598	ZDHHC3	-
chr3	44761716	44853256	NM_020242	KIF15	-
chr3	45026266	45036071	NM_003278	CLEC3B	-
chr3	45224463	45226322	NM_015444	TMEM158	-
chr3	44976248	45012666	NR_023353	EXOSC7	-
chr3	44915260	44976182	NM_016598	ZDHHC3	-
chr3	45388582	45548836	NM_015340	LARS2	-
chr3	45082273	45146422	NM_022842	CDCP1	-
chr3	45943480	45948353	NM_006564	CXCR6	-
chr3	45482694	45509545	NR_048543	LARS2-AS1	-
chr3	45678164	45688882	NR_033947	LIMD1-AS1	-
chr3	45755448	45796543	NM_022405	SLC6A20	-
chr3	45886503	45903175	NM_006641	CCR9	-
chr3	45917898	45995824	NM_024513	FYCO1	-
chr3	45388582	45548836	NM_015340	LARS2	-
chr3	45823317	45915724	NM_001276378	LZTFL1	-
chr3	45594830	45681263	NM_014240	LIMD1	-
chr3	45689240	45745425	NM_014016	SACM1L	0.00197358
chr3	46353743	46359377	NM_001123396	CCR2	-
chr3	46370141	46376206	NM_000579	CCR5	-
chr3	46407557	46409523	NM_001130910	CCRL2	-
chr3	45917898	45995824	NM_024513	FYCO1	-
chr3	46020798	46027487	NM_005283	XCR1	-
chr3	46242380	46266706	NM_001164680	CCR3	-
chr3	46201708	46208341	NM_001295	CCR1	-
chr3	46436004	46463671	NM_001199149	LTF	0.00136633
chr3	46364659	46407059	NR_125406	LOC102724297	-
chr3	46497994	46500949	NM_031440	RTP3	-
chr3	46557397	46559688	NR_073385	LRRC2-AS1	-
chr3	46668994	46677409	NM_182775	ALS2CL	-
chr3	46712115	46717883	NM_013270	PRSS50	-
chr3	46830403	46834095	NM_182702	PRSS42	-
chr3	46436004	46463671	NM_001199149	LTF	0.00136633
chr3	46612434	46626543	NM_001195442	LOC100132146	-
chr3	46577585	46582462	NM_003212	TDGF1	-
chr3	46719582	46736431	NM_001205271	PRSS46	-
chr3	46742090	46744755	NM_199183	PRSS45	-
chr3	46701332	46710923	NM_147196	TMIE	-
chr3	46857866	46863483	NM_000258	MYL3	-
chr3	46877745	46903799	NM_000316	PTH1R	-
chr3	46921729	46982010	NM_144716	CCDC12	-
chr3	46515387	46566550	NM_024512	LRRC2	-
chr3	47011541	47013467	NR_024046	NRADDP	-
chr3	46979682	47009704	NM_015175	NBEAL2	-
chr3	47228025	47282847	NM_182902	KIF9	-
chr3	47380981	47413441	NM_001304482	PTPN23	-
chr3	46921729	46982010	NM_144716	CCDC12	-
chr3	47016407	47163977	NM_014159	SETD2	-
chr3	47282839	47346816	NM_025010	KLHL18	-
chr3	47413684	47475959	NM_012235	SCAP	-
chr3	47164369	47244116	NR_033373	KIF9-AS1	-
chr3	47849554	47849629	NR_031595	MIR1226	-
chr3	47495639	47513709	NM_001031703	ELP6	-
chr3	47562237	47580240	NM_001206945	CSPG5	-
chr3	47850689	48089279	NM_002375	MAP4	-
chr3	47585887	47781915	NM_003074	SMARCC1	-
chr3	47802908	47850196	NM_014966	DHX30	-
chr3	47413684	47475959	NM_012235	SCAP	-
chr3	48196563	48196616	NR_039645	MIR4443	-
chr3	48223346	48225491	NM_004345	CAMP	-
chr3	48432169	48440119	NM_024661	CCDC51	-
chr3	48440275	48444129	NM_015933	TMA7	-
chr3	48157177	48188311	NM_001789	CDC25A	-
chr3	48241105	48270989	NM_016089	ZNF589	-
chr3	48306845	48328341	NM_001080525	SPINK8	-
chr3	48316359	48316459	NR_031749	MIR2115	-
chr3	48292316	48301411	NM_005793	NME6	-
chr3	48403853	48429463	NM_002673	PLXNB1	-
chr3	48446709	48465655	NM_001271022	ATRIP	-
chr3	48372218	48394725	NM_207102	FBXW12	-
chr3	47850689	48089279	NM_002375	MAP4	-
chr3	48465519	48467645	NM_016381	TREX1	-
chr3	48549960	48550021	NR_106881	MIR6823	-
chr3	48578901	48578977	NR_031756	MIR711	-
chr3	48598998	48609665	NM_003365	UQCRC1	-
chr3	48620841	48621756	NM_001008269	TMEM89	-
chr3	48633635	48633698	NR_106882	MIR6824	-
chr3	48644193	48644280	NR_039956	MIR4793	-
chr3	48663767	48669170	NR_111921	CELSR3-AS1	-
chr3	48847936	48851982	NR_109997	PRKAR2A-AS1	-
chr3	48917787	48919385	NM_001123040	ARIH2OS	-
chr3	48446709	48465655	NM_001271022	ATRIP	-
chr3	48561717	48563768	NM_033199	UCN2	-
chr3	48517683	48556923	NM_004567	PFKFB4	-
chr3	48564072	48595160	NM_000094	COL7A1	-
chr3	48688002	48717278	NM_001005909	IP6K2	-
chr3	48636462	48662915	NM_001407	CELSR3	-
chr3	48673838	48685933	NM_184231	NCKIPSD	-
chr3	48918819	48985538	NM_006321	ARIH2	-
chr3	48625722	48635493	NM_001281733	SLC26A6	-
chr3	48467797	48504249	NM_001272065	SHISA5	-
chr3	48856922	48898993	NM_000387	SLC25A20	-
chr3	48750659	48847837	NM_004157	PRKAR2A	-
chr3	49020147	49020234	NR_029948	MIR425	-
chr3	49020617	49020709	NR_029690	MIR191	-
chr3	49007061	49015953	NM_018031	WDR6	-
chr3	49024328	49029442	NM_000884	IMPDH2	-
chr3	49099853	49099914	NR_106950	MIR6890	-
chr3	49121113	49133166	NM_002292	LAMB2	-
chr3	49152858	49154401	NR_004405	LAMB2P1	-
chr3	49162534	49166352	NM_022903	CCDC71	-
chr3	49171584	49176486	NM_173546	KLHDC8B	-
chr3	49268596	49277075	NM_198562	C3orf62	-
chr3	49274119	49274186	NR_036233	MIR4271	-
chr3	49357175	49358358	NM_000581	GPX1	-
chr3	49416777	49422678	NR_028435	AMT	-
chr3	49422332	49429324	NM_032316	NICN1	-
chr3	48989907	49007148	NM_177938	P4HTM	-
chr3	48918819	48985538	NM_006321	ARIH2	-
chr3	49108045	49120938	NM_001199161	USP19	-
chr3	49095931	49105129	NR_073590	QARS	-
chr3	49029706	49094373	NM_017730	QRICH1	-
chr3	49199499	49258104	NM_001135197	CCDC36	-
chr3	49177635	49191858	NM_001080528	C3orf84	-
chr3	49359135	49412097	NM_001664	RHOA	-
chr3	49015488	49021071	NM_018114	DALRD3	-
chr3	49020474	49023493	NM_199074	NDUFAF3	-
chr3	49412205	49416476	NM_022171	TCTA	-
chr3	49277143	49340103	NM_199443	USP4	-
chr3	49549305	49554366	NR_038866	BSN-AS2	-
chr3	49683946	49688763	NM_020998	MST1	-
chr3	49721475	49723974	NM_021971	GMPPB	-
chr3	49716833	49719805	NM_198722	AMIGO3	-
chr3	49803253	49805030	NM_203370	FAM212A	-
chr3	49806136	49806245	NR_049825	MIR5193	-
chr3	49857980	49870222	NM_024046	CAMKV	-
chr3	49470131	49535618	NM_001177642	DAG1	-
chr3	49554488	49671549	NM_003458	BSN	-
chr3	49724294	49786540	NM_001006115	IP6K1	-
chr3	49790733	49799835	NM_001007540	CDHR4	-
chr3	49689498	49721529	NM_022064	RNF123	-
chr3	49828594	49856559	NM_005879	TRAIP	-
chr3	49908868	49930012	NM_001142501	MON1A	-
chr3	49887002	49903637	NM_001244937	MST1R	-
chr3	49940043	50077252	NM_001167582	RBM6	-
chr3	49674001	49683501	NM_001640	APEH	-
chr3	49805204	49813958	NM_003335	UBA7	-
chr3	50099602	50100988	NR_045388	RBM5-AS1	-
chr3	50173325	50173419	NR_030291	MIR566	-
chr3	50191609	50197696	NM_144499	GNAT1	-
chr3	50227435	50227490	NR_106714	MIR5787	-
chr3	50269160	50277171	NM_001290061	SEMA3B	-
chr3	50273235	50273297	NR_106932	MIR6872	-
chr3	50266640	50267371	NR_110702	SEMA3B-AS1	-
chr3	50287731	50292595	NM_006764	IFRD2	-
chr3	50299888	50303601	NR_047690	HYAL1	-
chr3	50324908	50328238	NM_007275	TUSC2	-
chr3	50317789	50322850	NM_003773	HYAL2	-
chr3	50337510	50338296	NR_109831	RASSF1-AS1	-
chr3	50341105	50345746	NM_015896	ZMYND10	-
chr3	50350694	50354065	NM_001291284	CYB561D2	-
chr3	50354748	50359508	NM_007024	TMEM115	-
chr3	50088907	50118964	NM_005778	RBM5	-
chr3	50155410	50189075	NM_004186	SEMA3F	-
chr3	50230775	50259354	NM_001282617	GNAI2	-
chr3	50292827	50299468	NM_001200030	HYAL3	-
chr3	50296401	50298889	NM_001200018	NAT6	-
chr3	50279026	50288114	NM_153215	LSMEM2	-
chr3	50205245	50220979	NM_006841	SLC38A3	-
chr3	50347487	50351055	NM_006545	NPRL2	-
chr3	49940043	50077252	NM_001167582	RBM6	-
chr3	50362612	50503597	NM_001005505	CACNA2D2	-
chr3	50329785	50340936	NM_007182	RASSF1	-
chr3	50675079	50675163	NR_039950	MIR4787	-
chr3	50558024	50567792	NM_016210	C3orf18	-
chr3	50569151	50584990	NM_016173	HEMK1	-
chr3	50606453	50611831	NM_013324	CISH	-
chr3	50617130	50649297	NM_004635	MAPKAPK3	-
chr3	50362612	50503597	NM_001005505	CACNA2D2	-
chr3	50675240	51384198	NM_004947	DOCK3	-
chr3	51385236	51389397	NM_006010	MANF	-
chr3	51391267	51397905	NM_013286	RBM15B	-
chr3	51395866	51500002	NM_001171904	VPRBP	-
chr3	50675240	51384198	NM_004947	DOCK3	-
chr3	51778560	51779187	NM_001143833	IQCF6	-
chr3	51817602	51818339	NR_038215	IQCF4	-
chr3	51826882	51830858	NM_001207023	IQCF3	-
chr3	51861628	51863424	NM_203424	IQCF2	-
chr3	51873720	51875584	NM_001145059	IQCF5	-
chr3	51873595	51875767	NR_109984	IQCF5-AS1	-
chr3	51894875	51903370	NM_152397	IQCF1	-
chr3	51942304	51948867	NM_001003931	PARP3	-
chr3	51957453	51962892	NM_033010	PCBP4	-
chr3	51955313	51957504	NM_080865	GPR62	-
chr3	51395866	51500002	NM_001171904	VPRBP	-
chr3	51671626	51704323	NR_103463	TEX264	-
chr3	51707064	51718609	NM_000839	GRM2	-
chr3	51933425	51941941	NM_004704	RRP9	-
chr3	51541579	51663596	NM_015106	RAD54L2	-
chr3	51975025	51981200	NM_015407	ABHD14A	-
chr3	51993627	51995942	NM_000992	RPL29	-
chr3	52062093	52065112	NR_027331	LINC00696	-
chr3	52221079	52226163	NM_017442	TLR9	0.0010627
chr3	52268277	52268361	NR_029660	MIRLET7G	-
chr3	52294218	52294308	NR_029677	MIR135A1	-
chr3	52287819	52295256	NM_145262	GLYCTK	-
chr3	52288579	52289733	NR_046719	GLYCTK-AS1	-
chr3	52401003	52410105	NM_004656	BAP1	-
chr3	52412810	52423641	NM_001278221	PHF7	-
chr3	52433251	52445027	NM_020163	SEMA3G	-
chr3	52451090	52454041	NM_003280	TNNC1	-
chr3	51983283	51989202	NM_000666	ACY1	-
chr3	51968509	51974630	NM_032750	ABHD14B	-
chr3	52075232	52154690	NM_001161581	POC1A	-
chr3	52048920	52056445	NM_001947	DUSP7	-
chr3	52254421	52278643	NM_025222	WDR82	0.0010627
chr3	52198082	52214327	NM_199166	ALAS1	0.0010627
chr3	52228609	52239167	NM_007284	TWF2	0.0010627
chr3	52246169	52250599	NM_001122870	PPM1M	0.0010627
chr3	52316318	52400497	NM_015512	DNAH1	-
chr3	52455507	52493072	NM_007184	NISCH	0.00136633
chr3	52536604	52540570	NM_001124767	SMIM4	0.00121451
chr3	52689239	52689315	NR_003047	SNORD19	-
chr3	52690737	52690830	NR_003687	SNORD19B	-
chr3	52694483	52703698	NM_152932	GLT8D1	-
chr3	52692735	52692812	NR_003057	SNORD69	-
chr3	52833114	52835219	NM_205853	MUSTN1	-
chr3	52823934	52825314	NR_046615	ITIH4-AS1	-
chr3	52846462	52846552	NR_107031	MIR8064	-
chr3	52524368	52535077	NM_022908	NT5DC2	0.00121451
chr3	52455507	52493072	NM_007184	NISCH	0.00136633
chr3	52495339	52524495	NM_015136	STAB1	0.00136633
chr3	52710779	52770949	NM_001193533	NEK4	0.0010627
chr3	52777585	52792068	NM_002215	ITIH1	0.0010627
chr3	52794767	52809009	NM_002217	ITIH3	0.0010627
chr3	52705840	52708181	NM_014041	SPCS1	-
chr3	52833114	52897581	NM_001198974	TMEM110-MUSTN1	0.0010627
chr3	52836755	52897581	NM_198563	TMEM110	0.0010627
chr3	52812989	52830701	NM_002218	ITIH4	-
chr3	52685919	52694494	NM_014366	GNL3	-
chr3	52903566	53046073	NM_016329	SFMBT1	0.00166996
chr3	52545351	52685850	NM_018313	PBRM1	0.00121451
chr3	53161206	53192717	NM_006254	PRKCD	0.00197358
chr3	53088484	53130454	NM_052859	RFT1	0.00182177
chr3	53225635	53256114	NM_001258028	TKT	0.00151814
chr3	53283424	53347627	NM_018403	DCP1A	0.00151814
chr3	52903566	53046073	NM_016329	SFMBT1	0.00166996
chr3	53846549	53865800	NM_018725	IL17RB	0.00121451
chr3	53816296	53846393	NM_018397	CHDH	0.00121451
chr3	53885198	53891962	NM_021237	SELK	0.00121451
chr3	53495048	53812465	NM_001128839	CACNA1D	0.00273266
chr3	53867065	53882202	NM_022899	ACTR8	0.00121451
chr3	54122665	55074557	NM_018398	CACNA2D3	0.00349173
chr3	54632123	54639857	NR_027122	ESRG	0.00136633
chr3	54874604	54901255	NR_046666	CACNA2D3-AS1	0.00182177
chr3	54918353	54967088	NM_001304389	LRTM1	0.00182177
chr3	54122665	55074557	NM_018398	CACNA2D3	0.00349173
chr3	55465714	55487642	NM_003392	WNT5A	0.00166996
chr3	54918353	54967088	NM_001304389	LRTM1	0.00182177
chr3	54122665	55074557	NM_018398	CACNA2D3	0.00349173
chr3	55657210	55659469	NR_024615	ERC2-IT1	0.00166996
chr3	55852491	55852594	NR_037502	MIR3938	0.00151814
chr3	55465714	55487642	NM_003392	WNT5A	0.00166996
chr3	55508310	56468363	NM_015576	ERC2	0.00349173
chr3	55508310	56468363	NM_015576	ERC2	0.00349173
chr3	56557155	56621820	NM_001141947	CCDC66	0.00136633
chr3	56940039	56960852	NR_046572	ARHGEF3-AS1	0.0010627
chr3	56727417	56916471	NM_001289698	ARHGEF3	0.00136633
chr3	56620131	56664046	NM_015224	FAM208A	0.00121451
chr3	55508310	56468363	NM_015576	ERC2	0.00349173
chr3	57197915	57200252	NM_003865	HESX1	0.0010627
chr3	57060440	57075432	NM_181727	SPATA12	0.0010627
chr3	57227736	57273470	NM_012096	APPL1	-
chr3	57268350	57278952	NM_130387	ASB14	-
chr3	57293698	57544344	NM_001291661	DNAH12	0.0010627
chr3	57089981	57165399	NM_017563	IL17RD	0.0010627
chr3	57597788	57600915	NR_132369	ARF4-AS1	-
chr3	57556253	57562041	NM_177966	PDE12	0.0010627
chr3	57571362	57597488	NM_001660	ARF4	0.0010627
chr3	57293698	57544344	NM_001291661	DNAH12	0.0010627
chr3	58008399	58172255	NM_001164319	FLNB	0.00151814
chr3	57757255	57930016	NM_007159	SLMAP	0.00121451
chr3	57625453	57693089	NM_152678	DENND6A	-
chr3	58427629	58433852	NM_001173468	PDHB	0.00166996
chr3	58498364	58502360	NM_153331	KCTD6	0.00151814
chr3	58306244	58320193	NM_001098783	RPP14	0.00166996
chr3	58237501	58294736	NM_020676	ABHD6	0.00166996
chr3	58332889	58426127	NM_017771	PXK	0.00182177
chr3	58505135	58537202	NM_003500	ACOX2	0.00166996
chr3	58008399	58172255	NM_001164319	FLNB	0.00151814
chr3	58192625	58211003	NM_001256560	DNASE1L3	0.00151814
chr3	58505135	58537202	NM_003500	ACOX2	0.00166996
chr3	58633942	58666834	NM_138805	FAM3D	0.00182177
chr3	58564111	58627610	NM_001282714	FAM107A	0.00166996
chr3	58824470	59019093	NR_110820	C3orf67-AS1	0.00151814
chr3	58742009	59049989	NM_198463	C3orf67	0.00166996
chr3	58824470	59019093	NR_110820	C3orf67-AS1	0.00151814
chr3	58742009	59049989	NM_198463	C3orf67	0.00166996
chr3	59749309	61251459	NM_002012	FHIT	0.00592075
chr3	59749309	61251459	NM_002012	FHIT	0.00592075
chr3	60617804	60617870	NR_128708	MIR548BB	-
chr3	59749309	61251459	NM_002012	FHIT	0.00592075
chr3	59749309	61251459	NM_002012	FHIT	0.00592075
chr3	61561568	62294898	NM_002841	PTPRG	0.00288447
chr3	62318972	62324133	NM_001291943	C3orf14	0.00182177
chr3	62369671	62373515	NM_018008	FEZF2	0.00182177
chr3	62261818	62318947	NR_038282	PTPRG-AS1	0.00182177
chr3	62398345	62875389	NM_003716	CADPS	0.00364354
chr3	61561568	62294898	NM_002841	PTPRG	0.00288447
chr3	62398345	62875389	NM_003716	CADPS	0.00364354
chr3	63102687	63125061	NR_027104	LINC00698	0.00197358
chr3	63278237	63616921	NM_001130003	SYNPR	0.00349173
chr3	63423595	63550051	NR_046677	SYNPR-AS1	0.00288447
chr3	63652667	63665215	NM_001080537	SNTN	0.00227721
chr3	63860644	63861819	NR_104326	THOC7-AS1	0.00227721
chr3	64004021	64012241	NR_038286	PSMD6-AS2	0.0021254
chr3	63833869	63863786	NM_001285404	THOC7	0.00227721
chr3	64010548	64023606	NM_014814	PSMD6	0.0021254
chr3	63278237	63616921	NM_001130003	SYNPR	0.00349173
chr3	63423595	63550051	NR_046677	SYNPR-AS1	0.00288447
chr3	63819364	63848636	NR_026866	C3orf49	0.00227721
chr3	63864556	64003460	NM_000333	ATXN7	0.00227721
chr3	64078360	64087363	NR_033978	LINC00994	0.00258084
chr3	64103469	64106358	NR_046701	PRICKLE2-AS2	0.00242903
chr3	64010548	64023606	NM_014814	PSMD6	0.0021254
chr3	64187543	64201560	NR_046702	PRICKLE2-AS3	0.00258084
chr3	64067963	64103131	NR_045697	PRICKLE2-AS1	0.00258084
chr3	64093849	64225455	NM_198859	PRICKLE2	0.00273266
chr3	64561345	64590084	NR_110151	ADAMTS9-AS1	0.00258084
chr3	64684869	65011471	NR_038264	ADAMTS9-AS2	0.0031881
chr3	64515654	64687689	NM_182920	ADAMTS9	0.00273266
chr3	65359268	66038834	NM_004742	MAGI1	0.00273266
chr3	65893815	65925297	NR_046575	MAGI1-AS1	0.00151814
chr3	65359268	66038834	NM_004742	MAGI1	0.00273266
chr3	66378796	66500421	NM_015541	LRIG1	0.0021254
chr3	67225463	67225527	NR_036234	MIR4272	0.00288447
chr3	66998302	67011208	NM_032505	KBTBD8	0.00273266
chr3	67360459	67654614	NM_001177599	SUCLG2	0.0021254
chr3	67360459	67654614	NM_001177599	SUCLG2	0.0021254
chr3	67654696	67947712	NR_109992	SUCLG2-AS1	0.00258084
chr3	67991591	68545620	NM_001252216	FAM19A1	0.00455443
chr3	68731763	68932610	NM_001005527	FAM19A4	0.00333991
chr3	67991591	68545620	NM_001252216	FAM19A1	0.00455443
chr3	69048957	69049035	NR_036087	MIR3136	0.00303628
chr3	69108671	69122595	NM_198271	LMOD3	0.0031881
chr3	68975211	69013894	NM_001278689	EOGT	0.00349173
chr3	69019826	69052333	NM_007114	TMF1	0.0031881
chr3	69084938	69106088	NM_006407	ARL6IP5	0.00303628
chr3	69054729	69080373	NM_003968	UBA3	0.00303628
chr3	69168782	69386304	NM_015123	FRMD4B	0.00485805
chr3	69763555	69968337	NM_001184967	MITF	0.00561712
chr3	69999743	70015300	NR_110000	LINC01212	0.00485805
chr3	69763555	69968337	NM_001184967	MITF	0.00561712
chr3	70954713	71543557	NM_001244816	FOXP1	0.00622438
chr3	71289757	71305854	NR_126463	FOXP1-AS1	0.00409898
chr3	71541969	71542089	NR_031697	MIR1284	0.00409898
chr3	71754049	71755177	NM_018971	GPR27	0.00379535
chr3	71771654	71785206	NM_021935	PROK2	0.00379535
chr3	71679288	71725375	NM_001134651	EIF4E3	0.00409898
chr3	70954713	71543557	NM_001244816	FOXP1	0.00622438
chr3	72151256	72174339	NR_038221	LINC00870	0.00409898
chr3	72374592	72446623	NM_012234	RYBP	0.00394717
chr3	72035518	72100455	NR_104116	LINC00877	0.00364354
chr3	72749276	72848447	NM_018130	SHQ1	0.00379535
chr3	72888233	72975371	NM_001080393	GXYLT2	0.00333991
chr3	73061658	73063320	NM_018029	EBLN2	0.00303628
chr3	72888233	72975371	NM_001080393	GXYLT2	0.00333991
chr3	72996784	73069201	NM_174907	PPP4R2	0.00303628
chr3	73382429	73624921	NM_015009	PDZRN3	0.00364354
chr3	73623567	73627899	NR_046681	PDZRN3-AS1	0.00303628
chr3	73521321	73569774	NR_121660	LOC101927296	0.0031881
chr3	73382429	73624921	NM_015009	PDZRN3	0.00364354
chr3	74262568	74521140	NM_020872	CNTN3	0.00333991
chr3	74262568	74521140	NM_020872	CNTN3	0.00333991
chr3	75421551	75435115	NR_024241	FAM86DP	0.0021254
chr3	75630762	75630858	NR_031714	MIR1324	0.00197358
chr3	75664335	75667217	NM_001124759	FRG2C	0.00227721
chr3	75738279	75738363	NR_036235	MIR4273	0.00227721
chr3	75672280	75679303	NR_040005	LINC00960	0.00227721
chr3	75736877	75785104	NM_001128223	ZNF717	0.00242903
chr3	77040142	77649963	NM_001290040	ROBO2	0.00227721
chr3	77040142	77649963	NM_001290040	ROBO2	0.00227721
chr3	78597237	79019459	NM_001145845	ROBO1	0.00197358
chr3	79411726	79435227	NR_110133	LOC101927374	0.00151814
chr3	78597237	79019459	NM_001145845	ROBO1	0.00197358
chr3	79507886	79507969	NR_037488	MIR3923	0.00151814
chr3	80993867	81095647	NR_132411	LOC728290	0.00227721
chr3	81489698	81761799	NM_000158	GBE1	0.00242903
chr3	84638404	84869575	NR_033860	LINC00971	0.00470624
chr3	85385709	85385792	NR_049870	MIR5688	0.0042508
chr3	85799986	85828050	NR_046752	CADM2-AS2	0.00500987
chr3	85505058	86074429	NM_001256505	CADM2	0.00789434
chr3	85505058	86074429	NM_001256505	CADM2	0.00789434
chr3	86937968	86991123	NM_016206	VGLL3	0.00455443
chr3	87226188	87226277	NR_039958	MIR4795	0.00455443
chr3	86937968	86991123	NM_016206	VGLL3	0.00455443
chr3	87089279	87098702	NR_047469	LINC00506	0.00470624
chr3	87259632	87276587	NM_001122757	POU1F1	0.00470624
chr3	87227262	87255548	NM_014043	CHMP2B	0.00485805
chr3	87982575	87993769	NM_000866	HTR1F	0.00349173
chr3	88139111	88144664	NM_018293	ZNF654	0.00364354
chr3	88149742	88157965	NM_173824	C3orf38	0.00379535
chr3	88051949	88149866	NM_001195308	CGGBP1	0.00364354
chr3	89107523	89400345	NM_182644	EPHA3	0.00683164
chr3	93873036	93974090	NM_000313	PROS1	0.00850159
chr3	93980138	94055678	NM_144996	ARL13B	0.00804615
chr3	94057921	94062987	NM_176815	DHFRL1	0.00804615
chr3	94014370	94028610	NM_001001850	STX19	0.00804615
chr3	94063010	94126786	NM_022072	NSUN3	0.00804615
chr3	94938262	94991325	NR_015400	LINC00879	0.0101716
chr3	95654422	95683193	NR_077228	MTHFD2P1	0.0110824
chr3	96359963	96360039	NR_107027	MIR8060	0.0104752
chr3	97764520	97798535	NM_177976	ARL6	0.00971611
chr3	97439592	97648577	NM_001278300	EPHA6	0.00956429
chr3	98087172	98088102	NM_054106	OR5AC2	0.0103234
chr3	98132697	98133639	NM_001005338	OR5H1	0.00971611
chr3	98149385	98150318	NM_001005514	OR5H14	0.00971611
chr3	98168699	98169641	NM_001005515	OR5H15	0.00941248
chr3	98264284	98265262	NM_001005479	OR5H6	0.00956429
chr3	97941816	97972451	NM_001042533	MINA	0.0100197
chr3	97986682	98035304	NM_001105580	GABRR3	0.0104752
chr3	97764520	97798535	NM_177976	ARL6	0.00971611
chr3	97822039	97944986	NM_153605	CRYBG3	0.00986792
chr3	98282887	98283832	NM_001005482	OR5H2	0.00941248
chr3	98353853	98354819	NM_001005517	OR5K4	0.00926066
chr3	98390665	98391631	NM_001005516	OR5K3	0.00926066
chr3	98469479	98470576	NM_001004736	OR5K1	0.00926066
chr3	98497680	98498631	NM_001004737	OR5K2	0.00926066
chr3	98531898	98533150	NM_005290	GPR15	0.00926066
chr3	98515472	98523066	NM_019895	CLDND1	0.00926066
chr3	98579445	98593611	NM_000097	CPOX	0.00941248
chr3	98732235	98795845	NM_001271146	ST3GAL6	0.00971611
chr3	98714332	98732651	NR_046683	ST3GAL6-AS1	0.00941248
chr3	98732235	98795845	NM_001271146	ST3GAL6	0.00971611
chr3	98795969	98901689	NM_080927	DCBLD2	0.00986792
chr3	99638595	99796733	NM_001850	COL8A1	0.0103234
chr3	99816631	99823865	NR_110821	HP09053	0.00971611
chr3	99964313	99964398	NR_037486	MIR3921	0.0101716
chr3	100185823	100194186	NR_028357	TMEM30C	0.0103234
chr3	99833143	100114513	NM_182909	FILIP1L	0.0107788
chr3	100260816	100325252	NM_018309	TBC1D23	0.0103234
chr3	99638595	99796733	NM_001850	COL8A1	0.0103234
chr3	99817833	100178632	NM_032359	CMSS1	0.0109306
chr3	100334717	100355634	NM_020202	NIT2	0.0103234
chr3	100401192	100456326	NM_001085451	LNP1	0.0103234
chr3	100709541	100748967	NM_001195478	TFG	0.0100197
chr3	100260816	100325252	NM_018309	TBC1D23	0.0103234
chr3	100363458	100401398	NM_014820	TOMM70A	0.0101716
chr3	100492618	100577452	NM_018004	TMEM45A	0.010627
chr3	100749334	100993490	NM_015429	ABI3BP	0.0101716
chr3	100609588	100695481	NM_032787	ADGRG7	0.0100197
chr3	100749334	100993490	NM_015429	ABI3BP	0.0101716
chr3	101222545	101320575	NM_016247	IMPG2	0.00956429
chr3	101779184	101828231	NM_145037	NXPE3	0.00971611
chr3	101827989	101861025	NM_001005474	NFKBIZ	0.0103234
chr3	101940858	101997926	NR_026934	LOC152225	0.0104752
chr3	102435014	102479841	NM_175056	ZPLD1	0.0100197
chr3	103524032	103524116	NR_039611	MIR548AB	0.00971611
chr3	105366712	105525386	NM_001243283	ALCAM	0.0118415
chr3	105658264	105869043	NM_170662	CBLB	0.0113861
chr3	105658264	105869043	NM_170662	CBLB	0.0113861
chr3	107240691	107326964	NR_028302	DUBR	0.0107788
chr3	107109789	107240638	NR_028303	LINC00882	0.0107788
chr3	107377340	107378634	NM_032600	CCDC54	0.0109306
chr3	107240691	107326964	NR_028302	DUBR	0.0107788
chr3	107430929	107463912	NR_110039	LOC101929607	0.0110824
chr3	107380475	107382159	NR_126332	LOC101929579	0.0109306
chr3	107522935	107811329	NM_020235	BBX	0.0127524
chr3	107883204	107928906	NR_015394	LINC00636	0.0129042
chr3	108043093	108091088	NM_001777	CD47	0.0127524
chr3	108160811	108222570	NM_018010	IFT57	0.0124488
chr3	107522935	107811329	NM_020235	BBX	0.0127524
chr3	107841661	107878068	NR_015414	LINC00635	0.0126006
chr3	108125063	108138610	NR_110030	LINC01215	0.0119933
chr3	108311784	108378284	NM_001282557	HHLA2	0.0118415
chr3	108549870	108589644	NM_020890	KIAA1524	0.0115379
chr3	108755638	108757283	NM_032579	RETNLB	0.0112342
chr3	108589489	108694846	NM_014648	DZIP3	0.0116897
chr3	108380368	108529322	NM_014981	MYH15	0.0118415
chr3	109136713	109150104	NR_033977	FLJ22763	0.0118415
chr3	108822697	108855005	NM_016388	TRAT1	0.0112342
chr3	108907794	108953830	NM_005459	GUCA1C	0.0113861
chr3	109178164	109185261	NR_026767	LINC00488	0.0118415
chr3	108958239	109118146	NM_014429	MORC1	0.0127524
chr3	109602827	109602897	NR_039647	MIR4445	0.0115379
chr3	109326140	109337572	NM_018189	DPPA4	0.0118415
chr3	109293787	109316517	NM_138815	DPPA2	0.0118415
chr3	109409989	109495167	NR_109841	LINC01205	0.0116897
chr3	111592899	111595335	NM_024508	ZBED2	0.0119933
chr3	111676265	111677433	NR_046733	PLCXD2-AS1	0.0119933
chr3	111674675	111846447	NM_153268	PLCXD2	0.0132078
chr3	111542078	111652359	NM_005816	CD96	0.0126006
chr3	112112800	112112898	NR_030292	MIR567	0.0129042
chr3	111978875	111993368	NM_018394	ABHD10	0.0127524
chr3	111998738	112013888	NM_013259	TAGLN3	0.0132078
chr3	112086334	112118226	NM_001171747	C3orf52	0.0129042
chr3	112120840	112133305	NM_152785	GCSAM	0.0132078
chr3	111674675	111846447	NM_153268	PLCXD2	0.0132078
chr3	111859720	111976517	NM_001134439	PHLDB2	0.0132078
chr3	112039617	112081269	NM_001042575	TMPRSS7	0.0132078
chr3	112140904	112294258	NM_183061	SLC9C1	0.0145742
chr3	112596793	112601969	NR_109779	LINC01279	0.0132078
chr3	112332946	112362811	NM_005944	CD200	0.0135115
chr3	112532506	112561963	NM_001278712	ATG3	0.013056
chr3	112463965	112499561	NM_181780	BTLA	0.0132078
chr3	112562009	112584437	NM_017945	SLC35A5	0.0132078
chr3	112604385	112641143	NM_199512	CCDC80	0.0133596
chr3	112736448	112749319	NR_110017	LOC101929694	0.0132078
chr3	112140904	112294258	NM_183061	SLC9C1	0.0145742
chr3	112815708	112845950	NM_001199215	CD200R1L	0.0133596
chr3	112928917	112975090	NM_138940	CD200R1	0.013056
chr3	113002444	113019708	NM_015412	C3orf17	0.013056
chr3	112990952	113001374	NM_138485	GTPBP8	0.0129042
chr3	113142349	113167731	NR_110823	LOC101929717	0.0132078
chr3	113211464	113287463	NM_033254	BOC	0.0124488
chr3	113432117	113432200	NR_107043	MIR8076	0.0124488
chr3	113594875	113594942	NR_039648	MIR4446	0.0124488
chr3	113403997	113433992	NR_046728	CFAP44-AS1	0.0126006
chr3	113532370	113629575	NM_001308350	SIDT1	0.0127524
chr3	113648385	113696646	NR_111981	KIAA2018	0.0124488
chr3	113716459	113746299	NM_025146	NAA50	0.0124488
chr3	113747018	113812058	NM_001690	ATP6V1A	0.0127524
chr3	113442717	113515187	NM_144718	SPICE1	0.0127524
chr3	113286929	113441514	NM_001164496	CFAP44	0.0127524
chr3	113211464	113287463	NM_033254	BOC	0.0124488
chr3	114234630	114237578	NM_007136	ZNF80	0.0126006
chr3	113947900	113963373	NM_173570	ZDHHC23	0.0127524
chr3	114056734	114088421	NM_001256837	QTRTD1	0.0126006
chr3	113747018	113812058	NM_001690	ATP6V1A	0.0127524
chr3	114128651	114178776	NM_001290809	DRD3	0.0126006
chr3	113897470	113947174	NM_001172105	GRAMD1C	0.0132078
chr3	113964136	114056613	NM_020817	KIAA1407	0.0126006
chr3	114316474	114316569	NR_030293	MIR568	0.0124488
chr3	114743444	114743525	NR_039959	MIR4796	0.013056
chr3	114351810	114388978	NR_038993	ZBTB20-AS1	0.0127524
chr3	114453592	114520132	NR_121661	LOC101929754	0.0124488
chr3	114314499	114624945	NM_001164346	ZBTB20	0.0142705
chr3	114293985	114310288	NM_173799	TIGIT	0.0126006
chr5	176049677	176062055	NR_103794	LOC100996385	0.00166996
chr5	175658036	175686242	NM_001131055	HRH2	0.00151814
chr5	175871497	175884020	NM_001008220	CPLX2	0.00151814
chr5	175959530	175968315	NM_032361	THOC3	0.00151814
chr5	176063708	176114798	NM_001265615	FAM153B	0.00166996
chr6	655938	656964	NM_148959	HUS1B	0.00789434
chr6	868497	876613	NR_110853	LOC101927691	0.00774252
chr6	485137	693141	NM_018303	EXOC2	0.00850159
chr6	961002	1101332	NR_027116	LOC285768	0.00774252
chr6	1312439	1314758	NM_033260	FOXQ1	0.00728708
chr6	1390313	1390411	NR_106778	MIR6720	0.00713527
chr6	1389833	1395597	NM_001452	FOXF2	0.00713527
chr6	961002	1101332	NR_027116	LOC285768	0.00774252
chr6	1610445	1613894	NM_001453	FOXC1	0.00698345
chr6	1605530	1607356	NR_125804	FOXCUT	0.00713527
chr6	1623799	2245634	NM_001500	GMDS	0.00986792
chr6	2245752	2413591	NR_046229	GMDS-AS1	0.00743889
chr6	1623799	2245634	NM_001500	GMDS	0.00986792
chr6	2621912	2634603	NR_131168	LINC01600	0.00667982
chr6	2854030	2854107	NR_039788	MIR4645	0.00667982
chr6	2987966	2991171	NR_026855	LINC01011	0.00667982
chr6	2663628	2750920	NM_001012418	MYLK4	0.00683164
chr6	2765431	2785745	NM_130395	WRNIP1	0.00652801
chr6	2832331	2842049	NM_030666	SERPINB1	0.00667982
chr6	2854656	2876510	NR_033851	SERPINB9P1	0.00667982
chr6	2948158	2972165	NM_004568	SERPINB6	0.00652801
chr6	2887265	2903312	NM_004155	SERPINB9	0.00652801
chr6	2883987	2900676	NR_110841	LOC101927730	0.00652801
chr6	3020155	3024771	NR_033884	HTATSF1P2	0.00683164
chr6	3153665	3157549	NM_001069	TUBB2A	0.0063762
chr6	3063887	3115187	NM_003804	RIPK1	0.00683164
chr6	3224260	3227734	NM_178012	TUBB2B	0.0063762
chr6	3258927	3268066	NM_001128592	PSMG4	0.0063762
chr6	3182817	3195767	NR_038296	LOC100507194	0.0063762
chr6	2999815	3019876	NM_001290221	NQO2	0.00698345
chr6	3268973	3456559	NM_015482	SLC22A23	0.00698345
chr6	3118375	3153198	NR_026648	BPHL	0.00652801
chr6	3722601	3752012	NM_183373	PXDC1	0.00698345
chr6	3849365	3851320	NM_012135	FAM50B	0.00683164
chr6	4068358	4079223	NM_173563	FAM217A	0.00728708
chr6	4186319	4190029	NR_125874	LOC102724096	0.00713527
chr6	4079205	4130765	NM_001085401	C6orf201	0.00728708
chr6	4115692	4135597	NR_028588	ECI2	0.00713527
chr6	4136071	4157385	NR_103764	LOC100507506	0.00713527
chr6	4021334	4064983	NM_003913	PRPF4B	0.00728708
chr6	4610564	4611919	NR_122107	KU-MEL-3	0.00743889
chr6	4995045	5004063	NM_001286133	RPP40	0.00759071
chr6	4836097	4955544	NM_001143970	CDYL	0.00774252
chr6	5085485	5087221	NM_001145115	PPP1R3G	0.00698345
chr6	5148232	5148322	NR_037462	MIR3691	0.00713527
chr6	4995045	5004063	NM_001286133	RPP40	0.00759071
chr6	5452467	5458075	NR_125848	LOC101927972	0.00774252
chr6	5003815	5240496	NR_126015	LOC100129461	0.00804615
chr6	5261325	5771592	NM_006567	FARS2	0.00926066
chr6	5108418	5260950	NM_001164841	LYRM4	0.00743889
chr6	5997999	6007605	NM_001278710	NRN1	0.00759071
chr6	5664985	5695272	NR_110842	LOC101927950	0.00728708
chr6	5261325	5771592	NM_006567	FARS2	0.00926066
chr6	5997999	6007605	NM_001278710	NRN1	0.00759071
chr6	6169303	6169435	NR_107007	MIR7853	0.00789434
chr6	6169333	6169409	NR_049863	MIR5683	0.00789434
chr6	6346464	6622826	NR_026970	LY86-AS1	0.0101716
chr6	6144077	6320691	NM_000129	F13A1	0.00865341
chr6	6588700	6654983	NM_004271	LY86	0.00926066
chr6	6346464	6622826	NR_026970	LY86-AS1	0.0101716
chr6	7281142	7313314	NM_003144	SSR1	0.00956429
chr6	7402646	7418037	NM_153005	RIOK1	0.00880522
chr6	7107596	7251980	NM_001168344	RREB1	0.00971611
chr6	7326653	7389709	NM_205864	CAGE1	0.00926066
chr6	7986101	7990344	NR_027712	PIP5K1P1	0.00895704
chr6	7541574	7586717	NM_001008844	DSP	0.00926066
chr6	7881249	7910077	NM_001145549	TXNDC5	0.00880522
chr6	7726777	7881728	NM_001718	BMP6	0.00910885
chr6	7590198	7611967	NM_152551	SNRNP48	0.00865341
chr6	7881249	8064414	NR_037616	BLOC1S5-TXNDC5	0.00971611
chr6	8086407	8086533	NR_003703	SCARNA27	0.00850159
chr6	8013566	8064414	NM_201280	BLOC1S5	0.00880522
chr6	8079394	8102595	NM_004280	EEF1E1	0.00850159
chr6	8013566	8102595	NR_037618	EEF1E1-BLOC1S5	0.00895704
chr6	8413066	8435567	NM_001142541	SLC35B3	0.00834978
chr6	7881249	8064414	NR_037616	BLOC1S5-TXNDC5	0.00971611
chr6	8435622	8785445	NR_038980	LOC100506207	0.00986792
chr6	8652208	8653846	NR_004855	HULC	0.00804615
chr6	8435622	8785445	NR_038980	LOC100506207	0.00986792
chr6	10412317	10416169	NR_033910	TFAP2A-AS1	0.00956429
chr6	10427784	10434822	NR_027793	LINC00518	0.00956429
chr6	10439716	10439794	NR_049872	MIR5689	0.00971611
chr6	10396682	10419564	NM_001042425	TFAP2A	0.00956429
chr6	10722914	10731129	NM_016462	TMEM14C	0.0101716
chr6	10694954	10709737	NM_017906	PAK1IP1	0.0100197
chr6	10671417	10694606	NM_001145020	C6orf52	0.0101716
chr6	10762722	10838555	NM_001242385	MAK	0.0104752
chr6	10886830	10974308	NM_001040274	SYCP2L	0.0109306
chr6	10932316	10954089	NR_125851	LOC101928191	0.010627
chr6	10585759	10629368	NM_145655	GCNT2	0.0100197
chr6	10873222	10881865	NM_004752	GCM2	0.0104752
chr6	10747758	10759773	NM_001286489	TMEM14B	0.0103234
chr6	10980759	11044391	NM_017770	ELOVL2	0.0112342
chr6	11043757	11079144	NR_038963	ELOVL2-AS1	0.0113861
chr6	11094032	11138736	NM_001135575	SMIM13	0.0116897
chr6	11102488	11111838	NM_207582	ERVFRD-1	0.0112342
chr6	11183297	11382348	NR_073131	NEDD9	0.0139669
chr6	10980759	11044391	NM_017770	ELOVL2	0.0112342
chr6	11538226	11583524	NM_001100829	TMEM170B	0.0118415
chr6	11713654	11779047	NM_032744	ADTRP	0.0116897
chr6	11990342	12001244	NR_125853	LOC101928253	0.0101716
chr6	12290295	12297194	NM_001168319	EDN1	0.0104752
chr6	11990342	12001244	NR_125853	LOC101928253	0.0101716
chr6	12012490	12164999	NM_002114	HIVEP1	0.0107788
chr6	12716804	13287843	NM_001242648	PHACTR1	0.0156369
chr6	13304950	13328583	NM_001258457	TBC1D7	0.0115379
chr6	13279294	13295586	NM_001242698	LOC100130357	0.0113861
chr6	13363354	13486183	NM_001242628	GFOD1	0.0116897
chr6	12716804	13287843	NM_001242648	PHACTR1	0.0156369
chr6	13615326	13621712	NM_016167	NOL7	0.0109306
chr6	13574528	13615158	NM_001242827	SIRT5	0.0110824
chr6	13786548	13814560	NM_001031713	MCUR1	0.0103234
chr6	13924866	13980009	NM_001165032	RNF182	0.010627
chr6	13621497	13711564	NM_005493	RANBP9	0.0107788
chr6	14280126	14285454	NR_108097	LINC01108	0.0107788
chr6	14117255	14136917	NM_001251901	CD83	0.0107788
chr6	15247814	15248696	NR_120502	JARID2-AS1	0.0103234
chr6	15248854	15522042	NM_001267040	JARID2	0.0116897
chr6	15523570	15663058	NR_036448	DTNBP1	0.0110824
chr6	15248854	15522042	NM_001267040	JARID2	0.0116897
chr6	16141555	16141624	NR_039782	MIR4639	0.0100197
chr6	16129085	16148247	NM_013262	MYLIP	0.0100197
chr6	16299111	16761490	NM_000332	ATXN1	0.013056
chr6	16238579	16295549	NM_006877	GMPR	0.0101716
chr6	16299111	16761490	NM_000332	ATXN1	0.013056
chr6	17102257	17131372	NM_001190766	STMND1	0.0104752
chr6	17282700	17293868	NM_153020	RBM24	0.0107788
chr6	17393504	17557792	NM_006366	CAP2	0.0122969
chr6	17501360	17511265	NR_110855	LOC101928491	0.0112342
chr6	17600286	17611719	NM_016255	FAM8A1	0.0113861
chr6	17615034	17706834	NM_001278209	NUP153	0.0118415
chr6	17393504	17557792	NM_006366	CAP2	0.0122969
chr6	17759182	17987623	NM_001105568	KIF13A	0.0127524
chr6	18128313	18155165	NM_000367	TPMT	0.0122969
chr6	18120486	18122620	NM_198586	NHLRC1	0.0122969
chr6	18224168	18264568	NM_003472	DEK	0.0133596
chr6	18387349	18468874	NM_182757	RNF144B	0.0151814
chr6	18155387	18223853	NM_153042	KDM1B	0.013056
chr6	18571783	18571880	NR_030312	MIR548A1	0.0145742
chr6	19068542	19180480	NR_110860	LOC101928519	0.0153332
chr6	20099685	20212464	NR_073465	MBOAT1	0.0173068
chr6	20401905	20493714	NM_001949	E2F3	0.0173068
chr6	20534456	21232403	NM_017774	CDKAL1	0.0233794
chr6	21486060	21511892	NR_103790	LINC00581	0.0157887
chr6	20534456	21232403	NM_017774	CDKAL1	0.0233794
chr6	21593740	21598618	NM_003107	SOX4	0.0157887
chr6	21486060	21511892	NR_103790	LINC00581	0.0157887
chr6	21666443	22194387	NR_015410	CASC15	0.0201913
chr6	22287243	22297501	NM_000948	PRL	0.0150296
chr6	22134601	22147193	NR_034143	NBAT1	0.0159405
chr6	21666443	22194387	NR_015410	CASC15	0.0201913
chr6	24356902	24358284	NM_181337	KAAG1	0.0100197
chr6	24126185	24147529	NM_080723	NRSN1	0.0100197
chr6	24402907	24426194	NR_104423	MRS2	0.0104752
chr6	24425833	24489622	NM_001503	GPLD1	0.0109306
chr6	24494968	24537207	NM_001080	ALDH5A1	0.0103234
chr6	24171754	24358052	NM_016356	DCDC2	0.0107788
chr6	24774930	24786097	NM_015895	GMNN	0.00956429
chr6	24797320	24798896	NM_001282492	C6orf229	0.00956429
chr6	24667034	24705067	NM_001160094	ACOT13	0.0101716
chr6	24649976	24666887	NM_016614	TDP2	0.0103234
chr6	24704860	24719175	NM_030939	C6orf62	0.00986792
chr6	24544103	24646155	NM_001168377	KIAA0319	0.0107788
chr6	24494968	24537207	NM_001080	ALDH5A1	0.0103234
chr6	24839365	25042168	NM_001286446	FAM65B	0.00956429
chr6	25081066	25137823	NR_002174	CMAHP	0.00941248
chr6	25244915	25261407	NR_110862	LOC101928663	0.00850159
chr6	24839365	25042168	NM_001286446	FAM65B	0.00956429
chr6	25279427	25620530	NM_001173977	LRRC16A	0.00910885
chr6	26021678	26022050	NM_003538	HIST1H4A	0.00713527
chr6	26031588	26032060	NM_003537	HIST1H3B	0.00713527
chr6	26033091	26033568	NM_003513	HIST1H2AB	0.00713527
chr6	26026895	26027252	NM_003544	HIST1H4B	0.00713527
chr6	26020489	26020958	NM_003529	HIST1H3A	0.00713527
chr6	26043226	26043657	NM_021062	HIST1H2BB	0.00713527
chr6	26045410	26045869	NM_003531	HIST1H3C	0.00713527
chr6	26055739	26056471	NM_005319	HIST1H1C	0.00698345
chr6	26087280	26095241	NM_139009	HFE	0.00683164
chr6	26103947	26104337	NM_003542	HIST1H4C	0.00683164
chr6	26107411	26108136	NM_005323	HIST1H1T	0.00698345
chr6	26124144	26124690	NM_003512	HIST1H2AC	0.00698345
chr6	26123466	26123904	NM_003526	HIST1H2BC	0.00698345
chr6	26158120	26158607	NM_021063	HIST1H2BD	0.00667982
chr6	26156330	26157115	NM_005321	HIST1H1E	0.00683164
chr6	26183795	26184230	NM_003523	HIST1H2BE	0.00683164
chr6	26188709	26189076	NM_003539	HIST1H4D	0.00683164
chr6	26199558	26199988	NM_003522	HIST1H2BF	0.00667982
chr6	26198783	26199293	NM_021065	HIST1H2AD	0.00667982
chr6	26204644	26205021	NM_003545	HIST1H4E	0.00667982
chr6	26216200	26216644	NM_003518	HIST1H2BG	0.00667982
chr6	26216919	26217483	NM_021052	HIST1H2AE	0.00667982
chr6	26225154	26225616	NM_003532	HIST1H3E	0.00667982
chr6	26234211	26234988	NM_005320	HIST1H1D	0.00667982
chr6	26240425	26240793	NM_003540	HIST1H4F	0.00667982
chr6	26246610	26246977	NM_003547	HIST1H4G	0.00652801
chr6	26250141	26250607	NM_021018	HIST1H3F	0.00652801
chr6	26251650	26252075	NM_003524	HIST1H2BH	0.00667982
chr6	26272975	26273412	NM_003525	HIST1H2BI	0.00667982
chr6	26270917	26271384	NM_003534	HIST1H3G	0.00667982
chr6	26285125	26285499	NM_003543	HIST1H4H	0.00667982
chr6	26017031	26017812	NM_005325	HIST1H1A	0.00713527
chr6	26196783	26199293	NM_003530	HIST1H3D	0.00683164
chr6	26440471	26453415	NM_197974	BTN3A3	0.00667982
chr6	26402236	26415216	NM_001145009	BTN3A1	0.00667982
chr6	26383095	26394872	NM_001197238	BTN2A2	0.00667982
chr6	26365158	26378320	NM_001197249	BTN3A2	0.00667982
chr6	26421390	26430588	NR_027795	BTN2A3P	0.00667982
chr6	26457903	26476621	NM_001197234	BTN2A1	0.00667982
chr6	26471943	26482509	NR_038992	LOC285819	0.00667982
chr6	27132315	27132796	NM_021058	HIST1H2BJ	0.00592075
chr6	27147625	27147688	NR_036096	MIR3143	0.00592075
chr6	27139308	27139678	NM_003495	HIST1H4I	0.00592075
chr6	27147081	27147562	NM_080596	HIST1H2AH	0.00592075
chr6	27138292	27146858	NM_080593	HIST1H2BK	0.00592075
chr6	27133037	27133535	NM_021064	HIST1H2AG	0.00592075
chr6	27247722	27256620	NM_005865	PRSS16	0.00576894
chr6	27324760	27325962	NR_045612	VN1R10P	0.00592075
chr6	27357822	27375374	NR_024553	ZNF204P	0.00592075
chr6	27309062	27312232	NM_033482	POM121L2	0.00592075
chr6	27450741	27473118	NM_007149	ZNF184	0.00576894
chr6	27388744	27401448	NM_001076781	ZNF391	0.00592075
chr6	27761743	27763187	NR_038929	LOC100131289	0.00546531
chr6	27814301	27814740	NM_021066	HIST1H2AJ	0.00546531
chr6	27807478	27807931	NM_003519	HIST1H2BL	0.00546531
chr6	27815043	27815489	NM_003521	HIST1H2BM	0.00546531
chr6	27808198	27808667	NM_003509	HIST1H2AI	0.00546531
chr6	27810063	27810536	NM_003536	HIST1H3H	0.00561712
chr6	27831173	27831527	NM_003541	HIST1H4K	0.00546531
chr6	27824124	27824480	NM_021968	HIST1H4J	0.00546531
chr6	27838661	27839110	NM_003520	HIST1H2BN	0.00546531
chr6	27837879	27838339	NM_003510	HIST1H2AK	0.00546531
chr6	27865328	27865798	NM_003511	HIST1H2AL	0.00546531
chr6	27866791	27867581	NM_005322	HIST1H1B	0.00546531
chr6	27873147	27873511	NM_003546	HIST1H4L	0.00546531
chr6	27871844	27872321	NM_003533	HIST1H3I	0.00546531
chr6	27890314	27890792	NM_003535	HIST1H3J	0.00561712
chr6	27892698	27893185	NM_003514	HIST1H2AM	0.00561712
chr6	27893424	27893891	NM_003527	HIST1H2BO	0.00561712
chr6	27911184	27912396	NM_033057	OR2B2	0.00561712
chr6	27957240	27958182	NM_012367	OR2B6	0.0053135
chr6	27694034	27710222	NR_038294	LINC01012	0.00561712
chr6	28090806	28095715	NR_024063	ZSCAN12P1	0.00561712
chr6	28124555	28130086	NM_025231	ZSCAN16	0.00561712
chr6	28215337	28218929	NR_002936	TOB2P1	0.00561712
chr6	28259296	28260958	NM_001007531	NKAPL	0.00592075
chr6	28267358	28278223	NM_001287421	ZSCAN26	0.00592075
chr6	28526011	28534951	NM_003996	GPX5	0.00607257
chr6	28141909	28159472	NM_001278122	ZKSCAN8	0.00561712
chr6	28080703	28089562	NM_003447	ZNF165	0.00561712
chr6	28121794	28137316	NR_103456	ZSCAN16-AS1	0.00561712
chr6	28161760	28169595	NR_103448	ZNF192P1	0.00546531
chr6	28225250	28233486	NM_006299	ZSCAN9	0.00561712
chr6	28281536	28302549	NM_032507	PGBD1	0.00592075
chr6	28241704	28252296	NM_019110	ZKSCAN4	0.00561712
chr6	28324737	28336375	NM_030899	ZSCAN31	0.00592075
chr6	28349913	28369177	NM_024493	ZKSCAN3	0.00622438
chr6	28388949	28399767	NM_001163391	ZSCAN12	0.00607257
chr6	28503295	28515793	NM_182701	GPX6	0.00652801
chr6	28432654	28443502	NM_001012455	ZSCAN23	0.00607257
chr6	28526011	28534951	NM_003996	GPX5	0.00607257
chr6	28859624	28863677	NR_033379	LOC401242	0.00592075
chr6	28896529	28897320	NR_104117	HCG14	0.00607257
chr6	28943783	28944538	NR_103538	LINC01556	0.00607257
chr6	28903001	28923991	NM_006510	TRIM27	0.00607257
chr6	28994784	29004065	NM_001010877	ZNF311	0.00576894
chr6	28571629	28587335	NM_052923	ZBED9	0.00622438
chr6	161347557	162727802	NM_013987	PARK2	0.00288447
chr7	1542234	1556430	NM_001097620	TMEM184A	0.0136633
chr7	1567333	1569993	NM_032302	PSMG3	0.0136633
chr7	1614469	1616692	NR_001288	TFAMP1	0.0136633
chr7	1738630	1742310	NR_120509	ELFN1-AS1	0.0142705
chr7	1844179	1844253	NR_039799	MIR4655	0.0138151
chr7	1530731	1543043	NM_002360	MAFK	0.0136633
chr7	1470276	1504382	NM_001080453	INTS1	0.0136633
chr7	1709161	1747954	NM_001128636	ELFN1	0.0142705
chr7	1570072	1589625	NR_021487	PSMG3-AS1	0.0136633
chr7	1815791	2232948	NM_001013836	MAD1L1	0.015485
chr7	102405741	102405855	NR_031669	MIR548O	0.0145742
chr7	102456219	102464874	NM_017621	ALKBH4	0.014726
chr7	102465741	102465826	NR_049813	MIR5090	0.0142705
chr7	102471468	102471531	NR_039677	MIR4467	0.0142705
chr7	102473100	102478934	NM_006234	POLR2J	0.0142705
chr7	102551231	102562310	NM_001031618	SPDYE2	0.0142705
chr7	102551231	102562310	NM_001166339	SPDYE2B	0.0142705
chr7	102637024	102642791	NM_001114403	UPK3BL	0.0139669
chr7	102433529	102456821	NM_001126340	ORAI2	0.0145742
chr7	102464882	102473168	NM_152892	LRWD1	0.0142705
chr7	102396356	102426682	NM_024653	PRKRIP1	0.014726
chr7	102579645	102616758	NM_006989	RASA4	0.0142705
chr7	102537918	102572621	NM_001097615	POLR2J3	0.0142705
chr7	102636747	102671729	NM_032959	POLR2J2	0.0139669
chr7	102363860	102380633	NM_001242713	LOC100289561	0.0145742
chr7	102483138	102517777	NM_001277335	RASA4B	0.0142705
chr7	102363860	102426682	NR_038967	LOC100630923	0.014726
chr7	102812860	103074841	NR_105043	FBXL13	0.0159405
chr7	102748951	102809225	NM_001145269	FAM185A	0.0145742
chr8	127736068	127741434	NM_002467	MYC	0.108092
chr8	127795961	127796028	NR_031609	MIR1204	0.105966
chr8	127946558	127948723	NR_103558	TMEM75	0.102171
chr8	127960632	127960695	NR_031610	MIR1205	0.102019
chr8	127700607	127733967	NR_117102	CASC11	0.10961
chr8	127794532	128101253	NR_003367	PVT1	0.116441
chr9	27284655	27297139	NM_001161585	EQTN	0.0053135
chr9	27109140	27230178	NM_001290078	TEK	0.00561712
chr9	26993136	27005693	NM_022901	LRRC19	0.0053135
chr9	26956372	27062933	NM_025103	IFT74	0.0053135
chr9	27325208	27529852	NM_024761	MOB3B	0.00622438
chr9	27245683	27282793	NR_026679	LINC00032	0.00698345
chr9	27546545	27573866	NM_001256054	C9orf72	0.00516168
chr9	27524313	27526498	NM_020124	IFNK	0.00516168
chr9	27325208	27529852	NM_024761	MOB3B	0.00622438
chr9	27948085	29213000	NM_001258282	LINGO2	0.00971611
chr9	27948085	29213000	NM_001258282	LINGO2	0.00971611
chr9	28863625	28863706	NR_030597	MIR876	0.00455443
chr9	28888878	28888955	NR_030618	MIR873	0.00455443
chr9	27948085	29213000	NM_001258282	LINGO2	0.00971611
chr9	27948085	29213000	NM_001258282	LINGO2	0.00971611
chr9	30388934	30408454	NR_046204	LINC01242	0.0063762
chr9	32384602	32450834	NM_001278352	ACO1	0.00592075
chr9	32455301	32526324	NM_014314	DDX58	0.00592075
chr9	32540543	32552628	NM_005802	TOPORS	0.00546531
chr9	32551716	32553017	NR_033992	TOPORS-AS1	0.00546531
chr9	32629453	32635669	NM_153809	TAF1L	0.00576894
chr9	32553525	32573184	NM_002493	NDUFB6	0.00546531
chr9	32783498	32789201	NM_212558	TMEM215	0.00546531
chr9	32972605	33001612	NM_001195254	APTX	0.00622438
chr9	32455301	32526324	NM_014314	DDX58	0.00592075
chr9	33441153	33447633	NM_004925	AQP3	0.00713527
chr9	33467868	33467935	NR_106910	MIR6851	0.00698345
chr9	32972605	33001612	NM_001195254	APTX	0.00622438
chr9	33041851	33076716	NM_018225	SMU1	0.00592075
chr9	33264878	33282069	NM_016410	CHMP5	0.00667982
chr9	33252470	33264761	NM_001172415	BAG1	0.00652801
chr9	33240197	33248567	NM_014471	SPINK4	0.00652801
chr9	33166947	33179983	NR_108110	B4GALT1-AS1	0.00652801
chr9	33384949	33402682	NM_001170	AQP7	0.00713527
chr9	33461352	33473943	NM_139235	NOL6	0.00713527
chr9	33110640	33167358	NM_001497	B4GALT1	0.00667982
chr9	33290419	33365170	NM_147133	NFX1	0.00743889
chr9	33025202	33039907	NM_001539	DNAJA1	0.00592075
chr9	34610484	34612113	NM_148179	RPP25L	0.00774252
chr9	34621457	34628014	NM_001017363	ARID3C	0.00774252
chr9	34646588	34650598	NM_001258332	GALT	0.00789434
chr9	34661882	34662692	NM_006664	CCL27	0.00789434
chr9	34652184	34661901	NM_001142784	IL11RA	0.00789434
chr9	34689569	34691277	NM_006274	CCL19	0.00804615
chr9	34709004	34710167	NM_002989	CCL21	0.00804615
chr9	34723052	34729538	NM_001141917	FAM205A	0.00819797
chr9	34889063	34895778	NM_001309426	FAM205C	0.00774252
chr9	34985410	34989379	NR_109756	DNAJB5-AS1	0.00759071
chr9	34551431	34589737	NM_001842	CNTFR	0.00774252
chr9	34521041	34523039	NM_198573	ENHO	0.00789434
chr9	34568011	34583072	NR_024369	CNTFR-AS1	0.00774252
chr9	34634721	34637826	NR_104108	SIGMAR1	0.00774252
chr9	34613544	34620523	NM_001281425	DCTN3	0.00774252
chr9	34830266	34838586	NR_024481	FAM205BP	0.00774252
chr9	34957486	34978197	NM_001304333	PHF24	0.00789434
chr9	34458751	34520989	NM_012144	DNAI1	0.00834978
chr9	34989640	34998433	NM_012266	DNAJB5	0.00759071
chr9	35099775	35103195	NM_001287031	STOML2	0.00759071
chr9	35073837	35080016	NM_004629	FANCG	0.00759071
chr9	35042207	35045991	NM_203299	C9orf131	0.00789434
chr9	35088687	35096601	NM_152850	PIGO	0.00759071
chr9	35104120	35115911	NM_025182	FAM214B	0.00774252
chr9	35056067	35072742	NM_007126	VCP	0.00759071
chr9	35406754	35451108	NR_003582	ATP8B5P	0.00865341
chr9	35161991	35405335	NM_006377	UNC13B	0.00941248
chr9	35489951	35561898	NM_014806	RUSC2	0.00971611
chr9	35561829	35563899	NM_001164310	FAM166B	0.00880522
chr9	35609978	35618427	NM_001782	CD72	0.00880522
chr9	35605283	35610041	NM_006285	TESK1	0.00880522
chr9	35608093	35608159	NR_039813	MIR4667	0.00880522
chr9	35649300	35650950	NM_014450	SIT1	0.00880522
chr9	35658289	35661503	NM_001195217	CCDC107	0.00910885
chr9	35659343	35665281	NM_032818	ARHGEF39	0.00910885
chr9	35657750	35658018	NR_003051	RMRP	0.00910885
chr9	35673917	35681157	NM_001216	CA9	0.00941248
chr9	35710675	35710741	NR_106911	MIR6852	0.00910885
chr9	35732921	35732995	NR_106912	MIR6853	0.00895704
chr9	35736865	35749228	NM_020944	GBA2	0.00895704
chr9	35752990	35754277	NM_001044264	MSMP	0.00880522
chr9	35809809	35812262	NM_001039592	SPAG8	0.00865341
chr9	35812959	35815045	NM_032593	HINT2	0.00865341
chr9	35817016	35828747	NR_052026	FAM221B	0.00865341
chr9	35869462	35870401	NM_001004487	OR13J1	0.00880522
chr9	35909482	35911620	NR_024283	LINC00961	0.00880522
chr9	35906191	35907141	NM_001039792	HRCT1	0.00895704
chr9	35957107	35958154	NM_019897	OR2S2	0.00865341
chr9	35732319	35737008	NM_006368	CREB3	0.00895704
chr9	35749279	35753267	NM_001080496	RGP1	0.00880522
chr9	35681992	35690056	NM_213674	TPM2	0.00926066
chr9	35697336	35732395	NM_006289	TLN1	0.00910885
chr9	35860273	35865518	NR_024006	LINC00950	0.00880522
chr9	35829224	35847235	NM_016446	TMEM8B	0.00865341
chr9	35792408	35809731	NM_003995	NPR2	0.00865341
chr9	35489951	35561898	NM_014806	RUSC2	0.00971611
chrX	123959232	123961341	NR_130770	LOC101928402	-
chrX	124346281	124373161	NM_002351	SH2D1A	-
chrX	123859811	123913979	NM_001204401	XIAP	-
chrX	123961705	124102655	NM_006603	STAG2	-
chrX	129540274	129592553	NM_000276	OCRL	-
chrX	129645258	129654956	NM_017413	APLN	-
chrX	129803287	129843585	NM_001008222	ZDHHC9	-
chrX	129779915	129795200	NM_018990	SASH3	-
chrX	129738969	129769549	NM_003399	XPNPEP2	-
chrX	129446500	129523505	NM_003069	SMARCA1	-
chrX	130171798	130184870	NM_004794	RAB33A	-
chrX	129906120	129929762	NM_001166221	UTP14A	-
chrX	130064919	130110500	NM_001421	ELF4	-
chrX	130202698	130268948	NM_017666	ZNF280C	-
chrX	130339887	130373361	NM_001282198	SLC25A14	-
chrX	130129362	130165887	NM_004208	AIFM1	-
chrX	130005187	130058083	NM_001184772	BCORL1	-
chrX	131544073	131545000	NM_001004486	OR13H1	-
chrX	131702649	131830643	NR_026975	FIRRE	-
chrX	132667641	132669887	NR_046691	HS6ST2-AS1	-
chrX	132369314	132439690	NM_018388	MBNL3	-
chrX	132626009	132961395	NM_147175	HS6ST2	-
chrX	132218506	132432811	NR_110410	RAP2C-AS1	-
chrX	133025478	133028272	NM_031907	USP26	-
chrX	133216668	133218348	NM_016521	TFDP3	-
chrX	133301035	133415177	NM_001448	GPC4	-
chrX	132626009	132961395	NM_147175	HS6ST2	-
chrX	134990937	134992473	NM_001163438	SMIM10	-
chrX	135032302	135033545	NM_001078171	FAM127A	-
chrX	135050932	135052191	NM_001134321	FAM127B	-
chrX	135094984	135098634	NR_024493	SMIM10L2B	-
chrX	135118955	135120477	NR_033941	LINC00633	-
chrX	135120620	135123601	NR_103770	LOC100287728	-
chrX	134887625	134915344	NM_001306188	MOSPD1	-
chrX	135020503	135022536	NM_001078173	FAM127C	-
chrX	135156535	135171827	NM_017863	CT55	-
chrX	135344770	135363413	NM_152695	ZNF449	-
chrX	135248588	135344087	NR_110381	ZNF75D	-
chrX	139924147	139924231	NR_030230	MIR505	-
chrX	139955724	139965518	NM_001013403	CXorf66	-
chrX	140091666	140092911	NM_001271560	LOC389895	-
chrX	147909430	147911817	NR_024503	FMR1-AS1	-
chrX	147911950	147951127	NM_001185082	FMR1	-
chrX	150766335	150898816	NM_134446	CD99L2	-
chrX	150693363	150735700	NM_001306145	MTMR1	-
chrX	150445453	150514178	NM_005491	MAMLD1	-
chrX	150568596	150673143	NM_000252	MTM1	-
chrX	150983274	150990775	NM_005342	HMGB3	-
chrX	151168221	151168326	NR_036256	MIR4330	-
chrX	151176583	151181465	NM_004224	GPR50	-
chrX	150766335	150898816	NM_134446	CD99L2	-
chrX	152392218	152392299	NR_029521	MIR105-1	-
chrX	152393420	152393529	NR_030409	MIR767	-
chrX	152394411	152394492	NR_029522	MIR105-2	-
chrX	152708260	152709265	NM_001129828	CSAG3	-
chrX	152733778	152737669	NM_005367	MAGEA12	-
chrX	152733826	152740983	NR_073432	CSAG4	-
chrX	152749879	152751575	NM_153488	MAGEA2B	-
chrX	152766135	152769729	NM_005363	MAGEA6	-
chrX	152638182	152653362	NM_018558	GABRQ	-
chrX	152714585	152718607	NM_175743	MAGEA2	-
chrX	152727483	152733736	NM_153478	CSAG1	-
chrX	152830966	152869363	NM_001129765	NSDHL	-
chrX	152827326	152830757	NM_004344	CETN2	-
chrX	152167161	152451359	NM_000808	GABRA3	-
chrX	152698751	152702347	NM_005362	MAGEA3	-
chrX	153444719	153446487	NM_080701	TREX2	-
chrX	153587924	153599177	NM_001130997	FAM58A	-
chrX	153599339	153599893	NR_131982	LOC105373383	-
chrX	153669732	153673288	NM_001135740	PNCK	-
chrX	153688296	153696593	NM_005629	SLC6A8	-
chrX	153334154	153352926	NM_001080485	ZNF275	-
chrX	153418322	153421628	NM_001136273	ZFP92	-
chrX	153536121	153582929	NM_021949	ATP2B3	-
chrX	153494888	153509554	NM_001711	BGN	-
chrX	153642442	153651326	NM_001395	DUSP9	-
chrX	153700491	153724383	NM_005745	BCAP31	-
chrX	153724867	153744762	NM_000033	ABCD1	-
chrX	153447664	153495525	NR_073156	HAUS7	-
chrX	153764195	153779346	NM_005393	PLXNB3	-
chrX	153785765	153794523	NM_004135	IDH3G	-
chrX	153781000	153785732	NM_014370	SRPK3	-
chrX	153880671	153888973	NR_130768	LCA10	-
chrX	153905074	153907166	NM_001146151	AVPR2	-
chrX	153929826	153935154	NM_001256120	NAA10	-
chrX	153968764	153970091	NR_046608	HCFC1-AS1	-
chrX	153981096	153981177	NR_036174	MIR3202-1	-
chrX	153981097	153981176	NR_036175	MIR3202-2	-
chrX	154010505	154019891	NM_001569	IRAK1	-
chrX	154019919	154019989	NR_031757	MIR718	-
chrX	153724867	153744762	NM_000033	ABCD1	-
chrX	153794448	153798512	NR_037927	SSR4	-
chrX	153802165	153829896	NM_001303515	PDZD4	-
chrX	153947556	153971368	NM_005334	HCFC1	-
chrX	153907375	153926260	NM_001666	ARHGAP4	-
chrX	153935268	153944780	NM_002910	RENBP	-
chrX	153972539	153983195	NM_003492	TMEM187	-
chrX	154021812	154097731	NM_004992	MECP2	-
chrX	154144223	154159032	NM_020061	OPN1LW	-
chrX	153861513	153886174	NM_001278116	L1CAM	-
chrX	154257537	154271090	NM_001048181	OPN1MW2	-
chrX	154379236	154381523	NM_000117	EMD	-
chrX	154398496	154402339	NM_001303626	RPL10	-
chrX	154400280	154400415	NR_000011	SNORA70	-
chrX	154424379	154428479	NR_103768	CH17-340M24.3	-
chrX	154436912	154443467	NM_001493	GDI1	-
chrX	154450319	154450386	NR_106917	MIR6858	-
chrX	154444125	154450654	NM_004699	FAM50A	-
chrX	154477768	154479257	NM_006014	LAGE3	-
chrX	154487305	154490690	NM_001142391	SLC10A3	-
chrX	154506158	154516242	NM_001171134	FAM3A	-
chrX	154571247	154571957	NR_027402	FAM223B	-
chrX	154585153	154586816	NM_139250	CTAG1A	-
chrX	154585153	154586816	NM_001327	CTAG1B	-
chrX	154632472	154633182	NR_027401	FAM223A	-
chrX	154651971	154653579	NM_172377	CTAG2	-
chrX	154768595	154768656	NR_049842	MIR664B	-
chrX	154768527	154768657	NR_002969	SNORA36A	-
chrX	154348531	154374638	NM_001456	FLNA	-
chrX	154295673	154330363	NM_012253	TKTL1	-
chrX	154483716	154486670	NM_014235	UBL4A	-
chrX	154411517	154421724	NR_024048	TAZ	-
chrX	154428631	154436517	NM_001183	ATP6AP1	-
chrX	154458280	154473646	NM_017514	PLXNA3	-
chrX	154547846	154565046	NM_003639	IKBKG	-
chrX	154675249	154751083	NM_001282283	GAB3	-
chrX	154762741	154777689	NM_001363	DKC1	-
chrX	154401235	154409278	NM_001303620	DNASE1L1	-
chrX	154271264	154295101	NM_001586	TEX28	-
chrX	154257537	154271805	NM_000513	OPN1MW	-
chrX	154531389	154547018	NM_000402	G6PD	-

## Sheet: Deletions in SCR cells
chromosome	start	end	Refgene ID	gene symbol	frequency in Cosmic
chr1	179081976	179095994	NM_022371	TOR3A	-
chr1	179110580	179229684	NM_001136001	ABL2	-
chr1	179025938	179076567	NM_014864	FAM20B	0.00136633
chr1	179365719	179554735	NM_144696	AXDND1	-
chr1	179293713	179358679	NM_003101	SOAT1	-
chr1	179591621	179691273	NM_001199085	TDRD5	-
chr1	179743162	179816198	NM_173509	FAM163A	-
chr1	179882041	179920077	NM_015602	TOR1AIP1	-
chr1	179859029	179877806	NM_022347	TOR1AIP2	-
chr1	179550538	179575952	NM_014625	NPHS2	-
chr1	179365719	179554735	NM_144696	AXDND1	-
chr1	179954772	180114880	NM_014810	CEP350	-
chr1	180198008	180200724	NR_026900	FLJ23867	-
chr1	180438313	180438390	NR_036067	MIR3121	-
chr1	180154832	180198034	NM_001004128	QSOX1	-
chr1	180230297	180275053	NM_033343	LHX4	-
chr1	180269662	180274681	NR_037642	LHX4-AS1	-
chr1	179954772	180114880	NM_014810	CEP350	-
chr1	180288216	180502887	NM_032360	ACBD6	-
chr1	180558973	180566518	NR_125716	OVAAL	-
chr1	180913176	180946103	NM_020950	KIAA1614	-
chr1	180632009	180890279	NM_004736	XPR1	-
chr1	180972712	181023121	NM_001286210	STX6	-
chr1	182646656	182672932	NM_033345	RGS8	-
chr1	182615139	182616633	NR_036490	LOC284648	-
chr1	182598622	182604413	NM_002928	RGS16	-
chr1	182789448	182830384	NM_030769	NPL	-
chr1	182899864	182953418	NM_030933	SHCBP1L	-
chr1	182573633	182589259	NM_021133	RNASEL	-
chr1	183023459	183145592	NM_002293	LAMC1	0.0010627
chr1	182839303	182887982	NM_001357	DHX9	-
chr1	182450120	182560598	NM_001137669	RGSL1	-
chr1	183460875	183471982	NR_040063	SMG7-AS1	-
chr1	183248236	183418499	NM_015039	NMNAT2	-
chr1	183186038	183245127	NM_005562	LAMC2	-
chr1	183023459	183145592	NM_002293	LAMC1	0.0010627
chr1	183472370	183554193	NM_201569	SMG7	-
chr1	183555561	183590921	NM_001127651	NCF2	-
chr1	183646275	183653313	NM_203454	APOBEC4	-
chr1	183636046	183928551	NM_015149	RGL1	-
chr1	183626192	183635941	NM_001270439	ARPC5	-
chr1	183935831	184037770	NM_015101	COLGALT2	-
chr1	183472370	183554193	NM_201569	SMG7	-
chr1	184051650	184074210	NM_052965	TSEN15	-
chr1	183935831	184037770	NM_015101	COLGALT2	-
chr1	184387015	184629021	NM_030806	C1orf21	-
chr1	184690490	184754907	NM_025191	EDEM3	-
chr1	184791024	184974586	NM_052966	FAM129A	-
chr1	184387015	184629021	NM_030806	C1orf21	-
chr1	185323846	185335039	NR_038424	GS1-279B7.1	-
chr1	185118085	185157098	NM_001202423	TRMT1L	-
chr1	185296387	185317329	NM_006469	IVNS1ABP	-
chr1	185157158	185291781	NM_017673	SWT1	-
chr1	185045418	185102608	NM_007212	RNF2	-
chr1	185734550	186190953	NM_031935	HMCN1	-
chr1	185558379	185628488	NR_110793	LINC01350	-
chr1	186311653	186375325	NM_003292	TPR	-
chr1	186296272	186314562	NM_005807	PRG4	-
chr1	186443565	186461108	NM_002597	PDC	-
chr1	186400571	186401455	NM_022375	OCLM	-
chr1	186435160	186470291	NR_126002	LOC102724919	-
chr1	185734550	186190953	NM_031935	HMCN1	-
chr1	186375757	186421371	NM_001164246	C1orf27	-
chr1	186680653	186681446	NR_125801	PACERR	-
chr1	186671811	186680427	NM_000963	PTGS2	-
chr1	186828899	186988981	NM_024420	PLA2G4A	-
chr1	187443627	187477222	NR_132374	LINC01037	-
chr1	187092841	187360244	NR_126347	LINC01036	-
chr1	221827665	221840666	NR_125989	LOC101929771	-
chr1	222589919	222592633	NR_110613	TAF1A-AS1	-
chr1	222522259	222548102	NM_024746	HHIPL2	-
chr1	222644302	222668012	NM_001300867	MIA3	-
chr1	222712552	222735196	NM_144695	BROX	-
chr1	222737215	222750660	NM_207468	FAM177B	-
chr1	222558307	222589933	NM_005681	TAF1A	-
chr1	222668012	222712522	NM_022831	AIDA	-
chr1	222815088	223005995	NM_032890	DISP1	-
chr1	223109405	223143282	NM_003268	TLR5	-
chr1	222815088	223005995	NM_032890	DISP1	-
chr1	223220818	223364202	NM_017982	SUSD4	-
chr1	224183207	224193440	NM_003676	DEGS1	-
chr1	224208747	224213279	NR_110669	LOC101927143	-
chr1	224219612	224228043	NR_110668	LOC101927164	-
chr1	224257003	224257141	NR_031574	MIR320B2	-
chr1	223779892	223845972	NM_005426	TP53BP2	-
chr1	223951265	223992644	NR_132119	GTF2IP20	-
chr1	224227333	224330189	NM_206840	NVL	-
chr1	224114086	224162047	NM_001136115	FBXO28	-
chr1	224398226	224398311	NR_039896	MIR4742	-
chr1	224356810	224376884	NM_014184	CNIH4	-
chr1	224227333	224330189	NM_206840	NVL	-
chr1	224616476	224740547	NM_152495	CNIH3	-
chr1	224385142	224434299	NM_025160	WDR26	-
chr1	224929653	225399294	NM_001373	DNAH14	-
chr1	225401501	225428855	NM_194442	LBR	-
chr1	225777812	225790466	NM_001130440	SRP9	-
chr1	224929653	225399294	NM_001373	DNAH14	-
chr1	225810073	225845561	NM_001136018	EPHX1	-
chr1	225486831	225653143	NM_018212	ENAH	-
chr1	225886281	225889146	NM_020997	LEFTY1	-
chr1	225922079	225922142	NR_106799	MIR6741	-
chr1	225919876	225924340	NM_013328	PYCR2	-
chr1	225936597	225941383	NM_001172425	LEFTY2	-
chr1	226223617	226227055	NM_001282402	MIXL1	-
chr1	225845531	225882720	NM_014698	TMEM63A	-
chr1	226062726	226072002	NR_002315	H3F3AP4	-
chr1	225982701	225999365	NM_152608	SDE2	-
chr1	226062706	226072002	NM_002107	H3F3A	-
chr1	226144678	226186722	NM_022735	ACBD3	-
chr1	226231148	226309748	NM_001270410	LIN9	-
chr1	225810073	225845561	NM_001136018	EPHX1	-
chr1	226548799	226609214	NM_001003665	C1orf95	-
chr1	226631689	226739175	NM_002221	ITPKB	-
chr1	226656079	226675068	NR_103784	ITPKB-IT1	-
chr1	226360690	226408100	NM_001618	PARP1	-
chr1	226940236	226987545	NM_020247	ADCK3	-
chr1	226989864	227318125	NM_003607	CDC42BPA	-
chr1	226870571	226896103	NM_000447	PSEN2	-
chr1	227697031	227697707	NR_036753	ZNF847P	-
chr1	227728538	227734354	NR_024486	LOC100130093	-
chr1	227731188	227735411	NM_023007	JMJD4	-
chr1	227734995	227781231	NM_053052	SNAP47	-
chr1	226989864	227318125	NM_003607	CDC42BPA	-
chr1	227563518	227677443	NR_102302	ZNF678	-
chr1	227941589	227941683	NR_049806	MIR5008	-
chr1	228097262	228097341	NR_037415	MIR3620	-
chr1	228106678	228109312	NM_181465	MRPL55	-
chr1	228100726	228103462	NM_024319	C1orf35	-
chr1	228149713	228159826	NM_020435	GJC2	0.0010627
chr1	228164085	228165512	NR_103540	IBA57-AS1	0.0010627
chr1	227815716	227846470	NM_183062	PRSS38	-
chr1	228007021	228061271	NM_033131	WNT3A	0.0010627
chr1	228144702	228148954	NM_001159391	GUK1	0.0010627
chr1	228083149	228099212	NM_001024227	ARF1	-
chr1	228174549	228182257	NM_001310327	IBA57	0.0010627
chr1	228203505	228213655	NR_073155	C1orf145	0.00121451
chr1	227921463	227947975	NM_003395	WNT9A	-
chr1	228208129	228378874	NM_001271223	OBSCN	0.00121451
chr1	228393675	228406816	NM_145214	TRIM11	-
chr1	228397047	228397109	NR_106800	MIR6742	-
chr1	228424844	228425325	NM_003493	HIST3H3	-
chr1	228457363	228457859	NM_033445	HIST3H2A	-
chr1	228462073	228462152	NR_039812	MIR4666A	-
chr1	228510358	228512288	NM_001287262	BTNL10	-
chr1	228616988	228617109	NR_023363	RNA5S1	-
chr1	228610265	228610386	NR_023364	RNA5S2	-
chr1	228612506	228612627	NR_023365	RNA5S3	-
chr1	228614747	228614868	NR_023366	RNA5S4	-
chr1	228616988	228617109	NR_023367	RNA5S5	-
chr1	228619229	228619350	NR_023368	RNA5S6	-
chr1	228619229	228619350	NR_023369	RNA5S7	-
chr1	228619229	228619350	NR_023370	RNA5S8	-
chr1	228621444	228621565	NR_023373	RNA5S11	-
chr1	228621444	228621565	NR_023374	RNA5S12	-
chr1	228621444	228621565	NR_023375	RNA5S13	-
chr1	228621444	228621565	NR_023376	RNA5S14	-
chr1	228621444	228621565	NR_023377	RNA5S15	-
chr1	228621444	228621565	NR_023378	RNA5S16	-
chr1	228621444	228621565	NR_023379	RNA5S17	-
chr1	228625906	228626027	NR_023372	RNA5S10	-
chr1	228628145	228628266	NR_023371	RNA5S9	-
chr1	228644909	228652412	NR_002834	DUSP5P1	-
chr1	228646069	228646119	NR_106988	MIR7641-2	-
chr1	228407934	228416882	NM_016102	TRIM17	-
chr1	228487366	228496188	NM_001010858	RNF187	-
chr1	228208129	228378874	NM_001271223	OBSCN	0.00121451
chr1	228458106	228458558	NM_175055	HIST3H2BB	-
chr1	228644646	228746669	NR_037962	RHOU	-
chr1	229174682	229174801	NR_039659	MIR4454	-
chr1	229304381	229305503	NM_006542	SPHAR	-
chr1	229321004	229342941	NM_145257	CCSAP	-
chr1	229271061	229305893	NM_001271998	RAB4A	-
chr1	229431245	229434096	NM_001100	ACTA1	-
chr1	229508429	229514087	NR_110630	LOC101927478	-
chr1	229516581	229558695	NM_012089	ABCB10	-
chr1	229593117	229626047	NM_014409	TAF5L	-
chr1	229441296	229508341	NM_018230	NUP133	-
chr1	229626215	229660200	NM_014777	URB2	-
chr1	230321645	230425928	NM_001258311	PGBD5	-
chr1	230067194	230282130	NM_004481	GALNT2	-
chr1	230747383	230801772	NM_006615	CAPN9	-
chr1	230702522	230714590	NM_000029	AGT	-
chr1	230837118	230868556	NM_032800	C1orf198	-
chr1	230321645	230425928	NM_001258311	PGBD5	-
chr1	230642455	230693985	NM_001145036	COG2	-
chr1	230874845	230879015	NR_110681	LOC101927604	-
chr1	231019827	231019924	NR_031593	MIR1182	-
chr1	231184098	231187627	NM_001256615	LOC149373	-
chr1	231332730	231337872	NM_175876	EXOC8	-
chr1	230837118	230868556	NM_032800	C1orf198	-
chr1	230979076	231000733	NM_022786	ARV1	-
chr1	231018957	231040249	NM_198552	FAM89A	-
chr1	231241172	231277973	NM_014236	GNPAT	-
chr1	231223762	231241187	NM_152379	C1orf131	-
chr1	231363750	231425044	NM_022051	EGLN1	0.0010627
chr1	231337935	231355027	NM_001261462	SPRTN	-
chr1	230906240	230978872	NM_001122835	TTC13	-
chr1	231162927	231221568	NM_001300889	TRIM67	-
chr1	231475762	231476525	NR_033826	SNRPD2P2	-
chr1	231363750	231425044	NM_022051	EGLN1	0.0010627
chr1	231528652	231566523	NM_005999	TSNAX	-
chr1	231814625	231818517	NR_002227	DISC2	0.00288447
chr1	231591291	231612090	NR_034037	LINC00582	-
chr1	231626814	232041273	NM_001164537	DISC1	0.0031881
chr1	231528652	231819244	NR_028398	TSNAX-DISC1	0.00333991
chr1	231925833	231945205	NR_126441	DISC1-IT1	-
chr1	231626814	232041273	NM_001164537	DISC1	0.0031881
chr1	232804891	232810346	NM_019090	MAP10	-
chr1	232397965	232515608	NM_020808	SIPA1L2	0.00121451
chr1	232727253	232742715	NR_110683	LOC101927683	-
chr1	232950623	232978473	NM_032324	NTPCR	-
chr1	233327767	233385148	NM_032435	KIAA1804	0.00273266
chr1	232984135	233295713	NM_014801	PCNXL2	0.00182177
chr1	233624151	233624219	NR_039625	MIR4427	0.00166996
chr1	233327767	233385148	NM_032435	KIAA1804	0.00273266
chr1	233614003	233672512	NM_002245	KCNK1	0.00166996
chr1	234306466	234306539	NR_039818	MIR4671	-
chr1	233904711	234324518	NM_173508	SLC35F3	-
chr1	234373682	234384049	NM_001012985	COA6	-
chr1	234527890	234531779	NR_038426	LINC01354	-
chr1	234604268	234609525	NM_182972	IRF2BP2	-
chr1	234629310	234634780	NR_033927	LINC00184	-
chr1	234724041	234731643	NR_038856	LINC01132	-
chr1	234391312	234479103	NM_005646	TARBP1	-
chr1	234372806	234373403	NR_125962	LOC101927765	-
chr1	234646288	234660924	NR_125944	LOC101927787	-
chr1	235328437	235344529	NM_001037277	GGPS1	-
chr1	235447189	235504481	NM_152490	B3GALNT2	-
chr1	235547684	235650754	NM_004485	GNG4	-
chr1	235661030	235866927	NM_000081	LYST	-
chr1	235367359	235448968	NM_001079515	TBCE	-
chr1	235512822	235718113	NR_039973	MIR5096	-
chr1	235852999	235853060	NR_031718	MIR1537	-
chr1	236215121	236282039	NM_019891	ERO1B	-
chr1	235661030	235866927	NM_000081	LYST	-
chr1	235975831	236065181	NM_002508	NID1	-
chr1	236142531	236208909	NM_003272	GPR137B	-
chr1	236523068	236524508	NR_034040	LGALS8-AS1	-
chr1	236523438	236552979	NM_201543	LGALS8	-
chr1	236394379	236484708	NM_145861	EDARADD	-
chr1	236795280	236903981	NM_000254	MTR	-
chr1	236686453	236764627	NM_001103	ACTN2	-
chr1	236549004	236604541	NM_018072	HEATR1	-
chr1	237004102	237004418	NM_001276687	MT1HL1	-
chr1	236795280	236903981	NM_000254	MTR	-
chr1	237042401	237833988	NM_001035	RYR2	0.0021254
chr1	237471118	237471191	NR_039626	MIR4428	0.00197358
chr1	237042401	237833988	NM_001035	RYR2	0.0021254
chr1	237877863	237890922	NM_021186	ZP4	-
chr1	237862174	237928319	NR_027247	LOC100130331	-
chr1	238480383	238486017	NR_015407	LINC01139	-
chr1	239707125	239719119	NR_103776	CHRM3-AS2	-
chr1	239629072	239909417	NM_000740	CHRM3	-
chr1	239898018	239899872	NR_046582	CHRM3-AS1	-
chr1	240007523	240013260	NR_036695	RPS7P5	-
chr1	239629072	239909417	NM_000740	CHRM3	-
chr1	240091884	240475189	NM_001305424	FMN2	-
chr1	240489572	240612162	NM_022469	GREM2	0.00136633
chr1	240775513	241357230	NM_001282773	RGS7	0.00197358
chr1	240091884	240475189	NM_001305424	FMN2	-
chr1	241132271	241132346	NR_036069	MIR3123	-
chr1	240775513	241357230	NM_001282773	RGS7	0.00197358
chr1	241497556	241519785	NM_000143	FH	-
chr1	241628864	241635930	NM_001821	CHML	-
chr1	241593149	241640399	NM_014322	OPN3	-
chr1	241652277	241802132	NM_144625	WDR64	-
chr1	241532133	241595647	NM_003679	KMO	0.00121451
chr1	240775513	241357230	NM_001282773	RGS7	0.00197358
chr1	241995489	241999083	NM_001004343	MAP1LC3C	-
chr1	241848730	241889939	NM_006027	EXO1	-
chr1	241957766	241959062	NM_001290693	BECN2	-
chr1	242088386	242524696	NM_152666	PLD5	-
chr1	242088386	242524696	NM_152666	PLD5	-
chr1	243056313	243101744	NR_029401	LINC01347	-
chr1	243124427	243255406	NM_001042405	CEP170	-
chr1	243256004	243500091	NM_006642	SDCCAG8	-
chr1	243346175	243346255	NR_039824	MIR4677	-
chr1	243499718	243843584	NM_001206729	AKT3	0.0010627
chr1	243256004	243500091	NM_006642	SDCCAG8	-
chr1	243499718	243843584	NM_001206729	AKT3	0.0010627
chr1	244051258	244057478	NM_205768	ZBTB18	-
chr1	243917401	244047318	NR_033883	LOC339529	-
chr1	244352634	244389086	NM_001276349	C1orf100	0.0010627
chr1	244653047	244709034	NM_001297746	DESI2	-
chr1	244835328	244845063	NM_198076	COX20	-
chr1	244461370	244640360	NM_173807	C1orf101	-
chr1	244408491	244452134	NM_001126	ADSS	-
chr1	244965203	244970869	NR_111907	LOC101928068	-
chr1	244850299	244864525	NM_004501	HNRNPU	-
chr1	244970328	245087846	NM_001290327	EFCAB2	-
chr1	244835328	244845063	NM_198076	COX20	-
chr1	245154984	245703126	NM_018012	KIF26B	0.00273266
chr10	51299572	51299655	NR_030336	MIR605	0.00136633
chr10	51695485	51699595	NM_015235	CSTF2T	0.00151814
chr10	50991150	52298350	NM_001098512	PRKG1	0.00789434
chr12	76025446	76031776	NM_007350	PHLDA1	0.0010627
chr12	76045382	76085033	NM_004537	NAP1L1	0.00121451
chr13	62003524	62029548	NR_046995	LINC00358	0.0063762
chr13	62212281	62249951	NR_125787	LINC01075	0.00607257
chr13	62672284	62796692	NR_047029	LINC00448	0.0063762
chr13	63183100	63328094	NR_126409	LINC00376	0.0063762
chr13	63737434	63742568	NR_002171	OR7E156P	0.00622438
chr13	63828839	63844125	NR_130763	LOC102723968	0.00607257
chr13	63667681	63738018	NR_047011	LINC00395	0.00667982
chr13	65866046	65878219	NR_132362	LINC01052	0.00561712
chr13	65966329	65966429	NR_039692	MIR548X2	0.00516168
chr13	66218249	66218324	NR_039853	MIR4704	0.0053135
chr13	66302833	67230336	NM_020403	PCDH9	0.00683164
chr13	66825168	66915031	NR_046527	PCDH9-AS2	0.00576894
chr13	66302833	67230336	NM_020403	PCDH9	0.00683164
chr13	67372386	67379994	NR_130792	LINC00364	0.00516168
chr13	66990885	67002000	NR_046637	PCDH9-AS4	0.00516168
chr13	66977388	66985776	NR_046636	PCDH9-AS3	0.00516168
chr13	66302833	67230336	NM_020403	PCDH9	0.00683164
chr13	68861284	68885325	NR_038878	LINC00550	0.00516168
chr13	69222345	69322099	NR_125752	LINC00383	0.00500987
chr13	69700592	70108493	NM_020866	KLHL1	0.0053135
chr13	69700592	70108493	NM_020866	KLHL1	0.0053135
chr13	70107212	70139753	NR_002717	ATXN8OS	0.00409898
chr13	71015140	71168417	NR_047699	LINC00348	0.00379535
chr13	71437965	71867192	NM_080759	DACH1	0.00516168
chr13	72708356	72727800	NM_001071775	MZT1	0.0042508
chr13	72755401	72782128	NM_001128226	DIS3	0.0042508
chr13	72727748	72756198	NM_001286747	BORA	0.0042508
chr13	72782091	73016453	NM_006346	PIBF1	0.00485805
chr13	73054975	73077542	NM_001286818	KLF5	0.00409898
chr13	72782091	73016453	NM_006346	PIBF1	0.00485805
chr13	73564243	73587879	NR_047009	LINC00392	0.00409898
chr13	73686011	74133929	NM_007249	KLF12	0.0042508
chr13	74419172	74435159	NR_047005	LINC00381	0.00409898
chr13	73686011	74133929	NM_007249	KLF12	0.0042508
chr13	74552842	74557120	NR_034025	LINC00347	0.00409898
chr13	74419172	74435159	NR_047005	LINC00381	0.00409898
chr13	75237752	75240381	NR_027466	CTAGE11P	0.0042508
chr13	75240587	75252012	NR_132375	LINC01078	0.0042508
chr13	75284663	75482168	NM_014832	TBC1D4	0.00470624
chr13	75876885	75881125	NR_126373	LMO7DN-IT1	0.0042508
chr13	75549479	75606020	NM_001270952	UCHL3	0.00470624
chr13	75525218	75549439	NM_001287394	COMMD6	0.00455443
chr13	75871037	75883812	NM_001257995	LMO7DN	0.00455443
chr13	75284663	75482168	NM_014832	TBC1D4	0.00470624
chr13	75620433	75859871	NM_005358	LMO7	0.00516168
chr13	75604699	75635994	NR_120412	LMO7-AS1	0.00470624
chr13	76880168	76886405	NM_138444	KCTD12	0.00485805
chr13	76928450	76929090	NR_026983	BTF3P11	0.00485805
chr13	76991923	77002517	NM_006493	CLN5	0.00485805
chr13	77005253	77027196	NM_012158	FBXL3	0.00485805
chr13	76952488	76958641	NM_001258406	IRG1	0.00500987
chr13	77075513	77087776	NR_046716	MYCBP2-AS1	0.00500987
chr13	77044656	77327042	NM_015057	MYCBP2	0.00516168
chr13	77599755	77606551	NR_126413	SCEL-AS1	0.00470624
chr13	77661373	77662803	NM_001310140	LOC100129307	0.00455443
chr13	77698011	77698116	NR_037438	MIR3665	0.00440261
chr13	77895480	77975529	NM_000115	EDNRB	0.00455443
chr13	77697853	77764242	NM_001242868	SLAIN1	0.00440261
chr13	77818936	77908428	NR_103853	EDNRB-AS1	0.00455443
chr13	77535673	77645263	NM_144777	SCEL	0.00470624
chr13	77895480	77975529	NM_000115	EDNRB	0.00455443
chr13	78012882	78053595	NR_047028	LINC00446	0.00470624
chr13	77979765	77994773	NR_108076	LINC01069	0.00455443
chr13	78054854	78617325	NR_047001	RNF219-AS1	0.00592075
chr13	78599094	78603560	NM_006237	POU4F1	0.00455443
chr13	78787318	78840050	NR_046869	LINC00331	0.00470624
chr13	78054854	78617325	NR_047001	RNF219-AS1	0.00592075
chr13	78614285	78659179	NM_024546	RNF219	0.00455443
chr13	79318867	79406221	NM_001286632	RBM26	0.00470624
chr13	79406308	79424333	NR_038991	RBM26-AS1	0.00470624
chr13	79566726	79571446	NR_125772	LINC01068	0.00485805
chr13	79804385	79805682	NR_125785	LINC01038	0.00485805
chr13	79481123	79556077	NM_001161407	NDFIP2	0.00485805
chr13	79477363	79481231	NR_046685	NDFIP2-AS1	0.00470624
chr13	79872585	79918036	NR_120413	LINC00382	0.00485805
chr13	80335976	80341115	NM_005842	SPRY2	0.00561712
chr13	80011076	80026663	NR_104138	LINC01080	0.00500987
chr13	81225865	81226983	NR_047494	LINC00564	0.00485805
chr13	81018390	81044442	NR_125770	LINC00377	0.00500987
chr13	83877204	83882393	NM_052910	SLITRK1	0.00455443
chr13	84140601	84606768	NR_046871	LINC00333	0.0053135
chr13	84140601	84606768	NR_046871	LINC00333	0.0053135
chr13	85065086	85148057	NR_126383	LINC00375	0.0042508
chr13	85363602	85544662	NR_046989	LINC00351	0.00440261
chr13	85792786	85799348	NM_032229	SLITRK6	0.00409898
chr13	85363602	85544662	NR_046989	LINC00351	0.00440261
chr13	86911919	86936807	NR_132371	LINC00430	0.0042508
chr13	87618664	87618740	NR_039722	MIR4500	0.00440261
chr13	87672614	87679615	NM_015567	SLITRK5	0.00440261
chr13	87801042	87810520	NR_104059	LINC00397	0.00440261
chr13	87443986	87670963	NR_033829	MIR4500HG	0.00470624
chr13	88142866	88236082	NR_131919	LOC105370306	0.0042508
chr13	88540828	88545509	NR_047021	LINC00433	0.00394717
chr13	89214847	89236890	NR_131229	LINC01047	0.00394717
chr13	89235290	89280240	NR_047025	LINC00440	0.00394717
chr13	89477606	89500509	NR_131228	LINC01040	0.00394717
chr13	89548793	89564413	NR_046991	LINC00353	0.00379535
chr13	90231181	90231277	NR_030754	MIR622	0.00440261
chr13	90060249	90119717	NR_047489	LINC00559	0.00455443
chr13	90493287	90535341	NR_120414	LINC01049	0.0042508
chr13	91087254	91089617	NR_104057	LINC00380	0.00364354
chr13	90890953	90926597	NR_027039	LINC00410	0.00394717
chr13	91127612	91211698	NR_047004	LINC00379	0.00364354
chr13	91350604	91350688	NR_029487	MIR17	0.00379535
chr13	91351313	91351391	NR_029508	MIR92A1	0.00379535
chr13	91350750	91350821	NR_029488	MIR18A	0.00379535
chr13	91350890	91350972	NR_029489	MIR19A	0.00379535
chr13	91351064	91351135	NR_029492	MIR20A	0.00379535
chr13	91351191	91351278	NR_029490	MIR19B1	0.00379535
chr13	91347819	91354575	NR_027350	MIR17HG	0.00379535
chr13	91398618	92867234	NM_004466	GPC5	0.00592075
chr13	92339793	92352207	NR_120382	GPC5-AS2	0.00364354
chr13	91398618	92867234	NM_004466	GPC5	0.00592075
chr13	92490162	92490220	NR_049840	MIR548AS	0.00364354
chr13	92339793	92352207	NR_120382	GPC5-AS2	0.00364354
chr13	92701388	92719955	NR_049776	GPC5-AS1	0.00364354
chr13	91398618	92867234	NM_004466	GPC5	0.00592075
chr13	93045340	93057926	NR_126360	LINC00363	0.00333991
chr13	93226824	94408019	NM_005708	GPC6	0.00926066
chr13	91398618	92867234	NM_004466	GPC5	0.00592075
chr13	93818423	93858473	NR_046536	GPC6-AS2	0.0042508
chr13	93226824	94408019	NM_005708	GPC6	0.00926066
chr13	94154192	94187991	NR_046535	GPC6-AS1	0.0042508
chr13	93818423	93858473	NR_046536	GPC6-AS2	0.0042508
chr13	93226824	94408019	NM_005708	GPC6	0.00926066
chr13	94709624	94712543	NM_007084	SOX21	0.00394717
chr13	94704743	94708486	NR_120417	LOC101927248	0.00394717
chr13	94439585	94479682	NM_001129889	DCT	0.00349173
chr13	94574053	94596275	NM_001304430	TGDS	0.00409898
chr13	94712715	94715945	NR_046514	SOX21-AS1	0.00394717
chr13	94601849	94634645	NM_180989	GPR180	0.00364354
chr13	94760940	94935410	NR_110754	LOC101927284	0.00409898
chr13	93226824	94408019	NM_005708	GPC6	0.00926066
chr14	46064158	46501901	NR_102702	LINC00871	0.00166996
chr15	67521183	67527303	NM_001143936	C15orf61	0.00182177
chr15	67200674	67254736	NM_001271886	AAGAB	0.00303628
chr15	67542682	67807117	NM_002757	MAP2K5	0.00197358
chr15	67254799	67501804	NM_001031715	IQCH	0.00242903
chr15	67403610	67521844	NR_040052	IQCH-AS1	0.0021254
chr15	76259288	76260152	NR_028510	TYRO3P	0.00227721
chr15	76336723	76342475	NM_145805	ISL2	0.00227721
chr15	76586646	76586691	NR_037464	MIR3713	0.0021254
chr15	76216287	76311469	NM_000126	ETFA	0.00227721
chr15	76348185	76861944	NM_001145923	SCAPER	0.00227721
chr15	76995123	77037330	NM_003978	PSTPIP1	0.00227721
chr15	76931620	76950260	NM_001271837	RCN2	0.0021254
chr15	77044017	77071228	NM_198902	TSPAN3	0.00258084
chr15	77108155	77420104	NM_024776	PEAK1	0.00303628
chr15	76348185	76861944	NM_001145923	SCAPER	0.00227721
chr15	90006754	90006841	NR_036135	MIR3174	0.00197358
chr15	90234254	90242080	NM_001013657	GDPGP1	0.00197358
chr15	90230244	90234047	NM_001277764	CIB1	0.0021254
chr15	90249531	90259088	NR_104604	TTLL13P	0.00197358
chr15	90265662	90272211	NR_028052	NGRN	0.00197358
chr15	90346530	90349447	NR_028287	GABARAPL3	0.0021254
chr15	90083979	90100621	NM_001289910	IDH2	0.0021254
chr15	90184919	90229660	NM_020210	SEMA4B	0.0021254
chr15	90352244	90361483	NM_001004309	ZNF774	0.0021254
chr15	90001490	90082200	NM_198526	ZNF710	0.0021254
chr15	90388240	90502243	NM_003870	IQGAP1	0.00227721
chr15	97370370	97521811	NR_120324	LOC101927286	0.00273266
chr17	14029291	14069458	NR_049718	COX10-AS1	0.00500987
chr17	13494031	13601942	NM_006042	HS3ST3A1	0.0053135
chr17	14024497	14025598	NR_003261	CDRT15P1	0.00485805
chr17	14069401	14208679	NM_001303	COX10	0.00500987
chr17	14235855	14236833	NM_001007530	CDRT15	0.00455443
chr17	14303739	14305745	NR_026880	MGC12916	0.00440261
chr17	14301049	14349404	NM_006041	HS3ST3B1	0.00470624
chr17	14069401	14208679	NM_001303	COX10	0.00500987
chr17	15251626	15251696	NR_039884	MIR4731	0.00440261
chr17	15104984	15106187	NR_103559	CDRT8	0.00455443
chr17	15229776	15265357	NM_000304	PMP22	0.00455443
chr17	15502263	15563631	NM_145301	TVP23C	0.00485805
chr17	15436014	15563631	NR_037924	TVP23C-CDRT4	0.00592075
chr17	15565481	15619704	NM_001282540	CDRT1	0.00500987
chr17	15436014	15467611	NM_001204477	CDRT4	0.00516168
chr17	15303811	15341641	NM_031898	TEKT3	0.00440261
chr17	15732276	15744784	NM_178571	TBC1D26	0.00470624
chr17	15764702	15765689	NR_033865	CDRT15P2	0.00455443
chr17	15786849	15789706	NR_002211	MEIS3P1	0.00470624
chr17	15699576	15720786	NM_001288645	ZNF286A	0.00470624
chr17	15627965	15682879	NM_006470	TRIM16	0.00485805
chr17	15806241	15817742	NR_110839	LOC101928567	0.00470624
chr17	15944916	15975896	NM_000676	ADORA2B	0.00546531
chr17	15999379	16029409	NM_001271420	TTC19	0.00561712
chr17	15565481	15619704	NM_001282540	CDRT1	0.00500987
chr17	16030093	16194639	NM_001190440	NCOR1	0.00652801
chr17	15976560	15999692	NM_001042698	ZSWIM7	0.00546531
chr17	16282013	16282088	NR_031698	MIR1288	0.00440261
chr17	16381289	16382745	NM_001281719	UBB	0.00394717
chr17	16438986	16442026	NR_045022	LRRC75A-AS1	0.00394717
chr17	16439508	16439556	NR_003043	SNORD49B	0.00394717
chr17	16441225	16441298	NR_003054	SNORD65	0.00394717
chr17	16440035	16440106	NR_002744	SNORD49A	0.00394717
chr17	16342533	16353498	NM_181716	CENPV	0.0042508
chr17	16442004	16492191	NM_001113567	LRRC75A	0.00394717
chr17	16415541	16437003	NM_016113	TRPV2	0.00394717
chr17	16550316	16569206	NM_020653	ZNF287	0.00364354
chr17	16030093	16194639	NM_001190440	NCOR1	0.00652801
chr17	16217194	16326259	NM_004278	PIGL	0.00500987
chr17	16788742	16790501	NR_026810	FAM106CP	0.0031881
chr17	16830482	16832833	NR_029392	KRT16P2	0.0031881
chr17	16690324	16774999	NM_014695	CCDC144A	0.0031881
chr17	16786891	16804505	NR_003190	USP32P1	0.0031881
chr17	16939083	16972088	NM_012452	TNFRSF13B	0.00349173
chr17	16620733	16653853	NM_020787	ZNF624	0.00349173
chr17	17042759	17192648	NM_201274	MPRIP	0.00364354
chr17	19678314	19716730	NM_001256663	SLC47A2	0.0042508
chr17	19737984	19745459	NM_001135168	ALDH3A1	0.00455443
chr17	19770829	19867926	NM_014683	ULK2	0.00455443
chr17	19648750	19677595	NM_000382	ALDH3A2	0.0042508
chr17	20009335	20314759	NM_001243439	SPECC1	0.00455443
chr17	19904451	19977856	NM_007202	AKAP10	0.0042508
chr17	21197949	21214595	NM_003876	TMEM11	0.00273266
chr17	21126927	21191972	NM_015510	DHRS7B	0.00273266
chr17	21288035	21315239	NM_002756	MAP2K3	0.00303628
chr17	21238870	21253266	NM_152914	NATD1	0.00273266
chr17	21376386	21419867	NM_021012	KCNJ12	0.0031881
chr17	21528309	21551678	NM_001113434	C17orf51	0.0031881
chr17	45999249	45999694	NM_001007532	STH	0.0010627
chr17	46193572	46196723	NR_034172	KANSL1-AS1	0.00865341
chr17	46295130	46337794	NM_014834	LRRC37A	0.00379535
chr17	46299546	46361768	NM_001103154	ARL17B	0.00379535
chr17	45894381	46028333	NM_005910	MAPT	0.00121451
chr17	46372812	46423097	NR_033799	NSFP1	0.00349173
chr17	46029915	46192906	NM_015443	KANSL1	0.0110824
chr17	46851585	46880560	NM_003396	WNT9B	0.0010627
chr17	46516701	46579722	NM_016632	ARL17A	0.00333991
chr17	46590668	46757462	NM_006178	NSF	0.00288447
chr17	46512709	46555648	NM_001006607	LRRC37A2	0.00333991
chr17	46372812	46423097	NR_033799	NSFP1	0.00349173
chr17	46762505	46818760	NM_030753	WNT3	0.00121451
chr17	46973016	46973100	NR_049812	MIR5089	0.00136633
chr17	46978155	46979248	NM_203400	RPRML	0.00136633
chr17	47209347	47223679	NM_002476	MYL4	0.00136633
chr17	47253841	47312711	NM_000212	ITGB3	0.00136633
chr17	47323960	47441311	NM_152347	EFCAB13	0.00166996
chr17	46923119	46941367	NM_054022	GOSR2	0.00136633
chr17	47303445	47323613	NR_110881	THCAT158	0.00151814
chr17	47117696	47189312	NM_001256	CDC27	0.00151814
chr17	47941522	47949308	NM_018129	PNPO	-
chr17	48037160	48037247	NR_029687	MIR152	-
chr17	48026166	48037806	NM_016429	COPZ2	-
chr17	48156426	48156511	NR_031607	MIR1203	-
chr17	47898385	47941404	NR_103857	SP2-AS1	-
chr17	47896149	47928957	NM_003110	SP2	-
chr17	47951967	47957877	NM_024320	PRR15L	-
chr17	48048323	48061545	NM_003204	NFE2L1	-
chr17	48070051	48101198	NM_006807	CBX1	-
chr17	48107557	48122743	NM_152244	SNX11	-
chr17	48294346	48307829	NR_131240	THRA1/BTR	-
chr17	47970955	47981786	NM_176096	CDK5RAP3	-
chr17	48133439	48430232	NM_003726	SKAP1	0.0010627
chr17	51630312	52159801	NM_001082533	CA10	0.00136633
chr17	59137757	59137872	NR_030411	MIR454	-
chr17	59151135	59151221	NR_029842	MIR301A	-
chr17	59366082	59366154	NR_039882	MIR4729	-
chr17	58998199	59106905	NM_015294	TRIM37	-
chr17	59210009	59215250	NM_018149	SMG8	-
chr17	59155498	59206709	NM_018304	PRR11	-
chr17	59109946	59155439	NM_001100595	SKA2	-
chr17	59220466	59275969	NM_182569	GDPD1	-
chr17	58755868	58985179	NM_014906	PPM1E	0.0010627
chr17	59331691	59401734	NM_001005404	YPEL2	-
chr17	59841265	59841337	NR_029493	MIR21	-
chr17	59565524	59608352	NM_001166301	DHX40	-
chr17	59697305	59707598	NM_001015509	PTRH2	-
chr17	59859479	59892945	NM_001193609	TUBD1	-
chr17	59430868	59526857	NR_110813	LINC01476	0.0010627
chr17	59619688	59696956	NM_004859	CLTC	-
chr17	59893045	59950425	NM_003161	RPS6KB1	-
chr17	59707501	59840591	NM_030938	VMP1	-
chr17	60443148	60526240	NM_006380	APPBP2	0.00136633
chr17	60564545	60586620	NR_126009	LOC388406	0.00151814
chr17	60600182	60666279	NM_003620	PPM1D	0.00151814
chr17	60422503	60431426	NM_181707	C17orf64	0.00121451
chr17	60677810	61392838	NM_017679	BCAS3	0.00440261
chr17	61590432	61591202	NM_199290	NACA2	-
chr17	61679185	61863559	NM_032043	BRIP1	-
chr17	61456445	61484303	NM_018488	TBX4	0.0010627
chr17	61865366	61928016	NM_020748	INTS2	-
chr17	62944214	62944312	NR_030363	MIR633	-
chr17	63009536	63427706	NM_025185	TANC2	0.00121451
chr17	65528564	65561622	NM_004655	AXIN2	0.00136633
chr17	65635539	66192131	NM_001199165	CEP112	0.0021254
chr17	66212028	66229438	NM_000042	APOH	0.00136633
chr17	66398068	66416854	NR_110822	PRKCA-AS1	0.0010627
chr17	66302807	66810744	NM_002737	PRKCA	0.00197358
chr17	65635539	66192131	NM_001199165	CEP112	0.0021254
chr17	69099541	69099656	NR_049834	MIR4524B	-
chr17	69099563	69099632	NR_039750	MIR4524A	-
chr17	69232974	69235012	NR_130736	PRO1804	-
chr17	68974631	69060995	NM_080283	ABCA9	-
chr17	69004713	69018323	NR_126414	ABCA9-AS1	-
chr17	69078705	69141874	NM_080284	ABCA6	-
chr17	69244434	69327182	NM_172232	ABCA5	-
chr17	69414696	69542329	NM_002758	MAP2K6	-
chr17	69148006	69244815	NM_080282	ABCA10	-
chr17	69961706	69983544	NR_110875	LINC01497	0.0010627
chr17	69414696	69542329	NM_002758	MAP2K6	-
chr17	69593986	69903000	NR_109971	LINC01483	0.00151814
chr17	71097773	71202179	NR_104152	CASC17	0.00166996
chr18	21242241	21522830	NM_001142966	GREB1L	0.00166996
chr18	20949741	21111851	NM_005406	ROCK1	0.00151814
chr18	21683509	21683597	NR_031565	MIR320C1	0.00136633
chr18	21825478	21831406	NR_110369	MIR133A1HG	0.00151814
chr18	21825697	21825785	NR_029675	MIR133A1	0.00151814
chr18	21829003	21829088	NR_029662	MIR1-2	0.00151814
chr18	21529300	21600732	NM_052911	ESCO1	0.00136633
chr18	21650896	21704805	NM_138340	ABHD3	0.00151814
chr18	21741328	21870957	NM_020774	MIB1	0.00151814
chr18	21612268	21630245	NM_006938	SNRPD1	0.00121451
chr18	21242241	21522830	NM_001142966	GREB1L	0.00166996
chr18	22723490	22786837	NR_110782	LOC101927571	0.00273266
chr18	22933348	22933438	NR_039895	MIR4741	0.00258084
chr18	22933875	23026486	NM_203292	RBBP8	0.00288447
chr18	23134563	23260470	NR_023359	CABLES1	0.00333991
chr18	23296014	23437969	NM_032933	TMEM241	0.00364354
chr18	23531498	23586617	NM_000271	NPC1	0.00333991
chr18	23503469	23531807	NM_001276342	C18orf8	0.0031881
chr18	23598925	23662885	NM_173505	ANKRD29	0.00333991
chr18	23689442	23773822	NM_001302996	LAMA3	0.00333991
chr18	23452822	23483135	NM_003831	RIOK3	0.00333991
chr18	23296014	23437969	NM_032933	TMEM241	0.00364354
chr18	24321685	24321735	NR_031724	MIR320C2	0.0031881
chr18	23994214	24015460	NR_110796	TTC39C-AS1	0.00333991
chr18	24139483	24161600	NM_138644	CABYR	0.00303628
chr18	24162045	24272232	NM_018030	OSBPL1A	0.00333991
chr18	24014419	24135610	NM_001135993	TTC39C	0.00333991
chr18	24460628	24479957	NM_021624	HRH4	0.0031881
chr18	24426644	24453530	NM_018439	IMPACT	0.0031881
chr18	24628181	24662198	NR_040033	LOC729950	0.00303628
chr18	25061923	25352250	NM_015461	ZNF521	0.00349173
chr18	26133851	26193355	NM_144662	PSMA8	0.0042508
chr18	26016252	26090647	NM_005637	SS18	0.0042508
chr18	26226882	26391686	NM_005640	TAF4B	0.0042508
chr18	26591466	26591535	NR_107024	MIR8057	0.00440261
chr18	26422994	26438044	NR_110762	LINC01543	0.0042508
chr18	26687620	26703638	NR_024259	PCAT18	0.00455443
chr18	26852037	26862910	NM_004028	AQP4	0.00470624
chr18	26454910	26549435	NM_001136205	KCTD1	0.00470624
chr18	26915630	27185338	NM_001256316	CHST9	0.00561712
chr18	26865307	26935946	NR_026908	AQP4-AS1	0.00470624
chr18	26915630	27185338	NM_001256316	CHST9	0.00561712
chr18	26865307	26935946	NR_026908	AQP4-AS1	0.00470624
chr18	27950962	28177446	NM_001792	CDH2	0.00561712
chr18	32937401	33440721	NM_198995	CCDC178	0.00546531
chr18	33851099	34223551	NM_003787	NOL4	0.00455443
chr18	33578576	33751194	NM_030632	ASXL3	0.00485805
chr18	33851099	34223551	NM_003787	NOL4	0.00455443
chr18	34493289	34829328	NM_001392	DTNA	0.00440261
chr18	35366696	35377337	NM_145756	ZNF396	0.00379535
chr18	35290271	35310766	NR_024566	ZNF271P	0.00379535
chr18	35332207	35344467	NM_006965	ZNF24	0.00379535
chr18	35041359	35143468	NM_014268	MAPRE2	0.00409898
chr18	35251057	35290245	NM_001288711	ZSCAN30	0.00379535
chr18	35241029	35258433	NM_032347	ZNF397	0.00379535
chr18	35591736	35591806	NR_039771	MIR3975	0.00394717
chr18	35904817	35904926	NR_029616	MIR187	0.00394717
chr18	35468326	35497991	NM_001098817	INO80C	0.00379535
chr18	35654568	35711834	NM_020474	GALNT1	0.00394717
chr18	35934087	35934142	NR_037497	MIR3929	0.00394717
chr18	35972624	35979287	NM_031446	C18orf21	0.00394717
chr18	36108530	36129394	NM_012319	SLC39A6	0.00409898
chr18	36129873	36174726	NM_018255	ELP2	0.0042508
chr18	36187516	36268722	NM_017947	MOCOS	0.00440261
chr18	36024888	36067594	NM_001303413	RPRD1A	0.00394717
chr18	36297695	36780220	NM_001281740	FHOD3	0.00683164
chr18	36780024	36829216	NM_001271956	TPGS2	0.0053135
chr18	36829116	37225325	NM_020776	KIAA1328	0.0053135
chr18	36297695	36780220	NM_001281740	FHOD3	0.00683164
chr18	37243044	37566037	NM_001025087	CELF4	0.00516168
chr18	36829116	37225325	NM_020776	KIAA1328	0.0053135
chr18	37657134	37657215	NR_036202	MIR4318	0.00455443
chr18	37243044	37566037	NM_001025087	CELF4	0.00516168
chr18	39206923	39751995	NR_024391	LINC00669	0.00941248
chr18	39622122	39622175	NR_030628	MIR924	0.00667982
chr18	39676718	39676777	NR_049848	MIR5583-2	0.00652801
chr18	39676720	39676779	NR_049847	MIR5583-1	0.00652801
chr18	39206923	39751995	NR_024391	LINC00669	0.00941248
chr18	40066285	40099233	NR_110791	LINC01477	0.00561712
chr2	124025286	124915377	NM_130773	CNTNAP5	0.00136633
chr2	124025286	124915377	NM_130773	CNTNAP5	0.00136633
chr2	124025286	124915377	NM_130773	CNTNAP5	0.00136633
chr21	13406383	13406460	NR_036164	MIR3156-3	0.0010627
chr21	13546032	13558460	NR_110544	LOC102724188	0.00121451
chr21	13610176	13641585	NM_174981	POTED	0.00121451
chr21	13644774	13644850	NR_036061	MIR3118-1	0.00121451
chr21	13843132	13848364	NR_026755	CYP4F29P	0.00136633
chr21	13943775	13980444	NR_027270	ANKRD20A11P	0.00288447
chr21	14108813	14210891	NM_001302999	LIPI	0.00500987
chr21	13610176	13641585	NM_174981	POTED	0.00121451
chr21	14371115	14383188	NM_006948	HSPA13	0.00455443
chr21	14216129	14228372	NM_144770	RBM11	0.00455443
chr21	14591391	14643107	NM_001256579	LOC388813	0.00470624
chr21	14582201	14598303	NR_046512	SAMSN1-AS1	0.00470624
chr21	14273798	14301371	NR_003087	ABCC13	0.00470624
chr21	14485227	14583402	NM_001256370	SAMSN1	0.00500987
chr21	14108813	14210891	NM_001302999	LIPI	0.00500987
chr21	14591391	14643107	NM_001256579	LOC388813	0.00470624
chr21	14961234	15064805	NM_003489	NRIP1	0.00576894
chr21	15730024	15880071	NM_001283042	USP25	0.00485805
chr21	16071113	16609775	NR_111005	MIR99AHG	0.00485805
chr21	16539088	16539169	NR_029514	MIR99A	0.00409898
chr21	16539827	16539911	NR_029480	MIRLET7C	0.00409898
chr21	16590236	16590325	NR_029694	MIR125B2	0.00409898
chr21	16071113	16609775	NR_111005	MIR99AHG	0.00485805
chr21	17438889	17449185	NR_037586	LINC01549	0.00470624
chr21	17593649	17612950	NM_006806	BTG3	0.00409898
chr21	17512905	17570111	NM_001207064	CXADR	0.00440261
chr21	17777403	17792509	NR_038871	C21orf91-OT1	0.00394717
chr21	17788966	17819386	NM_001100421	C21orf91	0.00409898
chr21	17835671	17885608	NR_024354	CHODL-AS1	0.00409898
chr21	17917339	18267371	NM_001204176	CHODL	0.0053135
chr21	17917339	18267371	NM_001204176	CHODL	0.0053135
chr21	18269115	18403653	NM_002772	TMPRSS15	0.00500987
chr21	18561264	18759812	NR_109925	LOC101927797	0.00516168
chr21	18686089	18686164	NR_036166	MIR548X	0.00485805
chr21	18561264	18759812	NR_109925	LOC101927797	0.00516168
chr21	20742589	20803108	NR_024090	LINC00320	0.00607257
chr21	20998314	21540196	NM_004540	NCAM2	0.00652801
chr21	20998314	21540196	NM_004540	NCAM2	0.00652801
chr21	21723292	21737319	NR_038872	LINC00317	0.0042508
chr21	22098616	22116528	NR_038400	LINC00308	0.0042508
chr21	21746984	21797415	NR_109958	LINC01425	0.00546531
chr21	22009157	22098459	NR_109959	LOC101927843	0.00440261
chr21	23079283	23079392	NR_106746	MIR6130	0.0042508
chr21	23361103	23384835	NR_040254	D21S2088E	0.00364354
chr21	24304549	24321377	NR_109963	LOC101927869	0.0031881
chr21	24840549	25057743	NR_046198	LOC339622	0.00258084
chr21	25562144	25575168	NR_001458	MIR155HG	0.00258084
chr21	25573979	25574044	NR_030784	MIR155	0.00258084
chr21	25582774	25583224	NR_024092	LINC00515	0.00258084
chr21	25585655	25607489	NM_080794	MRPL39	0.00258084
chr21	25385819	25431701	NR_024027	LINC00158	0.00227721
chr21	25724479	25735654	NM_001003697	ATP5J	0.00273266
chr21	25735017	25772460	NM_002040	GABPA	0.00273266
chr21	25880549	26140390	NM_001136016	APP	0.00288447
chr21	25639281	25717562	NM_021219	JAM2	0.00303628
chr21	25880549	26140390	NM_001136016	APP	0.00288447
chr21	26466208	26573262	NM_052954	CYYR1	0.00197358
chr21	26953960	26954043	NR_039916	MIR4759	0.00197358
chr21	26836286	26845409	NM_006988	ADAMTS1	0.00197358
chr21	26917911	26967120	NM_007038	ADAMTS5	0.00227721
chr21	27722378	27751233	NR_024357	LINC00113	0.00227721
chr21	28013362	28023209	NR_027246	LINC00314	0.0021254
chr21	28048413	28137609	NR_126010	LOC284825	0.0021254
chr21	28116093	28228667	NR_126012	LOC101927973	0.0021254
chr21	28539317	28540355	NR_026553	LINC00161	0.00182177
chr21	28048413	28137609	NR_126010	LOC284825	0.0021254
chr21	28116093	28228667	NR_126012	LOC101927973	0.0021254
chr21	28876063	28885373	NM_182749	N6AMT1	0.00166996
chr21	29024616	29054486	NM_001001992	USP16	0.00166996
chr21	29056321	29073797	NM_001282909	CCT8	0.00166996
chr21	29005758	29019364	NM_016940	RWDD2B	0.00166996
chr21	29077470	29175889	NM_020152	MAP3K7CL	0.00182177
chr21	28928143	28992956	NM_015565	LTN1	0.00166996
chr21	29372500	29373980	NR_046564	BACH1-IT2	0.00182177
chr21	29077470	29175889	NM_020152	MAP3K7CL	0.00182177
chr21	29193493	29288205	NR_027072	LINC00189	0.00182177
chr21	29536932	29939964	NM_175611	GRIK1	0.00242903
chr21	29596039	29630747	NR_033368	GRIK1-AS2	0.00182177
chr21	29305203	29361896	NR_027655	BACH1	0.00182177
chr21	29536932	29939964	NM_175611	GRIK1	0.00242903
chr21	29596039	29630747	NR_033368	GRIK1-AS2	0.00182177
chr21	29748174	29764006	NR_027021	GRIK1-AS1	0.00182177
chr21	30165922	30166653	NM_012131	CLDN17	0.00182177
chr21	30209150	30211783	NR_038855	LINC00307	0.00182177
chr21	30214005	30216151	NM_199328	CLDN8	0.00182177
chr21	30281308	30282958	NM_001085455	KRTAP24-1	0.00182177
chr21	30289144	30289514	NM_001128598	KRTAP25-1	0.00182177
chr21	30319130	30320289	NM_203405	KRTAP26-1	0.00182177
chr21	30337012	30337694	NM_001077711	KRTAP27-1	0.00182177
chr21	30348398	30348606	NM_181624	KRTAP23-1	0.00182177
chr21	30371390	30372239	NM_181621	KRTAP13-2	0.00182177
chr21	30375293	30375378	NR_036221	MIR4327	0.00182177
chr21	30396073	30396820	NM_181599	KRTAP13-1	0.00182177
chr21	30430275	30430758	NM_181600	KRTAP13-4	0.00182177
chr21	30440327	30440780	NM_181623	KRTAP15-1	0.00182177
chr21	30425392	30425912	NM_181622	KRTAP13-3	0.00182177
chr21	30487189	30487348	NM_181608	KRTAP19-2	0.00197358
chr21	30480044	30480317	NM_181607	KRTAP19-1	0.00197358
chr21	30491463	30491957	NM_181609	KRTAP19-3	0.00197358
chr21	30496855	30497110	NM_181610	KRTAP19-4	0.00197358
chr21	30501871	30502090	NM_181611	KRTAP19-5	0.00197358
chr21	30541534	30541864	NM_001303120	KRTAP19-6	0.00182177
chr21	30561097	30561289	NM_181614	KRTAP19-7	0.00182177
chr21	30601120	30601267	NM_181620	KRTAP22-1	0.00182177
chr21	30598685	30598874	NM_181604	KRTAP6-2	0.00182177
chr21	30592439	30593055	NM_181605	KRTAP6-3	0.00182177
chr21	30590104	30590397	NM_001164434	KRTAP22-2	0.00182177
chr21	30616454	30616625	NM_181615	KRTAP20-1	0.00182177
chr21	30613685	30613904	NM_181602	KRTAP6-1	0.00182177
chr21	30620626	30620850	NR_023342	KRTAP20-4	0.00182177
chr21	30635263	30635461	NM_181616	KRTAP20-2	0.00182177
chr21	30642863	30643136	NM_001128077	KRTAP20-3	0.00182177
chr21	30718524	30718777	NM_001164435	KRTAP21-3	0.00182177
chr21	30746950	30747202	NM_181617	KRTAP21-2	0.00182177
chr21	30755138	30755378	NM_181619	KRTAP21-1	0.00182177
chr21	30812696	30813252	NM_175857	KRTAP8-1	0.00182177
chr21	30829039	30829732	NM_181606	KRTAP7-1	0.00166996
chr21	30880644	30881555	NM_175858	KRTAP11-1	0.00151814
chr21	31038158	31038476	NM_001099219	KRTAP19-8	0.00151814
chr21	31118417	31558977	NM_003253	TIAM1	0.00182177
chr21	31118417	31558977	NM_003253	TIAM1	0.00182177
chr21	31659621	31668930	NM_000454	SOD1	0.00136633
chr21	32080480	32086295	NR_038033	LINC00159	0.0010627
chr21	31873314	32004064	NM_014586	HUNK	0.00121451
chr21	31670999	31732118	NM_001145445	SCAF4	0.00151814
chr21	32377186	32377322	NR_002996	SNORA80A	0.0010627
chr21	32393132	32393957	NR_026845	URB1-AS1	0.0010627
chr21	32574840	32585535	NM_144659	TCP10L	0.0010627
chr21	32291812	32312288	NM_178817	MRAP	0.0010627
chr21	32268218	32279065	NM_018944	MIS18A	0.0010627
chr21	32601673	32612608	NM_021254	C21orf59	0.0010627
chr21	32311018	32393003	NM_014825	URB1	0.0010627
chr21	32412436	32515400	NR_104472	EVA1C	0.00121451
chr21	32728113	32732913	NR_038880	PAXBP1-AS1	0.0010627
chr21	33025907	33029195	NM_005806	OLIG2	-
chr21	33070143	33072422	NM_138983	OLIG1	-
chr21	32790672	32813743	NM_001162496	C21orf62	0.00121451
chr21	32772099	32797706	NR_024622	C21orf62-AS1	0.00121451
chr21	33057828	33065079	NR_104056	LINC00945	-
chr21	33111703	33123700	NR_109961	LOC101928107	-
chr21	32628758	32727939	NM_001160302	SYNJ1	0.0010627
chr21	32741338	32771858	NM_013329	PAXBP1	0.00121451
chr21	33165469	33170236	NR_024102	LINC01548	-
chr21	33265631	33266260	NR_038974	IL10RB-AS1	-
chr21	33550661	33550728	NR_106756	MIR6501	-
chr21	33229894	33264513	NM_001289128	IFNAR2	-
chr21	33324908	33359822	NM_000629	IFNAR1	-
chr21	33503930	33542889	NM_001136005	GART	-
chr21	33432485	33480009	NR_040016	TMEM50B	-
chr21	33488054	33491483	NM_017833	DNAJC28	-
chr21	33589340	33641854	NM_145858	CRYZL1	-
chr21	33577552	33588708	NM_017613	DONSON	-
chr21	33402895	33437521	NM_005534	IFNGR2	-
chr21	33266359	33297234	NM_000628	IL10RB	-
chr21	33543037	33559056	NM_001291411	SON	-
chr21	33589340	33641854	NM_145858	CRYZL1	-
chr21	33903452	33915854	NM_001697	ATP5O	-
chr21	34073522	34143034	NM_032476	MRPS6	-
chr21	33642477	33889305	NM_003024	ITSN1	-
chr21	34073522	34106262	NM_006933	SLC5A3	-
chr21	33931121	33971186	NR_038883	LINC00649	-
chr21	34180676	34189919	NR_027266	LINC00310	-
chr21	34364023	34371141	NM_172201	KCNE2	-
chr21	34446687	34512275	NM_000219	KCNE1	-
chr21	34073522	34143034	NM_032476	MRPS6	-
chr21	34516442	34615142	NM_004414	RCAN1	-
chr21	34745824	34748367	NR_038886	LINC01426	0.00151814
chr21	35037930	35039426	NR_026812	RUNX1-IT1	0.00151814
chr21	34669162	34718227	NM_053277	CLIC6	0.00121451
chr21	34787800	34888690	NM_001001890	RUNX1	0.00242903
chr21	34723806	34737182	NR_024351	LINC00160	0.00121451
chr21	35372506	35580764	NR_073512	LOC100506403	0.00136633
chr21	35720714	35720808	NR_030414	MIR802	0.00121451
chr21	36005319	36008295	NR_110419	LINC01436	0.00136633
chr21	36069923	36073177	NM_001286789	CBR1	0.00136633
chr21	35954678	36004667	NR_110418	LOC101928269	0.00136633
chr21	36069641	36126640	NR_040084	LOC100133286	0.00151814
chr21	36034540	36060818	NM_001286752	SETD4	0.00136633
chr21	36134964	36146562	NM_001236	CBR3	0.00151814
chr21	36141395	36156308	NR_038894	CBR3-AS1	0.00166996
chr21	36385390	36416827	NM_005441	CHAF1B	0.0010627
chr21	36320188	36376646	NM_015358	MORC3	0.0010627
chr21	36164540	36294274	NM_005128	DOPEY2	0.00166996
chr21	36460620	36576569	NM_001146077	CLDN14	0.00166996
chr21	37065363	37073158	NR_028352	PIGP	0.00197358
chr21	37063040	37064066	NR_131189	LOC105372795	0.00182177
chr21	37006562	37019658	NM_018962	RIPPLY3	0.00151814
chr21	36750887	36980964	NM_001242785	HLCS	0.00197358
chr21	37082946	37203107	NM_003316	TTC3	0.0021254
chr21	36699132	36745918	NM_009586	SIM2	0.0010627
chr21	37208502	37221736	NR_026719	DSCR9	0.0010627
chr21	37082946	37203107	NM_003316	TTC3	0.0021254
chr21	37420299	37515376	NM_001396	DYRK1A	0.00197358
chr21	37223424	37267532	NM_006052	DSCR3	0.00121451
chr21	37624222	37916438	NM_002240	KCNJ6	0.00166996
chr21	38054010	38121360	NM_005867	DSCR4	0.00151814
chr21	38121450	38156511	NR_026842	DSCR8	0.00151814
chr21	37624222	37916438	NM_002240	KCNJ6	0.00166996
chr21	38206155	38208644	NR_027695	DSCR10	0.00151814
chr21	38326358	38346076	NR_110545	LINC01423	0.00166996
chr21	38256697	38301824	NM_001276435	KCNJ15	0.00182177
chr21	38380027	38498504	NM_182918	ERG	0.00258084
chr21	38121450	38156511	NR_026842	DSCR8	0.00151814
chr21	38857538	38858862	NR_109926	LOC101928398	0.00227721
chr21	38739024	38768974	NR_027066	LINC00114	0.00242903
chr21	38805830	38824954	NM_005239	ETS2	0.00242903
chr21	38974428	38977774	NR_109962	LOC101928435	0.00242903
chr21	38877290	38938429	NR_120405	LOC400867	0.00227721
chr21	39175445	39183514	NM_203433	PSMG1	0.00258084
chr21	39313906	39314915	NR_111942	BRWD1-IT2	0.00364354
chr21	39342314	39349121	NM_004965	HMGN1	0.00364354
chr21	39387765	39397889	NM_001146218	WRB	0.00242903
chr21	39447009	39447069	NR_106763	MIR6508	0.00242903
chr21	39605605	39612822	NR_026543	B3GALT5-AS1	0.00500987
chr21	39405843	39444202	NM_152505	LCA5L	0.00242903
chr21	39612939	39662889	NM_001278650	B3GALT5	0.00394717
chr21	39451853	39515506	NM_007341	SH3BGR	0.00242903
chr21	39185477	39313786	NM_033656	BRWD1	0.00379535
chr21	39315706	39323218	NR_046655	BRWD1-AS1	0.00364354
chr21	39612939	39662889	NM_001278650	B3GALT5	0.00394717
chr21	39745406	39802096	NM_001080444	IGSF5	0.00242903
chr21	39867420	39929397	NM_006198	PCP4	0.00273266
chr21	40012415	40847113	NM_001389	DSCAM	0.00607257
chr21	40212351	40212431	NR_039917	MIR4760	0.00273266
chr21	40383082	40385358	NR_038896	DSCAM-AS1	0.00288447
chr21	40618506	40630767	NR_046774	DSCAM-IT1	0.00273266
chr21	40012415	40847113	NM_001389	DSCAM	0.00607257
chr21	40618506	40630767	NR_046774	DSCAM-IT1	0.00273266
chr21	40012415	40847113	NM_001389	DSCAM	0.00607257
chr21	41716435	41717582	NR_024028	LINC00112	0.00166996
chr21	41746771	41746841	NR_106872	MIR6814	0.00227721
chr21	42022003	42024920	NR_119385	ZNF295-AS1	0.00197358
chr21	41739368	41767089	NM_020639	RIPK4	0.00242903
chr21	41711519	41715775	NR_027272	LINC00479	0.00166996
chr21	41986830	42010387	NM_001098403	ZBTB21	0.0021254
chr21	41798224	41863302	NR_104260	PRDM15	0.0021254
chr21	41679301	41697336	NR_024367	LINC00111	0.00182177
chr21	42071316	42142995	NM_001004416	UMODL1	0.00182177
chr21	41885109	41953890	NM_015500	C2CD2	0.00333991
chr21	42311666	42315596	NM_003226	TFF3	0.00151814
chr21	42346357	42351099	NM_005423	TFF2	0.00151814
chr21	42362281	42366535	NM_003225	TFF1	0.00151814
chr21	42102133	42108534	NR_027243	UMODL1-AS1	0.00166996
chr21	42371886	42396091	NM_001256317	TMPRSS3	0.00166996
chr21	42403861	42447680	NM_001243467	UBASH3A	0.00182177
chr21	42472485	42496354	NM_080860	RSPH1	0.00151814
chr21	42499631	42581440	NM_018964	SLC37A1	0.00151814
chr21	42071316	42142995	NM_001004416	UMODL1	0.00182177
chr21	42199688	42297244	NM_207627	ABCG1	0.0021254
chr21	42917250	42925598	NM_001308491	ERVH48-1	0.0010627
chr21	42950927	42951014	NR_049889	MIR5692B	0.0010627
chr21	42499631	42581440	NM_018964	SLC37A1	0.00151814
chr21	42599403	42615095	NR_131192	LOC101928233	0.00121451
chr21	42893267	42909663	NM_021075	NDUFV3	0.0010627
chr21	42849225	42879583	NM_001260475	WDR4	0.0010627
chr21	42653751	42775508	NM_002606	PDE9A	0.00121451
chr21	42974509	43033931	NM_001286258	PKNOX1	0.00136633
chr21	43609886	43609989	NR_106718	MIR6070	0.00121451
chr21	43773664	43776375	NM_000100	CSTB	0.00121451
chr21	43659550	43696079	NM_015056	RRP1B	0.00121451
chr21	43719096	43762307	NM_003681	PDXK	0.00121451
chr21	43789536	43804102	NM_003683	RRP1	0.00121451
chr21	43805757	43812567	NR_026961	AATBC	0.00136633
chr21	43529191	43659493	NM_007031	HSF2BP	0.00121451
chr21	43865234	43987594	NM_020132	AGPAT3	0.00136633
chr21	44012324	44106551	NM_003274	TRAPPC10	0.00121451
chr21	44450985	44455284	NR_047476	LRRC3-AS1	0.00136633
chr21	44455485	44458856	NM_030891	LRRC3	0.00136633
chr21	44517214	44518977	NR_026548	TSPEAR-AS2	0.00136633
chr21	44539184	44540195	NM_198691	KRTAP10-1	0.00136633
chr21	44558022	44558760	NM_198696	KRTAP10-3	0.00136633
chr21	44550356	44551505	NM_198693	KRTAP10-2	0.00136633
chr21	44579454	44580604	NM_198694	KRTAP10-5	0.00136633
chr21	44573728	44575371	NM_198687	KRTAP10-4	0.00136633
chr21	44246338	44262216	NM_013369	DNMT3L	0.00136633
chr21	44285837	44298219	NM_000383	AIRE	0.00121451
chr21	44328943	44339402	NM_001271440	C21orf2	0.00121451
chr21	44414592	44425563	NR_109964	TRPM2-AS	0.00136633
chr21	44506043	44516575	NR_103707	TSPEAR-AS1	0.00136633
chr21	44300033	44327381	NM_001002021	PFKL	0.00121451
chr21	44353600	44443081	NR_038257	TRPM2	0.00136633
chr21	44497891	44711580	NM_001272037	TSPEAR	0.00151814
chr21	44012324	44106551	NM_003274	TRAPPC10	0.00121451
chr21	44579454	44580604	NM_198694	KRTAP10-5	0.00136633
chr21	44591267	44592505	NM_198688	KRTAP10-6	0.00136633
chr21	44612078	44612954	NM_198695	KRTAP10-8	0.00136633
chr21	44600596	44602174	NM_198689	KRTAP10-7	0.00136633
chr21	44627122	44628378	NM_198690	KRTAP10-9	0.00151814
chr21	44637355	44638455	NM_181688	KRTAP10-10	0.00151814
chr21	44657931	44658341	NM_198697	KRTAP12-3	0.00151814
chr21	44654212	44654659	NM_198698	KRTAP12-4	0.00151814
chr21	44646413	44647649	NM_198692	KRTAP10-11	0.00151814
chr21	44666188	44666927	NM_181684	KRTAP12-2	0.00136633
chr21	44681575	44682163	NM_181686	KRTAP12-1	0.00136633
chr21	44697171	44698044	NM_198699	KRTAP10-12	0.00136633
chr21	44802240	44804716	NR_109928	LINC01424	0.00136633
chr21	44934725	44939913	NR_027129	LINC01547	0.00151814
chr21	44999207	45004727	NR_024089	LINC00162	0.00151814
chr21	44805616	44818129	NM_006936	SUMO3	0.00136633
chr21	44768579	44801836	NM_182688	UBE2G2	0.00136633
chr21	44885953	44928873	NM_001127491	ITGB2	0.00151814
chr21	44849584	44873903	NM_001286822	PTTG1IP	0.00151814
chr21	44921034	44929680	NR_038316	ITGB2-AS1	0.00151814
chr21	45070955	45073211	NR_027292	SSR4P1	0.00182177
chr21	44989863	44994086	NR_033840	LINC00163	0.00151814
chr21	44497891	44711580	NM_001272037	TSPEAR	0.00151814
chr21	44939996	44976989	NM_058190	FAM207A	0.00151814
chr21	45074577	45226563	NR_073200	ADARB1	0.00182177
chr21	45288051	45297354	NR_026943	LOC642852	0.00136633
chr21	45338589	45341990	NR_103811	LINC00316	0.00136633
chr21	45407385	45410065	NR_052004	COL18A1-AS2	0.00136633
chr21	45419715	45425070	NR_027498	COL18A1-AS1	0.00136633
chr21	45478265	45478326	NR_106873	MIR6815	0.00136633
chr21	45263927	45287896	NM_133635	POFUT2	0.00136633
chr21	45514714	45542471	NM_001205206	SLC19A1	0.00166996
chr21	45405136	45513720	NM_130445	COL18A1	0.00166996
chr21	45074577	45226563	NR_073200	ADARB1	0.00182177
chr21	45827840	45836419	NR_038876	LOC100129027	0.00136633
chr21	45981748	46005049	NM_001848	COL6A1	0.00151814
chr21	45972969	45974953	NR_109931	LOC101928796	0.00151814
chr21	45849960	45942454	NM_020528	PCBP3	0.00182177
chr21	46286329	46297751	NM_058181	YBEY	0.0021254
chr21	46098118	46132849	NM_001849	COL6A2	0.00166996
chr21	46189123	46228824	NM_002340	LSS	0.0021254
chr21	46161147	46184459	NM_001142854	SPATC1L	0.00182177
chr21	46229230	46251701	NR_002776	MCM3AP-AS1	0.00197358
chr21	46301129	46318220	NM_001286463	C21orf58	0.0021254
chr21	46462470	46469305	NR_046400	DIP2A-IT1	0.00242903
chr21	46324121	46445769	NM_006031	PCNT	0.00227721
chr21	46458948	46570013	NM_015151	DIP2A	0.00273266
chr21	46235124	46285394	NM_003906	MCM3AP	0.0021254
chr21	46136779	46155567	NM_206965	FTCD	0.00166996
chr4	28819581	28819668	NR_036237	MIR4275	0.00288447
chr5	64575649	64612294	NM_001271890	RGS7BP	0.00273266
chr5	64690307	64718190	NM_001164442	FAM159B	0.00288447
chr5	64165843	64372869	NM_001113561	RNF180	0.00288447
chr5	72878590	72878663	NR_039968	MIR4804	0.00288447
chr5	73173195	73175143	NM_153217	TMEM174	0.00288447
chr5	73120560	73131817	NM_173490	TMEM171	0.00288447
chr5	72816590	72914388	NM_002270	TNPO1	0.00288447
chr5	72955980	73090522	NM_138782	FCHO2	0.00288447
chr6	149400358	149401046	NM_001002255	SUMO4	0.0031881
chr6	149593615	149594584	NR_077247	RPS18P9	0.00333991
chr6	149447629	149485012	NM_207360	ZC3H12D	0.00333991
chr6	149504494	149546102	NM_139126	PPIL4	0.00333991
chr6	149566391	149590931	NM_138785	GINM1	0.00333991
chr6	149594874	149648804	NM_007044	KATNA1	0.00333991
chr6	149658152	149718256	NM_004690	LATS1	0.00333991
chr6	149217923	149411613	NM_001292035	TAB2	0.00364354
chr6	150368891	150404629	NM_001164695	IYD	0.0031881
chr6	150143051	150250392	NM_030949	PPP1R14C	0.0031881
chr6	150599862	150843663	NM_001029884	PLEKHG1	0.00440261
chr6	150599862	150843663	NM_001029884	PLEKHG1	0.00440261
chr6	150866332	151101887	NM_001242768	MTHFD1L	0.00409898
chr6	151196672	151228457	NR_125868	LOC102723831	0.0031881
chr6	151452257	151470099	NM_024573	ARMT1	0.00333991
chr6	151404761	151452181	NM_017909	RMND1	0.00333991
chr6	151364114	151391700	NM_020861	ZBTB2	0.00333991
chr6	151239998	151358561	NM_005100	AKAP12	0.00349173
chr6	151494039	151621193	NM_025059	CCDC170	0.00379535
chr6	152750796	152759766	NM_194435	VIP	0.00364354
chr6	152998293	153002815	NM_001301872	MTRF1L	0.00379535
chr6	152970522	152983068	NM_012177	FBXO5	0.00394717
chr6	152697894	152724580	NM_025107	MYCT1	0.00364354
chr6	153010896	153131254	NM_012419	RGS17	0.00440261
chr6	154405298	154510619	NM_173515	CNKSR3	0.00379535
chr6	154154482	154356766	NM_015553	IPCEF1	0.00379535
chr6	154039410	154246867	NM_001008503	OPRM1	0.00379535
chr6	154853359	154853436	NR_036100	MIR1273C	0.00379535
chr6	154733377	154834244	NM_001286188	SCAF8	0.00394717
chr6	155090288	155257723	NM_012454	TIAM2	0.00409898
chr7	148590564	148615860	NM_145304	C7orf33	0.0010627
chr7	148698840	148801110	NM_003592	CUL1	0.00151814
chr7	146116360	148420996	NM_014141	CNTNAP2	0.00774252
chr7	148941487	148941571	NR_001571	RNY5	0.00121451
chr7	148983754	148983856	NR_004392	RNY3	0.0010627
chr7	148987135	148987248	NR_004391	RNY1	0.0010627
chr7	148987526	148989424	NR_130107	GHET1	0.0010627
chr7	148807371	148884349	NM_001203247	EZH2	0.00151814
chr7	148963314	148963410	NR_004393	RNY4	0.0010627
chr7	149003061	149028690	NM_004911	PDIA4	0.0010627
chr7	149102785	149126346	NM_001001661	ZNF425	0.00136633
chr7	149069640	149090777	NM_152411	ZNF786	0.00121451
chr7	149195461	149226248	NM_001303481	ZNF282	0.00197358
chr7	149262170	149284994	NM_001195220	ZNF783	0.00136633
chr7	149239650	149255609	NM_012256	ZNF212	0.00166996
chr7	149285280	149297312	NR_036573	LOC155060	0.00136633
chr7	149126415	149183026	NM_020781	ZNF398	0.0021254
chr7	152436894	152443015	NR_002935	FABP5P3	0.00182177
chr7	152464123	152465546	NR_027387	LINC01003	0.00182177
chr7	152646501	152676165	NM_005431	XRCC2	0.00182177
chr7	152759748	152855379	NR_073000	ACTR3B	0.00166996
chr7	152134924	152436005	NM_170606	KMT2C	0.00303628
chr7	157010856	157016424	NR_038835	MNX1-AS1	-
chr7	157004852	157010653	NM_005515	MNX1	-
chr7	156949722	156973182	NM_138400	NOM1	-
chr7	157138960	157269372	NM_014671	UBE3C	0.0010627
chr7	156680875	156893208	NM_022458	LMBR1	0.00182177
chr7	158730997	158829628	NM_020728	ESYT2	0.00151814
chr7	159008353	159026238	NR_024394	LINC00689	0.00151814
chr7	159028174	159144957	NM_003382	VIPR2	0.00182177
chr7	158856577	158946192	NM_018051	WDR60	0.00136633
chr8	105780409	106060503	NR_125797	ZFPM2-AS1	-
chr8	112222929	113377153	NM_198124	CSMD3	0.00182177
chr9	18474080	18910949	NM_001040272	ADAMTSL1	0.00652801
chr9	18573305	18573379	NR_036107	MIR3152	0.0053135
chr9	18927659	19033258	NM_153707	SAXO1	0.00516168
chr9	18474080	18910949	NM_001040272	ADAMTSL1	0.00652801
chr9	19049373	19051023	NM_006570	RRAGA	0.00440261
chr9	19063655	19063786	NR_003009	SCARNA8	0.00440261
chr9	19376255	19380237	NM_001010	RPS6	0.00455443
chr9	19115760	19127606	NR_038064	PLIN2	0.00455443
chr9	19053136	19102942	NM_001270890	HAUS6	0.00455443
chr9	19408926	19452502	NM_001010887	ACER2	0.00652801
chr9	18927659	19033258	NM_153707	SAXO1	0.00516168
chr9	19230764	19374268	NM_017925	DENND4C	0.00470624
chr9	19507451	19787019	NM_001193288	SLC24A2	0.0153332
chr9	20411147	20411238	NR_039684	MIR4473	0.0235312
chr9	20341664	20621987	NM_001286691	MLLT3	0.0297556
chr9	20502264	20502342	NR_039685	MIR4474	0.025353
chr9	20683301	20684750	NR_121601	FOCAD-AS1	0.0303628
chr9	20716104	20716188	NR_030166	MIR491	0.0303628
chr9	20341664	20621987	NM_001286691	MLLT3	0.0297556
chr9	20658308	20995955	NM_017794	FOCAD	0.0415971
chr9	21077104	21077963	NM_002176	IFNB1	0.0438743
chr9	21140631	21141901	NM_002177	IFNW1	0.0496432
chr9	21165636	21166660	NM_002175	IFNA21	0.0513132
chr9	21186618	21187599	NM_021068	IFNA4	0.0543495
chr9	21201468	21202205	NM_021057	IFNA7	0.0549567
chr9	21206180	21207143	NM_002171	IFNA10	0.0549567
chr9	21227242	21228222	NM_021268	IFNA17	0.0561712
chr9	21239201	21239979	NM_002172	IFNA14	0.0567785
chr9	21277687	21278563	NR_036676	IFNA22P	0.0590557
chr9	21304613	21305313	NM_002169	IFNA5	0.0599666
chr9	21350317	21350887	NM_021002	IFNA6	0.0616366
chr9	21367371	21368076	NM_006900	IFNA13	0.0626993
chr9	21384254	21385397	NM_000605	IFNA2	0.063762
chr9	21409146	21410185	NM_002170	IFNA8	0.0654319
chr9	21440453	21441316	NM_024013	IFNA1	0.0669501
chr9	21480839	21482313	NM_176891	IFNE	0.0690755
chr9	21006365	21031636	NM_001010915	HACD4	0.0414453
chr9	21216372	21217311	NM_002173	IFNA16	0.0551085
chr9	21331018	21335430	NM_018847	KLHL9	0.0613329
chr9	21454267	21559698	NR_027054	MIR31HG	0.0745408
chr9	21512114	21512185	NR_029505	MIR31	0.0715045
chr9	21967138	21967754	NR_024274	CDKN2A-AS1	0.140428
chr9	21802635	21865970	NM_002451	MTAP	0.113861
chr9	21967751	21975133	NM_000077	CDKN2A	0.140428
chr9	21454267	21559698	NR_027054	MIR31HG	0.0745408
chr9	21994790	22121094	NR_047543	CDKN2B-AS1	0.1506
chr9	22446840	22452473	NM_022160	DMRTA1	0.0868377
chr9	22002902	22009313	NM_004936	CDKN2B	0.146652
chr9	21994790	22121094	NR_047543	CDKN2B-AS1	0.1506
chr9	22646199	22824213	NR_038977	LINC01239	0.077577
chr9	23690104	23826065	NM_004432	ELAVL2	0.0541977
chr9	23500690	23672399	NR_121602	LOC101929563	0.0582966
chr9	24543214	24545676	NM_001271706	IZUMO3	0.0405344
chr9	25676388	25678858	NM_001004125	TUSC1	0.0335509
chr9	25780055	25812968	NR_121604	LINC01241	0.0324882
chr9	26066674	26118408	NM_001004352	LOC100506422	0.0317292
chr9	69819404	69820739	NR_038833	C9orf135-AS1	-
chr9	69709521	69759960	NM_001099666	PTAR1	-
chr9	69329324	69392454	NM_004816	FAM189A2	-
chr9	69820804	69906235	NM_001010940	C9orf135	-
chr9	69427532	69672359	NM_001163	APBA1	0.00258084
chr9	70153133	70175888	NR_040076	MAMDC2-AS1	-
chr9	70258961	70354873	NM_015110	SMC5	-
chr9	69820804	69906235	NM_001010940	C9orf135	-
chr9	70043580	70226972	NM_153267	MAMDC2	-
chr9	70384596	70414657	NM_001206	KLF9	-
chr9	70216058	70258874	NR_039990	SMC5-AS1	-
chr9	72900661	72953317	NM_000689	ALDH1A1	-
chr9	73151730	73170394	NM_000700	ANXA1	-
chr9	78297074	78330093	NM_021154	PSAT1	-
chr9	78236074	78267067	NM_032171	CEP78	-
chr9	77716273	78031449	NM_002072	GNAQ	0.0010627
chr9	79135422	79145666	NR_109771	LOC101927450	-
chr9	79824529	80034555	NR_121213	LINC01507	-
chr9	79571772	79726881	NR_104239	TLE4	-
chr9	79824529	80034555	NR_121213	LINC01507	-
chr9	110668770	110800998	NM_005592	MUSK	0.00121451
chr9	110873773	111038085	NM_001401	LPAR1	0.00136633
chr9	111271155	111271214	NR_106989	MIR7702	-
chr9	111327482	111328433	NM_205859	OR2K2	-
chr9	111661570	111670246	NM_001198664	GNG10	0.00273266
chr9	111631351	111670246	NM_004125	DNAJC25-GNG10	0.00349173
chr9	111602830	111613553	NR_034087	LRRC37A5P	0.00166996
chr9	111549721	111599855	NM_001146109	PTGR1	0.00151814
chr9	111631351	111654351	NM_001015882	DNAJC25	0.00333991
chr9	111686518	111759533	NM_001080551	C9orf84	0.0010627
chr9	111360692	111484745	NM_001080398	KIAA0368	-
chr9	111525158	111577844	NM_001007169	ZNF483	0.0010627
chr9	122749847	122750783	NM_001004453	OR1L6	0.00197358
chr9	122788932	122789895	NM_001001923	OR5C1	0.00182177
chr9	122800122	122801073	NM_080859	OR1K1	0.00182177
chr9	122818096	122828656	NM_005388	PDCL	0.00182177
chr9	122880212	122880319	NR_003071	SNORD90	0.00197358
chr9	123033642	123035665	NM_005294	GPR21	0.00182177
chr9	123109493	123115477	NR_026677	MIR600HG	0.00182177
chr9	123111545	123111643	NR_030331	MIR600	0.00182177
chr9	122853744	122905283	NM_018835	RC3H2	0.0021254
chr9	122918028	122931265	NM_001304364	ZBTB26	0.00182177
chr9	122908055	122913328	NM_006626	ZBTB6	0.00197358
chr9	122941008	123104868	NM_012197	RABGAP1	0.00182177
chr9	123121628	123268564	NR_033234	STRBP	0.00166996
chr9	125234847	125241387	NM_005347	HSPA5	0.00136633
chr9	125298889	125365011	NM_001282681	GAPVD1	0.00136633
chr9	125437393	125707234	NM_001006621	MAPKAP1	0.00136633
