# Supplementary material for: Global chromosome rearrangement induced by CRISPR-Cas9 reshapes the genome and transcriptome of human cells
Source: Nucleic Acids Res. 2022 Mar 4;50(6):3456–74. doi: 10.1093/nar/gkac153 (PMC8989517; doi:10.1093/nar/gkac153)
Supplement: gkac153_Supplemental_Files [file gkac153_supplemental_files.zip › TableS4.xlsx]

## Sheet: L1_NC_mRNA_gene
gene_id	gene_name	gene_locus	NC_FPKM	L1_FPKM	P.value
ENSG00000156875	MFSD14A	1:100038095-100083377	39.4949	38.9745	0.597156
ENSG00000156876	SASS6	1:100083563-100132955	24.5464	23.913	0.447505
ENSG00000122435	TRMT13	1:100119063-100151117	10.6515	7.14572	0.00025873
ENSG00000122477	LRRC39	1:100148449-100178273	1.10452	1.01128	0.569369
ENSG00000137992	DBT	1:100186919-100273725	6.35821	7.14358	0.144243
ENSG00000137996	RTCA	1:100266207-100294237	13.2248	14.4944	0.111245
ENSG00000130939	UBE4B	1:10032832-10181239	11.1241	11.0189	0.823008
ENSG00000079335	CDC14A	1:100345001-100520277	5.78347	5.29791	0.271512
ENSG00000181656	GPR88	1:100538139-100542021	0.008904	0	0.434109
ENSG00000162692	VCAM1	1:100719742-100739045	1.31686	1.90821	0.0474874
ENSG00000162694	EXTL2	1:100872372-100896211	12.5201	19.1814	5.29941e-06
ENSG00000162695	SLC30A7	1:100895724-100981757	9.78192	8.9222	0.166029
ENSG00000117543	DPH5	1:100989623-101026088	20.7997	25.616	0.000983826
ENSG00000170989	S1PR1	1:101236865-101243713	1.06717	1.43551	0.120396
ENSG00000118733	OLFM3	1:101802574-101997030	0.040504	0	0.162223
ENSG00000188157	AGRN	1:1020120-1056118	17.1926	13.3451	0.00110254
ENSG00000054523	KIF1B	1:10210805-10381603	16.1247	15.464	0.351831
ENSG00000060718	COL11A1	1:102876467-103108872	0.004074	0	0.570763
ENSG00000185946	RNPC3	1:103525691-103555239	8.68044	5.66511	0.000377585
ENSG00000240038	AMY2B	1:103553815-103579534	1.07307	1.33148	0.22409
ENSG00000142657	PGD	1:10398592-10420511	70.4204	71.1371	0.589308
ENSG00000251503	CENPS-CORT	1:10430102-10452153	0.219689	0.435741	0.0869893
ENSG00000175279	CENPS	1:10430433-10442808	5.06025	6.85788	0.00693521
ENSG00000241563	CORT	1:10449719-10451902	0.276339	0.248442	0.714281
ENSG00000142655	PEX14	1:10453409-10630758	13.3804	12.4591	0.195621
ENSG00000160049	DFFA	1:10456522-10472529	52.3606	54.4411	0.162127
ENSG00000130940	CASZ1	1:10636604-10796650	1.41409	1.71408	0.217992
ENSG00000198890	PRMT6	1:107056679-107067636	6.37778	5.17566	0.0373719
ENSG00000162631	NTNG1	1:107140007-107483458	1.34929	0.188859	8.24804e-05
ENSG00000134215	VAV3	1:107571161-107965180	6.57899	7.56259	0.0915336
ENSG00000085491	SLC25A24	1:108134043-108200849	21.266	23.4101	0.0516052
ENSG00000131591	C1orf159	1:1081818-1116361	6.00189	3.43871	0.00024988
ENSG00000162636	FAM102B	1:108560089-108644900	26.5142	14.4686	2.12923e-09
ENSG00000134186	PRPF38B	1:108692310-108702928	4.30806	4.71789	0.296144
ENSG00000143107	FNDC7	1:108712908-108742742	0.219663	0.330492	0.262763
ENSG00000116266	STXBP3	1:108746674-108809523	24.2649	20.2951	0.00321915
ENSG00000162641	AKNAD1	1:108815898-108963484	0	0.005422	0.522932
ENSG00000121957	GPSM2	1:108875350-108934545	9.11164	7.2886	0.0142484
ENSG00000121940	CLCC1	1:108929508-108963484	9.3895	4.7586	3.09461e-06
ENSG00000085433	WDR47	1:108970214-109042113	13.2739	10.8244	0.00866756
ENSG00000197780	TAF13	1:109062486-109076002	15.0552	6.95118	1.18225e-08
ENSG00000215717	TMEM167B	1:109089803-109096934	15.7074	15.8035	0.861724
ENSG00000179902	C1orf194	1:109105951-109113857	0.025718	0	0.237498
ENSG00000116299	KIAA1324	1:109113679-109206781	0.219588	0.107494	0.170425
ENSG00000031698	SARS	1:109213918-109238182	152.552	120.195	9.02139e-10
ENSG00000143126	CELSR2	1:109249539-109275751	3.7507	3.59517	0.604426
ENSG00000134222	PSRC1	1:109279556-109283186	13.4219	11.4422	0.0243106
ENSG00000221986	MYBPHL	1:109292365-109307011	0.032357	0	0.198137
ENSG00000134243	SORT1	1:109309568-109397918	10.0288	10.5978	0.327854
ENSG00000143106	PSMA5	1:109399042-109426448	24.527	19.3755	0.00046178
ENSG00000143028	SYPL2	1:109457038-109482134	1.92025	2.11799	0.418568
ENSG00000175262	C1orf127	1:10946471-10982037	0.120546	0.090208	0.559401
ENSG00000162650	ATXN7L2	1:109483479-109492804	2.79032	3.64802	0.0435885
ENSG00000174151	CYB561D1	1:109494052-109502932	1.47036	2.27204	0.0204266
ENSG00000181754	AMIGO1	1:109504178-109509738	1.00063	0.964211	0.797419
ENSG00000156097	GPR61	1:109539872-109548406	0.06318	0.054125	0.794224
ENSG00000065135	GNAI3	1:109548615-109618324	6.54432	5.76269	0.132399
ENSG00000134183	GNAT2	1:109603267-109619929	0.130818	0.280679	0.119501
ENSG00000116337	AMPD2	1:109616104-109632053	17.6903	15.2566	0.0185542
ENSG00000168765	GSTM4	1:109656099-109674836	6.61242	8.25373	0.0182387
ENSG00000213366	GSTM2	1:109668022-109709551	16.2071	20.2095	0.00156522
ENSG00000134184	GSTM1	1:109687814-109709039	2.08831	1.68258	0.150918
ENSG00000134201	GSTM5	1:109711780-109775428	0.020781	0.013778	0.71958
ENSG00000134202	GSTM3	1:109733932-109741038	11.8653	12.1627	0.587013
ENSG00000184371	CSF1	1:109910242-109930992	2.57674	1.12937	0.000608482
ENSG00000168710	AHCYL1	1:109984765-110023742	13.8657	17.545	0.00168106
ENSG00000143093	STRIP1	1:110031577-110074641	18.1069	14.5833	0.00256833
ENSG00000156150	ALX3	1:110059870-110070672	0.126306	0.205182	0.294558
ENSG00000186150	UBL4B	1:110112468-110113945	0.105179	0.041651	0.225866
ENSG00000120948	TARDBP	1:11012344-11026420	16.2864	12.7149	0.00156587
ENSG00000277726	AL109811.3	1:11012662-11030528	0.052779	0.043126	0.761921
ENSG00000197106	SLC6A17	1:110150494-110202202	0.280972	0.259937	0.779302
ENSG00000116396	KCNC4	1:110211343-110283100	1.61835	2.46798	0.0192537
ENSG00000009724	MASP2	1:11026523-11047233	0.040984	0.066296	0.506145
ENSG00000162775	RBM15	1:110338506-110346681	4.54626	5.92883	0.0179674
ENSG00000168679	SLC16A4	1:110362851-110391082	4.5004	1.41994	2.09397e-06
ENSG00000134248	LAMTOR5	1:110401249-110407942	26.4046	20.7822	0.000296347
ENSG00000143125	PROK1	1:110451149-110457358	0.044639	0.041344	0.90702
ENSG00000177301	KCNA2	1:110519837-110631474	0.594422	0.241099	0.026984
ENSG00000116649	SRM	1:11054584-11060020	18.5475	23.2013	0.000853394
ENSG00000171824	EXOSC10	1:11066618-11099869	38.306	35.3662	0.0417124
ENSG00000177272	KCNA3	1:110672465-110674940	1.07772	1.61225	0.0490823
ENSG00000143119	CD53	1:110871188-110899922	0.019816	0.054531	0.321853
ENSG00000121931	LRIF1	1:110890805-110963965	5.73136	5.93807	0.587858
ENSG00000198793	MTOR	1:11106535-11262507	12.8568	10.6569	0.0137505
ENSG00000156171	DRAM2	1:111117333-111140216	15.3018	12.8545	0.0127387
ENSG00000134255	CEPT1	1:111139627-111185104	22.7241	22.0365	0.402343
ENSG00000171819	ANGPTL7	1:11115410-11262496	0.659409	0.735532	0.567598
ENSG00000064886	CHI3L2	1:111200771-111243440	0.084119	0	0.0695821
ENSG00000173947	PIFO	1:111346600-111353013	0.629361	0.248615	0.0221448
ENSG00000085465	OVGP1	1:111401851-111436773	1.9886	2.95053	0.0169738
ENSG00000116455	WDR77	1:111431046-111449256	41.4928	30.9178	2.71854e-06
ENSG00000116459	ATP5PB	1:111440916-111462773	202.764	104.762	3.86448e-24
ENSG00000143110	C1orf162	1:111473792-111478512	0.460414	0.511361	0.6358
ENSG00000282608	ADORA3	1:111499429-111503760	0.037768	0	0.173096
ENSG00000116473	RAP1A	1:111542218-111716691	7.90536	7.7125	0.652221
ENSG00000197852	INKA2	1:111619780-111755824	2.37716	2.09427	0.303369
ENSG00000064703	DDX20	1:111755245-111768000	11.6468	9.89001	0.0292138
ENSG00000171385	KCND3	1:111770662-111989155	0.167449	0.36064	0.0878447
ENSG00000143079	CTTNBP2NL	1:112391301-112463456	7.76314	4.82779	0.000269542
ENSG00000134245	WNT2B	1:112466541-112530165	0.514025	0.47298	0.696835
ENSG00000007341	ST7L	1:112523514-112671563	9.19922	8.05795	0.0806567
ENSG00000116489	CAPZA1	1:112619805-112671616	194.512	191.13	0.212709
ENSG00000155363	MOV10	1:112673141-112700746	14.3045	13.6982	0.361499
ENSG00000155366	RHOC	1:112701106-112707434	46.2745	39.3293	0.000616185
ENSG00000271810	AL603832.3	1:112702614-112711433	0.225024	0.143961	0.304291
ENSG00000155367	PPM1J	1:112709994-112715477	1.54997	3.39253	0.000265027
ENSG00000184599	TAFA3	1:112720419-112727235	0.206331	0.027936	0.0322518
ENSG00000120942	UBIAD1	1:11273206-11296049	6.01203	5.96666	0.892344
ENSG00000155380	SLC16A1	1:112911847-112957013	81.207	83.1365	0.260131
ENSG00000198799	LRIG2	1:113072827-113132260	11.8181	10.4764	0.073653
ENSG00000081026	MAGI3	1:113390515-113685923	11.7652	11.1126	0.296059
ENSG00000116793	PHTF1	1:113696831-113759489	11.8584	6.93306	8.94546e-06
ENSG00000081019	RSBN1	1:113761832-113812476	4.30727	5.44877	0.0332624
ENSG00000134242	PTPN22	1:113813811-113871753	0	0.042183	0.156048
ENSG00000188761	BCL2L15	1:113876816-113887581	0.031333	0.030262	0.963272
ENSG00000134262	AP4B1	1:113893878-113913685	6.25005	10.5106	2.58754e-05
ENSG00000118655	DCLRE1B	1:113905213-113914086	4.66741	4.3918	0.445173
ENSG00000163349	HIPK1	1:113929324-113977869	14.0497	13.5829	0.456457
ENSG00000116774	OLFML3	1:113979391-114035572	0.118863	0	0.0407954
ENSG00000134207	SYT6	1:114089291-114153919	0.724579	1.14688	0.0580576
ENSG00000197323	TRIM33	1:114392790-114511203	31.6892	24.2517	4.31828e-05
ENSG00000116752	BCAS2	1:114567557-114581629	35.3398	27.4896	4.51466e-05
ENSG00000175984	DENND2C	1:114582848-114670422	3.74464	2.80469	0.0326658
ENSG00000116748	AMPD1	1:114673090-114695618	0.082998	0.110454	0.577944
ENSG00000213281	NRAS	1:114704469-114716771	64.3561	59.2519	0.013015
ENSG00000009307	CSDE1	1:114716913-114758676	80.4737	90.7133	0.000436865
ENSG00000052723	SIKE1	1:114769479-114780685	42.7657	35.736	0.000388787
ENSG00000204624	DISP3	1:11479155-11537551	0.12656	0.136941	0.838629
ENSG00000134198	TSPAN2	1:115048011-115089503	2.79672	2.27508	0.121777
ENSG00000134259	NGF	1:115285918-115338236	0.415338	0.234223	0.13002
ENSG00000173218	VANGL1	1:115641970-115698224	3.88708	3.45457	0.239135
ENSG00000177551	NHLH2	1:115836377-115843917	0.584927	0.02813	0.000940846
ENSG00000163393	SLC22A15	1:115976513-116070054	8.70597	5.50963	0.000215686
ENSG00000173212	MAB21L3	1:116111755-116135240	0.048143	0.098921	0.307202
ENSG00000116661	FBXO2	1:11637018-11664170	6.79785	6.30086	0.293688
ENSG00000163399	ATP1A1	1:116372668-116410261	72.4699	72.4824	0.991052
ENSG00000132879	FBXO44	1:11648390-11663327	11.6828	9.83347	0.0239059
ENSG00000116815	CD58	1:116514534-116571039	6.20417	4.93463	0.0286853
ENSG00000143061	IGSF3	1:116574399-116667755	9.19121	9.42389	0.623245
ENSG00000116663	FBXO6	1:11664200-11674354	0.206026	0.288038	0.354645
ENSG00000116670	MAD2L2	1:11674480-11691650	49.6312	48.869	0.508357
ENSG00000134247	PTGFRN	1:116909916-116990353	18.1985	15.8073	0.0213381
ENSG00000162490	DRAXIN	1:11691710-11725857	0.033476	0.074911	0.326173
ENSG00000134256	CD101	1:117001750-117036476	0.25194	0.142836	0.209976
ENSG00000116830	TTF2	1:117060326-117107453	15.3442	13.8803	0.0837672
ENSG00000134253	TRIM45	1:117111060-117122587	3.30342	1.85643	0.00206498
ENSG00000134258	VTCN1	1:117143587-117210960	0.012102	0.059019	0.205569
ENSG00000177674	AGTRAP	1:11736084-11754831	17.641	16.4455	0.156951
ENSG00000198162	MAN1A2	1:117367449-117528872	19.1437	19.2505	0.860766
ENSG00000183508	TENT5C	1:117606048-117628389	2.08087	2.27066	0.447534
ENSG00000215910	C1orf167	1:11761787-11795111	0.448922	0.671233	0.149345
ENSG00000177000	MTHFR	1:11785723-11806920	3.07086	8.14839	1.2658e-07
ENSG00000196505	GDAP2	1:117863485-117929621	10.3849	8.0611	0.0056221
ENSG00000065183	WDR3	1:117929720-117966543	17.922	14.5185	0.0031246
ENSG00000155761	SPAG17	1:117929892-118185223	0.946176	2.23786	0.000821
ENSG00000011021	CLCN6	1:11806096-11848079	2.50213	2.15986	0.241593
ENSG00000175206	NPPA	1:11845709-11848345	0.045174	0.033962	0.705853
ENSG00000120937	NPPB	1:11857464-11858945	0.077461	0.120854	0.422208
ENSG00000092607	TBX15	1:118883046-118989556	0.038434	0.028832	0.7237
ENSG00000116874	WARS2	1:119031216-119140671	11.9047	13.5435	0.0495908
ENSG00000116685	KIAA2013	1:11919591-11926428	23.8266	22.6009	0.198114
ENSG00000083444	PLOD1	1:11934205-11975538	15.4814	14.5759	0.227204
ENSG00000116882	HAO2	1:119368779-119394130	0.036664	0	0.177796
ENSG00000143067	ZNF697	1:119619377-119648266	1.83997	1.73384	0.611133
ENSG00000092621	PHGDH	1:119648411-119744226	148.627	165.041	9.09229e-05
ENSG00000134240	HMGCS2	1:119747996-119768905	0.012805	0	0.366174
ENSG00000134193	REG4	1:119794017-119811580	0.020495	0	0.278349
ENSG00000116688	MFN2	1:11980181-12013514	28.5955	24.8764	0.0078547
ENSG00000134250	NOTCH2	1:119911553-120100779	12.6486	12.5839	0.894093
ENSG00000265808	SEC22B	1:120150898-120176515	4.57467	4.443	0.681429
ENSG00000116691	MIIP	1:12019466-12032045	14.2854	15.0259	0.295121
ENSG00000186891	TNFRSF18	1:1203508-1206592	0.019577	0.043512	0.430479
ENSG00000120949	TNFRSF8	1:12063303-12144207	0.116215	0.538978	0.00682335
ENSG00000273136	NBPF26	1:120723949-120842110	4.1824	5.16719	0.0509608
ENSG00000198019	FCGR1B	1:121087345-121096310	0	0.063109	0.101059
ENSG00000186827	TNFRSF4	1:1211340-1214153	0.036428	0	0.178826
ENSG00000188610	FAM72B	1:121167646-121287705	3.09019	2.52185	0.11256
ENSG00000171943	SRGAP2C	1:121184810-121392822	8.78948	9.3141	0.333874
ENSG00000028137	TNFRSF1B	1:12166991-12209228	0.004938	0.007686	0.808124
ENSG00000078808	SDF4	1:1216908-1232067	17.2702	16.6821	0.409058
ENSG00000048707	VPS13D	1:12230030-12512047	8.6787	7.83499	0.1528
ENSG00000176022	B3GALT6	1:1232237-1235041	15.5748	11.395	0.000343553
ENSG00000184163	C1QTNF12	1:1242446-1246722	1.01182	1.2812	0.201846
ENSG00000160087	UBE2J2	1:1253909-1273885	9.77688	6.99454	0.00131883
ENSG00000162496	DHRS3	1:12567910-12618210	5.46184	4.83802	0.173038
ENSG00000116721	PRAMEF1	1:12791397-12796628	0.014394	0	0.344153
ENSG00000162572	SCNN1D	1:1280436-1292029	4.53041	3.53317	0.0382975
ENSG00000131584	ACAP3	1:1292390-1309609	20.7849	25.7826	0.000749643
ENSG00000127054	INTS11	1:1308561-1324691	24.5933	23.6137	0.283704
ENSG00000169972	PUSL1	1:1308597-1311677	37.4491	48.7499	3.6188e-06
ENSG00000224051	CPTP	1:1324756-1328896	8.98008	8.1042	0.146753
ENSG00000169962	TAS1R3	1:1331280-1335314	0.123848	0.122085	0.969648
ENSG00000107404	DVL1	1:1335276-1349418	58.2641	58.2628	0.998999
ENSG00000162494	LRRC38	1:13474973-13514003	0	0.013394	0.357706
ENSG00000162576	MXRA8	1:1352689-1361777	9.10573	24.8246	3.2945e-13
ENSG00000162493	PDPN	1:13583465-13617957	7.46149	7.44186	0.956843
ENSG00000116731	PRDM2	1:13700198-13825079	3.96836	2.99438	0.0320812
ENSG00000175756	AURKAIP1	1:1373730-1375495	45.0962	38.7312	0.00111499
ENSG00000221978	CCNL2	1:1385711-1399335	23.238	24.4687	0.201298
ENSG00000189337	KAZN	1:13892792-15118043	3.11724	3.80799	0.0907263
ENSG00000242485	MRPL20	1:1401909-1407559	7.4809	7.07358	0.388046
ENSG00000235098	ANKRD65	1:1418420-1421769	0.035588	0.066296	0.426946
ENSG00000205116	TMEM88B	1:1426128-1427787	0	0.122368	0.0388187
ENSG00000179403	VWA1	1:1434861-1442882	5.77458	6.25404	0.291205
ENSG00000273213	HIST2H3PS2	1:143894544-143905966	0.321228	0.399879	0.440978
ENSG00000263513	FAM72C	1:143955364-143971965	2.63331	2.72113	0.717784
ENSG00000266338	NBPF15	1:144421386-144461674	8.47947	8.42392	0.889219
ENSG00000196369	SRGAP2B	1:144887265-145095528	9.49263	14.8323	1.62378e-05
ENSG00000215915	ATAD3C	1:1449689-1470158	0.10828	0.238763	0.134052
ENSG00000215784	FAM72D	1:145095974-145112696	3.55571	3.39866	0.592891
ENSG00000162825	NBPF20	1:145289900-145405778	0.738541	0.62699	0.429826
ENSG00000117262	GPR89A	1:145607988-145686458	21.4113	16.6927	0.000531413
ENSG00000174827	PDZK1	1:145670852-145708148	0.070091	0.056007	0.707064
ENSG00000117281	CD160	1:145719471-145739288	0.00723	0.016771	0.582271
ENSG00000265491	RNF115	1:145734914-145842605	4.36703	3.48207	0.0541375
ENSG00000186141	POLR3C	1:145824088-145844402	12.9678	9.43048	0.000637913
ENSG00000186364	NUDT17	1:145845630-145848954	3.26827	3.22409	0.860027
ENSG00000131788	PIAS3	1:145848522-145859836	8.2917	7.99403	0.522339
ENSG00000198483	ANKRD35	1:145866560-145885866	0.0044	0	0.558165
ENSG00000143127	ITGA10	1:145891208-145910111	0.189443	0.176979	0.83594
ENSG00000131779	PEX11B	1:145911350-145918717	11.2748	13.0306	0.0364692
ENSG00000265241	RBM8A	1:145917714-145927678	14.7892	10.3336	0.000137645
ENSG00000280778	AC243547.3	1:145922745-145977811	0.745842	0.580799	0.278014
ENSG00000121851	POLR3GL	1:145926590-145978848	7.08877	5.01237	0.00314627
ENSG00000271601	LIX1L	1:145933423-145958017	21.6752	19.4569	0.040348
ENSG00000272031	ANKRD34A	1:145959441-145964575	1.00416	0.852955	0.373582
ENSG00000265972	TXNIP	1:145992435-145996600	17.7951	43.7448	7.51151e-16
ENSG00000168509	HJV	1:146017468-146036746	0.014624	0	0.341172
ENSG00000271425	NBPF10	1:146064699-146229026	3.9589	5.3102	0.015188
ENSG00000264343	NOTCH2NLA	1:146146203-146229026	3.04696	4.23791	0.015592
ENSG00000268043	NBPF12	1:146938356-146996202	6.25303	5.6599	0.213521
ENSG00000131791	PRKAB2	1:147155106-147172550	32.6146	30.8286	0.130633
ENSG00000131781	FMO5	1:147175351-147243050	1.60618	1.23463	0.13539
ENSG00000160072	ATAD3B	1:1471769-1497848	12.6933	12.7403	0.922193
ENSG00000131778	CHD1L	1:147242654-147295765	17.7848	16.7797	0.215295
ENSG00000116128	BCL9	1:147541501-147626216	3.419	3.22953	0.523653
ENSG00000162836	ACP6	1:147629652-147670524	8.8063	6.72787	0.0064776
ENSG00000265107	GJA5	1:147756199-147773362	0.038811	0.091197	0.272955
ENSG00000121634	GJA8	1:147907956-147909257	0.095518	0.022303	0.14484
ENSG00000188092	GPR89B	1:147928393-148002182	13.3893	16.6168	0.00340977
ENSG00000263956	NBPF11	1:148102045-148152322	2.8053	2.64812	0.553342
ENSG00000236334	PPIAL4G	1:148479824-148483679	0.007391	0.00251	0.650772
ENSG00000270629	NBPF14	1:148531385-148679742	2.4599	2.03211	0.161335
ENSG00000286019	AC239811.1	1:148607040-148679779	2.50026	2.17297	0.258017
ENSG00000177144	NUDT4B	1:148743795-148752312	11.2713	13.1508	0.028707
ENSG00000178104	PDE4DIP	1:148808181-149048286	16.528	15.3758	0.158114
ENSG00000269713	NBPF9	1:149053979-149103697	9.36633	9.16469	0.663624
ENSG00000286219	AC242843.1	1:149390614-149468030	2.77168	2.40286	0.233645
ENSG00000286185	AC242842.3	1:149390614-149556771	2.07321	2.18484	0.62233
ENSG00000271383	NBPF19	1:149475338-149556361	1.55424	1.58881	0.843962
ENSG00000150337	FCGR1A	1:149782671-149792518	0	0.037483	0.174291
ENSG00000203814	HIST2H2BF	1:149782689-149850937	16.6553	9.44683	4.11648e-07
ENSG00000270882	HIST2H4A	1:149813223-149841188	56.1843	133.257	3.56442e-24
ENSG00000183598	HIST2H3D	1:149813271-149813681	137.495	169.578	3.73932e-09
ENSG00000203811	HIST2H3C	1:149839538-149841193	101.838	124.286	1.64041e-07
ENSG00000203812	HIST2H2AA3	1:149842188-149842736	846.626	986.005	1.24242e-15
ENSG00000270276	HIST2H4B	1:149851038-149887392	101.193	173.912	4.63456e-20
ENSG00000272196	HIST2H2AA4	1:149851061-149851624	823.982	939.686	1.83929e-13
ENSG00000203852	HIST2H3A	1:149852619-149862504	98.2361	66.4318	3.2868e-12
ENSG00000184678	HIST2H2BE	1:149884459-149886652	4.52595	2.71364	0.00140316
ENSG00000184260	HIST2H2AC	1:149886975-149887364	694.547	808.711	2.68383e-14
ENSG00000184270	HIST2H2AB	1:149887484-149888013	89.4332	100.384	0.000382948
ENSG00000178096	BOLA1	1:149887890-149900798	10.5196	14.8973	0.000172384
ENSG00000159164	SV2A	1:149903318-149917844	6.49984	0.006633	1.62063e-12
ENSG00000143368	SF3B4	1:149923317-149927803	6.51874	5.74701	0.135508
ENSG00000014914	MTMR11	1:149928651-149936879	8.27371	5.76508	0.00146432
ENSG00000264522	OTUD7B	1:149937812-150010726	2.64562	2.41594	0.404833
ENSG00000136631	VPS45	1:150067279-150145329	26.9122	17.9138	8.72841e-07
ENSG00000023902	PLEKHO1	1:150149183-150164720	9.03432	8.88514	0.735134
ENSG00000143401	ANP32E	1:150218417-150236156	25.0645	21.7294	0.00974415
ENSG00000118298	CA14	1:150257251-150265078	0.324191	0.584168	0.0821865
ENSG00000117362	APH1A	1:150265399-150269580	69.0773	55.2313	2.74509e-06
ENSG00000118292	C1orf54	1:150265517-150280916	9.60083	9.71693	0.794377
ENSG00000159208	CIART	1:150282543-150287093	0.577079	0.053154	0.00162055
ENSG00000266472	MRPS21	1:150293720-150308979	51.3247	49.515	0.197519
ENSG00000117360	PRPF3	1:150321479-150353233	23.0382	19.9583	0.0116871
ENSG00000163125	RPRD2	1:150363091-150477291	4.3511	5.58172	0.0259481
ENSG00000143374	TARS2	1:150487364-150507609	25.0655	24.2889	0.37502
ENSG00000143369	ECM1	1:150508062-150513789	0.293124	0.327537	0.682427
ENSG00000143382	ADAMTSL4	1:150549053-150560937	0.394292	0.461387	0.528108
ENSG00000143384	MCL1	1:150560202-150579738	51.755	51.0294	0.532695
ENSG00000143420	ENSA	1:150600851-150629612	57.0696	45.8291	1.22344e-05
ENSG00000143457	GOLPH3L	1:150646230-150697154	20.3833	16.7475	0.00315391
ENSG00000143452	HORMAD1	1:150698060-150720895	0.001484	0	0.714199
ENSG00000163131	CTSS	1:150730188-150765792	0.432051	0.072791	0.00809748
ENSG00000143387	CTSK	1:150796208-150808260	0.565221	0.785623	0.180893
ENSG00000143437	ARNT	1:150809713-150876708	14.8303	14.9072	0.884777
ENSG00000283324	CTXND2	1:150887136-150913292	0.025298	0	0.240405
ENSG00000143379	SETDB1	1:150926263-150964744	29.1889	31.0692	0.110102
ENSG00000143418	CERS2	1:150960583-150975004	70.0462	45.5862	2.89255e-11
ENSG00000143409	MINDY1	1:150975593-151008375	5.11627	3.92634	0.0246283
ENSG00000143412	ANXA9	1:150982249-150995634	0.157905	0.079398	0.235765
ENSG00000143363	PRUNE1	1:151008420-151035713	6.62424	6.50409	0.748721
ENSG00000163141	BNIPL	1:151036321-151047720	0.08433	0.175355	0.200472
ENSG00000143443	C1orf56	1:151047740-151051986	1.89877	2.28648	0.181088
ENSG00000197622	CDC42SE1	1:151050971-151103669	5.59056	8.05479	0.00150267
ENSG00000213190	MLLT11	1:151055455-151070190	16.7171	9.22194	2.08064e-07
ENSG00000143458	GABPB2	1:151070578-151125542	4.4813	4.25943	0.516377
ENSG00000143434	SEMA6C	1:151131685-151146664	3.58797	3.04156	0.146327
ENSG00000163154	TNFAIP8L2	1:151156649-151159749	0.026849	0.025076	0.934707
ENSG00000163156	SCNM1	1:151156664-151170740	3.03896	3.03144	0.973891
ENSG00000163155	LYSMD1	1:151159748-151165948	22.1762	22.3187	0.830348
ENSG00000163157	TMOD4	1:151169986-151176284	0.358056	0.558849	0.149846
ENSG00000163159	VPS72	1:151169987-151195321	21.4873	24.6631	0.0119526
ENSG00000143398	PIP5K1A	1:151197949-151249536	44.9624	32.8976	6.72032e-07
ENSG00000197785	ATAD3A	1:1512151-1534687	27.1614	25.7922	0.183426
ENSG00000159352	PSMD4	1:151254703-151267479	41.2411	29.9804	9.73209e-07
ENSG00000143373	ZNF687	1:151281618-151292176	9.745	8.4799	0.0654586
ENSG00000143393	PI4KB	1:151291797-151327715	22.0861	19.4799	0.0226171
ENSG00000143390	RFX5	1:151340640-151347357	68.9743	68.4312	0.66664
ENSG00000143416	SELENBP1	1:151364304-151372707	22.5691	29.0792	0.000114372
ENSG00000159377	PSMB4	1:151399560-151401937	324.42	328.483	0.240464
ENSG00000143442	POGZ	1:151402724-151459494	20.9784	20.1994	0.339722
ENSG00000143375	CGN	1:151507752-151556364	0.635429	0.999176	0.0733994
ENSG00000171729	TMEM51	1:15152532-15220478	4.417	1.78258	2.13445e-05
ENSG00000143367	TUFT1	1:151540305-151583583	6.30537	6.50093	0.619295
ENSG00000143376	SNX27	1:151612006-151699091	9.98469	5.48088	8.08697e-06
ENSG00000159409	CELF3	1:151702404-151716814	0.091225	0.06259	0.525847
ENSG00000143450	OAZ3	1:151755541-151775122	1.2973	2.13913	0.0136887
ENSG00000143436	MRPL9	1:151759647-151763496	21.3002	21.479	0.787957
ENSG00000182134	TDRKH	1:151770107-151791416	3.06306	1.63674	0.00165581
ENSG00000143365	RORC	1:151806071-151831845	0.010177	0	0.409285
ENSG00000196407	THEM5	1:151846979-151853712	0.019524	0.163423	0.0442762
ENSG00000159445	THEM4	1:151870866-151909637	6.36929	6.92873	0.253266
ENSG00000197747	S100A10	1:151982915-151993859	113.699	81.5229	2.13596e-11
ENSG00000163191	S100A11	1:152032506-152047907	30.1268	31.0608	0.345959
ENSG00000159450	TCHH	1:152106317-152115454	0	0.004151	0.567719
ENSG00000197915	HRNR	1:152212076-152224193	0.003229	0	0.607446
ENSG00000143520	FLG2	1:152348735-152360006	0.003408	0	0.599119
ENSG00000142621	FHAD1	1:15236561-15400283	1.12594	1.76947	0.0293182
ENSG00000186226	LCE1E	1:152786214-152788426	0.152481	0	0.0259434
ENSG00000197084	LCE1C	1:152804835-152806628	0.048278	0	0.136316
ENSG00000163216	SPRR2D	1:153039732-153041931	0.039758	0	0.165084
ENSG00000244094	SPRR2F	1:153112121-153113516	0.013358	0	0.358213
ENSG00000203783	PRR9	1:153217584-153219310	0.025358	0	0.239986
ENSG00000205090	TMEM240	1:1534778-1540624	0.322802	0.187685	0.181777
ENSG00000160679	CHTOP	1:153529944-153646306	11.3867	10.6865	0.263692
ENSG00000196154	S100A4	1:153543613-153550136	1.58863	2.73021	0.00516214
ENSG00000188015	S100A3	1:153547329-153549258	0.968065	0.153538	0.000505322
ENSG00000196754	S100A2	1:153561108-153567890	0.973326	0.734695	0.193191
ENSG00000188643	S100A16	1:153606886-153613145	1.06642	2.59722	0.000362987
ENSG00000189334	S100A14	1:153614255-153616986	0.02429	0.044399	0.508659
ENSG00000189171	S100A13	1:153618787-153631360	37.3535	33.9739	0.0235564
ENSG00000160678	S100A1	1:153618810-153632039	1.39441	2.60945	0.00282375
ENSG00000143553	SNAPIN	1:153658654-153661830	11.2542	18.5678	9.20773e-07
ENSG00000143621	ILF2	1:153661788-153671028	291.287	287.775	0.27129
ENSG00000169418	NPR1	1:153678688-153693992	0.177973	0.032975	0.054229
ENSG00000143624	INTS3	1:153728050-153774808	24.5195	19.0618	0.000271074
ENSG00000143554	SLC27A3	1:153774354-153780157	4.2093	4.12212	0.76842
ENSG00000143614	GATAD2B	1:153789030-153923360	7.54685	7.1269	0.3781
ENSG00000198837	DENND4B	1:153929501-153946718	22.0509	19.0314	0.0115214
ENSG00000160741	CRTC2	1:153947669-153958615	11.1225	7.56674	0.000283764
ENSG00000143578	CREB3L4	1:153949835-153979609	8.00024	6.94151	0.0813056
ENSG00000143570	SLC39A1	1:153959099-153968184	27.8972	5.76652	6.66427e-18
ENSG00000143543	JTB	1:153974269-153977674	74.4888	74.552	0.956094
ENSG00000143545	RAB13	1:153981617-153986358	4.08297	1.59747	2.52614e-05
ENSG00000177954	RPS27	1:153990762-153992155	67.4826	71.0709	0.0602756
ENSG00000143552	NUP210L	1:153992685-154155116	0.020268	0.019674	0.974564
ENSG00000142634	EFHD2	1:15409888-15430339	21.2336	25.3105	0.00312369
ENSG00000143549	TPM3	1:154155304-154194648	21.0091	17.8289	0.00771819
ENSG00000160075	SSU72	1:1541673-1574863	47.2628	41.844	0.00399318
ENSG00000163263	C1orf189	1:154199085-154206333	0	0.164433	0.0223319
ENSG00000143612	C1orf43	1:154206696-154220637	66.7736	65.3905	0.34312
ENSG00000143569	UBAP2L	1:154206726-154271510	43.9629	33.5696	5.46384e-06
ENSG00000143575	HAX1	1:154272511-154275875	86.9998	94.8309	0.00372392
ENSG00000143595	AQP10	1:154321090-154325325	0.018693	0.012837	0.749907
ENSG00000143515	ATP8B2	1:154325553-154351304	12.6847	8.42215	8.9917e-05
ENSG00000162438	CTRC	1:15438439-15449242	0.019759	0	0.285063
ENSG00000160712	IL6R	1:154405193-154469450	4.01273	3.05314	0.0347621
ENSG00000169291	SHE	1:154469772-154502412	0.089729	0.016958	0.132414
ENSG00000160714	UBE2Q1	1:154548577-154559028	16.0867	12.0931	0.000605405
ENSG00000160716	CHRNB2	1:154567781-154580026	0.010599	0.014848	0.792848
ENSG00000160710	ADAR	1:154582057-154628013	80.4285	48.2205	7.75377e-14
ENSG00000143603	KCNN3	1:154697455-154870281	0.109145	0.209307	0.202593
ENSG00000132906	CASP9	1:15490832-15526534	5.29936	4.15166	0.0307683
ENSG00000163344	PMVK	1:154924740-154936719	2.05241	2.14316	0.678673
ENSG00000163346	PBXIP1	1:154944076-154956123	1.35996	0.88966	0.0553725
ENSG00000163348	PYGO2	1:154957026-154963853	21.9584	19.4223	0.0249874
ENSG00000160691	SHC1	1:154962298-154974395	10.6448	10.4082	0.636406
ENSG00000173207	CKS1B	1:154974653-154979251	69.0206	62.3641	0.00372474
ENSG00000160688	FLAD1	1:154983338-154993111	25.5519	22.7639	0.0233356
ENSG00000163352	LENEP	1:154993586-154994315	0.026516	0.040715	0.618673
ENSG00000160685	ZBTB7B	1:155002630-155018522	5.15799	3.83466	0.0155854
ENSG00000163354	DCST2	1:155018520-155033781	0.320098	0.379401	0.535841
ENSG00000163357	DCST1	1:155033824-155050930	0.223236	0.193275	0.666087
ENSG00000143537	ADAM15	1:155050566-155062775	40.1755	43.4455	0.0359491
ENSG00000243364	EFNA4	1:155063737-155069553	3.77176	5.39417	0.00593093
ENSG00000251246	AL691442.1	1:155063748-155086807	0.889213	0.540118	0.0682725
ENSG00000143590	EFNA3	1:155078837-155087538	5.86881	8.61789	0.000835201
ENSG00000169242	EFNA1	1:155127876-155134899	8.16877	14.7628	6.02544e-07
ENSG00000169241	SLC50A1	1:155135344-155138857	34.9683	21.6724	7.64131e-09
ENSG00000179085	DPM3	1:155139891-155140595	38.2068	42.6181	0.00943647
ENSG00000163463	KRTCAP2	1:155169408-155173475	45.52	43.3457	0.12291
ENSG00000163462	TRIM46	1:155173787-155184971	1.5265	0.966139	0.0369096
ENSG00000185499	MUC1	1:155185824-155192916	0.179161	0.193651	0.813281
ENSG00000169231	THBS3	1:155195588-155209051	7.08473	8.05601	0.102617
ENSG00000173171	MTX1	1:155208699-155213824	25.8005	23.896	0.0842825
ENSG00000177628	GBA	1:155234452-155244699	20.7376	17.4277	0.00593744
ENSG00000160767	FAM189B	1:155247205-155255483	11.7296	23.8623	3.97806e-10
ENSG00000116521	SCAMP3	1:155255979-155262430	32.0161	33.366	0.223468
ENSG00000176444	CLK2	1:155262868-155282819	5.58377	5.17456	0.329454
ENSG00000116138	DNAJC16	1:15526813-15592379	5.54907	5.5162	0.91779
ENSG00000143630	HCN3	1:155277463-155289848	4.34916	3.14005	0.015502
ENSG00000143627	PKLR	1:155289293-155301438	0.00908	0.028368	0.413784
ENSG00000160752	FDPS	1:155308748-155320666	17.6866	16.361	0.127033
ENSG00000160753	RUSC1	1:155320894-155331114	27.8265	24.3882	0.0109799
ENSG00000116539	ASH1L	1:155335268-155688656	12.2527	12.6733	0.475538
ENSG00000125459	MSTO1	1:155587486-155616831	13.7396	12.0562	0.0464978
ENSG00000163374	YY1AP1	1:155659443-155689000	23.5832	20.6393	0.0153663
ENSG00000132676	DAP3	1:155659468-155739010	61.7502	74.8258	1.08539e-05
ENSG00000116771	AGMAT	1:15571699-15585051	0.947495	0.973745	0.848099
ENSG00000116580	GON4L	1:155749662-155859400	12.3286	15.4888	0.00307191
ENSG00000132718	SYT11	1:155859567-155885199	0.662018	0.291235	0.0288639
ENSG00000143622	RIT1	1:155897808-155911404	11.0673	8.03603	0.0011349
ENSG00000132680	KHDC4	1:155913045-155934413	46.1359	38.7817	0.000369729
ENSG00000173080	RXFP4	1:155941710-155942949	0.100293	0.023418	0.137816
ENSG00000116584	ARHGEF2	1:155946851-156007070	18.9319	16.3187	0.0157662
ENSG00000163479	SSR2	1:156009048-156020951	96.411	96.6396	0.866721
ENSG00000160803	UBQLN4	1:156035299-156053798	19.4182	17.5705	0.0608875
ENSG00000116586	LAMTOR2	1:156054752-156058510	23.3843	20.9253	0.0319863
ENSG00000132698	RAB25	1:156061160-156070504	0.239366	0.240291	0.988493
ENSG00000254726	MEX3A	1:156072013-156082465	6.67733	6.25522	0.352391
ENSG00000160789	LMNA	1:156082573-156140089	23.1735	21.3373	0.0802658
ENSG00000196189	SEMA4A	1:156147366-156177752	2.44104	2.98465	0.119776
ENSG00000197312	DDI2	1:15617458-15669044	6.15209	7.02667	0.111491
ENSG00000160785	SLC25A44	1:156193932-156212796	5.14865	5.68288	0.233234
ENSG00000260238	PMF1-BGLAP	1:156212982-156243332	8.05239	5.78091	0.00272209
ENSG00000160783	PMF1	1:156212993-156240042	21.6145	30.4836	3.17907e-06
ENSG00000242252	BGLAP	1:156242184-156243317	0.674661	0.229971	0.0119458
ENSG00000160781	PAQR6	1:156243320-156248117	2.22593	1.4743	0.0258792
ENSG00000198952	SMG5	1:156249224-156282825	72.7662	56.0993	2.1628e-07
ENSG00000163472	TMEM79	1:156282935-156295651	2.48908	2.75153	0.361255
ENSG00000198715	GLMP	1:156290089-156295689	17.7818	12.574	7.42529e-05
ENSG00000189030	VHLL	1:156298624-156299299	0.118814	0.171822	0.418849
ENSG00000163468	CCT3	1:156308968-156367873	435.672	433.934	0.596061
ENSG00000163467	TSACC	1:156308969-156346995	30.865	45.7893	1.52725e-08
ENSG00000132677	RHBG	1:156369211-156385219	0.112881	0.235112	0.153402
ENSG00000125462	C1orf61	1:156404250-156456763	3.87502	6.77384	0.000138572
ENSG00000116604	MEF2D	1:156463646-156500779	1.83566	1.79972	0.848778
ENSG00000183856	IQGAP3	1:156525405-156572604	23.2424	14.5831	4.25558e-07
ENSG00000187862	TTC24	1:156579727-156586770	0.034103	0.007339	0.309855
ENSG00000160818	GPATCH4	1:156590705-156601496	7.3034	7.56602	0.549406
ENSG00000163382	NAXE	1:156591762-156594299	71.8219	71.6241	0.866263
ENSG00000215695	RSC1A1	1:15659869-15661722	0.089854	0.066328	0.593018
ENSG00000132702	HAPLN2	1:156619331-156625725	2.26388	2.48994	0.399047
ENSG00000132692	BCAN	1:156641390-156659532	0.08643	0.065893	0.630531
ENSG00000132688	NES	1:156668763-156677407	2.13711	1.98124	0.5083
ENSG00000143303	RRNAD1	1:156698422-156757165	13.8461	9.70885	0.000204945
ENSG00000143320	CRABP2	1:156699606-156705816	6.62259	9.68685	0.000564803
ENSG00000143319	ISG20L2	1:156721891-156728799	16.3605	27.8354	1.20174e-08
ENSG00000143314	MRPL24	1:156737303-156741590	12.2278	10.165	0.016454
ENSG00000143321	HDGF	1:156742109-156766925	182.182	193.231	0.00415358
ENSG00000143294	PRCC	1:156742114-156800815	59.678	62.5716	0.0914078
ENSG00000027869	SH2D2A	1:156806243-156816862	6.32465	5.11476	0.0359064
ENSG00000198400	NTRK1	1:156815640-156881850	0.492743	0.327774	0.194042
ENSG00000027644	INSRR	1:156840063-156859117	0.031183	0.031568	0.986769
ENSG00000116786	PLEKHM2	1:15684320-15734769	20.4883	18.6195	0.0638946
ENSG00000187800	PEAR1	1:156893698-156916434	0.105592	0.084225	0.650833
ENSG00000160838	LRRC71	1:156920632-156933094	0.551806	0.535576	0.873451
ENSG00000132694	ARHGEF11	1:156934840-157045370	4.49336	4.47282	0.942215
ENSG00000117036	ETV3	1:157121191-157138474	3.65435	5.05755	0.0110277
ENSG00000162461	SLC25A34	1:15736258-15741392	0.076594	0.089649	0.756263
ENSG00000162460	TMEM82	1:15742499-15747982	0	0.015163	0.33437
ENSG00000162458	FBLIM1	1:15756607-15786594	5.92485	6.34733	0.342206
ENSG00000163534	FCRL1	1:157794403-157820120	0.010131	0	0.410131
ENSG00000183853	KIRREL1	1:157993273-158100262	3.4815	3.4036	0.771898
ENSG00000233954	UQCRHL	1:15807169-15809348	0.683858	0.731229	0.706067
ENSG00000158473	CD1D	1:158179947-158184896	0.388372	0.71195	0.058183
ENSG00000065526	SPEN	1:15847707-15940456	19.247	21.4428	0.0410086
ENSG00000163565	IFI16	1:158999968-159055155	1.08547	2.34708	0.00129725
ENSG00000163568	AIM2	1:159062484-159147096	0.258525	0.064783	0.0424443
ENSG00000162706	CADM3	1:159171609-159203313	0	0.00774	0.459804
ENSG00000116809	ZBTB17	1:15941869-15976132	10.9159	8.76196	0.00994372
ENSG00000158716	DUSP23	1:159780932-159782543	0.169996	0.039832	0.0736476
ENSG00000228594	FNDC10	1:1598012-1600135	3.89896	4.40995	0.203008
ENSG00000213085	CFAP45	1:159872364-159900165	0.272768	0.111878	0.0934325
ENSG00000158710	TAGLN2	1:159918107-159925732	63.6739	67.8456	0.0338278
ENSG00000085552	IGSF9	1:159927039-159945613	0.062342	0.055194	0.834048
ENSG00000177807	KCNJ10	1:159998651-160070160	0.01792	0.016107	0.918208
ENSG00000143315	PIGM	1:160024953-160031991	3.14957	2.94226	0.476565
ENSG00000183888	SRARP	1:16004236-16008807	0	0.009428	0.423519
ENSG00000162729	IGSF8	1:160091340-160098943	18.8348	18.9653	0.831294
ENSG00000018625	ATP1A2	1:160115759-160143591	0.016971	0.005357	0.504134
ENSG00000173641	HSPB7	1:16014028-16019594	0.109846	0.082951	0.584002
ENSG00000132681	ATP1A4	1:160151570-160186977	0	0.098322	0.0553702
ENSG00000186510	CLCNKA	1:16018875-16034050	0.158776	0.247391	0.289074
ENSG00000143318	CASQ1	1:160190575-160201886	0.221489	0.132641	0.263051
ENSG00000162734	PEA15	1:160205337-160263792	1.74808	2.86714	0.00692137
ENSG00000132716	DCAF8	1:160215715-160262531	38.0791	34.9215	0.0319366
ENSG00000258465	AL139011.2	1:160215715-160285130	0.154215	0.027002	0.0638946
ENSG00000162735	PEX19	1:160276812-160286348	54.1654	48.8384	0.00664402
ENSG00000122218	COPA	1:160288594-160343273	70.6791	78.2876	0.00238352
ENSG00000162736	NCSTN	1:160343316-160358952	27.8825	26.0462	0.102189
ENSG00000185519	FAM131C	1:16034579-16073651	3.5177	4.58532	0.0302464
ENSG00000184908	CLCNKB	1:16035373-16073785	1.49658	2.43996	0.0110194
ENSG00000171786	NHLH1	1:160367071-160372846	0.024318	0.115038	0.109278
ENSG00000162738	VANGL2	1:160400564-160428670	10.6895	7.54626	0.000720574
ENSG00000026751	SLAMF7	1:160739057-160754821	0.020292	0.016369	0.836683
ENSG00000179914	ITLN1	1:160876540-160885180	0.026083	0	0.235019
ENSG00000158769	F11R	1:160995211-161021343	18.8227	14.3222	0.00044109
ENSG00000215845	TSTD1	1:161037631-161038977	0.088074	0	0.0651856
ENSG00000158773	USF1	1:161039251-161045977	27.3887	27.5544	0.823126
ENSG00000186517	ARHGAP30	1:161046946-161069970	0.019204	0.11515	0.091359
ENSG00000143217	NECTIN4	1:161070998-161089558	1.23673	0.024548	1.68462e-05
ENSG00000162755	KLHDC9	1:161098361-161100346	0.228289	0	0.0107623
ENSG00000143256	PFDN2	1:161100556-161118055	6.25818	5.31731	0.0792601
ENSG00000158793	NIT1	1:161100791-161125445	35.1932	24.0247	2.61395e-07
ENSG00000158796	DEDD	1:161120974-161132688	12.1241	14.7798	0.0075855
ENSG00000143222	UFC1	1:161152776-161158856	34.7559	39.6325	0.00436818
ENSG00000143258	USP21	1:161159450-161165723	20.3666	18.3487	0.0498604
ENSG00000143224	PPOX	1:161166056-161178013	12.0516	10.0929	0.0200594
ENSG00000158850	B4GALT3	1:161171310-161177968	15.8556	15.6332	0.707233
ENSG00000158859	ADAMTS4	1:161184302-161199054	0.535048	0.2349	0.0418942
ENSG00000158864	NDUFS2	1:161197104-161214395	28.3405	29.2314	0.352269
ENSG00000158869	FCER1G	1:161215234-161220699	0.207624	0.15512	0.463133
ENSG00000158874	APOA2	1:161222292-161223631	0	0.031325	0.203546
ENSG00000158882	TOMM40L	1:161225939-161230746	13.5998	13.3149	0.617845
ENSG00000143257	NR1I3	1:161226422-161238302	0.4765	0.839054	0.0540202
ENSG00000142627	EPHA2	1:16124337-16156069	11.0106	6.63712	2.57633e-05
ENSG00000158887	MPZ	1:161304735-161309968	1.36124	0.930908	0.0735907
ENSG00000143252	SDHC	1:161314257-161375340	7.86852	6.69669	0.0589948
ENSG00000188931	CFAP126	1:161364731-161367874	0.148447	0.151705	0.949723
ENSG00000143226	FCGR2A	1:161505430-161524013	0.142226	0.109158	0.560053
ENSG00000173110	HSPA6	1:161524540-161526894	3.71743	5.26025	0.00736137
ENSG00000197530	MIB2	1:1615415-1630610	19.3569	16.9742	0.0247298
ENSG00000244682	FCGR2C	1:161581339-161605662	0.070816	0.044292	0.502088
ENSG00000072694	FCGR2B	1:161663147-161678654	0.013287	0	0.359217
ENSG00000132185	FCRLA	1:161703410-161714352	0	0.073328	0.0837703
ENSG00000162746	FCRLB	1:161721563-161728143	0.776332	0.574047	0.209141
ENSG00000081721	DUSP12	1:161749758-161757238	27.1343	22.8273	0.00276179
ENSG00000118217	ATF6	1:161766320-161964070	14.1813	14.0107	0.755513
ENSG00000142632	ARHGEF19	1:16197854-16212652	1.68441	1.93156	0.314139
ENSG00000162745	OLFML2B	1:161983192-162023854	0.191862	0.210871	0.770105
ENSG00000198929	NOS1AP	1:162069691-162370475	1.00661	0.678317	0.0994349
ENSG00000132881	CPLANE2	1:16231692-16237183	5.94684	3.0277	5.38349e-05
ENSG00000254706	AL512785.2	1:162365407-162383531	0.867572	0.25884	0.00401349
ENSG00000239887	C1orf226	1:162378841-162386812	0.477428	0.962072	0.0226838
ENSG00000037637	FBXO42	1:16246840-16352480	5.80887	4.15046	0.00660129
ENSG00000152332	UHMK1	1:162497251-162529631	18.6517	20.989	0.0314176
ENSG00000117143	UAP1	1:162561506-162599842	28.6429	32.335	0.0113218
ENSG00000162733	DDR2	1:162631373-162787405	1.82528	3.92275	0.00016053
ENSG00000132196	HSD17B7	1:162790702-162812817	10.0782	8.52633	0.0351809
ENSG00000185860	CCDC190	1:162824458-162868815	0.011921	0.012126	0.98861
ENSG00000117152	RGS4	1:163068775-163076802	0.367837	0.099366	0.0253587
ENSG00000143248	RGS5	1:163111121-163321894	3.90926	2.42631	0.00341096
ENSG00000189409	MMP23B	1:1632095-1635263	0.88349	0.500831	0.0494091
ENSG00000143228	NUF2	1:163266576-163355764	51.4927	39.0627	1.33415e-06
ENSG00000248333	CDK11B	1:1635227-1659012	1.36247	1.15482	0.311541
ENSG00000055070	SZRD1	1:16352575-16398145	29.2831	28.9479	0.680973
ENSG00000187144	SPATA21	1:16367193-16482948	3.82785	6.42007	0.000325795
ENSG00000157191	NECAP2	1:16440721-16460078	5.3141	6.25369	0.0794791
ENSG00000185630	PBX1	1:164555584-164899296	9.70091	11.0273	0.0687053
ENSG00000219481	NBPF1	1:16512734-16666948	16.662	16.7325	0.899406
ENSG00000143171	RXRG	1:165400922-165445355	0.107972	0.115362	0.872893
ENSG00000162763	LRRC52	1:165544007-165563961	0	0.021211	0.272073
ENSG00000143198	MGST3	1:165631213-165661796	92.6239	94.6322	0.269272
ENSG00000143149	ALDH9A1	1:165662216-165698863	17.5734	19.516	0.0525257
ENSG00000143183	TMCO1	1:165724293-165827755	41.7875	48.962	0.000600035
ENSG00000143179	UCK2	1:165827614-165911618	8.22884	9.97702	0.0214106
ENSG00000189339	SLC35E2B	1:1659529-1692728	15.1179	15.0789	0.940319
ENSG00000188859	FAM78B	1:166057426-166166969	0.042157	0.101737	0.244865
ENSG00000143157	POGK	1:166839447-166856344	5.20104	6.68975	0.0171645
ENSG00000152382	TADA1	1:166856510-166876264	16.965	18.2805	0.133949
ENSG00000143195	ILDR2	1:166895711-166975540	2.10073	0.848969	0.000778579
ENSG00000143194	MAEL	1:166975582-167022214	0.058353	0.030478	0.43739
ENSG00000143167	GPA33	1:167052836-167166479	0.012157	0.034176	0.404086
ENSG00000143190	POU2F1	1:167220876-167427345	4.28992	13.3498	1.03213e-10
ENSG00000058453	CROCC	1:16740273-16973021	2.82238	1.77885	0.00984979
ENSG00000198821	CD247	1:167430640-167518610	0.021281	0.02906	0.738835
ENSG00000143162	CREG1	1:167529117-167553805	57.7775	75.6237	9.11676e-08
ENSG00000198771	RCSD1	1:167630093-167708696	0.022848	0.010982	0.567286
ENSG00000197965	MPZL1	1:167721192-167791919	8.4055	6.90761	0.0280121
ENSG00000143199	ADCY10	1:167809388-167914215	0.479236	0.347428	0.273756
ENSG00000143158	MPC2	1:167916675-167993271	12.6207	7.99098	3.26252e-05
ENSG00000143164	DCAF6	1:167918072-168075843	12.3643	16.5478	0.000458964
ENSG00000143147	GPR161	1:168079543-168137667	2.73583	2.37433	0.238497
ENSG00000143155	TIPRL	1:168178962-168202109	46.1129	44.3581	0.18979
ENSG00000213064	SFT2D2	1:168225938-168253021	4.86591	5.14335	0.460977
ENSG00000143178	TBX19	1:168280877-168314426	0.720152	0.778949	0.656739
ENSG00000143184	XCL1	1:168576605-168582069	0.407409	0.518437	0.358827
ENSG00000143153	ATP1B1	1:169105697-169132722	29.1921	28.1024	0.276287
ENSG00000143156	NME7	1:169132531-169367948	7.53587	8.2675	0.190592
ENSG00000159363	ATP13A2	1:16920847-17011928	15.9745	16.5913	0.383444
ENSG00000117475	BLZF1	1:169367970-169396540	13.262	14.219	0.193244
ENSG00000117477	CCDC181	1:169394870-169460669	1.61701	0.852867	0.00987598
ENSG00000117479	SLC19A2	1:169463909-169485944	9.73639	11.4766	0.0294205
ENSG00000198734	F5	1:169511953-169586588	0.013396	0.001872	0.438426
ENSG00000000460	C1orf112	1:169662007-169854080	23.4564	16.2061	7.5632e-06
ENSG00000188404	SELL	1:169690665-169711702	0.51535	0.27818	0.0875123
ENSG00000007908	SELE	1:169722640-169764705	0.044049	0.05238	0.791512
ENSG00000117122	MFAP2	1:16974502-16980835	6.68619	15.3026	3.47358e-09
ENSG00000171806	METTL18	1:169792529-169794963	6.52957	6.36705	0.673004
ENSG00000000457	SCYL3	1:169849631-169894267	3.32275	3.91487	0.135836
ENSG00000075945	KIFAP3	1:169921326-170085208	18.0251	17.4625	0.433761
ENSG00000203740	METTL11B	1:170146001-170167790	0.333256	0.212347	0.230307
ENSG00000117118	SDHB	1:17018722-17054170	85.1217	86.4393	0.410346
ENSG00000008128	CDK11A	1:1702379-1724357	3.39041	1.66412	0.00051222
ENSG00000120370	GORAB	1:170532129-170553446	4.10176	4.06398	0.891463
ENSG00000116132	PRRX1	1:170662728-170739421	1.18327	0.016588	1.97373e-05
ENSG00000117115	PADI2	1:17066761-17119451	1.53062	1.95371	0.127651
ENSG00000117501	MROH9	1:170935471-171064765	0	0.009175	0.428563
ENSG00000007933	FMO3	1:171090901-171117819	0	0.027877	0.22342
ENSG00000094963	FMO2	1:171185249-171212686	0	0.005568	0.518346
ENSG00000010932	FMO1	1:171248471-171285978	0.287516	0.015851	0.00919365
ENSG00000076258	FMO4	1:171314183-171342084	1.29484	1.15409	0.451744
ENSG00000117523	PRRC2C	1:171485551-171593511	20.9405	23.6153	0.0234284
ENSG00000283683	MYOCOS	1:171600621-171638799	0.01142	0.016568	0.764593
ENSG00000117533	VAMP4	1:171700160-171742074	8.30851	8.19594	0.785428
ENSG00000010165	EEF1AKNMT	1:171781660-171814023	2.93717	2.949	0.958574
ENSG00000197959	DNM3	1:171841498-172418466	2.11888	1.64217	0.106406
ENSG00000142623	PADI1	1:17205128-17246007	0.035692	0.053591	0.591055
ENSG00000135845	PIGC	1:172370189-172444086	16.0037	19.8713	0.00188373
ENSG00000215790	SLC35E2A	1:1724838-1746057	6.59103	4.73749	0.00508856
ENSG00000142619	PADI3	1:17249098-17284233	0.169478	0.270052	0.257295
ENSG00000094975	SUCO	1:172532349-172611833	13.4357	14.9718	0.0708277
ENSG00000120337	TNFSF18	1:173039960-173050963	0.017238	0.053538	0.296047
ENSG00000159339	PADI4	1:17308195-17364004	0.013715	0.012809	0.952893
ENSG00000117586	TNFSF4	1:173183731-173207331	0.128811	0.002545	0.0393672
ENSG00000117592	PRDX6	1:173477330-173488815	187.781	223.39	8.59427e-09
ENSG00000162753	SLC9C2	1:173500460-173603072	0	0.094063	0.0591976
ENSG00000183831	ANKRD45	1:173609561-173669862	0.052609	0.059776	0.830197
ENSG00000076321	KLHL20	1:173714941-173786692	3.2388	3.47021	0.454203
ENSG00000120334	CENPL	1:173799550-173824720	11.584	12.7905	0.107863
ENSG00000117593	DARS2	1:173824653-173858808	74.1669	84.918	0.000205081
ENSG00000185278	ZBTB37	1:173868082-173903549	4.03252	4.22158	0.560781
ENSG00000117601	SERPINC1	1:173903804-173917378	0	0.036551	0.178288
ENSG00000135870	RC3H1	1:173931214-174022297	7.88328	8.03959	0.710123
ENSG00000179051	RCC2	1:17406760-17439677	50.6946	45.1871	0.00450457
ENSG00000152061	RABGAP1L	1:174159410-174995308	18.9864	16.8238	0.0346305
ENSG00000203737	GPR52	1:174448074-174449545	1.23688	0.983775	0.217521
ENSG00000116161	CACYBP	1:174999163-175013718	49.4528	76.2568	8.34722e-12
ENSG00000120333	MRPS14	1:174999960-175023425	2.76748	14.9623	4.36995e-14
ENSG00000120332	TNN	1:175067858-175148066	0.024806	0	0.243884
ENSG00000008130	NADK	1:1751232-1780457	35.1378	34.4724	0.495079
ENSG00000235750	KIAA0040	1:175156986-175193068	3.10092	2.04072	0.0119435
ENSG00000074964	ARHGEF10L	1:17539698-17697874	5.07075	4.33396	0.112194
ENSG00000143207	COP1	1:175944831-176207286	25.145	27.9764	0.0264662
ENSG00000116183	PAPPA2	1:176463171-176845601	0.030268	0.04575	0.61108
ENSG00000152092	ASTN1	1:176857196-177164973	0.065252	0.310637	0.0235388
ENSG00000198797	BRINP2	1:177170958-177282422	0.240799	0.459532	0.0916966
ENSG00000117148	ACTL8	1:17755333-17827063	0.143492	0.440047	0.026538
ENSG00000120341	SEC16B	1:177923956-177984303	0.011963	0	0.378973
ENSG00000075391	RASAL2	1:178094141-178484147	6.49684	5.20861	0.0298066
ENSG00000240021	TEX35	1:178513109-178548889	0.55562	0.392743	0.222823
ENSG00000078369	GNB1	1:1785285-1891117	24.1884	26.1453	0.0798092
ENSG00000116191	RALGPS2	1:178725147-178921841	10.1011	6.54479	0.000166246
ENSG00000116194	ANGPTL1	1:178833509-178879053	0.070011	0.277187	0.03814
ENSG00000116199	FAM20B	1:179025804-179076567	14.6154	14.3511	0.650473
ENSG00000186283	TOR3A	1:179082070-179098023	7.73446	6.04294	0.0134696
ENSG00000143322	ABL2	1:179099330-179229684	8.20727	5.18345	0.000272214
ENSG00000057252	SOAT1	1:179293714-179358680	8.34741	5.93008	0.00200618
ENSG00000162779	AXDND1	1:179365720-179554735	0.130321	0.070597	0.304873
ENSG00000162782	TDRD5	1:179591613-179691272	0.03318	0.057105	0.495624
ENSG00000143340	FAM163A	1:179743163-179816198	0.151099	0	0.0264058
ENSG00000169905	TOR1AIP2	1:179839967-179877803	43.8372	41.1209	0.0665098
ENSG00000143337	TOR1AIP1	1:179882042-179925000	5.50338	8.66813	0.000232928
ENSG00000135837	CEP350	1:179954773-180114875	12.8503	9.14204	0.000400186
ENSG00000116260	QSOX1	1:180154869-180204030	10.125	7.41202	0.00184188
ENSG00000121454	LHX4	1:180230264-180278984	0.953672	0.879167	0.617182
ENSG00000230124	ACBD6	1:180269623-180502954	16.6183	10.9385	1.63636e-05
ENSG00000143324	XPR1	1:180632004-180890251	11.0631	9.06893	0.015095
ENSG00000135835	KIAA1614	1:180912897-180951614	0.035928	0.039086	0.904706
ENSG00000135823	STX6	1:180972712-181023121	8.36464	9.08848	0.210727
ENSG00000153029	MR1	1:181033425-181061938	2.45816	1.14176	0.00113148
ENSG00000117154	IGSF21	1:18107798-18378483	0.236007	0.216967	0.781432
ENSG00000162783	IER5	1:181088712-181092899	23.4167	20.2353	0.0103613
ENSG00000198216	CACNA1E	1:181317690-181808084	0.005464	0	0.521603
ENSG00000179930	ZNF648	1:182054570-182061712	0.053335	0.055704	0.939648
ENSG00000135821	GLUL	1:182381704-182392206	65.4313	59.1266	0.00439116
ENSG00000121446	RGSL1	1:182409192-182560599	0.004162	0	0.567288
ENSG00000135828	RNASEL	1:182573634-182589256	1.63474	1.79807	0.459072
ENSG00000143333	RGS16	1:182598623-182604389	12.367	8.25064	0.000113512
ENSG00000135824	RGS8	1:182641816-182684576	0	0.010325	0.406588
ENSG00000135838	NPL	1:182789293-182830384	5.37196	5.21364	0.653033
ENSG00000135829	DHX9	1:182839347-182887982	95.6944	73.611	1.65927e-08
ENSG00000135862	LAMC1	1:183023420-183145592	22.7304	19.6898	0.0120305
ENSG00000058085	LAMC2	1:183186238-183244900	0.24957	0.511467	0.063047
ENSG00000157064	NMNAT2	1:183248237-183418380	1.70989	1.50022	0.353519
ENSG00000116698	SMG7	1:183472216-183598246	17.6461	17.0431	0.403733
ENSG00000116701	NCF2	1:183555563-183590876	0.01366	0.016396	0.871796
ENSG00000162704	ARPC5	1:183620846-183635783	13.1483	11.5556	0.0517744
ENSG00000143344	RGL1	1:183636085-183928531	1.88913	0.808109	0.00165062
ENSG00000198756	COLGALT2	1:183929854-184037729	2.64733	1.76759	0.0195671
ENSG00000198860	TSEN15	1:184051651-184123978	31.3773	25.0498	0.000228753
ENSG00000116667	C1orf21	1:184387029-184629019	3.68221	4.05846	0.299357
ENSG00000116406	EDEM3	1:184690237-184754907	5.46904	4.3854	0.0406219
ENSG00000135842	FAM129A	1:184790724-184974508	1.73433	1.42888	0.21372
ENSG00000179023	KLHDC7A	1:18480982-18486126	0.054386	0.005644	0.165791
ENSG00000121481	RNF2	1:185045526-185102603	23.0324	21.2382	0.0846834
ENSG00000121486	TRMT1L	1:185118101-185157072	13.6886	11.1343	0.00753156
ENSG00000116668	SWT1	1:185157080-185291781	3.39435	3.17742	0.473902
ENSG00000116679	IVNS1ABP	1:185296388-185317273	53.7415	43.5188	2.7085e-05
ENSG00000143341	HMCN1	1:185734391-186190949	0.86385	0.457477	0.0374238
ENSG00000116690	PRG4	1:186296279-186314562	0.012328	0.011514	0.955307
ENSG00000009709	PAX7	1:18630846-18748866	0.1475	0.177227	0.633073
ENSG00000047410	TPR	1:186311652-186375693	46.8422	28.5183	1.71036e-10
ENSG00000157181	ODR4	1:186375753-186421898	9.35346	6.72486	0.00169802
ENSG00000262180	OCLM	1:186401046-186401180	0.075936	0.060164	0.688049
ENSG00000073756	PTGS2	1:186671157-186680423	2.3673	0.645824	4.44783e-05
ENSG00000116711	PLA2G4A	1:186828949-186988981	8.97001	6.9947	0.00908681
ENSG00000179002	TAS1R2	1:18839599-18859682	0	0.022846	0.25861
ENSG00000159423	ALDH4A1	1:18871430-18902724	4.92089	4.03878	0.0665079
ENSG00000169991	IFFO2	1:18904280-18956676	3.01542	2.38308	0.0826816
ENSG00000162670	BRINP3	1:190097658-190478404	4.88851	0.292816	4.67508e-10
ENSG00000127481	UBR4	1:19074510-19210266	18.5563	13.877	0.000286403
ENSG00000169885	CALML6	1:1915108-1917296	0.175572	0.130377	0.486445
ENSG00000178821	TMEM52	1:1917590-1919279	1.76911	2.26331	0.106111
ENSG00000127463	EMC1	1:19215660-19251527	12.0367	12.028	0.984739
ENSG00000142609	CFAP74	1:1921951-2003837	0.140736	0.227097	0.280317
ENSG00000053372	MRTO4	1:19251805-19260128	14.4179	13.3356	0.155968
ENSG00000211454	AKR7L	1:19265982-19274194	0.232613	0.269552	0.633295
ENSG00000231767	AL136454.1	1:192716132-192716653	11.6645	15.5111	0.0007066
ENSG00000116741	RGS2	1:192809039-192812275	12.2339	11.7317	0.402979
ENSG00000162482	AKR7A3	1:19282573-19288770	0.298309	0.574277	0.0660394
ENSG00000116750	UCHL5	1:193012250-193106114	14.0222	12.8886	0.137865
ENSG00000053371	AKR7A2	1:19303965-19312146	45.6861	38.9776	0.000776535
ENSG00000116747	RO60	1:193059422-193091777	35.3601	22.9961	4.00332e-08
ENSG00000023572	GLRX2	1:193078300-193106114	4.48396	2.81789	0.0025604
ENSG00000134371	CDC73	1:193121958-193259617	4.78523	4.54622	0.5018
ENSG00000040487	PQLC2	1:19312326-19329300	14.3563	8.92804	1.01425e-05
ENSG00000162630	B3GALT2	1:193147905-193251148	0.389637	0.350676	0.672847
ENSG00000173436	MICOS10	1:19338761-19629821	10.7478	16.7605	7.98162e-06
ENSG00000077549	CAPZB	1:19338775-19485539	54.0577	68.0915	2.00753e-06
ENSG00000158747	NBL1	1:19596979-19658456	14.9798	15.6277	0.353289
ENSG00000162687	KCNT2	1:196225779-196609225	7.58311	0.105716	3.36008e-13
ENSG00000158748	HTR6	1:19664875-19680966	0.530401	0.403448	0.310134
ENSG00000000971	CFH	1:196651878-196747504	0.117267	0.016629	0.0804237
ENSG00000116785	CFHR3	1:196774795-196795406	1.297	0.541712	0.00476672
ENSG00000244414	CFHR1	1:196819757-196832189	0.152397	0	0.0259713
ENSG00000162542	TMCO4	1:19682213-19799945	4.04611	6.06503	0.00211093
ENSG00000134365	CFHR4	1:196888014-196918713	0.027677	0	0.224667
ENSG00000143278	F13B	1:197038741-197067267	0.040972	0.040226	0.977563
ENSG00000066279	ASPM	1:197084127-197146694	23.6035	22.6273	0.277311
ENSG00000177888	ZBTB41	1:197153680-197200542	17.2294	19.6229	0.0249826
ENSG00000134376	CRB1	1:197201516-197478455	0.727735	0.905113	0.289693
ENSG00000213047	DENND1B	1:197504748-197775696	8.96949	7.16577	0.0144119
ENSG00000203724	C1orf53	1:197902630-197907367	3.0189	3.75907	0.0735435
ENSG00000143355	LHX9	1:197911902-197935478	0.719412	0.737581	0.87736
ENSG00000151414	NEK7	1:198156994-198322420	33.7538	35.2345	0.201125
ENSG00000169914	OTUD3	1:19855454-19912945	7.90875	7.93089	0.952892
ENSG00000081237	PTPRC	1:198638457-198757476	0.074097	0	0.0826371
ENSG00000116833	NR5A2	1:200027614-200177420	1.03454	0.722807	0.117772
ENSG00000162702	ZNF281	1:200404940-200410056	11.1794	12.0241	0.206648
ENSG00000118193	KIF14	1:200551497-200620751	10.5874	9.01981	0.037239
ENSG00000118197	DDX59	1:200623896-200669907	6.5077	9.89978	0.000241328
ENSG00000118200	CAMSAP2	1:200739558-200860704	6.99352	5.99941	0.0798333
ENSG00000170128	GPR25	1:200872955-200874178	0	0.015974	0.324595
ENSG00000163362	INAVA	1:200891048-200915742	1.28349	1.09459	0.336332
ENSG00000116852	KIF21B	1:200969390-201023700	1.08722	1.17585	0.596248
ENSG00000081248	CACNA1S	1:201039512-201112451	0.026802	0.024342	0.909861
ENSG00000232237	ASCL5	1:201113953-201127184	0.050634	0.062029	0.743542
ENSG00000116857	TMEM9	1:201134772-201171574	54.4406	45.4974	0.000129389
ENSG00000163395	IGFN1	1:201190825-201228952	0.002633	0.00477	0.805445
ENSG00000159166	LAD1	1:201380838-201399915	0.010699	0.059926	0.188482
ENSG00000174307	PHLDA3	1:201464383-201469237	7.01806	1.50085	1.93404e-09
ENSG00000159176	CSRP1	1:201483530-201513064	0.627307	0.636827	0.929145
ENSG00000134369	NAV1	1:201622885-201826969	1.6664	1.10771	0.0447117
ENSG00000198700	IPO9	1:201829149-201884291	10.496	9.77641	0.238685
ENSG00000198892	SHISA4	1:201887342-201892577	0.118228	0.165746	0.454895
ENSG00000163431	LMOD1	1:201896456-201946588	2.1965	1.61521	0.0645793
ENSG00000187730	GABRD	1:2019329-2030758	0.562101	0.835334	0.12235
ENSG00000134375	TIMM17A	1:201955503-201970664	21.5883	23.0867	0.130694
ENSG00000176393	RNPEP	1:201982372-202006147	27.3209	37.9784	1.15746e-06
ENSG00000163435	ELF3	1:202007945-202017183	0.770918	0.284262	0.0112138
ENSG00000170075	GPR37L1	1:202122917-202133592	0.02124	0.013384	0.691291
ENSG00000143862	ARL8A	1:202133404-202144743	16.5451	16.5525	0.988923
ENSG00000143851	PTPN7	1:202147013-202161588	0	0.067337	0.0933638
ENSG00000133067	LGR6	1:202193901-202319781	0.199043	0.390028	0.10338
ENSG00000077152	UBE2T	1:202331657-202341980	42.5718	45.1829	0.0776096
ENSG00000077157	PPP1R12B	1:202347745-202599796	5.3686	7.36312	0.00467
ENSG00000143858	SYT2	1:202590596-202710454	0.431688	0.552163	0.339528
ENSG00000117139	KDM5B	1:202724495-202809470	26.7748	32.4138	0.000744932
ENSG00000183155	RABIF	1:202878957-202889135	2.32611	1.85065	0.120614
ENSG00000117153	KLHL12	1:202891116-202940368	35.3141	38.7857	0.0228332
ENSG00000158816	VWA5B1	1:20290919-20354894	0.02912	0.075397	0.278393
ENSG00000159346	ADIPOR1	1:202940826-202958572	81.797	95.4056	3.17188e-05
ENSG00000159348	CYB5R1	1:202961873-202967275	15.3149	18.268	0.00777475
ENSG00000163444	TMEM183A	1:203007374-203024848	69.1811	83.8965	4.93987e-06
ENSG00000143847	PPFIA4	1:203026498-203078740	3.16268	3.15462	0.972599
ENSG00000163485	ADORA1	1:203090654-203167405	0.709316	1.33556	0.0161224
ENSG00000133055	MYBPH	1:203167811-203175826	0.008488	0	0.442928
ENSG00000133048	CHI3L1	1:203178931-203186704	0.07438	0	0.0822253
ENSG00000133063	CHIT1	1:203212827-203273641	0.044278	0.031073	0.656255
ENSG00000159388	BTG2	1:203305491-203309602	31.7243	38.502	0.000329202
ENSG00000122176	FMOD	1:203340628-203351758	0.021129	0.019734	0.941882
ENSG00000188783	PRELP	1:203475806-203491352	0.010779	0.015033	0.793946
ENSG00000188770	OPTC	1:203494143-203508864	0	0.010809	0.398017
ENSG00000058668	ATP2B4	1:203626561-203744081	15.681	15.7761	0.862836
ENSG00000058673	ZC3H11A	1:203795654-203854999	37.0862	39.5036	0.0795059
ENSG00000257315	ZBED6	1:203795714-203854999	1.05648	1.42712	0.117733
ENSG00000182004	SNRPE	1:203861599-203871152	20.7559	27.5033	5.5733e-05
ENSG00000143842	SOX13	1:204073115-204127743	5.21903	5.92633	0.146814
ENSG00000143845	ETNK2	1:204131062-204152044	25.959	27.617	0.127816
ENSG00000143839	REN	1:204154819-204190324	0.008856	0	0.435108
ENSG00000174567	GOLT1A	1:204198163-204215060	0.047556	0.085017	0.401932
ENSG00000143850	PLEKHA6	1:204218853-204377665	0.50118	0.55228	0.646562
ENSG00000158615	PPP1R15B	1:204403381-204411817	52.2833	42.9145	6.29593e-05
ENSG00000133056	PIK3C2B	1:204422628-204494724	5.44947	4.33212	0.0360687
ENSG00000198625	MDM4	1:204516379-204558120	33.9974	24.1743	1.63781e-06
ENSG00000170382	LRRN2	1:204617170-204685738	1.06402	1.03711	0.850886
ENSG00000162545	CAMK2N1	1:20482391-20486210	3.81065	3.89952	0.756353
ENSG00000163531	NFASC	1:204828651-205022822	1.91764	1.09737	0.0113701
ENSG00000090432	MUL1	1:20499448-20508151	13.5078	10.763	0.00475935
ENSG00000067606	PRKCZ	1:2050411-2185395	10.0969	7.00776	0.000641274
ENSG00000184144	CNTN2	1:205042937-205078289	0.132671	0.017966	0.0659689
ENSG00000174529	TMEM81	1:205083129-205084460	0.912188	1.32182	0.0811758
ENSG00000117222	RBBP5	1:205086142-205122015	13.6834	13.5697	0.827262
ENSG00000133059	DSTYK	1:205142505-205211702	5.19135	4.75428	0.290281
ENSG00000133069	TMCC2	1:205227946-205285632	5.12236	3.30589	0.00232631
ENSG00000163545	NUAK2	1:205302059-205321791	1.29784	0.807293	0.0435585
ENSG00000162873	KLHDC8A	1:205336065-205357090	0.300722	0.258527	0.609613
ENSG00000186007	LEMD1	1:205381378-205456746	0.030164	0.11421	0.134434
ENSG00000281406	BLACAT1	1:205434885-205457091	0.072003	0.118156	0.391326
ENSG00000117266	CDK18	1:205504595-205532793	4.94804	5.84556	0.0818609
ENSG00000183114	FAM43B	1:20552573-20555020	1.68541	2.10081	0.144582
ENSG00000174514	MFSD4A	1:205557284-205602918	1.32666	2.12744	0.017313
ENSG00000158711	ELK4	1:205597556-205631962	10.8771	9.57925	0.0716845
ENSG00000158715	SLC45A3	1:205657851-205680509	3.89891	4.35058	0.244426
ENSG00000069275	NUCKS1	1:205712822-205750182	227.869	244.595	0.000503123
ENSG00000117280	RAB29	1:205767986-205775482	7.21037	6.82123	0.398318
ENSG00000133065	SLC41A1	1:205789094-205813748	10.5361	9.89479	0.281657
ENSG00000162877	PM20D1	1:205813826-205850132	0.288643	0.176013	0.227042
ENSG00000158825	CDA	1:20589086-20618903	2.71258	3.14308	0.20182
ENSG00000174502	SLC26A9	1:205913048-205943460	0.043513	0.024244	0.521105
ENSG00000276600	RAB7B	1:205971517-206003461	0.199073	0.287932	0.321811
ENSG00000198049	AVPR1B	1:206106936-206117699	0.037054	0.017005	0.467085
ENSG00000196550	FAM72A	1:206186179-206461555	3.89562	4.82848	0.0541606
ENSG00000266028	SRGAP2	1:206203345-206464443	14.8428	26.0208	9.34303e-09
ENSG00000158828	PINK1	1:20633458-20651511	21.5861	15.5363	4.3887e-05
ENSG00000263528	IKBKE	1:206470476-206496889	1.23313	3.18838	8.79068e-05
ENSG00000266094	RASSF5	1:206507530-206589448	0.878316	0.862786	0.902823
ENSG00000143486	EIF2D	1:206507794-206612465	38.2186	45.6028	0.000337324
ENSG00000244038	DDOST	1:20651767-20661544	125.58	136.364	0.00151528
ENSG00000143479	DYRK3	1:206635536-206684419	7.13605	8.3934	0.0524779
ENSG00000117245	KIF17	1:20664014-20718017	4.85811	6.01529	0.038394
ENSG00000162889	MAPKAPK2	1:206684944-206734283	22.1239	22.2092	0.894646
ENSG00000162894	FCMR	1:206903317-206923247	0.06298	0.009803	0.168659
ENSG00000162896	PIGR	1:206928522-206946466	0.003563	0	0.592168
ENSG00000182795	C1orf116	1:207018522-207032756	0.099746	0.08976	0.81894
ENSG00000123836	PFKFB2	1:207034366-207081024	7.31155	8.57958	0.0529789
ENSG00000180667	YOD1	1:207043849-207052980	26.0542	32.5956	0.000201169
ENSG00000189410	SH2D5	1:20719380-20733175	2.74434	1.91825	0.0280698
ENSG00000196352	CD55	1:207321376-207386804	17.5882	22.1061	0.000882865
ENSG00000127483	HP1BP3	1:20742679-20787323	59.3443	42.5124	2.30581e-08
ENSG00000117322	CR2	1:207454230-207489895	1.03407	1.57661	0.0445602
ENSG00000197721	CR1L	1:207645113-207738416	0.295268	0.200785	0.302347
ENSG00000117335	CD46	1:207752057-207795513	23.2959	25.1724	0.084779
ENSG00000174059	CD34	1:207880972-207911402	0.04698	0.017607	0.358209
ENSG00000076356	PLXNA2	1:208022242-208244384	1.46283	1.67953	0.337107
ENSG00000075151	EIF4G3	1:20806292-21176888	24.8257	17.0541	4.34258e-06
ENSG00000008118	CAMK1G	1:209583714-209613939	0.059652	0.487881	0.00380333
ENSG00000196878	LAMB3	1:209614870-209652425	2.12975	1.89974	0.361464
ENSG00000123689	G0S2	1:209675412-209676390	1.86534	0.905388	0.00388422
ENSG00000117594	HSD11B1	1:209686178-209734949	0	0.020981	0.274062
ENSG00000009790	TRAF3IP3	1:209756032-209784572	0.170172	0.806119	0.0019259
ENSG00000162757	C1orf74	1:209779208-209784559	3.79457	5.78899	0.00191323
ENSG00000117595	IRF6	1:209785617-209806175	2.03836	6.49428	1.13719e-07
ENSG00000117597	UTP25	1:209827972-209857565	4.16294	5.44928	0.020326
ENSG00000143469	SYT14	1:209900923-210171389	1.56628	1.77829	0.357057
ENSG00000082497	SERTAD4	1:210231662-210248527	3.97011	6.08238	0.00151677
ENSG00000054392	HHAT	1:210328252-210676296	3.10052	2.24816	0.0322593
ENSG00000143473	KCNH1	1:210676823-211134165	0.016601	0.008472	0.637742
ENSG00000117625	RCOR3	1:211258377-211316385	15.0812	13.4009	0.0546848
ENSG00000082512	TRAF5	1:211326615-211374946	4.55964	7.19044	0.000514226
ENSG00000198570	RD3	1:211476522-211492917	0.014576	0.020466	0.759955
ENSG00000170385	SLC30A1	1:211571568-211579161	9.67438	9.25221	0.423735
ENSG00000117650	NEK2	1:211658657-211675630	31.1966	34.6893	0.0174135
ENSG00000123684	LPGAT1	1:211743457-211830763	28.0621	24.1223	0.00537574
ENSG00000143493	INTS7	1:211940399-212035557	14.1913	13.3736	0.247876
ENSG00000143476	DTL	1:212035553-212107400	53.8534	56.7573	0.0795939
ENSG00000117298	ECE1	1:21217247-21345572	5.58715	6.43107	0.108847
ENSG00000066027	PPP2R5A	1:212285410-212361853	16.1625	21.1896	0.000283647
ENSG00000065600	TMEM206	1:212363931-212414901	14.9031	16.7062	0.051649
ENSG00000117691	NENF	1:212432920-212446379	84.3812	88.2441	0.0669508
ENSG00000162772	ATF3	1:212565334-212620777	38.9275	26.2594	6.97189e-08
ENSG00000162771	FAM71A	1:212624474-212626778	0.069601	0.100782	0.514092
ENSG00000123685	BATF3	1:212686417-212699840	2.2254	3.22842	0.017553
ENSG00000117697	NSL1	1:212702537-212791782	9.13759	11.3026	0.0106455
ENSG00000203705	TATDN3	1:212738599-212819325	8.99642	22.3322	9.09708e-12
ENSG00000185523	SPATA45	1:212830141-212847649	0.287561	0.216444	0.411909
ENSG00000162769	FLVCR1	1:212858255-212899363	12.7196	14.1782	0.0757468
ENSG00000143494	VASH2	1:212950520-212992045	3.53495	3.32055	0.485685
ENSG00000174606	ANGEL2	1:212992182-213015867	16.4842	18.5695	0.037913
ENSG00000136643	RPS6KC1	1:213051233-213274774	11.2974	8.82048	0.00500878
ENSG00000117707	PROX1	1:213983181-214041502	0.927444	0.617484	0.102851
ENSG00000143499	SMYD2	1:214281102-214337131	11.2611	15.1336	0.000595988
ENSG00000152104	PTPN14	1:214348700-214552449	4.97705	6.31378	0.0241153
ENSG00000142794	NBPF3	1:21440128-21485005	8.75643	6.10561	0.00120868
ENSG00000117724	CENPF	1:214603195-214664571	15.7225	13.9258	0.0471731
ENSG00000162551	ALPL	1:21509397-21578410	1.79146	2.2234	0.141769
ENSG00000136636	KCTD3	1:215567304-215621807	8.66776	10.8429	0.00926887
ENSG00000042781	USH2A	1:215622891-216423448	0.011755	0.02979	0.457719
ENSG00000076864	RAP1GAP	1:21596215-21669363	2.86777	3.52389	0.0933349
ENSG00000196482	ESRRG	1:216503246-217137755	1.27812	2.15601	0.0112171
ENSG00000090686	USP48	1:21678298-21783606	16.3243	15.3827	0.222908
ENSG00000092978	GPATCH2	1:217426992-217631090	4.08543	3.78069	0.381452
ENSG00000162814	SPATA17	1:217631324-217871696	1.03603	1.68375	0.0253653
ENSG00000187942	LDLRAD2	1:21812265-21825221	0.030998	0.079904	0.269044
ENSG00000162585	FAAP20	1:2181639-2212951	11.7678	12.5918	0.223448
ENSG00000142798	HSPG2	1:21822244-21937310	1.6445	2.64245	0.0103125
ENSG00000067533	RRP15	1:218285293-218337983	7.0047	5.82608	0.0476035
ENSG00000092969	TGFB2	1:218345336-218444619	0.160509	0.083947	0.249926
ENSG00000143353	LYPLAL1	1:219173869-219432433	12.3636	12.8621	0.415343
ENSG00000215817	ZC3H11B	1:219608010-219613145	0.733776	1.72616	0.00216016
ENSG00000196660	SLC30A10	1:219685427-219958647	0.677108	0.411235	0.0976039
ENSG00000136628	EPRS	1:219968600-220046530	89.3109	104.332	1.68334e-05
ENSG00000142789	CELA3A	1:22001656-22012539	0	0.032737	0.196201
ENSG00000162813	BPNT1	1:220057482-220090462	20.3197	15.7429	0.000544715
ENSG00000067704	IARS2	1:220094132-220148041	54.5037	66.9504	9.64969e-06
ENSG00000118873	RAB3GAP2	1:220148293-220272453	23.5593	20.6679	0.0166434
ENSG00000070831	CDC42	1:22025493-22101360	103.476	116.482	0.000156976
ENSG00000116141	MARK1	1:220528183-220664461	6.44009	7.22273	0.146993
ENSG00000162817	C1orf115	1:220690363-220699153	2.02186	1.86521	0.496375
ENSG00000117791	43892	1:220748225-220784815	8.59048	8.86385	0.562663
ENSG00000186205	43891	1:220786913-220819659	6.86372	14.8041	1.50687e-08
ENSG00000136630	HLX	1:220879431-220885059	1.13048	1.77683	0.0290636
ENSG00000162552	WNT4	1:22117313-22143969	0.331087	0.36302	0.715419
ENSG00000143507	DUSP10	1:221701424-221742089	5.05814	5.47481	0.318726
ENSG00000143512	HHIPL2	1:222522258-222548104	0.484457	0.286255	0.128738
ENSG00000143498	TAF1A	1:222557902-222589933	8.68691	7.05247	0.0209295
ENSG00000154305	MIA3	1:222618097-222668007	4.70148	4.24005	0.251167
ENSG00000186063	AIDA	1:222654424-222713210	5.03133	3.61754	0.0104448
ENSG00000162819	BROX	1:222712553-222735196	19.6316	17.4028	0.0330047
ENSG00000157933	SKI	1:2228319-2310213	10.878	12.0606	0.10528
ENSG00000154309	DISP1	1:222872271-223005995	3.47104	3.05321	0.230534
ENSG00000187554	TLR5	1:223106856-223143248	0.42845	0.437594	0.918229
ENSG00000143502	SUSD4	1:223220819-223364178	1.92265	1.03636	0.00733713
ENSG00000203697	CAPN8	1:223538007-223665734	0.032615	0.01753	0.553051
ENSG00000162909	CAPN2	1:223701593-223776018	24.6919	23.4576	0.201859
ENSG00000143514	TP53BP2	1:223779893-223845954	16.4965	13.1169	0.00244249
ENSG00000143756	FBXO28	1:224114111-224162047	23.0836	20.438	0.0233537
ENSG00000143753	DEGS1	1:224175756-224193441	26.034	39.9537	1.382e-08
ENSG00000143748	NVL	1:224227334-224330189	18.9884	16.8026	0.0332916
ENSG00000184677	ZBTB40	1:22428838-22531157	8.12331	7.17868	0.11089
ENSG00000143771	CNIH4	1:224356858-224379459	34.776	24.9048	1.83562e-06
ENSG00000162923	WDR26	1:224385143-224437033	46.825	39.406	0.000366209
ENSG00000143786	CNIH3	1:224385160-224740554	2.5513	2.09671	0.148219
ENSG00000185842	DNAH14	1:224896262-225399292	68.1101	36.4323	5.80487e-15
ENSG00000143815	LBR	1:225401502-225428925	58.425	51.9946	0.00268723
ENSG00000154380	ENAH	1:225486835-225655698	31.4795	30.3777	0.286331
ENSG00000070886	EPHA8	1:22563489-22603595	2.07006	4.05425	0.000355156
ENSG00000143742	SRP9	1:225777813-225790468	172.39	142.585	2.02442e-08
ENSG00000143819	EPHX1	1:225810092-225845563	4.7918	5.19949	0.317
ENSG00000196187	TMEM63A	1:225840883-225882380	11.8302	9.10281	0.00317225
ENSG00000243709	LEFTY1	1:225886282-225911382	0.199706	0.096267	0.180048
ENSG00000143811	PYCR2	1:225919877-225924340	36.0523	27.0252	8.90369e-06
ENSG00000143768	LEFTY2	1:225936598-225941383	0.075503	0.013927	0.155285
ENSG00000143751	SDE2	1:225982702-225999343	31.443	26.1705	0.00112168
ENSG00000163041	H3F3A	1:226061851-226072007	125.759	62.4464	6.8565e-21
ENSG00000182827	ACBD3	1:226142127-226186741	5.08879	5.86412	0.118762
ENSG00000185155	MIXL1	1:226223618-226227054	0.119683	0	0.0403218
ENSG00000183814	LIN9	1:226231149-226309869	16.0214	14.5447	0.0867971
ENSG00000143799	PARP1	1:226360691-226408093	64.2762	56.112	0.000661201
ENSG00000203685	STUM	1:226548764-226609230	0.839899	0.522043	0.0825122
ENSG00000143772	ITPKB	1:226631690-226739323	2.9246	2.9321	0.973492
ENSG00000143801	PSEN2	1:226870184-226896105	13.3314	9.28553	0.000208797
ENSG00000163050	COQ8A	1:226897536-226987545	25.4293	24.8956	0.515523
ENSG00000143776	CDC42BPA	1:226989865-227318474	14.9839	11.3429	0.000956296
ENSG00000133216	EPHB2	1:22710839-22921500	3.44502	4.23208	0.073715
ENSG00000181450	ZNF678	1:227563543-227679626	11.5562	8.51193	0.00131662
ENSG00000143740	SNAP47	1:227728539-227781231	39.6687	30.7532	2.03343e-05
ENSG00000081692	JMJD4	1:227730425-227735411	12.4976	10.2064	0.0104329
ENSG00000143816	WNT9A	1:227918656-227947932	0.407855	0.318051	0.39287
ENSG00000154342	WNT3A	1:228006998-228061271	2.87989	2.06925	0.0336171
ENSG00000143761	ARF1	1:228082660-228099212	97.9498	122.914	2.016e-08
ENSG00000143793	C1orf35	1:228100726-228105411	2.4963	1.93948	0.0890894
ENSG00000162910	MRPL55	1:228106679-228109312	29.2952	27.7762	0.1625
ENSG00000143774	GUK1	1:228139962-228148984	35.303	27.2131	3.14212e-05
ENSG00000198835	GJC2	1:228149930-228159826	0.633716	0.203466	0.0116238
ENSG00000181873	IBA57	1:228165804-228197688	3.3946	4.92565	0.00625128
ENSG00000154358	OBSCN	1:228208063-228378876	2.80747	1.86151	0.0161467
ENSG00000154370	TRIM11	1:228393673-228406835	12.3991	8.75448	0.000392946
ENSG00000162931	TRIM17	1:228407935-228416861	0.249605	0.385046	0.217186
ENSG00000168148	HIST3H3	1:228424845-228425325	0.064638	0.119532	0.320104
ENSG00000181218	HIST3H2A	1:228456979-228457873	121.028	150.216	7.17842e-09
ENSG00000196890	HIST3H2BB	1:228458107-228463065	58.7183	89.5783	1.8275e-12
ENSG00000168159	RNF187	1:228487382-228496188	34.5327	28.1685	0.000347786
ENSG00000116574	RHOU	1:228735479-228746664	15.9844	15.418	0.408509
ENSG00000168118	RAB4A	1:229269328-229342480	9.95003	7.65565	0.00529751
ENSG00000213029	SPHAR	1:229305135-229305326	0.085051	0.101414	0.718169
ENSG00000154429	CCSAP	1:229321011-229343294	7.26503	6.07802	0.0495423
ENSG00000143632	ACTA1	1:229431245-229434098	0.103552	0.212542	0.173883
ENSG00000069248	NUP133	1:229440259-229508341	76.1175	65.353	0.000115423
ENSG00000135776	ABCB10	1:229516582-229558707	30.3208	23.7567	0.000132209
ENSG00000135801	TAF5L	1:229593111-229626047	12.4382	10.2884	0.0141328
ENSG00000135763	URB2	1:229626247-229660200	11.968	9.28815	0.00370398
ENSG00000143641	GALNT2	1:230057990-230282122	29.4087	24.9297	0.00281225
ENSG00000227868	TEX46	1:23010834-23019313	0.106127	0.125962	0.697708
ENSG00000004487	KDM1A	1:23019443-23083689	41.0972	41.8747	0.470756
ENSG00000177614	PGBD5	1:230314490-230426332	0.801996	0.655484	0.33984
ENSG00000135775	COG2	1:230642481-230693982	8.8015	6.30134	0.00193168
ENSG00000135744	AGT	1:230702523-230714122	0	0.054892	0.11874
ENSG00000135773	CAPN9	1:230747384-230802003	0.131749	0.044543	0.15269
ENSG00000119280	C1orf198	1:230837119-230869589	27.3632	26.2156	0.245498
ENSG00000169641	LUZP1	1:23084023-23177808	10.0023	10.2875	0.573348
ENSG00000143643	TTC13	1:230906243-230978875	9.84163	8.61559	0.0727843
ENSG00000173409	ARV1	1:230978981-231000733	16.1279	9.80881	2.77858e-06
ENSG00000182118	FAM89A	1:231018958-231040254	38.8123	43.1658	0.010435
ENSG00000119283	TRIM67	1:231162112-231221556	0.056922	0.018694	0.289143
ENSG00000143633	C1orf131	1:231223763-231277779	11.8849	12.3741	0.415141
ENSG00000116906	GNPAT	1:231241207-231277973	45.6325	40.4198	0.00452941
ENSG00000116903	EXOC8	1:231332753-231337852	6.12383	5.4411	0.16298
ENSG00000010072	SPRTN	1:231337104-231355023	7.77595	5.88337	0.00757857
ENSG00000135766	EGLN1	1:231363751-231422287	31.1013	33.1979	0.0916162
ENSG00000287856	AL445524.2	1:231363797-231565117	0.458259	0.724594	0.107352
ENSG00000116918	TSNAX	1:231528541-231566524	27.1038	21.2225	0.000219794
ENSG00000162946	DISC1	1:231626815-232041272	3.5193	2.94272	0.127469
ENSG00000179546	HTR1D	1:23191895-23194729	0.169364	0.040151	0.0749858
ENSG00000116151	MORN1	1:2321253-2391707	4.88266	3.90032	0.0464839
ENSG00000116991	SIPA1L2	1:232397965-232630120	5.48982	4.27126	0.0260627
ENSG00000135778	NTPCR	1:232950605-232983882	17.5401	13.4449	0.000723533
ENSG00000135749	PCNX2	1:232983435-233295725	11.3365	8.29527	0.00122446
ENSG00000125944	HNRNPR	1:23303771-23344336	20.1638	13.0216	2.80825e-06
ENSG00000143674	MAP3K21	1:233327724-233385148	34.6221	35.5138	0.389042
ENSG00000125945	ZNF436	1:23359448-23369836	8.19846	7.13199	0.0825012
ENSG00000135750	KCNK1	1:233614004-233672512	8.92787	7.57728	0.0460436
ENSG00000204219	TCEA3	1:23381061-23424740	0.235286	0.399481	0.15502
ENSG00000183780	SLC35F3	1:233904673-234324511	0.254035	0.237687	0.816263
ENSG00000088280	ASAP3	1:23428563-23484568	7.99719	6.40699	0.0195082
ENSG00000168275	COA6	1:234373456-234385068	9.55125	8.46965	0.0976656
ENSG00000059588	TARBP1	1:234391313-234479179	20.6103	20.8497	0.722619
ENSG00000168264	IRF2BP2	1:234604269-234609525	32.5055	26.7525	0.000638528
ENSG00000007968	E2F2	1:23506438-23531233	8.33876	9.14811	0.17439
ENSG00000173726	TOMM20	1:235109341-235128837	41.5334	40.9527	0.570204
ENSG00000188739	RBM34	1:235131183-235161283	11.6417	7.79599	0.000165101
ENSG00000054267	ARID4B	1:235131634-235328219	15.1528	15.2837	0.813304
ENSG00000152904	GGPS1	1:235246420-235344532	4.10393	4.75993	0.135523
ENSG00000285053	TBCE	1:235328399-235448952	1.34882	2.01236	0.0344445
ENSG00000284770	TBCE	1:235367360-235452443	20.6206	12.3474	2.9399e-07
ENSG00000162885	B3GALNT2	1:235447190-235504452	6.60052	6.14199	0.318537
ENSG00000168243	GNG4	1:235547685-235650754	8.58128	6.5572	0.0069705
ENSG00000117318	ID3	1:23557926-23559501	59.9981	92.9258	4.77357e-13
ENSG00000143669	LYST	1:235661041-235883640	8.84754	7.08597	0.0155822
ENSG00000116962	NID1	1:235975830-236065109	12.8783	7.90039	1.46279e-05
ENSG00000077585	GPR137B	1:236142505-236282013	3.92012	3.78471	0.652341
ENSG00000086619	ERO1B	1:236215555-236281985	14.9212	12.6693	0.0176924
ENSG00000186197	EDARADD	1:236348257-236502915	1.86743	1.49311	0.157807
ENSG00000116977	LGALS8	1:236518000-236606123	0.930821	2.35397	0.000424708
ENSG00000119285	HEATR1	1:236549005-236604516	55.4776	57.8621	0.130932
ENSG00000077522	ACTN2	1:236664141-236764631	2.67999	2.67326	0.975104
ENSG00000116984	MTR	1:236795292-236921278	18.2299	15.3955	0.00962024
ENSG00000142676	RPL11	1:23691742-23696835	100.982	102.554	0.376097
ENSG00000198626	RYR2	1:237042184-237833988	0.503686	0.91815	0.0396787
ENSG00000011007	ELOA	1:23743155-23762059	3.70042	3.49495	0.509247
ENSG00000057757	PITHD1	1:23778418-23788232	26.6577	25.9135	0.402813
ENSG00000116996	ZP4	1:237877864-237890922	0	0.011411	0.387851
ENSG00000011009	LYPLA2	1:23791145-23795539	20.2351	28.6265	4.36326e-06
ENSG00000117308	GALE	1:23795599-23800781	12.0259	16.9105	0.000111681
ENSG00000117305	HMGCL	1:23801885-23838620	26.6245	27.2883	0.449844
ENSG00000179163	FUCA1	1:23845077-23868294	12.7219	10.2678	0.00759857
ENSG00000157916	RER1	1:2391775-2405442	30.0157	24.9658	0.00129616
ENSG00000133019	CHRM3	1:239386565-239915452	1.59379	4.99392	1.08373e-06
ENSG00000189266	PNRC2	1:23956839-23963462	9.85953	8.19107	0.025376
ENSG00000188529	SRSF10	1:23964804-23980927	58.2094	52.7112	0.00683982
ENSG00000155816	FMN2	1:240014348-240475187	3.78113	2.68021	0.0169267
ENSG00000157911	PEX10	1:2403964-2413797	10.1112	13.7194	0.000697365
ENSG00000180875	GREM2	1:240489573-240612155	0.073161	0.027814	0.279515
ENSG00000142661	MYOM3	1:24056035-24112135	0.026608	0.010838	0.487378
ENSG00000182901	RGS7	1:240775515-241357230	0.944728	0.044438	0.000115195
ENSG00000142677	IL22RA1	1:24119771-24143140	0.021948	0.009274	0.531924
ENSG00000091483	FH	1:241497603-241519761	46.9674	45.5919	0.278845
ENSG00000117009	KMO	1:241532134-241595642	0.012394	0.040839	0.333918
ENSG00000185436	IFNLR1	1:24154168-24187959	7.31572	6.12211	0.0492269
ENSG00000054277	OPN3	1:241590102-241677376	2.63368	3.72717	0.016848
ENSG00000203668	CHML	1:241628853-241640254	21.6901	22.6397	0.279732
ENSG00000162843	WDR64	1:241652278-241802133	0.006994	0	0.478125
ENSG00000174371	EXO1	1:241847967-241895148	59.2343	60.3442	0.406993
ENSG00000197769	MAP1LC3C	1:241995490-241999073	1.04838	0.512953	0.0177302
ENSG00000180287	PLD5	1:242082986-242524696	0.015229	0.006493	0.594368
ENSG00000149527	PLCH2	1:2425980-2505532	0.030334	0.116381	0.130113
ENSG00000143702	CEP170	1:243124428-243255348	18.2431	23.4573	0.000334016
ENSG00000158055	GRHL3	1:24319322-24413772	0.839182	0.62488	0.203314
ENSG00000054282	SDCCAG8	1:243256034-243500091	5.8677	3.61067	0.000743748
ENSG00000117020	AKT3	1:243488233-243851449	12.8752	11.1362	0.036923
ENSG00000001460	STPG1	1:24356999-24416934	6.6073	4.49786	0.00215399
ENSG00000179456	ZBTB18	1:244048939-244057476	12.5605	12.7432	0.728148
ENSG00000001461	NIPAL3	1:24415802-24472976	3.58777	2.96781	0.110201
ENSG00000173728	C1orf100	1:244352635-244389663	0	0.015449	0.330862
ENSG00000035687	ADSS	1:244408494-244451909	27.5162	26.5505	0.310241
ENSG00000179397	CATSPERE	1:244454377-244641177	0.930881	1.08549	0.380687
ENSG00000121644	DESI2	1:244653103-244709033	66.0612	74.6089	0.000849531
ENSG00000203667	COX20	1:244835616-244845520	2.13336	1.61165	0.084741
ENSG00000153187	HNRNPU	1:244840638-244864560	42.3071	32.7107	1.22542e-05
ENSG00000203666	EFCAB2	1:244969705-245127164	1.85533	1.80262	0.78642
ENSG00000117602	RCAN3	1:24502351-24541040	4.18019	5.02605	0.0775704
ENSG00000162849	KIF26B	1:245154985-245709432	0.268601	0.256391	0.863694
ENSG00000184454	NCMAP	1:24556087-24609328	0.014769	0	0.339317
ENSG00000185420	SMYD3	1:245749342-246507312	11.1477	8.8602	0.00763107
ENSG00000133226	SRRM1	1:24631716-24673281	16.0525	8.38309	8.48824e-08
ENSG00000162851	TFB2M	1:246540561-246566261	6.76911	8.01298	0.050241
ENSG00000162852	CNST	1:246566444-246668595	7.11806	6.41493	0.178371
ENSG00000143653	SCCPDH	1:246724409-246768137	15.9885	12.8922	0.00390679
ENSG00000153207	AHCTF1	1:246839098-246931967	16.8651	13.3923	0.00219207
ENSG00000197472	ZNF695	1:246945547-247008093	5.55091	5.08429	0.278549
ENSG00000277462	ZNF670	1:247034637-247078811	2.62708	2.38676	0.386075
ENSG00000188295	ZNF669	1:247098588-247104372	1.98889	1.75977	0.349308
ENSG00000196418	ZNF124	1:247121975-247172016	14.3435	21.5623	4.16111e-06
ENSG00000162714	ZNF496	1:247297412-247331846	8.97708	4.44052	2.85113e-06
ENSG00000162711	NLRP3	1:247416156-247449108	0.011569	0	0.385268
ENSG00000169504	CLIC4	1:24745051-24844321	89.3703	104.894	1.14824e-05
ENSG00000162722	TRIM58	1:247857187-247880138	0.059095	0.258701	0.03722
ENSG00000238243	OR2W3	1:247895587-247896531	0.065801	0.11482	0.358985
ENSG00000203663	OR2L2	1:248030070-248042305	0.026246	0	0.233925
ENSG00000171180	OR2M4	1:248231417-248244679	0.005239	0	0.528825
ENSG00000175137	SH3BP5L	1:248810446-248825915	4.65706	3.5122	0.0234651
ENSG00000171161	ZNF672	1:248838210-248849517	2.8054	2.40612	0.207539
ENSG00000171163	ZNF692	1:248850006-248859144	11.4571	10.2237	0.0886669
ENSG00000185220	PGBD2	1:248906196-248919946	1.29588	0.935482	0.111115
ENSG00000020633	RUNX3	1:24899511-24965121	0.910489	0.49672	0.0392066
ENSG00000157881	PANK4	1:2508531-2526628	14.653	13.9793	0.326077
ENSG00000117614	SYF2	1:25219698-25232717	1.41978	1.25482	0.409332
ENSG00000117616	RSRP1	1:25242249-25338213	11.6776	8.23601	0.000493909
ENSG00000197921	HES5	1:2528745-2530263	1.61623	3.26807	0.000637951
ENSG00000183726	TMEM50A	1:25338317-25362361	21.4713	15.65	6.63563e-05
ENSG00000188672	RHCE	1:25361689-25430192	0.700944	0.550638	0.301785
ENSG00000204178	MACO1	1:25430858-25500209	7.38406	5.33557	0.00397943
ENSG00000157978	LDLRAP1	1:25543580-25568886	1.24291	2.68704	0.000781625
ENSG00000157873	TNFRSF14	1:2555639-2565382	0.068731	0.107512	0.441945
ENSG00000117643	MAN1C1	1:25617468-25786207	1.3354	1.36839	0.839812
ENSG00000162430	SELENON	1:25800176-25818221	8.74273	6.31556	0.00233145
ENSG00000127423	AUNIP	1:25808635-25859458	23.0586	23.1984	0.836214
ENSG00000117640	MTFR1L	1:25818640-25832942	17.7115	13.6007	0.000731688
ENSG00000182749	PAQR7	1:25861210-25871253	3.41303	3.38728	0.917843
ENSG00000157870	PRXL2B	1:2586491-2591469	2.79695	2.78818	0.968348
ENSG00000142606	MMEL1	1:2586806-2633016	0.934915	1.87589	0.00456093
ENSG00000117632	STMN1	1:25884181-25906991	42.8442	45.7227	0.0596787
ENSG00000158006	PAFAH2	1:25959767-25998117	2.63571	2.98338	0.269508
ENSG00000158008	EXTL1	1:26019884-26036807	0.826098	1.1903	0.096098
ENSG00000158014	SLC30A2	1:26037252-26046133	0.030613	0	0.207415
ENSG00000158022	TRIM63	1:26051304-26068436	0.052697	0.047303	0.862144
ENSG00000175087	PDIK1L	1:26111165-26125555	8.71616	8.33713	0.444307
ENSG00000197245	FAM110D	1:26159079-26163962	0.220195	0.219176	0.986766
ENSG00000282872	C1orf232	1:26164161-26168581	0	0.061611	0.103995
ENSG00000236782	AL391650.1	1:26169492-26172210	0.316278	0.694066	0.0300084
ENSG00000142684	ZNF593	1:26169908-26170873	6.51264	9.11513	0.00164883
ENSG00000142675	CNKSR1	1:26177484-26189884	0.389076	0.336949	0.584393
ENSG00000188782	CATSPER4	1:26190561-26202968	0.032522	0	0.197292
ENSG00000130695	CEP85	1:26234200-26278808	25.3866	24.1193	0.197706
ENSG00000142669	SH3BGRL3	1:26280086-26301054	2.26999	2.48137	0.423988
ENSG00000158062	UBXN11	1:26281328-26318363	9.38074	9.05843	0.516314
ENSG00000169442	CD52	1:26317958-26320523	0.265638	0.058469	0.0337797
ENSG00000176092	CRYBG2	1:26321698-26360080	1.81923	1.06722	0.0153756
ENSG00000215912	TTC34	1:2635976-2801717	0.234889	0.138186	0.242036
ENSG00000117682	DHDDS	1:26432282-26471306	12.329	12.0994	0.665925
ENSG00000198830	HMGN2	1:26472440-26476642	152.615	59.35	1.37608e-26
ENSG00000117676	RPS6KA1	1:26529761-26575030	14.7547	13.3869	0.0948429
ENSG00000117713	ARID1A	1:26693236-26782104	4.47802	3.66967	0.074336
ENSG00000060642	PIGV	1:26787472-26798398	3.81403	6.2033	0.000588754
ENSG00000204160	ZDHHC18	1:26826688-26857604	8.92823	7.30524	0.0229396
ENSG00000175793	SFN	1:26863149-26864456	1.37627	3.46789	7.02012e-05
ENSG00000142751	GPN2	1:26876132-26890283	8.28025	7.44627	0.148995
ENSG00000198746	GPATCH3	1:26890488-26900467	3.57454	3.49088	0.759883
ENSG00000090273	NUDC	1:26900238-26946871	8.51228	7.40311	0.0781323
ENSG00000175707	KDF1	1:26949562-26960468	0.117101	0	0.0418373
ENSG00000253368	TRNP1	1:26993692-27000886	6.84581	5.90967	0.0910481
ENSG00000158246	TENT5B	1:27005020-27012850	3.37284	5.91618	0.000249146
ENSG00000090020	SLC9A1	1:27098809-27166981	1.11119	0.646038	0.0384063
ENSG00000142784	WDTC1	1:27234632-27308636	7.31773	5.99202	0.0339527
ENSG00000186501	TMEM222	1:27322145-27336400	6.10967	6.13345	0.942728
ENSG00000142765	SYTL1	1:27342020-27353937	6.3855	4.15111	0.00119922
ENSG00000142733	MAP3K6	1:27354067-27366961	4.58694	3.92938	0.129281
ENSG00000174950	CD164L2	1:27379176-27383333	0.078272	0.459569	0.00699188
ENSG00000181773	GPR3	1:27392622-27395814	1.22739	1.53134	0.192464
ENSG00000158195	WASF2	1:27404230-27490167	15.2449	15.9603	0.319672
ENSG00000126705	AHDC1	1:27534035-27604431	0.964758	0.956825	0.951572
ENSG00000000938	FGR	1:27612064-27635185	0.035371	0	0.183553
ENSG00000126709	IFI6	1:27666064-27672198	41.5275	20.0435	2.19381e-13
ENSG00000009780	FAM76A	1:27725979-27763122	14.4025	12.6255	0.041996
ENSG00000117758	STX12	1:27773219-27824443	35.6404	29.405	0.000483898
ENSG00000117751	PPP1R8	1:27830782-27851676	26.2898	23.8456	0.0406262
ENSG00000130775	THEMIS2	1:27872543-27886685	2.54823	1.77635	0.0314323
ENSG00000117748	RPA2	1:27891524-27914746	91.3194	76.0647	5.54142e-06
ENSG00000130768	SMPDL3B	1:27935000-27959157	13.8793	7.48262	5.57114e-07
ENSG00000158156	XKR8	1:27959462-27968096	10.37	6.81774	0.000195414
ENSG00000158161	EYA3	1:27970344-28088637	28.6876	31.285	0.0447268
ENSG00000169403	PTAFR	1:28147166-28193936	0.226165	0.0485	0.0431732
ENSG00000126698	DNAJC8	1:28199456-28233029	124.835	111.177	0.000137455
ENSG00000130770	ATP5IF1	1:28236109-28246906	3.57917	3.0678	0.166716
ENSG00000130766	SESN2	1:28259518-28282491	32.8872	13.7137	1.06263e-13
ENSG00000130772	MED18	1:28316617-28335965	10.8802	6.00641	5.12802e-06
ENSG00000204138	PHACTR4	1:28369582-28500364	14.2699	11.8243	0.0106588
ENSG00000180198	RCC1	1:28505943-28539300	69.169	69.17	0.999253
ENSG00000180098	TRNAU1AP	1:28553085-28581842	16.6583	13.3549	0.00295187
ENSG00000120656	TAF12	1:28586962-28643085	36.9962	39.0803	0.113601
ENSG00000188060	RAB42	1:28592200-28595443	0.03091	0	0.205787
ENSG00000162419	GMEB1	1:28668732-28719353	5.44093	7.65757	0.00267273
ENSG00000198492	YTHDF2	1:28736621-28769775	27.3021	17.3477	1.69854e-07
ENSG00000116329	OPRD1	1:28812142-28871267	1.0272	0.831221	0.276818
ENSG00000159023	EPB41	1:28887091-29120046	29.1123	23.5892	0.000552482
ENSG00000253304	TMEM200B	1:28914552-29124749	1.09888	1.32748	0.269298
ENSG00000116350	SRSF4	1:29147743-29181900	28.355	14.951	3.84114e-10
ENSG00000116353	MECR	1:29192873-29230942	4.86517	5.68731	0.0992698
ENSG00000060656	PTPRU	1:29236516-29326813	46.8493	53.3843	0.00174902
ENSG00000142611	PRDM16	1:3069168-3438621	1.34108	0.830064	0.0399843
ENSG00000162510	MATN1	1:30711277-30723585	0.195565	0.191308	0.942347
ENSG00000162511	LAPTM5	1:30732469-30757774	0.113142	0.163892	0.426117
ENSG00000162512	SDC3	1:30869466-30908758	15.1374	16.3414	0.143063
ENSG00000134644	PUM1	1:30931506-31065991	46.051	43.8515	0.121381
ENSG00000084628	NKAIN1	1:31179745-31239887	0.804004	0.757133	0.720579
ENSG00000060688	SNRNP40	1:31259568-31296788	99.3322	67.7158	4.62465e-12
ENSG00000121766	ZCCHC17	1:31296982-31364953	30.7986	23.0215	2.08634e-05
ENSG00000121769	FABP3	1:31365625-31376850	0.46052	0.280552	0.150747
ENSG00000168528	SERINC2	1:31409565-31434680	6.32739	4.55501	0.0058467
ENSG00000142910	TINAGL1	1:31576485-31587686	0.087349	0.065012	0.605286
ENSG00000121764	HCRTR1	1:31617686-31632518	0.069355	0.007228	0.130294
ENSG00000162517	PEF1	1:31629866-31644896	105.987	105.633	0.809248
ENSG00000084636	COL16A1	1:31652263-31704319	0.252551	0.196856	0.480493
ENSG00000121753	ADGRB2	1:31727117-31764893	14.0273	11.0938	0.003552
ENSG00000134668	SPOCD1	1:31790422-31816051	1.71517	1.60443	0.586476
ENSG00000184007	PTP4A2	1:31906421-31944856	17.2617	15.2337	0.0366072
ENSG00000121774	KHDRBS1	1:32013868-32060850	45.5798	40.6184	0.00602372
ENSG00000121775	TMEM39B	1:32072031-32102866	10.6252	6.85964	0.000121255
ENSG00000025800	KPNA6	1:32108056-32176563	27.9401	27.6812	0.738492
ENSG00000084652	TXLNA	1:32179675-32198285	21.671	19.3931	0.03671
ENSG00000160050	CCDC28B	1:32200386-32205387	7.56419	5.48549	0.00393603
ENSG00000160055	TMEM234	1:32204769-32231602	8.59152	10.9246	0.00642592
ENSG00000160051	IQCC	1:32205661-32208687	2.07048	1.77307	0.257301
ENSG00000222046	DCDC2B	1:32209094-32216196	0.13979	0.205286	0.37175
ENSG00000084623	EIF3I	1:32221928-32231604	180.737	203.561	6.53793e-06
ENSG00000183615	FAM167B	1:32247222-32248856	0.079128	0.097193	0.686414
ENSG00000182866	LCK	1:32251239-32286165	0.122	0.053491	0.230628
ENSG00000116478	HDAC1	1:32292083-32333635	18.5955	17.6862	0.259093
ENSG00000175130	MARCKSL1	1:32333839-32336233	47.5589	55.2251	0.000580782
ENSG00000162526	TSSK3	1:32351521-32364312	1.51792	0.979516	0.0424626
ENSG00000225828	FAM229A	1:32361270-32364278	3.65182	2.53981	0.0147275
ENSG00000160058	BSDC1	1:32365103-32394731	36.8772	29.2165	7.66797e-05
ENSG00000273274	ZBTB8B	1:32465072-32496686	0.287319	0.157302	0.17205
ENSG00000176261	ZBTB8OS	1:32538952-32650903	13.4182	10.8836	0.00741897
ENSG00000160062	ZBTB8A	1:32539427-32605941	5.97528	6.92223	0.0896927
ENSG00000162521	RBBP4	1:32651142-32686211	48.9883	47.9537	0.393997
ENSG00000162520	SYNC	1:32651157-32703596	3.66866	4.65096	0.0425176
ENSG00000162522	KIAA1522	1:32741830-32774970	5.48642	7.99387	0.00127018
ENSG00000134684	YARS	1:32775237-32818153	58.7218	44.6931	5.85829e-07
ENSG00000116497	S100PBP	1:32812852-32858875	15.7166	15.7354	0.971289
ENSG00000160097	FNDC5	1:32862268-32872482	0.625142	1.40834	0.0051669
ENSG00000121905	HPCA	1:32885994-32901473	1.18992	1.75426	0.0476693
ENSG00000121900	TMEM54	1:32894594-32901438	19.7566	18.0154	0.0742494
ENSG00000116514	RNF19B	1:32936445-32964685	20.2485	15.3014	0.000262422
ENSG00000004455	AK2	1:33007940-33080996	85.5725	85.2625	0.813397
ENSG00000142920	AZIN2	1:33024080-33123492	6.28399	4.7823	0.0140688
ENSG00000116525	TRIM62	1:33145399-33182059	1.19582	0.924658	0.186769
ENSG00000160094	ZNF362	1:33256492-33300719	7.56351	6.39668	0.0560605
ENSG00000184389	A3GALT2	1:33306766-33321098	0.030392	0	0.208639
ENSG00000134686	PHC2	1:33323623-33431052	9.91565	10.529	0.298215
ENSG00000121903	ZSCAN20	1:33472645-33496507	4.02108	4.96447	0.0547506
ENSG00000121904	CSMD2	1:33513999-34165842	0.013435	0.029988	0.496461
ENSG00000130762	ARHGEF16	1:3454665-3481113	5.74706	5.1534	0.19827
ENSG00000163866	SMIM12	1:34712737-34859755	2.70511	2.17126	0.110607
ENSG00000189280	GJB5	1:34755047-34758512	0.041575	0.019913	0.462371
ENSG00000188910	GJB3	1:34781214-34786369	0.014184	0.013247	0.952112
ENSG00000116544	DLGAP3	1:34865436-34929650	0.385709	0.222409	0.150251
ENSG00000162591	MEGF6	1:3487951-3611508	1.43263	2.0314	0.0511382
ENSG00000284773	AC114490.3	1:34974356-34985313	0.315247	0.227472	0.346759
ENSG00000243749	TMEM35B	1:34981535-34985353	7.37661	4.60348	0.00035741
ENSG00000163867	ZMYM6	1:34986165-35031945	4.50785	4.86899	0.350608
ENSG00000197056	ZMYM1	1:35019583-35120735	38.7642	31.1357	0.000106422
ENSG00000116560	SFPQ	1:35176378-35193145	34.3763	30.3558	0.00860358
ENSG00000146463	ZMYM4	1:35268967-35422058	28.6211	19.6691	1.63252e-06
ENSG00000142687	KIAA0319L	1:35433492-35557950	16.2528	10.459	1.05947e-05
ENSG00000020129	NCDN	1:35557473-35567274	11.7376	9.87045	0.0232059
ENSG00000116819	TFAP2E	1:35573314-35595328	0.099122	0.152769	0.387611
ENSG00000126067	PSMB2	1:35599541-35641526	38.1681	35.4927	0.0563688
ENSG00000142686	C1orf216	1:35713877-35718894	0.219148	0.155981	0.401029
ENSG00000092853	CLSPN	1:35720218-35769981	3.77299	3.78404	0.96575
ENSG00000134698	AGO4	1:35808016-35857890	5.03777	4.32804	0.121455
ENSG00000092847	AGO1	1:35869808-35930532	3.57371	2.70438	0.0399258
ENSG00000126070	AGO3	1:35930718-36072500	5.08381	5.42501	0.393405
ENSG00000092850	TEKT2	1:36084094-36088275	0.180708	0.233109	0.487537
ENSG00000116863	ADPRHL2	1:36088892-36093932	13.3726	9.893	0.000843081
ENSG00000171812	COL8A2	1:36095239-36125222	0.165348	0.117737	0.453608
ENSG00000054116	TRAPPC3	1:36136570-36156053	14.1541	12.3307	0.0371335
ENSG00000116871	MAP7D1	1:36155579-36180849	15.4925	9.93249	1.29966e-05
ENSG00000054118	THRAP3	1:36202476-36305357	9.16369	6.80546	0.00337678
ENSG00000158109	TPRG1L	1:3625015-3630127	6.1875	5.12385	0.0539343
ENSG00000214193	SH3D21	1:36306387-36329380	2.17773	2.27684	0.662949
ENSG00000116213	WRAP73	1:3630767-3707610	16.8751	14.3572	0.0141939
ENSG00000142694	EVA1B	1:36322031-36324154	11.3302	9.396	0.0183932
ENSG00000196182	STK40	1:36339624-36385896	10.4289	7.94388	0.00376238
ENSG00000181817	LSM10	1:36391238-36397908	30.7292	30.5046	0.778605
ENSG00000116885	OSCP1	1:36415827-36450451	9.15428	8.00751	0.0790493
ENSG00000116898	MRPS15	1:36455718-36464384	31.0486	31.5049	0.602797
ENSG00000119535	CSF3R	1:36466043-36483278	0.12223	0.101181	0.677314
ENSG00000078900	TP73	1:3652516-3736201	1.30963	0.816281	0.0434439
ENSG00000163873	GRIK3	1:36795527-37034515	0.013092	0.037702	0.379592
ENSG00000162592	CCDC27	1:3738104-3771645	1.24617	1.31647	0.681036
ENSG00000163874	ZC3H12A	1:37474580-37484377	3.538	5.01858	0.008054
ENSG00000163875	MEAF6	1:37492575-37514774	22.3228	26.2959	0.00417293
ENSG00000163877	SNIP1	1:37534449-37554293	3.14217	4.18953	0.026912
ENSG00000163879	DNALI1	1:37556919-37595967	0.661562	0.994683	0.0939458
ENSG00000134697	GNL2	1:37566816-37595937	29.8108	33.7628	0.00896776
ENSG00000169218	RSPO1	1:37611350-37634892	0.032038	0	0.199785
ENSG00000116922	C1orf109	1:37681570-37692249	15.4576	17.1175	0.0690545
ENSG00000134690	CDCA8	1:37692481-37709719	14.2285	11.5246	0.00612177
ENSG00000183317	EPHA10	1:37713880-37765133	0.872477	0.653525	0.203063
ENSG00000235169	SMIM1	1:3772761-3775982	2.61386	3.07118	0.177263
ENSG00000130764	LRRC47	1:3778559-3796498	15.843	14.9297	0.228299
ENSG00000185090	MANEAL	1:37793802-37801137	6.22677	5.21267	0.0632798
ENSG00000196449	YRDC	1:37802945-37808208	30.8071	26.8096	0.00652428
ENSG00000197982	C1orf122	1:37806979-37809454	22.6583	16.8065	8.63436e-05
ENSG00000188786	MTF1	1:37809574-37859592	2.69272	2.79123	0.692222
ENSG00000204084	INPP5B	1:37860697-37947057	3.40483	2.89154	0.157264
ENSG00000183431	SF3A3	1:37956975-37990075	39.193	39.0441	0.863892
ENSG00000183386	FHL3	1:37996770-38005606	3.59988	3.36082	0.44902
ENSG00000183520	UTP11	1:38009171-38024820	18.6886	18.8848	0.756327
ENSG00000185668	POU3F1	1:38044611-38046794	0.752978	1.15411	0.0692872
ENSG00000116198	CEP104	1:3812086-3857214	13.1821	11.0063	0.0154097
ENSG00000169598	DFFB	1:3857267-3885429	2.93297	5.19638	0.000386978
ENSG00000116954	RRAGC	1:38838198-38859772	6.28249	3.06087	2.23346e-05
ENSG00000214114	MYCBP	1:38862493-38873368	3.06063	6.08791	4.02079e-05
ENSG00000274944	AL139260.3	1:38864501-38881617	0	0.008748	0.437372
ENSG00000131233	GJA9	1:38874451-38881587	0	0.025996	0.235606
ENSG00000158315	RHBDL2	1:38885807-38941830	0.016511	0.023183	0.746558
ENSG00000198912	C1orf174	1:3889125-3900293	2.98122	2.98759	0.977646
ENSG00000174574	AKIRIN1	1:38991276-39006059	39.4965	33.4466	0.000968955
ENSG00000168653	NDUFS5	1:39026318-39050348	11.575	13.2184	0.0471278
ENSG00000127603	MACF1	1:39081316-39487177	19.2936	16.2277	0.00739909
ENSG00000183682	BMP8A	1:39491562-39529869	0.996054	0.915918	0.601378
ENSG00000090621	PABPC4	1:39560816-39576790	29.6013	36.9889	0.000115052
ENSG00000163909	HEYL	1:39623435-39639643	0.692274	0.485947	0.180133
ENSG00000116981	NT5C1A	1:39659121-39672038	2.14622	2.05197	0.668596
ENSG00000116983	HPCAL4	1:39678648-39691485	6.26952	5.22097	0.0577018
ENSG00000084072	PPIE	1:39692182-39763914	31.9634	32.7935	0.400951
ENSG00000116985	BMP8B	1:39757182-39788865	3.28124	3.23075	0.841868
ENSG00000198754	OXCT2	1:39769523-39771348	0.249074	0.111635	0.125044
ENSG00000043514	TRIT1	1:39838110-39883511	12.6926	13.1802	0.428269
ENSG00000116990	MYCL	1:39895426-39902256	2.47424	4.22339	0.0013691
ENSG00000168389	MFSD2A	1:39955112-39969968	3.21966	1.97116	0.0052335
ENSG00000131236	CAP1	1:40040233-40072649	121.589	99.4806	1.75232e-07
ENSG00000131238	PPT1	1:40071461-40097727	15.3859	14.6617	0.308031
ENSG00000117000	RLF	1:40161387-40240921	10.2073	8.74393	0.0443968
ENSG00000084073	ZMPSTE24	1:40258236-40294180	32.4439	22.8395	1.56961e-06
ENSG00000049089	COL9A2	1:40300489-40317813	1.53793	0.979019	0.0378799
ENSG00000084070	SMAP2	1:40344850-40423326	17.5814	15.7436	0.0528436
ENSG00000187801	ZFP69B	1:40450102-40463718	2.22998	1.38695	0.0152761
ENSG00000187815	ZFP69	1:40477290-40496343	2.4139	2.25964	0.533689
ENSG00000164002	EXO5	1:40508741-40516556	0.731339	0.328206	0.025647
ENSG00000117010	ZNF684	1:40531573-40548167	3.42094	1.26943	4.36471e-05
ENSG00000117016	RIMS3	1:40620680-40665682	5.75113	5.90859	0.667905
ENSG00000066136	NFYC	1:40643509-40771603	15.171	15.5959	0.509215
ENSG00000117013	KCNQ4	1:40783787-40840452	0.390257	0.333976	0.559155
ENSG00000179862	CITED4	1:40861051-40862366	1.1378	1.25911	0.501264
ENSG00000171793	CTPS1	1:40979688-41012565	32.0764	33.0646	0.336518
ENSG00000171790	SLFNL1	1:41015597-41023237	0.02286	0.077349	0.212958
ENSG00000010803	SCMH1	1:41027200-41242154	13.9972	11.3332	0.00634749
ENSG00000204060	FOXO6	1:41361922-41383590	2.39981	2.17996	0.402493
ENSG00000127124	HIVEP3	1:41506365-42036009	0.952264	1.07033	0.48077
ENSG00000284895	AC119676.1	1:41585306-41628816	0.063585	0	0.10015
ENSG00000198815	FOXJ3	1:42176539-42335877	12.7213	12.0627	0.307508
ENSG00000177181	RIMKLA	1:42380792-42424232	0.745983	0.446069	0.0806834
ENSG00000066185	ZMYND12	1:42430329-42460284	0.418631	1.05166	0.00683963
ENSG00000127125	PPCS	1:42456117-42473385	8.09471	8.4835	0.429713
ENSG00000186409	CCDC30	1:42463180-42657190	0.918839	0.693321	0.202365
ENSG00000171960	PPIH	1:42658423-42676758	43.0315	51.3561	0.000195354
ENSG00000065978	YBX1	1:42682418-42703805	28.7253	26.934	0.112351
ENSG00000164007	CLDN19	1:42733093-42740254	0.026521	0	0.232098
ENSG00000117385	P3H1	1:42746335-42767084	20.8901	17.1639	0.00291967
ENSG00000164008	C1orf50	1:42767249-42779491	1.26709	1.29216	0.872652
ENSG00000274386	TMEM269	1:42785007-42816619	0.128715	0.161251	0.588334
ENSG00000177868	SVBP	1:42807052-42828990	6.13137	1.33969	8.89218e-09
ENSG00000164010	ERMAP	1:42817122-42844991	3.25517	2.45791	0.0455432
ENSG00000164011	ZNF691	1:42846573-42852477	2.9095	2.10615	0.0355575
ENSG00000117394	SLC2A1	1:42925375-42959176	4.91207	5.68056	0.116691
ENSG00000186973	FAM183A	1:43120040-43156396	0.956952	0.313852	0.00414418
ENSG00000117395	EBNA1BP2	1:43164175-43270936	20.7771	19.6186	0.193756
ENSG00000243710	CFAP57	1:43172149-43254358	0.062697	0.102021	0.424307
ENSG00000253313	C1orf210	1:43281883-43285617	0.031554	0.138575	0.093389
ENSG00000117400	MPL	1:43337849-43352772	0.016744	0.029398	0.5963
ENSG00000066322	ELOVL1	1:43354656-43368074	19.931	18.9665	0.25041
ENSG00000117399	CDC20	1:43358981-43363203	77.2981	71.691	0.0129795
ENSG00000159479	MED8	1:43383917-43389808	5.216	5.5639	0.390892
ENSG00000198198	SZT2	1:43389882-43454247	6.53628	5.58663	0.0822097
ENSG00000178922	HYI	1:43451003-43453989	7.02297	6.78271	0.566537
ENSG00000142949	PTPRF	1:43525187-43623666	11.2588	9.83401	0.057198
ENSG00000066135	KDM4A	1:43650149-43705518	13.6466	9.11109	6.98768e-05
ENSG00000126091	ST3GAL3	1:43705824-43931165	4.06831	2.9822	0.0215562
ENSG00000117407	ARTN	1:43933320-43937240	0.498066	1.58793	0.000590646
ENSG00000117408	IPO13	1:43946950-43968022	12.6847	9.73868	0.00241489
ENSG00000132768	DPH2	1:43970000-43973369	10.5968	12.832	0.0126655
ENSG00000117410	ATP6V0B	1:43974487-43978295	59.0373	46.4834	3.42458e-06
ENSG00000117411	B4GALT2	1:43978943-43991170	45.2901	49.6555	0.0145616
ENSG00000196517	SLC6A9	1:43979362-44031467	3.07546	3.59371	0.163103
ENSG00000159214	CCDC24	1:43991359-43996528	4.15925	2.25289	0.00060191
ENSG00000178028	DMAP1	1:44213455-44220681	11.061	10.138	0.163409
ENSG00000117419	ERI3	1:44221070-44355260	45.0298	55.5573	2.34229e-05
ENSG00000187147	RNF220	1:44405194-44651724	32.0762	33.2908	0.260805
ENSG00000126106	TMEM53	1:44631375-44674481	4.29075	5.81494	0.0105808
ENSG00000198520	ARMH1	1:44674692-44725591	0.470359	0.300843	0.175231
ENSG00000142945	KIF2C	1:44739818-44767767	41.09	32.5355	4.19792e-05
ENSG00000142937	RPS8	1:44775251-44778779	1928.54	2295.85	2.45758e-24
ENSG00000142959	BEST4	1:44783585-44788170	0.052478	0.025504	0.425452
ENSG00000173846	PLK3	1:44800377-44805990	2.33842	1.92622	0.164762
ENSG00000188396	TCTEX1D4	1:44805913-44806675	0.122109	0.22974	0.195257
ENSG00000222009	BTBD19	1:44808202-44815585	1.27247	0.261045	0.000302013
ENSG00000117425	PTCH2	1:44819844-44843253	0.506099	0.316798	0.151284
ENSG00000070785	EIF2B3	1:44850522-44986722	31.2233	28.6229	0.044403
ENSG00000126107	HECTD3	1:45002540-45011324	7.32379	5.78942	0.0186035
ENSG00000126088	UROD	1:45003024-45015575	48.9007	49.0571	0.871608
ENSG00000162415	ZSWIM5	1:45016399-45306209	2.80938	1.81457	0.012557
ENSG00000284733	OR4F29	1:450703-451697	0.040923	0.105013	0.22176
ENSG00000186603	HPDL	1:45326905-45328533	0.038172	0.003149	0.212634
ENSG00000132781	MUTYH	1:45329163-45340470	15.3901	19.7815	0.000687371
ENSG00000132773	TOE1	1:45340052-45343973	8.45111	9.15069	0.223867
ENSG00000070759	TESK2	1:45343883-45491163	6.22634	5.29869	0.081812
ENSG00000280670	CCDC163	1:45493866-45500079	2.64692	1.63665	0.00968542
ENSG00000132763	MMACHC	1:45500300-45513382	4.82735	5.71566	0.0815534
ENSG00000117450	PRDX1	1:45511036-45523047	400.307	388.37	0.0183592
ENSG00000117448	AKR1A1	1:45550543-45570049	32.6426	39.1091	0.00053728
ENSG00000132780	NASP	1:45583846-45618904	15.164	12.0997	0.00349344
ENSG00000159588	CCDC17	1:45620044-45624057	0.146728	0.251979	0.223997
ENSG00000159592	GPBP1L1	1:45627304-45688113	43.8902	43.602	0.764353
ENSG00000159596	TMEM69	1:45688181-45694436	26.1796	30.2912	0.00527949
ENSG00000197429	IPP	1:45689713-45765681	7.42721	7.90617	0.336892
ENSG00000086015	MAST2	1:45786987-46036122	9.5268	6.80014	0.00138473
ENSG00000117461	PIK3R3	1:46040140-46133036	4.48764	4.30814	0.587801
ENSG00000117472	TSPAN1	1:46175073-46185962	0.186798	0.045839	0.0681055
ENSG00000085998	POMGNT1	1:46188682-46220305	19.7253	17.6417	0.0423961
ENSG00000171357	LURAP1	1:46203334-46224866	1.65986	1.48275	0.412919
ENSG00000085999	RAD54L	1:46246461-46278480	19.9065	14.012	3.55063e-05
ENSG00000132128	LRRC41	1:46248092-46316776	14.5026	15.3162	0.263789
ENSG00000173660	UQCRH	1:46303698-46316776	202.066	250.397	2.97233e-11
ENSG00000117481	NSUN4	1:46322521-46365152	5.20286	5.27354	0.826875
ENSG00000117480	FAAH	1:46394317-46413848	1.04084	1.11045	0.66002
ENSG00000197587	DMBX1	1:46506996-46516118	2.77087	1.84925	0.0176818
ENSG00000162456	KNCN	1:46545644-46551527	0.013401	0	0.357608
ENSG00000196581	AJAP1	1:4654732-4792534	0	0.002489	0.645971
ENSG00000079277	MKNK1	1:46557007-46616843	6.01549	5.12794	0.0878173
ENSG00000142961	MOB3C	1:46607715-46616891	0.176945	0.036637	0.0610073
ENSG00000123472	ATPAF1	1:46632737-46673867	22.7865	17.8712	0.000495882
ENSG00000186118	TEX38	1:46668855-46673594	0.077317	0.102585	0.592786
ENSG00000159658	EFCAB14	1:46675159-46719114	15.2456	16.159	0.231809
ENSG00000186377	CYP4X1	1:47023669-47050751	0.438718	1.53258	0.000453784
ENSG00000186160	CYP4Z1	1:47067231-47118318	0.043142	0.013431	0.328993
ENSG00000162365	CYP4A22	1:47137435-47149735	0	0.005255	0.528303
ENSG00000162367	TAL1	1:47216290-47232220	0.049632	0.017419	0.330535
ENSG00000123473	STIL	1:47250139-47314147	21.6259	17.6271	0.00203825
ENSG00000162368	CMPK1	1:47333797-47378839	32.2698	22.0412	5.32882e-07
ENSG00000186790	FOXE3	1:47416285-47418052	0.017585	0	0.306645
ENSG00000186564	FOXD2	1:47436017-47440691	1.82092	2.22828	0.160428
ENSG00000269113	TRABD2B	1:47760528-47997385	0.185632	0.305127	0.216056
ENSG00000117834	SLC5A9	1:48222685-48248644	0	0.007704	0.460652
ENSG00000132122	SPATA6	1:48295373-48472208	3.3567	2.3184	0.016465
ENSG00000186094	AGBL4	1:48532854-50023954	0.005058	0.062564	0.134501
ENSG00000162373	BEND5	1:48727519-48776969	0.641277	1.77324	0.000781586
ENSG00000142700	DMRTA2	1:50417550-50423443	0.535697	0.009428	0.000924311
ENSG00000185104	FAF1	1:50437028-50960267	27.7459	33.0096	0.00137748
ENSG00000123080	CDKN2C	1:50960745-50974634	10.915	11.1382	0.659569
ENSG00000204006	C1orf185	1:51102221-51148086	0.025538	0.038	0.648554
ENSG00000123091	RNF11	1:51236273-51273447	25.841	23.0326	0.0231945
ENSG00000085831	TTC39A	1:51287258-51345116	8.81131	6.46464	0.0030327
ENSG00000085832	EPS15	1:51354263-51519266	37.7389	42.299	0.00776506
ENSG00000117859	OSBPL9	1:51577179-51798427	45.8918	46.5914	0.527066
ENSG00000078618	NRDC	1:51789191-51878937	33.777	38.4536	0.0051116
ENSG00000169213	RAB3B	1:51907956-51990700	4.8115	2.71744	0.000538644
ENSG00000117862	TXNDC12	1:52020131-52056171	33.7451	32.1422	0.16807
ENSG00000198841	KTI12	1:52032103-52033816	15.6711	16.1952	0.440101
ENSG00000134717	BTF3L4	1:52056199-52090716	23.5831	23.3739	0.766222
ENSG00000157077	ZFYVE9	1:52141236-52346686	7.32935	7.15342	0.667234
ENSG00000154222	CC2D1B	1:52345723-52366193	8.33782	8.14404	0.658429
ENSG00000085840	ORC1	1:52372829-52404423	17.9405	17.9796	0.944989
ENSG00000134744	TUT4	1:52404576-52553487	21.1815	21.1451	0.952583
ENSG00000134748	PRPF38A	1:52404602-52420836	5.35944	5.94842	0.207059
ENSG00000116157	GPX7	1:52602371-52609051	0.075219	0.070882	0.906155
ENSG00000162377	COA7	1:52684449-52698347	6.91953	5.37085	0.0155123
ENSG00000162378	ZYG11B	1:52726453-52827336	16.7403	17.13	0.555068
ENSG00000203995	ZYG11A	1:52842511-52905744	4.35063	4.29514	0.848576
ENSG00000121310	ECHDC2	1:52895910-52927212	0.188711	0.483361	0.0353097
ENSG00000116171	SCP2	1:52927276-53051698	26.6081	20.3509	0.000105647
ENSG00000162383	SLC1A7	1:53087179-53142632	0	0.008596	0.440601
ENSG00000157184	CPT2	1:53196792-53214197	11.4018	10.5889	0.210557
ENSG00000162384	CZIB	1:53214099-53220634	14.4415	13.8888	0.398466
ENSG00000162385	MAGOH	1:53226900-53238518	8.71429	5.93757	0.000807642
ENSG00000157193	LRP8	1:53242356-53328469	2.56494	2.50939	0.806719
ENSG00000143006	DMRTB1	1:53459399-53467488	0.016278	0	0.321065
ENSG00000174332	GLIS1	1:53506237-53739194	0.666107	0.336849	0.047727
ENSG00000058804	NDC1	1:53765478-53838463	69.8033	67.8415	0.222906
ENSG00000058799	YIPF1	1:53851719-53889798	9.33516	8.21982	0.0875484
ENSG00000211452	DIO1	1:53891239-53911086	0.037631	0.056041	0.589746
ENSG00000081870	HSPB11	1:53916574-53946296	17.8354	13.1351	0.000223199
ENSG00000116212	LRRC42	1:53946085-53968168	13.5157	13.2277	0.61352
ENSG00000116209	TMEM59	1:54026681-54053504	36.3548	32.4062	0.0109407
ENSG00000116205	TCEANC2	1:54053584-54112519	2.11692	2.90395	0.0382771
ENSG00000157211	CDCP2	1:54132968-54153770	0.047393	0	0.138948
ENSG00000215883	CYB5RL	1:54169651-54200036	7.69568	5.02423	0.000626999
ENSG00000116221	MRPL37	1:54172985-54225464	179.688	188.556	0.0126266
ENSG00000157216	SSBP3	1:54225432-54413479	3.59432	3.06321	0.155382
ENSG00000162390	ACOT11	1:54542257-54639192	1.20683	1.40843	0.329753
ENSG00000162391	FAM151A	1:54602685-54630887	0.357141	0.108204	0.0334391
ENSG00000184313	MROH7	1:54641754-54710266	0.081682	0	0.072488
ENSG00000243725	TTC4	1:54715861-54742657	13.1018	10.2741	0.00356811
ENSG00000162396	PARS2	1:54756898-54764523	3.45849	3.04421	0.232938
ENSG00000006555	TTC22	1:54779712-54801323	0	0.016257	0.321306
ENSG00000162398	LEXM	1:54806063-54842252	0	0.032573	0.197033
ENSG00000116133	DHCR24	1:54849627-54887195	25.0183	19.2034	0.00016129
ENSG00000169174	PCSK9	1:55039548-55064852	0	0.007438	0.467027
ENSG00000162402	USP24	1:55066359-55215364	18.1656	15.3381	0.00965115
ENSG00000162407	PLPP3	1:56494761-56645301	10.8065	13.4187	0.00625506
ENSG00000162409	PRKAA2	1:56644721-56715335	11.5837	11.7616	0.724989
ENSG00000187889	FYB2	1:56718789-56819696	0.015042	0.009032	0.712866
ENSG00000021852	C8B	1:56929207-56966140	0.025539	0	0.23873
ENSG00000173406	DAB1	1:56994778-58546802	3.87617	5.78859	0.00259837
ENSG00000162600	OMA1	1:58415384-58546802	19.2404	12.7592	8.04231e-06
ENSG00000131697	NPHP4	1:5862811-5992473	3.70352	4.81706	0.0283766
ENSG00000162601	MYSM1	1:58643440-58700077	16.2314	13.4003	0.00697989
ENSG00000177606	JUN	1:58780788-58784327	233.746	190.002	1.46425e-10
ENSG00000172456	FGGY	1:59296638-59810647	4.9588	6.57192	0.0110675
ENSG00000134709	HOOK1	1:59814786-59876370	22.0059	17.7643	0.00141753
ENSG00000134716	CYP2J2	1:59893308-59926773	2.53336	2.55551	0.918288
ENSG00000069424	KCNAB2	1:5990927-6101193	3.38146	3.4044	0.926406
ENSG00000162599	NFIA	1:60865259-61462829	8.98243	8.24185	0.200807
ENSG00000116254	CHD5	1:6101787-6180321	0.098023	0.102141	0.923207
ENSG00000162604	TM2D1	1:61677296-61725423	13.5808	11.7977	0.0372661
ENSG00000132849	PATJ	1:61742406-62178675	24.8273	25.9816	0.234085
ENSG00000116251	RPL22	1:6185020-6211135	18.3599	15.6216	0.0116806
ENSG00000158286	RNF207	1:6205475-6235995	6.40784	4.42494	0.00296809
ENSG00000116237	ICMT	1:6221193-6235972	28.4843	23.0919	0.000614867
ENSG00000132854	KANK4	1:62236165-62319434	0.059718	0	0.107877
ENSG00000162607	USP1	1:62436297-62451804	81.5127	73.5397	0.0019946
ENSG00000132855	ANGPTL3	1:62452489-62690705	1.10022	1.29534	0.325553
ENSG00000116641	DOCK7	1:62454298-62688368	35.5396	37.3148	0.152279
ENSG00000158292	GPR153	1:6247353-6261098	4.47663	3.86319	0.146049
ENSG00000097021	ACOT7	1:6264269-6394391	9.60465	13.9917	0.000117854
ENSG00000125703	ATG4C	1:62783825-62865516	16.1717	18.6279	0.0200319
ENSG00000187140	FOXD3	1:63323041-63325126	4.20408	3.56639	0.125134
ENSG00000088035	ALG6	1:63367575-63438553	23.8272	15.7696	1.78067e-06
ENSG00000142856	ITGB3BP	1:63440770-63660209	82.2402	72.7081	0.000523811
ENSG00000203965	EFCAB7	1:63523372-63572693	12.6409	11.0205	0.0457379
ENSG00000079739	PGM1	1:63593411-63660245	8.58182	6.83979	0.015226
ENSG00000185483	ROR1	1:63774017-64181498	8.52956	9.73509	0.0751402
ENSG00000069812	HES2	1:6412418-6424670	0.880802	1.54966	0.0176359
ENSG00000187017	ESPN	1:6424776-6461367	0.298488	0.361278	0.506041
ENSG00000158966	CACHD1	1:64470129-64693058	13.8579	13.3146	0.39714
ENSG00000215788	TNFRSF25	1:6460786-6466195	1.66693	1.0951	0.041074
ENSG00000171680	PLEKHG5	1:6466092-6520061	4.85274	4.11399	0.105502
ENSG00000162437	RAVER2	1:64745095-64833232	40.2926	44.1851	0.0186441
ENSG00000162434	JAK1	1:64833229-64966549	45.0029	48.8813	0.0235291
ENSG00000162433	AK4	1:65147549-65232145	10.6312	18.368	3.08117e-07
ENSG00000162408	NOL9	1:6521347-6554513	15.1842	14.2107	0.198733
ENSG00000116675	DNAJC6	1:65248219-65415871	12.1291	5.87919	2.05437e-07
ENSG00000213625	LEPROT	1:65420587-65436007	5.65965	4.14991	0.0103073
ENSG00000116678	LEPR	1:65420652-65641559	7.32581	10.7858	0.000314523
ENSG00000173662	TAS1R1	1:6555307-6579755	0.044432	0.078027	0.42773
ENSG00000184588	PDE4B	1:65792514-66481295	1.02795	1.0996	0.650373
ENSG00000204859	ZBTB48	1:6579994-6589280	6.26381	5.06536	0.0365
ENSG00000162413	KLHL21	1:6590724-6622370	10.6112	13.5329	0.00322255
ENSG00000116273	PHF13	1:6613731-6624030	7.46619	7.1418	0.472808
ENSG00000041988	THAP3	1:6624866-6635586	22.9927	17.236	0.000112198
ENSG00000007923	DNAJC11	1:6634168-6701924	7.13356	7.59455	0.343697
ENSG00000118473	SGIP1	1:66533383-66751139	0.016958	0.063941	0.227137
ENSG00000152760	TCTEX1D1	1:66752459-66779047	0	0.025674	0.2378
ENSG00000172410	INSL5	1:66797741-66801256	0.021742	0	0.267573
ENSG00000152763	WDR78	1:66812885-66924856	2.83557	2.98241	0.585953
ENSG00000198160	MIER1	1:66924895-66988619	19.1413	16.0067	0.00638624
ENSG00000116704	SLC35D1	1:66999350-67054148	9.98313	7.89334	0.00909661
ENSG00000162594	IL23R	1:67138907-67259979	0.010677	0	0.400318
ENSG00000081985	IL12RB2	1:67307364-67403590	0.748956	0.886194	0.386092
ENSG00000142864	SERBP1	1:67407810-67430415	108.101	126.199	5.34353e-06
ENSG00000116717	GADD45A	1:67685201-67688334	15.6303	12.9487	0.00843724
ENSG00000172380	GNG12	1:67701475-67840812	34.6399	29.7551	0.00277975
ENSG00000171735	CAMTA1	1:6785454-7769706	30.106	35.7315	0.00113767
ENSG00000162595	DIRAS3	1:68045896-68051631	0.071817	0.068064	0.916562
ENSG00000116729	WLS	1:68098473-68233120	5.0681	5.23062	0.641692
ENSG00000024526	DEPDC1	1:68474152-68497221	29.3337	23.7047	0.000484987
ENSG00000284662	OR4F16	1:685679-686673	0.040382	0.105037	0.218127
ENSG00000033122	LRRC7	1:69568261-70205576	0.72697	1.45022	0.00948658
ENSG00000066557	LRRC40	1:70144805-70205579	35.2521	35.3632	0.891522
ENSG00000116754	SRSF11	1:70205682-70253052	127.423	92.1084	9.01436e-12
ENSG00000118454	ANKRD13C	1:70258999-70354734	19.0041	18.0392	0.241553
ENSG00000197568	HHLA3	1:70262348-70385339	9.07276	10.0601	0.12878
ENSG00000116761	CTH	1:70411218-70439851	32.8346	37.5291	0.00463748
ENSG00000050628	PTGER3	1:70852353-71047808	0.068962	0.095628	0.561177
ENSG00000132485	ZRANB2	1:71063291-71081289	144.504	124.514	3.55391e-06
ENSG00000172260	NEGR1	1:71395943-72282539	0	0.005755	0.512614
ENSG00000162620	LRRIQ3	1:74026015-74204869	1.65887	2.07689	0.14083
ENSG00000254685	FPGT	1:74198212-74234086	2.49047	7.79949	2.65908e-08
ENSG00000259030	FPGT-TNNI3K	1:74198212-74544393	2.84508	2.67075	0.520158
ENSG00000116783	TNNI3K	1:74235387-74544428	0.188791	0.317643	0.195965
ENSG00000116791	CRYZ	1:74705482-74733408	2.21041	1.35668	0.0139826
ENSG00000162623	TYW3	1:74733152-74766678	2.29409	1.39839	0.0121189
ENSG00000162624	LHX8	1:75128434-75161533	3.21718	1.91544	0.00397079
ENSG00000137968	SLC44A5	1:75202131-75611116	10.9895	3.3953	5.61573e-10
ENSG00000117054	ACADM	1:75724347-75795086	36.1794	21.8178	2.03241e-09
ENSG00000137955	RABGGTB	1:75786197-75795086	110.047	89.8971	3.51264e-07
ENSG00000057468	MSH4	1:75796882-75916830	0.609287	1.34871	0.0064051
ENSG00000184005	ST6GALNAC3	1:76074746-76634603	3.70045	5.23291	0.00752888
ENSG00000117069	ST6GALNAC5	1:76867480-77067546	0.854235	0.821891	0.804418
ENSG00000142892	PIGK	1:77088989-77219430	45.7412	45.5553	0.844272
ENSG00000154027	AK5	1:77282019-77559966	1.01797	3.80818	2.00054e-06
ENSG00000036549	AC118549.1	1:77562416-77683419	31.4156	33.99	0.0528563
ENSG00000077254	USP33	1:77695987-77759852	41.2067	39.3412	0.152453
ENSG00000049245	VAMP3	1:7771296-7781432	67.0494	64.0753	0.0931606
ENSG00000180488	MIGA1	1:77779624-77879539	12.2763	11.8626	0.47564
ENSG00000049246	PER3	1:7784320-7845177	1.03304	1.81773	0.0122897
ENSG00000162614	NEXN	1:77888513-77943895	0.404433	0.374173	0.741291
ENSG00000162613	FUBP1	1:77939757-77979110	82.0585	50.7736	2.79505e-13
ENSG00000162616	DNAJB4	1:77978099-78018483	7.49161	8.97083	0.0335548
ENSG00000137960	GIPC2	1:77979542-78138444	0	0.003484	0.595682
ENSG00000122420	PTGFR	1:78303884-78573325	3.69575	1.83258	0.000392969
ENSG00000049247	UTS2	1:7843083-7853512	0.129076	0.022576	0.0816317
ENSG00000137959	IFI44L	1:78619922-78646145	1.70286	0.41211	0.000139755
ENSG00000137965	IFI44	1:78649796-78664078	3.73653	1.99743	0.00080028
ENSG00000162618	ADGRL4	1:78889764-79282124	0.080047	0.015816	0.153042
ENSG00000049249	TNFRSF9	1:7902628-7943165	6.70969	1.21446	9.76003e-10
ENSG00000116288	PARK7	1:7954291-7985505	75.7624	60.6542	1.53806e-06
ENSG00000116285	ERRFI1	1:8004404-8026309	10.8978	5.95326	4.16977e-06
ENSG00000117114	ADGRL2	1:81306160-81992436	34.4568	31.756	0.0462785
ENSG00000162426	SLC45A1	1:8317826-8344167	0.085147	0.031291	0.243142
ENSG00000142599	RERE	1:8352397-8848921	5.20404	5.75402	0.22513
ENSG00000137941	TTLL7	1:83865024-83999150	8.3308	3.5396	5.17045e-07
ENSG00000142875	PRKACB	1:84078062-84238498	9.77903	7.9444	0.0164751
ENSG00000203943	SAMD13	1:84298362-84389957	1.12549	1.59844	0.0719582
ENSG00000137976	DNASE2B	1:84398532-84415018	0.0245	0	0.246091
ENSG00000174021	GNG5	1:84471157-84507029	7.23947	4.43088	0.000284871
ENSG00000117133	RPF1	1:84479259-84498352	13.5783	12.4002	0.122349
ENSG00000117151	CTBS	1:84498325-84574480	16.0492	15.6484	0.534516
ENSG00000122432	SPATA1	1:84500834-84583620	1.33368	0.72394	0.0183527
ENSG00000117155	SSX2IP	1:84643707-84690803	8.15879	17.1199	6.41777e-09
ENSG00000171517	LPAR3	1:84795898-84893206	6.19974	11.3828	2.92867e-06
ENSG00000153898	MCOLN2	1:84925583-84997113	6.75664	7.71443	0.100518
ENSG00000162643	WDR63	1:84997086-85133138	2.64635	1.13896	0.000475392
ENSG00000055732	MCOLN3	1:85018082-85048500	11.7129	7.46626	5.6723e-05
ENSG00000097096	SYDE2	1:85156889-85201016	8.0229	7.41211	0.248504
ENSG00000162642	C1orf52	1:85249953-85259672	13.1921	11.2659	0.0262026
ENSG00000142867	BCL10	1:85265776-85276632	9.14967	12.2138	0.00157032
ENSG00000153904	DDAH1	1:85318481-85578363	33.4261	23.5808	1.36824e-06
ENSG00000142871	CCN1	1:85580761-85583950	7.48871	5.48532	0.00480686
ENSG00000117174	ZNHIT6	1:85649417-85708433	4.06374	3.32085	0.081713
ENSG00000171502	COL24A1	1:85729233-86163683	1.04622	0.480907	0.0132331
ENSG00000122417	ODF2L	1:86346824-86396342	24.0921	18.7071	0.000281819
ENSG00000137975	CLCA2	1:86424171-86456553	0.051305	0	0.127841
ENSG00000097033	SH3GLB1	1:86704570-86748184	21.1778	17.1119	0.00167077
ENSG00000183291	SELENOF	1:86862445-86914424	37.9693	89.0334	1.3644e-20
ENSG00000153936	HS2ST1	1:86914635-87109982	17.4644	16.4655	0.214213
ENSG00000267561	AC093155.3	1:86993009-87169204	0.083823	0.077696	0.875884
ENSG00000143013	LMO4	1:87328880-87348923	20.0819	9.4212	8.68691e-10
ENSG00000074800	ENO1	1:8861000-8879190	342.581	352.553	0.0293036
ENSG00000065243	PKN2	1:88684222-88836255	39.7355	25.6395	9.90616e-09
ENSG00000137947	GTF2B	1:88852633-88891944	17.688	16.8241	0.268569
ENSG00000137944	KYAT3	1:88935773-88992953	48.1774	41.3555	0.000846942
ENSG00000213516	RBMXL1	1:88979456-88992960	1.80265	2.2334	0.143327
ENSG00000117226	GBP3	1:89006679-89047069	0.357229	0.297322	0.521007
ENSG00000117228	GBP1	1:89052319-89065230	1.22425	0.903112	0.135737
ENSG00000162645	GBP2	1:89106132-89150456	1.16869	1.38964	0.291485
ENSG00000162654	GBP4	1:89181144-89198942	0.023863	0.028324	0.843742
ENSG00000154451	GBP5	1:89258950-89272804	0.063471	0.062282	0.97135
ENSG00000183347	GBP6	1:89364058-89386461	0	0.018957	0.292706
ENSG00000197147	LRRC8B	1:89524836-89597864	7.39962	5.46834	0.00578002
ENSG00000171488	LRRC8C	1:89633072-89769903	11.6394	11.0949	0.362681
ENSG00000171492	LRRC8D	1:89821014-89936611	2.19094	6.8459	8.7799e-08
ENSG00000162664	ZNF326	1:89995110-90035533	10.5617	2.5514	5.68723e-11
ENSG00000197241	SLC2A7	1:9003300-9026345	0.024871	0	0.24342
ENSG00000142583	SLC2A5	1:9035107-9088478	0.095678	0.003273	0.0671197
ENSG00000143032	BARHL2	1:90711539-90717302	0.208419	0.150628	0.426018
ENSG00000122482	ZNF644	1:90915298-91022272	33.5101	29.0801	0.00462302
ENSG00000180758	GPR157	1:9100305-9129102	5.96437	6.72088	0.146062
ENSG00000162669	HFM1	1:91260766-91404856	3.23757	1.23445	7.26345e-05
ENSG00000097046	CDC7	1:91500851-91525764	22.3695	16.2542	4.84402e-05
ENSG00000069702	TGFBR3	1:91680343-91906335	13.0651	11.4721	0.0511943
ENSG00000172031	EPHX4	1:92021534-92063538	4.85525	2.86517	0.000890979
ENSG00000230667	SETSIP	1:92074533-92075441	0.229049	0.131506	0.232973
ENSG00000189195	BTBD8	1:92080305-92184725	4.20947	3.57368	0.126169
ENSG00000203910	C1orf146	1:92217915-92245813	0.012818	0	0.365983
ENSG00000174842	GLMN	1:92246402-92387375	11.9007	6.63715	3.41022e-06
ENSG00000122484	RPAP2	1:92299059-92402056	6.39401	5.95071	0.325246
ENSG00000049239	H6PD	1:9234775-9271337	7.07755	6.18734	0.107826
ENSG00000187634	SAMD11	1:923928-944581	25.5158	35.1602	2.86212e-06
ENSG00000162676	GFI1	1:92473043-92486925	8.49608	3.71852	6.7429e-07
ENSG00000067208	EVI5	1:92508696-92792404	9.56113	8.7416	0.177659
ENSG00000154511	DIPK1A	1:92832001-92961522	27.1978	34.0411	0.000161173
ENSG00000122406	RPL5	1:92832013-92841924	691.5	826.703	1.60324e-16
ENSG00000171621	SPSB1	1:9292894-9369532	2.39903	2.78206	0.220713
ENSG00000143033	MTF2	1:93079235-93139079	14.0823	8.87361	1.54507e-05
ENSG00000122483	CCDC18	1:93143825-93280153	4.66006	3.63464	0.0365062
ENSG00000117500	TMED5	1:93149742-93180516	36.4236	37.9854	0.195992
ENSG00000117505	DR1	1:93339019-93369493	31.7468	30.7627	0.330317
ENSG00000137942	FNBP1L	1:93448131-93554661	15.6992	16.9993	0.126808
ENSG00000137936	BCAR3	1:93561741-93847150	5.68563	5.15744	0.237422
ENSG00000067334	DNTTIP2	1:93866284-93879918	11.2515	11.4276	0.723961
ENSG00000023909	GCLM	1:93885199-93909456	3.22162	2.98909	0.438255
ENSG00000198691	ABCA4	1:93992834-94121148	0.004243	0	0.564138
ENSG00000137962	ARHGAP29	1:94148988-94275068	8.39817	8.81117	0.414219
ENSG00000117528	ABCD3	1:94418389-94518666	38.1372	38.4159	0.757356
ENSG00000188976	NOC2L	1:944203-959309	60.4927	67.1167	0.0035115
ENSG00000117525	F3	1:94529173-94541759	1.60431	1.8545	0.301306
ENSG00000143036	SLC44A3	1:94820342-94895246	2.3715	1.28402	0.00421796
ENSG00000117519	CNN3	1:94896949-94927223	107.676	92.1835	1.40199e-05
ENSG00000172339	ALG14	1:94974405-95072951	1.54303	1.84051	0.234542
ENSG00000152078	TMEM56	1:95117355-95197607	4.37978	3.65509	0.0968551
ENSG00000271092	TMEM56-RWDD3	1:95117355-95247225	2.73074	3.5244	0.0533712
ENSG00000122481	RWDD3	1:95234210-95247225	16.0344	10.2899	1.07599e-05
ENSG00000171612	SLC25A33	1:9539465-9585173	13.1021	15.098	0.0300088
ENSG00000188807	TMEM201	1:9588911-9616696	4.39839	4.17935	0.517561
ENSG00000187961	KLHL17	1:960584-965719	26.525	32.3088	0.000594214
ENSG00000171608	PIK3CD	1:9651732-9729114	2.47695	3.022	0.120854
ENSG00000187583	PLEKHN1	1:966497-975865	0.258689	0.52361	0.0634699
ENSG00000117569	PTBP2	1:96721665-96823738	22.5883	17.4265	0.000304516
ENSG00000188641	DPYD	1:97077743-97995000	0.316237	0.379904	0.510573
ENSG00000171603	CLSTN1	1:9729026-9824526	21.3328	20.1659	0.19581
ENSG00000187642	PERM1	1:975204-982093	0.153354	0.026053	0.0628423
ENSG00000178585	CTNNBIP1	1:9848276-9910336	12.3799	10.1749	0.0123486
ENSG00000162627	SNX7	1:98661701-98760500	17.2692	12.6326	0.000215318
ENSG00000117598	PLPPR5	1:98890245-99005032	0.114353	0.007016	0.0583937
ENSG00000162441	LZIC	1:9922113-9943407	12.62	12.5906	0.950539
ENSG00000117600	PLPPR4	1:99263953-99309590	0.509537	0.010817	0.00116135
ENSG00000173614	NMNAT1	1:9943428-9985501	6.8828	6.22427	0.194449
ENSG00000099260	PALMD	1:99646113-99694541	0.373018	0.083055	0.0175767
ENSG00000156869	FRRS1	1:99708632-99766631	13.347	9.49453	0.000339011
ENSG00000162688	AGL	1:99849945-99924023	25.3579	26.3258	0.301005
ENSG00000188290	HES4	1:998962-1000172	123.191	113.922	0.00298392
ENSG00000187608	ISG15	1:998962-1014540	106.214	85.0663	1.09144e-07
ENSG00000117620	SLC35A3	1:99969351-100035634	9.97843	7.50768	0.00335118
ENSG00000283761	AC118553.2	1:99970011-100083321	2.39277	2.07448	0.259933
ENSG00000162444	RBP7	1:9997206-10016021	1.63191	0	1.84194e-06
ENSG00000120054	CPN1	10:100042193-100081877	0.016633	0	0.317029
ENSG00000107566	ERLIN1	10:100150094-100186033	17.3271	16.597	0.32766
ENSG00000213341	CHUK	10:100188300-100229596	10.1712	7.84668	0.00525357
ENSG00000095485	CWF19L1	10:100232298-100267680	27.5576	18.2131	5.74778e-07
ENSG00000196072	BLOC1S2	10:100273280-100286680	6.05692	3.76513	0.000758648
ENSG00000107593	PKD2L1	10:100288149-100330264	0	0.021191	0.272245
ENSG00000099194	SCD	10:100347233-100364826	109.037	129.275	1.26483e-06
ENSG00000075290	WNT8B	10:100463041-100483744	0.37694	0.67474	0.0693415
ENSG00000075826	SEC31B	10:100486646-100530000	4.67531	3.142	0.00521094
ENSG00000166136	NDUFB8	10:100523740-100530000	29.7303	23.8382	0.000342852
ENSG00000166135	HIF1AN	10:100523750-100559998	5.05268	5.96888	0.0796943
ENSG00000075891	PAX2	10:100735603-100829941	0.33249	0.192945	0.176087
ENSG00000119906	SLF2	10:100912963-100965134	11.036	10.4068	0.297578
ENSG00000055950	MRPL43	10:100969458-100987515	27.7909	29.1133	0.206766
ENSG00000095539	SEMA4G	10:100969518-100985871	1.74361	1.76175	0.919341
ENSG00000107815	TWNK	10:100987367-100994403	1.22046	1.5754	0.146242
ENSG00000107816	LZTS2	10:100996618-101007836	12.9277	10.4098	0.00690028
ENSG00000186862	PDZD7	10:101007679-101041347	4.01641	4.43303	0.277919
ENSG00000107819	SFXN3	10:101031234-101041244	9.84388	6.26752	0.000134583
ENSG00000107821	KAZALD1	10:101061841-101068427	6.17131	4.82921	0.0225236
ENSG00000107807	TLX1	10:101131300-101137789	0.021106	0.096288	0.136697
ENSG00000138136	LBX1	10:101226195-101229794	0.940876	0.919932	0.875057
ENSG00000166167	BTRC	10:101354033-101557321	12.3721	10.698	0.039301
ENSG00000166171	DPCD	10:101570560-101609662	20.3123	25.1947	0.000822046
ENSG00000166169	POLL	10:101578882-101588270	18.7084	9.39313	8.48721e-09
ENSG00000107829	FBXW4	10:101610664-101695295	3.75052	2.96729	0.061849
ENSG00000107831	FGF8	10:101770130-101780369	0.349148	0.894863	0.00957282
ENSG00000107833	NPM3	10:101781325-101783413	48.2475	65.1851	5.49152e-08
ENSG00000198408	OGA	10:101784443-101818465	27.7009	26.4267	0.210855
ENSG00000120049	KCNIP2	10:101825974-101843920	0.743475	0.497224	0.134581
ENSG00000120029	ARMH3	10:101845599-102056193	7.22982	7.92336	0.201332
ENSG00000148377	IDI2	10:1018910-1025859	0.022928	0.042829	0.504662
ENSG00000166189	HPS6	10:102065390-102068038	8.82131	8.08057	0.197592
ENSG00000198728	LDB1	10:102107560-102120453	23.8819	21.2987	0.0275896
ENSG00000148840	PPRC1	10:102132994-102150333	5.14233	4.40294	0.113195
ENSG00000166197	NOLC1	10:102152176-102163871	10.7065	9.48471	0.0828833
ENSG00000119915	ELOVL3	10:102226299-102229589	0	0.020741	0.276165
ENSG00000107859	PITX3	10:102230186-102241512	0.509105	0.584965	0.528143
ENSG00000107862	GBF1	10:102245493-102382899	4.72426	4.09443	0.146499
ENSG00000077150	NFKB2	10:102394110-102402524	17.5641	11.8435	2.20987e-05
ENSG00000059915	PSD	10:102402617-102421539	0.531115	0.469344	0.581385
ENSG00000107872	FBXL15	10:102419189-102423136	7.94075	6.36927	0.0202197
ENSG00000107874	CUEDC2	10:102423245-102432584	19.7697	19.8722	0.868046
ENSG00000120055	C10orf95	10:102449837-102456186	0.804998	1.0079	0.259693
ENSG00000138111	MFSD13A	10:102461395-102477045	8.69433	5.88652	0.000726388
ENSG00000138107	ACTR1A	10:102461881-102502712	81.5798	59.5726	2.94599e-09
ENSG00000107882	SUFU	10:102503987-102633535	2.1048	2.28884	0.460532
ENSG00000171206	TRIM8	10:102642310-102660680	6.27251	5.82555	0.318386
ENSG00000138175	ARL3	10:102673731-102714397	4.11759	3.84288	0.422502
ENSG00000156398	SFXN2	10:102714538-102743492	4.35314	4.08131	0.4371
ENSG00000166272	WBP1L	10:102743948-102834516	7.2032	6.21309	0.0841557
ENSG00000148795	CYP17A1	10:102830531-102837472	0	0.067579	0.0929481
ENSG00000166275	BORCS7	10:102854223-102864961	11.1172	9.44894	0.032482
ENSG00000214435	AS3MT	10:102869470-102901899	0	2.43471	7.6848e-08
ENSG00000148842	CNNM2	10:102918294-103090222	0.976289	1.28701	0.154364
ENSG00000076685	NT5C2	10:103088017-103193306	14.6466	12.781	0.0364401
ENSG00000235376	RPEL1	10:103245887-103248016	0.138231	0.081342	0.339695
ENSG00000148798	INA	10:103277138-103290346	9.43766	0.097973	1.20529e-14
ENSG00000156374	PCGF6	10:103302796-103351144	12.2575	13.2234	0.178038
ENSG00000148835	TAF5	10:103367976-103389065	9.52176	8.19732	0.0547929
ENSG00000173915	ATP5MD	10:103389041-103396492	246.978	217.431	6.43863e-07
ENSG00000148843	PDCD11	10:103396626-103446294	14.1413	14.261	0.822393
ENSG00000138172	CALHM2	10:103446455-103452402	1.96383	5.55484	1.28409e-06
ENSG00000185933	CALHM1	10:103453387-103458888	0.013422	0.028534	0.522262
ENSG00000183128	CALHM3	10:103472804-103479240	0.01882	0	0.294047
ENSG00000107954	NEURL1	10:103493979-103592552	1.51664	1.12333	0.110276
ENSG00000107957	SH3PXD2A	10:103594027-103855543	6.29336	6.58305	0.490731
ENSG00000107960	STN1	10:103877569-103918184	5.76021	4.32121	0.0138156
ENSG00000067064	IDI1	10:1039152-1049170	27.5829	16.7049	3.34317e-08
ENSG00000065613	SLK	10:103967140-104029233	16.0779	16.2023	0.826511
ENSG00000047056	WDR37	10:1040247-1132384	6.9256	6.81312	0.76747
ENSG00000065618	COL17A1	10:104031286-104085880	0.00892	0.059258	0.175634
ENSG00000156384	SFR1	10:104121711-104126385	6.67552	6.88063	0.613501
ENSG00000197748	CFAP43	10:104129888-104232362	1.10899	1.34215	0.263963
ENSG00000148834	GSTO1	10:104235356-104267459	20.4254	19.8671	0.459915
ENSG00000065621	GSTO2	10:104268873-104304950	2.41178	6.93245	1.91853e-07
ENSG00000148841	ITPRIP	10:104309698-104338465	4.31704	4.86688	0.195285
ENSG00000120051	CFAP58	10:104353833-104455102	0.099881	0.08382	0.720835
ENSG00000108018	SORCS1	10:106573663-107165162	2.62485	4.97825	0.00020262
ENSG00000048740	CELF2	10:10798397-11336675	5.80128	4.40154	0.0160763
ENSG00000108039	XPNPEP1	10:109864766-109923553	37.1578	35.5157	0.175895
ENSG00000148700	ADD3	10:109996368-110135565	27.0076	31.3093	0.0044653
ENSG00000119950	MXI1	10:110207605-110287365	13.7092	15.0814	0.0967868
ENSG00000119953	SMNDC1	10:110290730-110304951	16.7531	17.1262	0.569431
ENSG00000138166	DUSP5	10:110497907-110511533	11.3865	10.1738	0.0918781
ENSG00000108055	SMC3	10:110567691-110604636	15.5827	17.0229	0.100102
ENSG00000203867	RBM20	10:110644336-110839468	5.69135	6.73276	0.0660233
ENSG00000150593	PDCD4	10:110870359-110918680	4.64322	3.97801	0.127781
ENSG00000214413	BBIP1	10:110898728-110919201	8.14699	5.86555	0.0027582
ENSG00000108061	SHOC2	10:110919547-111013667	16.9628	15.0644	0.0447093
ENSG00000150594	ADRA2A	10:111077163-111080907	0.04151	0	0.158481
ENSG00000119927	GPAM	10:112149865-112215377	3.83321	3.87699	0.871925
ENSG00000197142	ACSL5	10:112374018-112428380	0.036534	0.039164	0.920363
ENSG00000023041	ZDHHC6	10:112424426-112446917	22.5159	16.4294	5.33114e-05
ENSG00000151532	VTI1A	10:112446998-112818744	15.7727	14.4191	0.105866
ENSG00000148737	TCF7L2	10:112950247-113168968	1.45515	1.4433	0.941405
ENSG00000165806	CASP7	10:113679162-113730907	13.2783	11.3071	0.0241766
ENSG00000198924	DCLRE1A	10:113834725-113909054	10.809	13.1287	0.0111718
ENSG00000196865	NHLRC2	10:113854661-113917194	14.9474	12.2119	0.00664248
ENSG00000043591	ADRB1	10:114044056-114046908	0.079044	0.114401	0.492236
ENSG00000165813	CCDC186	10:114120862-114174232	8.23577	6.27765	0.0074315
ENSG00000095627	TDRD1	10:114179270-114232304	0.006871	0	0.481306
ENSG00000165816	VWA2	10:114239254-114294489	0.008712	0	0.438132
ENSG00000169129	AFAP1L2	10:114294824-114404756	1.37031	1.11244	0.230369
ENSG00000099204	ABLIM1	10:114431113-114768061	21.3974	23.6734	0.0431606
ENSG00000148429	USP6NL	10:11453946-11611754	6.83378	4.22948	0.00043514
ENSG00000151553	FAM160B1	10:114821744-114899832	10.6211	8.66308	0.0148799
ENSG00000165832	TRUB1	10:114938195-114977676	31.6534	25.6056	0.000365037
ENSG00000107518	ATRNL1	10:115093365-115948999	9.85489	7.35848	0.0029919
ENSG00000151892	GFRA1	10:116056925-116273467	1.13191	0.521431	0.0110982
ENSG00000203837	PNLIPRP3	10:116427847-116477957	0.026193	0	0.23428
ENSG00000175535	PNLIP	10:116545931-116567855	0.020965	0	0.274202
ENSG00000187021	PNLIPRP1	10:116590385-116609605	0.433293	0.21498	0.0834865
ENSG00000266200	PNLIPRP2	10:116620953-116645143	0.041189	0.016551	0.403212
ENSG00000165863	C10orf82	10:116662285-116670264	1.50173	2.32804	0.0188824
ENSG00000165868	HSPA12A	10:116670590-116850236	7.22109	5.67257	0.0172462
ENSG00000188316	ENO4	10:116849512-117006416	0.787313	0.511866	0.110703
ENSG00000187164	SHTN1	10:116881477-117126586	8.09196	6.1919	0.00834079
ENSG00000148704	VAX1	10:117128521-117138301	1.20148	0.983568	0.267664
ENSG00000165646	SLC18A2	10:117241093-117279430	0.118495	0.089566	0.572832
ENSG00000165650	PDZD8	10:117277274-117375440	24.4012	24.4713	0.916623
ENSG00000170370	EMX2	10:117542445-117549546	0.575698	0.671218	0.469986
ENSG00000185736	ADARB2	10:1177313-1737525	0.022376	0.035694	0.615904
ENSG00000107560	RAB11FIP2	10:118004916-118046941	6.10626	4.84135	0.0281472
ENSG00000148426	PROSER2	10:11823339-11872277	5.5948	6.91899	0.0304635
ENSG00000165669	FAM204A	10:118297925-118342328	9.27609	7.87163	0.0431046
ENSG00000151893	CACUL1	10:118671520-118755249	16.5568	16.5818	0.963068
ENSG00000188613	NANOS1	10:119029714-119033730	3.69226	1.49421	5.96204e-05
ENSG00000107581	EIF3A	10:119033670-119080823	23.5857	22.4308	0.216724
ENSG00000119979	FAM45A	10:119104086-119137984	14.6998	8.96706	5.58433e-06
ENSG00000183605	SFXN4	10:119140767-119165667	23.8412	22.1687	0.105653
ENSG00000165672	PRDX3	10:119167720-119178812	216.895	207.856	0.016022
ENSG00000151461	UPF2	10:11920022-12043170	3.01689	2.43433	0.102715
ENSG00000198873	GRK5	10:119206686-119459742	0.716694	0.509363	0.184977
ENSG00000148908	RGS10	10:119499817-119542719	14.3425	10.2067	0.000248545
ENSG00000151923	TIAL1	10:119562904-119597029	33.3536	33.2855	0.930155
ENSG00000151929	BAG3	10:119651370-119677819	6.10547	7.31511	0.0470657
ENSG00000198825	INPP5F	10:119726042-119829147	4.75333	5.46934	0.130982
ENSG00000197771	MCMBP	10:119829404-119933120	46.9215	44.6511	0.115442
ENSG00000107651	SEC23IP	10:119892730-119944657	20.095	16.5747	0.00370101
ENSG00000203805	PLPP4	10:120456954-120589855	1.02056	1.62538	0.0312293
ENSG00000181192	DHTKD1	10:12068954-12123221	14.922	18.0453	0.00545614
ENSG00000120008	WDR11	10:120851305-120909524	51.9429	41.9642	2.92129e-05
ENSG00000065665	SEC61A2	10:12129637-12169961	11.6217	6.14727	1.45167e-06
ENSG00000066468	FGFR2	10:121478334-121598458	11.6474	9.34077	0.00827624
ENSG00000165609	NUDT5	10:12165330-12250586	42.2347	35.1179	0.000327837
ENSG00000107669	ATE1	10:121740421-121928801	17.4863	15.0443	0.017793
ENSG00000107672	NSMCE4A	10:121957091-121975217	58.2649	39.9236	2.9908e-09
ENSG00000151465	CDC123	10:12195965-12250589	36.5214	36.6366	0.889509
ENSG00000138162	TACC2	10:121989163-122254545	1.63812	0.938711	0.0164897
ENSG00000138152	BTBD16	10:122271306-122338162	0.059667	0.051528	0.808479
ENSG00000107679	PLEKHA1	10:122374696-122442602	11.0956	9.72454	0.0628771
ENSG00000166033	HTRA1	10:122458551-122514907	9.00616	8.24827	0.193436
ENSG00000187908	DMBT1	10:122560665-122643740	0.003859	0.007184	0.758779
ENSG00000138161	CUZD1	10:122832158-122846175	0	0.014473	0.343124
ENSG00000213185	FAM24B	10:122849078-122879641	0.14223	0.035838	0.100184
ENSG00000119965	C10orf88	10:122930901-122954311	6.9268	6.40227	0.277045
ENSG00000179988	PSTK	10:122954381-122997513	3.58641	2.81423	0.0600572
ENSG00000095574	IKZF5	10:122990806-123008817	5.06956	2.73126	0.00024191
ENSG00000196177	ACADSB	10:123008979-123058311	5.07387	4.84116	0.521672
ENSG00000188620	HMX3	10:123135962-123139423	0.163449	0.084288	0.240427
ENSG00000188816	HMX2	10:123148122-123150672	0.276916	0	0.00655221
ENSG00000154473	BUB3	10:123154402-123170467	121.333	120.674	0.690298
ENSG00000183049	CAMK1D	10:12349482-12835545	2.31441	1.9454	0.20016
ENSG00000121898	CPXM2	10:123706207-123940267	0	0.020893	0.27483
ENSG00000182022	CHST15	10:124007668-124093598	16.1885	12.6827	0.00175426
ENSG00000065154	OAT	10:124397303-124418976	68.6238	58.6889	0.000150932
ENSG00000229544	NKX1-2	10:124445243-124450035	1.42987	1.01357	0.0874458
ENSG00000107902	LHPP	10:124461823-124617888	5.41898	5.19607	0.547869
ENSG00000189319	FAM53B	10:124619292-124744378	8.10709	8.75796	0.241662
ENSG00000203791	EEF1AKMT2	10:124748149-124791887	6.97046	7.33754	0.423716
ENSG00000165660	ABRAXAS2	10:124801819-124836667	5.98887	4.14245	0.00374936
ENSG00000019995	ZRANB1	10:124916863-124988189	15.3213	14.6566	0.339668
ENSG00000175029	CTBP2	10:124984317-125161170	8.13213	8.82634	0.220101
ENSG00000175018	TEX36	10:125576522-125683144	0.327273	0.118132	0.055473
ENSG00000107938	EDRF1	10:125719515-125764143	27.0017	21.2426	0.000264024
ENSG00000154485	MMP21	10:125719634-125775821	0.739656	1.12684	0.0741882
ENSG00000188690	UROS	10:125784980-125823258	25.1082	23.7013	0.162041
ENSG00000107949	BCCIP	10:125823546-125853695	47.9418	52.1315	0.0195416
ENSG00000089876	DHX32	10:125836337-125896436	28.2511	28.7539	0.556904
ENSG00000203780	FANK1	10:125859816-126009592	0.724837	1.13449	0.0629146
ENSG00000148848	ADAM12	10:126012381-126388455	0.252957	0	0.00832302
ENSG00000154493	C10orf90	10:126424997-126798708	0.020215	0.025576	0.803924
ENSG00000150760	DOCK1	10:126905409-127452517	14.3352	13.1019	0.117441
ENSG00000188916	INSYN2A	10:127135426-127196591	0.012484	0.02775	0.511486
ENSG00000132334	PTPRE	10:127907061-128085855	0.1069	0.173582	0.32602
ENSG00000148773	MKI67	10:128096659-128126423	7.43925	6.26714	0.0537569
ENSG00000151468	CCDC3	10:12896625-13099652	7.25008	7.26197	0.973296
ENSG00000108001	EBF3	10:129835283-129964326	2.56046	4.21488	0.00209591
ENSG00000237489	C10orf143	10:130020025-130110830	0.567419	1.25504	0.00779359
ENSG00000108010	GLRX3	10:130136391-130184521	51.6339	52.2905	0.567831
ENSG00000123240	OPTN	10:13099449-13138308	10.3231	5.07932	9.53581e-07
ENSG00000176769	TCERG1L	10:131092391-131311721	0	0.006609	0.488249
ENSG00000065328	MCM10	10:13161554-13211104	23.4918	21.2487	0.0447472
ENSG00000175470	PPP2R2D	10:131901008-131996537	7.56373	6.98487	0.257156
ENSG00000176171	BNIP3	10:131966455-131982013	17.61	16.5795	0.204978
ENSG00000188385	JAKMIP3	10:132036336-132184858	0.02129	0.027496	0.782753
ENSG00000151640	DPYSL4	10:132186948-132205759	5.04738	3.07088	0.001133
ENSG00000165752	STK32C	10:132207492-132331847	8.3486	10.3554	0.0123817
ENSG00000165623	UCMA	10:13221766-13234374	0.035737	0	0.181895
ENSG00000148814	LRRC27	10:132332121-132381508	1.47864	1.6865	0.354133
ENSG00000171813	PWWP2B	10:132395880-132417859	8.16356	7.11414	0.0856478
ENSG00000068383	INPP5A	10:132537787-132783480	13.1293	13.7569	0.340883
ENSG00000107537	PHYH	10:13277796-13302412	17.8748	11.52	5.99137e-06
ENSG00000148826	NKX6-2	10:132783179-132786147	0.075951	0.125257	0.377105
ENSG00000171811	CFAP46	10:132808392-132942823	0.111651	0.1012	0.820996
ENSG00000197177	ADGRA1	10:133070929-133131675	0.036078	0.012333	0.384012
ENSG00000171798	KNDC1	10:133160219-133226412	2.57507	3.02	0.18351
ENSG00000086475	SEPHS1	10:13317428-13348298	23.689	17.253	3.80546e-05
ENSG00000171794	UTF1	10:133230217-133231558	0.409595	0.236241	0.141581
ENSG00000151650	VENTX	10:133237855-133241928	0	0.05314	0.123066
ENSG00000151651	ADAM8	10:133262420-133276868	0.655982	0.614504	0.725127
ENSG00000130640	TUBGCP2	10:133278630-133312337	22.8512	25.3979	0.0328773
ENSG00000198546	ZNF511	10:133308914-133313162	18.995	15.5171	0.00331132
ENSG00000283496	ZNF511-PRAP1	10:133309410-133352529	0.028253	0	0.221106
ENSG00000130643	CALY	10:133324072-133336935	3.49938	2.84307	0.0923771
ENSG00000165828	PRAP1	10:133347368-133352683	0	0.238673	0.00964489
ENSG00000148803	FUOM	10:133355158-133358025	23.7991	24.5085	0.40494
ENSG00000127884	ECHS1	10:133362485-133373354	32.5054	31.0007	0.182292
ENSG00000148832	PAOX	10:133379261-133391694	1.07263	1.07507	0.985698
ENSG00000148824	MTG1	10:133394094-133422520	6.23086	4.28427	0.00303622
ENSG00000203772	SPRN	10:133420666-133424572	0.181529	0.139248	0.518192
ENSG00000214279	SCART1	10:133424099-133574496	1.4911	1.36792	0.526625
ENSG00000130649	CYP2E1	10:133520406-133561220	0.393078	0.977538	0.00864655
ENSG00000225899	FRG2B	10:133623895-133626795	0.086944	0.058843	0.523105
ENSG00000165626	BEND7	10:13438484-13528974	5.90725	5.42074	0.274819
ENSG00000015171	ZMYND11	10:134465-254637	6.74975	7.12648	0.408354
ENSG00000165630	PRPF18	10:13586939-13630859	11.3134	9.17013	0.0112374
ENSG00000282246	AL157392.5	10:13610047-13655929	0.41193	0	0.00196291
ENSG00000151474	FRMD4A	10:13643706-14462142	4.84901	3.20205	0.00373595
ENSG00000065809	FAM107B	10:14518557-14774897	15.8686	16.244	0.558589
ENSG00000185267	CDNF	10:14818333-14878686	2.06679	1.85705	0.391167
ENSG00000284024	HSPA14	10:14838160-14847018	18.3467	13.4952	0.000189274
ENSG00000187522	HSPA14	10:14838306-14871741	16.8943	15.0765	0.0512512
ENSG00000152455	SUV39H2	10:14878820-14904315	19.079	7.59026	4.96123e-11
ENSG00000152457	DCLRE1C	10:14896861-14954432	5.22448	3.4107	0.00254241
ENSG00000197889	MEIG1	10:14959388-14988050	0.19403	0.173662	0.745893
ENSG00000152463	OLAH	10:15032227-15073852	0.132642	0	0.0336791
ENSG00000176244	ACBD7	10:15075475-15088776	2.87822	2.02815	0.0277376
ENSG00000152464	RPP38	10:15097180-15168701	6.78521	6.47405	0.470363
ENSG00000152465	NMT2	10:15102584-15168693	4.88753	5.08181	0.582554
ENSG00000148468	FAM171A1	10:15211643-15371289	5.4987	5.10595	0.342177
ENSG00000077943	ITGA8	10:15513954-15719922	2.83865	1.86427	0.0143723
ENSG00000148481	MINDY3	10:15778170-15860507	39.1052	29.4691	6.58516e-06
ENSG00000165983	PTER	10:16436943-16513745	8.8092	6.53724	0.00375471
ENSG00000165985	C1QL3	10:16513734-16521879	0	0.024443	0.246505
ENSG00000148484	RSU1	10:16590611-16817463	14.1662	8.08717	1.62454e-06
ENSG00000107611	CUBN	10:16823966-17129817	0.095548	0.190079	0.203756
ENSG00000107614	TRDMT1	10:17137336-17225850	3.38315	2.42654	0.0243421
ENSG00000026025	VIM	10:17228241-17237593	501.499	482.627	0.00299565
ENSG00000148488	ST8SIA6	10:17315421-17454595	0.16925	0.080933	0.204342
ENSG00000165996	HACD1	10:17589032-17617812	8.31026	6.07166	0.00337091
ENSG00000136738	STAM	10:17644151-17716824	7.4775	5.29699	0.00274062
ENSG00000148483	TMEM236	10:17752201-17800868	0.049463	0.073264	0.55022
ENSG00000260314	MRC1	10:17809348-17911164	0.028906	0.010989	0.452719
ENSG00000148482	SLC39A12	10:17951839-18043292	0.01681	0.010668	0.723508
ENSG00000165995	CACNB2	10:18140677-18545775	2.91852	3.33399	0.225099
ENSG00000241058	NSUN6	10:18545561-18659285	9.14396	9.48151	0.501921
ENSG00000165997	ARL5B	10:18659431-18681639	44.5836	39.741	0.00647681
ENSG00000204740	MALRD1	10:19048801-19790401	0.004539	0	0.553014
ENSG00000120594	PLXDC2	10:19816239-20289856	2.89284	0.797126	1.4801e-05
ENSG00000078114	NEBL	10:20779973-21174187	15.4416	9.76099	9.4208e-06
ENSG00000204683	C10orf113	10:21125763-21146559	0.205923	0	0.013735
ENSG00000204682	MIR1915HG	10:21490301-21497284	2.33433	2.22291	0.632909
ENSG00000180592	SKIDA1	10:21513478-21526368	0.310148	0.245928	0.467548
ENSG00000078403	MLLT10	10:21524646-21743630	14.7448	13.0866	0.0549723
ENSG00000136770	DNAJC1	10:21756548-22003769	11.6225	13.2101	0.052726
ENSG00000148444	COMMD3	10:22316386-22320306	30.8155	32.4982	0.147353
ENSG00000269897	COMMD3-BMI1	10:22316386-22331484	33.0894	26.8285	0.000329057
ENSG00000168283	BMI1	10:22321099-22331484	16.2592	15.6911	0.41068
ENSG00000077327	SPAG6	10:22345445-22454224	0.05374	0.106583	0.308431
ENSG00000150867	PIP4K2A	10:22534854-22714578	10.7978	9.6624	0.101265
ENSG00000165309	ARMC3	10:22928024-23038523	1.0756	0	2.69215e-05
ENSG00000148450	MSRB2	10:23095579-23122013	16.4843	13.8489	0.0106855
ENSG00000168267	PTF1A	10:23192327-23194252	0.444956	0.018892	0.00232881
ENSG00000179133	C10orf67	10:23201916-23344845	0.105232	0.063844	0.410124
ENSG00000165312	OTUD1	10:23439458-23442390	28.4517	31.4114	0.028078
ENSG00000120549	KIAA1217	10:23694746-24547848	0.320184	0.292715	0.736133
ENSG00000107863	ARHGAP21	10:24583609-24724588	17.633	16.4897	0.170858
ENSG00000099256	PRTFDC1	10:24848614-24952606	11.6513	9.86142	0.0271543
ENSG00000151023	ENKUR	10:24981979-25062279	0.318363	0	0.00442196
ENSG00000185875	THNSL1	10:25016612-25026664	2.47596	3.13927	0.076722
ENSG00000151025	GPR158	10:25174802-25602229	0.048168	0.016539	0.330724
ENSG00000095777	MYO3A	10:25934229-26212740	4.63697	2.0167	3.40813e-05
ENSG00000136750	GAD2	10:26216665-26304558	0.017282	0.021545	0.828342
ENSG00000077420	APBB1IP	10:26438341-26567803	0.031174	0	0.204357
[truncated: 14,791 more rows]

## Sheet: Alu_NC_mRNA_gene
gene_id	gene_name	gene_locus	NC_FPKM	Alu_FPKM	P.value
ENSG00000156875	MFSD14A	1:100038095-100083377	39.4949	9.22654	2.87181e-20
ENSG00000156876	SASS6	1:100083563-100132955	24.5464	13.8721	8.7268e-09
ENSG00000122435	TRMT13	1:100119063-100151117	10.6515	3.6611	2.09498e-09
ENSG00000122477	LRRC39	1:100148449-100178273	1.10452	1.04311	0.688163
ENSG00000137992	DBT	1:100186919-100273725	6.35821	6.85006	0.291948
ENSG00000137996	RTCA	1:100266207-100294237	13.2248	8.56087	3.34532e-05
ENSG00000130939	UBE4B	1:10032832-10181239	11.1241	16.8913	1.20394e-05
ENSG00000079335	CDC14A	1:100345001-100520277	5.78347	5.58577	0.591642
ENSG00000181656	GPR88	1:100538139-100542021	0.008904	0.019742	0.563337
ENSG00000162692	VCAM1	1:100719742-100739045	1.31686	2.06761	0.0201588
ENSG00000162694	EXTL2	1:100872372-100896211	12.5201	13.4583	0.184328
ENSG00000162695	SLC30A7	1:100895724-100981757	9.78192	15.8708	3.34255e-06
ENSG00000117543	DPH5	1:100989623-101026088	20.7997	12.0524	8.19451e-08
ENSG00000170989	S1PR1	1:101236865-101243713	1.06717	1.44914	0.106829
ENSG00000118733	OLFM3	1:101802574-101997030	0.040504	0	0.156428
ENSG00000188157	AGRN	1:1020120-1056118	17.1926	15.0322	0.0266675
ENSG00000054523	KIF1B	1:10210805-10381603	16.1247	24.53	8.86897e-07
ENSG00000060718	COL11A1	1:102876467-103108872	0.004074	0	0.564398
ENSG00000185946	RNPC3	1:103525691-103555239	8.68044	8.15794	0.31459
ENSG00000240038	AMY2B	1:103553815-103579534	1.07307	2.46106	0.000608353
ENSG00000243480	AMY2A	1:103616811-103625780	0	0.015022	0.328875
ENSG00000142657	PGD	1:10398592-10420511	70.4204	23.9124	6.49527e-22
ENSG00000251503	CENPS-CORT	1:10430102-10452153	0.219689	0.302727	0.353188
ENSG00000175279	CENPS	1:10430433-10442808	5.06025	6.8767	0.00595543
ENSG00000241563	CORT	1:10449719-10451902	0.276339	0.257697	0.797161
ENSG00000142655	PEX14	1:10453409-10630758	13.3804	10.0036	0.000940793
ENSG00000160049	DFFA	1:10456522-10472529	52.3606	36.4539	1.28985e-08
ENSG00000130940	CASZ1	1:10636604-10796650	1.41409	1.93969	0.0679705
ENSG00000198890	PRMT6	1:107056679-107067636	6.37778	12.3613	4.26194e-07
ENSG00000237330	RNF223	1:1070967-1074306	0	0.054426	0.11489
ENSG00000162631	NTNG1	1:107140007-107483458	1.34929	0.468105	0.00152563
ENSG00000134215	VAV3	1:107571161-107965180	6.57899	9.34949	0.000984007
ENSG00000085491	SLC25A24	1:108134043-108200849	21.266	21.4578	0.770245
ENSG00000131591	C1orf159	1:1081818-1116361	6.00189	5.16075	0.0960196
ENSG00000162636	FAM102B	1:108560089-108644900	26.5142	12.9328	6.14635e-11
ENSG00000134186	PRPF38B	1:108692310-108702928	4.30806	10.1481	7.3197e-08
ENSG00000143107	FNDC7	1:108712908-108742742	0.219663	0.149376	0.350527
ENSG00000116266	STXBP3	1:108746674-108809523	24.2649	26.4168	0.0584508
ENSG00000162641	AKNAD1	1:108815898-108963484	0	0.003872	0.572672
ENSG00000121957	GPSM2	1:108875350-108934545	9.11164	9.54664	0.402685
ENSG00000121940	CLCC1	1:108929508-108963484	9.3895	9.44877	0.886003
ENSG00000085433	WDR47	1:108970214-109042113	13.2739	9.32293	0.000219001
ENSG00000197780	TAF13	1:109062486-109076002	15.0552	11.227	0.000554891
ENSG00000215717	TMEM167B	1:109089803-109096934	15.7074	10.5894	3.3898e-05
ENSG00000179902	C1orf194	1:109105951-109113857	0.025718	0	0.230767
ENSG00000116299	KIAA1324	1:109113679-109206781	0.219588	0.181212	0.581092
ENSG00000031698	SARS	1:109213918-109238182	152.552	80.966	1.52218e-21
ENSG00000143126	CELSR2	1:109249539-109275751	3.7507	5.89399	0.00102811
ENSG00000134222	PSRC1	1:109279556-109283186	13.4219	9.59969	0.000320776
ENSG00000221986	MYBPHL	1:109292365-109307011	0.032357	0	0.191824
ENSG00000134243	SORT1	1:109309568-109397918	10.0288	11.7716	0.0287141
ENSG00000143106	PSMA5	1:109399042-109426448	24.527	18.9428	0.000183791
ENSG00000143028	SYPL2	1:109457038-109482134	1.92025	2.67968	0.034846
ENSG00000175262	C1orf127	1:10946471-10982037	0.120546	0.35506	0.0401185
ENSG00000162650	ATXN7L2	1:109483479-109492804	2.79032	3.2542	0.176405
ENSG00000174151	CYB561D1	1:109494052-109502932	1.47036	2.30919	0.0158637
ENSG00000181754	AMIGO1	1:109504178-109509738	1.00063	2.02067	0.00312088
ENSG00000156097	GPR61	1:109539872-109548406	0.06318	0.028019	0.348165
ENSG00000065135	GNAI3	1:109548615-109618324	6.54432	3.947	0.000302657
ENSG00000134183	GNAT2	1:109603267-109619929	0.130818	0.411999	0.026381
ENSG00000116337	AMPD2	1:109616104-109632053	17.6903	12.0629	2.31958e-05
ENSG00000168765	GSTM4	1:109656099-109674836	6.61242	6.78516	0.656118
ENSG00000213366	GSTM2	1:109668022-109709551	16.2071	14.5364	0.0590078
ENSG00000134184	GSTM1	1:109687814-109709039	2.08831	0.680362	0.000185438
ENSG00000134201	GSTM5	1:109711780-109775428	0.020781	0	0.268798
ENSG00000134202	GSTM3	1:109733932-109741038	11.8653	11.6884	0.7227
ENSG00000198758	EPS8L3	1:109750080-109764027	0	0.007762	0.452195
ENSG00000184371	CSF1	1:109910242-109930992	2.57674	1.7027	0.0173921
ENSG00000168710	AHCYL1	1:109984765-110023742	13.8657	43.4991	1.22847e-18
ENSG00000143093	STRIP1	1:110031577-110074641	18.1069	16.3662	0.0619125
ENSG00000156150	ALX3	1:110059870-110070672	0.126306	0.017284	0.0675003
ENSG00000186150	UBL4B	1:110112468-110113945	0.105179	0.133246	0.597855
ENSG00000120948	TARDBP	1:11012344-11026420	16.2864	21.5951	0.000154625
ENSG00000277726	AL109811.3	1:11012662-11030528	0.052779	0	0.118915
ENSG00000197106	SLC6A17	1:110150494-110202202	0.280972	0.790104	0.00848318
ENSG00000116396	KCNC4	1:110211343-110283100	1.61835	5.68164	1.05719e-07
ENSG00000009724	MASP2	1:11026523-11047233	0.040984	0.109212	0.198935
ENSG00000162775	RBM15	1:110338506-110346681	4.54626	4.90869	0.343542
ENSG00000168679	SLC16A4	1:110362851-110391082	4.5004	1.9386	2.977e-05
ENSG00000134248	LAMTOR5	1:110401249-110407942	26.4046	15.3497	9.92755e-09
ENSG00000143125	PROK1	1:110451149-110457358	0.044639	0.136489	0.136013
ENSG00000177301	KCNA2	1:110519837-110631474	0.594422	0.861198	0.12924
ENSG00000116649	SRM	1:11054584-11060020	18.5475	20.8299	0.0316221
ENSG00000171824	EXOSC10	1:11066618-11099869	38.306	31.153	0.000162102
ENSG00000177272	KCNA3	1:110672465-110674940	1.07772	2.32598	0.00119064
ENSG00000143119	CD53	1:110871188-110899922	0.019816	0.100544	0.11556
ENSG00000121931	LRIF1	1:110890805-110963965	5.73136	6.83325	0.0536799
ENSG00000198793	MTOR	1:11106535-11262507	12.8568	28.395	3.67432e-12
ENSG00000156171	DRAM2	1:111117333-111140216	15.3018	10.9478	0.000178029
ENSG00000134255	CEPT1	1:111139627-111185104	22.7241	23.3665	0.425889
ENSG00000171819	ANGPTL7	1:11115410-11262496	0.659409	0.933624	0.134137
ENSG00000064886	CHI3L2	1:111200771-111243440	0.084119	0.073811	0.794113
ENSG00000173947	PIFO	1:111346600-111353013	0.629361	0.535946	0.458739
ENSG00000085465	OVGP1	1:111401851-111436773	1.9886	4.04968	0.000201294
ENSG00000116455	WDR77	1:111431046-111449256	41.4928	21.9325	2.46559e-12
ENSG00000116459	ATP5PB	1:111440916-111462773	202.764	51.8758	1.06214e-34
ENSG00000143110	C1orf162	1:111473792-111478512	0.460414	0.394674	0.528297
ENSG00000282608	ADORA3	1:111499429-111503760	0.037768	0	0.167129
ENSG00000116473	RAP1A	1:111542218-111716691	7.90536	7.77602	0.747722
ENSG00000197852	INKA2	1:111619780-111755824	2.37716	1.90267	0.11935
ENSG00000064703	DDX20	1:111755245-111768000	11.6468	10.1161	0.0452084
ENSG00000171385	KCND3	1:111770662-111989155	0.167449	1.23075	0.000102715
ENSG00000143079	CTTNBP2NL	1:112391301-112463456	7.76314	8.24615	0.33457
ENSG00000134245	WNT2B	1:112466541-112530165	0.514025	1.59231	0.000578174
ENSG00000007341	ST7L	1:112523514-112671563	9.19922	9.96024	0.20311
ENSG00000116489	CAPZA1	1:112619805-112671616	194.512	122.658	4.07606e-19
ENSG00000155363	MOV10	1:112673141-112700746	14.3045	18.2959	0.000933161
ENSG00000155366	RHOC	1:112701106-112707434	46.2745	48.6349	0.105293
ENSG00000271810	AL603832.3	1:112702614-112711433	0.225024	0.103245	0.14036
ENSG00000155367	PPM1J	1:112709994-112715477	1.54997	1.85869	0.21631
ENSG00000184599	TAFA3	1:112720419-112727235	0.206331	0.188707	0.779324
ENSG00000120942	UBIAD1	1:11273206-11296049	6.01203	8.36772	0.00216187
ENSG00000155380	SLC16A1	1:112911847-112957013	81.207	53.2052	3.83532e-12
ENSG00000198799	LRIG2	1:113072827-113132260	11.8181	11.9569	0.776326
ENSG00000081026	MAGI3	1:113390515-113685923	11.7652	18.774	1.57093e-06
ENSG00000116793	PHTF1	1:113696831-113759489	11.8584	10.8023	0.128337
ENSG00000081019	RSBN1	1:113761832-113812476	4.30727	4.02515	0.413867
ENSG00000134242	PTPN22	1:113813811-113871753	0	0.037684	0.167475
ENSG00000188761	BCL2L15	1:113876816-113887581	0.031333	0.167781	0.0564518
ENSG00000134262	AP4B1	1:113893878-113913685	6.25005	11.101	5.13267e-06
ENSG00000118655	DCLRE1B	1:113905213-113914086	4.66741	6.96744	0.00122058
ENSG00000163349	HIPK1	1:113929324-113977869	14.0497	12.2356	0.034935
ENSG00000116774	OLFML3	1:113979391-114035572	0.118863	0.413138	0.0211334
ENSG00000134207	SYT6	1:114089291-114153919	0.724579	1.52319	0.00553732
ENSG00000197323	TRIM33	1:114392790-114511203	31.6892	22.9781	4.39568e-06
ENSG00000116752	BCAS2	1:114567557-114581629	35.3398	16.8627	8.30334e-13
ENSG00000175984	DENND2C	1:114582848-114670422	3.74464	4.95069	0.0199711
ENSG00000116748	AMPD1	1:114673090-114695618	0.082998	0.01441	0.130942
ENSG00000213281	NRAS	1:114704469-114716771	64.3561	49.5149	3.86334e-07
ENSG00000009307	CSDE1	1:114716913-114758676	80.4737	90.9515	0.000308111
ENSG00000052723	SIKE1	1:114769479-114780685	42.7657	33.7488	2.34194e-05
ENSG00000204624	DISP3	1:11479155-11537551	0.12656	0.070744	0.319538
ENSG00000134198	TSPAN2	1:115048011-115089503	2.79672	2.86463	0.775851
ENSG00000134259	NGF	1:115285918-115338236	0.415338	0.274245	0.210865
ENSG00000173218	VANGL1	1:115641970-115698224	3.88708	5.43471	0.00725718
ENSG00000177551	NHLH2	1:115836377-115843917	0.584927	0.096534	0.00296572
ENSG00000163393	SLC22A15	1:115976513-116070054	8.70597	7.02119	0.0169835
ENSG00000173212	MAB21L3	1:116111755-116135240	0.048143	0.34553	0.0102279
ENSG00000116661	FBXO2	1:11637018-11664170	6.79785	4.96173	0.00537858
ENSG00000163399	ATP1A1	1:116372668-116410261	72.4699	104.653	3.71512e-12
ENSG00000132879	FBXO44	1:11648390-11663327	11.6828	7.25425	2.71697e-05
ENSG00000116815	CD58	1:116514534-116571039	6.20417	6.82012	0.209339
ENSG00000143061	IGSF3	1:116574399-116667755	9.19121	14.026	3.1916e-05
ENSG00000116663	FBXO6	1:11664200-11674354	0.206026	0.133875	0.325248
ENSG00000116670	MAD2L2	1:11674480-11691650	49.6312	32.2307	8.9316e-10
ENSG00000134247	PTGFRN	1:116909916-116990353	18.1985	23.8092	0.000149282
ENSG00000162490	DRAXIN	1:11691710-11725857	0.033476	0.172888	0.0558364
ENSG00000134256	CD101	1:117001750-117036476	0.25194	0.991988	0.00137124
ENSG00000116830	TTF2	1:117060326-117107453	15.3442	28.9264	2.36867e-10
ENSG00000134253	TRIM45	1:117111060-117122587	3.30342	2.85595	0.19106
ENSG00000134258	VTCN1	1:117143587-117210960	0.012102	0	0.369517
ENSG00000177674	AGTRAP	1:11736084-11754831	17.641	11.1463	3.04093e-06
ENSG00000198162	MAN1A2	1:117367449-117528872	19.1437	19.0781	0.910243
ENSG00000183508	TENT5C	1:117606048-117628389	2.08087	4.15648	0.000219149
ENSG00000215910	C1orf167	1:11761787-11795111	0.448922	0.793745	0.0545021
ENSG00000177000	MTHFR	1:11785723-11806920	3.07086	7.7962	2.37021e-07
ENSG00000196505	GDAP2	1:117863485-117929621	10.3849	17.6096	5.16423e-07
ENSG00000065183	WDR3	1:117929720-117966543	17.922	10.9835	1.21777e-06
ENSG00000155761	SPAG17	1:117929892-118185223	0.946176	1.71509	0.0105112
ENSG00000011021	CLCN6	1:11806096-11848079	2.50213	4.06852	0.00240979
ENSG00000175206	NPPA	1:11845709-11848345	0.045174	0	0.140368
ENSG00000120937	NPPB	1:11857464-11858945	0.077461	0.031033	0.27699
ENSG00000092607	TBX15	1:118883046-118989556	0.038434	0.034112	0.867361
ENSG00000116874	WARS2	1:119031216-119140671	11.9047	11.3959	0.38559
ENSG00000116685	KIAA2013	1:11919591-11926428	23.8266	17.7726	6.60987e-05
ENSG00000083444	PLOD1	1:11934205-11975538	15.4814	17.899	0.0181317
ENSG00000116882	HAO2	1:119368779-119394130	0.036664	0.137258	0.106399
ENSG00000203859	HSD3B2	1:119414931-119423035	0	0.057897	0.107012
ENSG00000143067	ZNF697	1:119619377-119648266	1.83997	3.4931	0.000777474
ENSG00000092621	PHGDH	1:119648411-119744226	148.627	96.5703	3.18308e-16
ENSG00000134240	HMGCS2	1:119747996-119768905	0.012805	0.028394	0.501481
ENSG00000134193	REG4	1:119794017-119811580	0.020495	0.113294	0.0942136
ENSG00000116688	MFN2	1:11980181-12013514	28.5955	24.6469	0.00506482
ENSG00000134250	NOTCH2	1:119911553-120100779	12.6486	39.9315	4.87674e-18
ENSG00000265808	SEC22B	1:120150898-120176515	4.57467	7.0974	0.000607751
ENSG00000116691	MIIP	1:12019466-12032045	14.2854	7.55918	2.22049e-07
ENSG00000186891	TNFRSF18	1:1203508-1206592	0.019577	0	0.279692
ENSG00000120949	TNFRSF8	1:12063303-12144207	0.116215	0.619181	0.00313174
ENSG00000273136	NBPF26	1:120723949-120842110	4.1824	6.93745	0.000231359
ENSG00000198019	FCGR1B	1:121087345-121096310	0	0.029084	0.209604
ENSG00000186827	TNFRSF4	1:1211340-1214153	0.036428	0.06058	0.498095
ENSG00000188610	FAM72B	1:121167646-121287705	3.09019	4.34633	0.0117449
ENSG00000171943	SRGAP2C	1:121184810-121392822	8.78948	14.6972	2.75853e-06
ENSG00000028137	TNFRSF1B	1:12166991-12209228	0.004938	0.004426	0.95427
ENSG00000078808	SDF4	1:1216908-1232067	17.2702	13.3031	0.000763724
ENSG00000048707	VPS13D	1:12230030-12512047	8.6787	29.0169	3.57525e-16
ENSG00000176022	B3GALT6	1:1232237-1235041	15.5748	14.9495	0.358787
ENSG00000184163	C1QTNF12	1:1242446-1246722	1.01182	0.445551	0.0107615
ENSG00000160087	UBE2J2	1:1253909-1273885	9.77688	10.3515	0.312404
ENSG00000162496	DHRS3	1:12567910-12618210	5.46184	4.85011	0.173376
ENSG00000116721	PRAMEF1	1:12791397-12796628	0.014394	0	0.336889
ENSG00000162572	SCNN1D	1:1280436-1292029	4.53041	3.40675	0.022151
ENSG00000131584	ACAP3	1:1292390-1309609	20.7849	23.7819	0.0132532
ENSG00000127054	INTS11	1:1308561-1324691	24.5933	25.341	0.384158
ENSG00000169972	PUSL1	1:1308597-1311677	37.4491	28.7054	1.42027e-05
ENSG00000224051	CPTP	1:1324756-1328896	8.98008	13.8568	2.63164e-05
ENSG00000169962	TAS1R3	1:1331280-1335314	0.123848	0.136823	0.797848
ENSG00000107404	DVL1	1:1335276-1349418	58.2641	25.2279	1.93246e-17
ENSG00000162494	LRRC38	1:13474973-13514003	0	0.094434	0.0556093
ENSG00000162576	MXRA8	1:1352689-1361777	9.10573	29.7062	3.78832e-16
ENSG00000162493	PDPN	1:13583465-13617957	7.46149	3.28484	1.47011e-06
ENSG00000116731	PRDM2	1:13700198-13825079	3.96836	8.77854	6.36009e-07
ENSG00000175756	AURKAIP1	1:1373730-1375495	45.0962	39.4651	0.00237688
ENSG00000221978	CCNL2	1:1385711-1399335	23.238	36.3085	1.20525e-08
ENSG00000189337	KAZN	1:13892792-15118043	3.11724	6.27745	2.33624e-05
ENSG00000242485	MRPL20	1:1401909-1407559	7.4809	8.66416	0.0631327
ENSG00000235098	ANKRD65	1:1418420-1421769	0.035588	0.01574	0.454254
ENSG00000179403	VWA1	1:1434861-1442882	5.77458	6.50099	0.147576
ENSG00000273213	HIST2H3PS2	1:143894544-143905966	0.321228	0.300197	0.788874
ENSG00000263513	FAM72C	1:143955364-143971965	2.63331	5.37259	4.74741e-05
ENSG00000266338	NBPF15	1:144421386-144461674	8.47947	39.9627	5.8332e-21
ENSG00000196369	SRGAP2B	1:144887265-145095528	9.49263	19.1888	3.19513e-09
ENSG00000215915	ATAD3C	1:1449689-1470158	0.10828	0.083337	0.600565
ENSG00000215784	FAM72D	1:145095974-145112696	3.55571	4.87864	0.0123821
ENSG00000256374	PPIAL4D	1:145241630-145242124	0	0.110954	0.0430102
ENSG00000162825	NBPF20	1:145289900-145405778	0.738541	10.7398	1.33075e-14
ENSG00000117262	GPR89A	1:145607988-145686458	21.4113	25.5039	0.00278572
ENSG00000174827	PDZK1	1:145670852-145708148	0.070091	0.186905	0.118124
ENSG00000117281	CD160	1:145719471-145739288	0.00723	0.047692	0.205449
ENSG00000265491	RNF115	1:145734914-145842605	4.36703	8.36665	8.44292e-06
ENSG00000186141	POLR3C	1:145824088-145844402	12.9678	15.418	0.0118369
ENSG00000186364	NUDT17	1:145845630-145848954	3.26827	3.17466	0.71996
ENSG00000131788	PIAS3	1:145848522-145859836	8.2917	14.5765	9.2857e-07
ENSG00000198483	ANKRD35	1:145866560-145885866	0.0044	0.012452	0.573706
ENSG00000143127	ITGA10	1:145891208-145910111	0.189443	0.353523	0.127314
ENSG00000131779	PEX11B	1:145911350-145918717	11.2748	13.5279	0.0127875
ENSG00000265241	RBM8A	1:145917714-145927678	14.7892	22.2164	2.69871e-06
ENSG00000280778	AC243547.3	1:145922745-145977811	0.745842	0.518666	0.155282
ENSG00000121851	POLR3GL	1:145926590-145978848	7.08877	4.62827	0.000752737
ENSG00000271601	LIX1L	1:145933423-145958017	21.6752	24.6481	0.0150197
ENSG00000272031	ANKRD34A	1:145959441-145964575	1.00416	0.879752	0.441785
ENSG00000265972	TXNIP	1:145992435-145996600	17.7951	10.164	2.11916e-07
ENSG00000168509	HJV	1:146017468-146036746	0.014624	0.016213	0.923006
ENSG00000271425	NBPF10	1:146064699-146229026	3.9589	5.97006	0.0018005
ENSG00000264343	NOTCH2NLA	1:146146203-146229026	3.04696	12.418	5.449e-12
ENSG00000270339	PPIAL4H	1:146344131-146344790	0	0.172088	0.0188149
ENSG00000268043	NBPF12	1:146938356-146996202	6.25303	20.9379	5.4096e-14
ENSG00000131791	PRKAB2	1:147155106-147172550	32.6146	24.2146	9.09655e-06
ENSG00000131781	FMO5	1:147175351-147243050	1.60618	2.54085	0.0119479
ENSG00000160072	ATAD3B	1:1471769-1497848	12.6933	13.6765	0.171767
ENSG00000131778	CHD1L	1:147242654-147295765	17.7848	36.7617	7.29394e-13
ENSG00000116128	BCL9	1:147541501-147626216	3.419	9.45612	1.37126e-08
ENSG00000162836	ACP6	1:147629652-147670524	8.8063	13.3062	5.38339e-05
ENSG00000265107	GJA5	1:147756199-147773362	0.038811	0.108294	0.189503
ENSG00000121634	GJA8	1:147907956-147909257	0.095518	0	0.0546472
ENSG00000188092	GPR89B	1:147928393-148002182	13.3893	14.1144	0.284089
ENSG00000263956	NBPF11	1:148102045-148152322	2.8053	10.898	4.72451e-11
ENSG00000236334	PPIAL4G	1:148479824-148483679	0.007391	0.008939	0.898228
ENSG00000270629	NBPF14	1:148531385-148679742	2.4599	9.13059	5.94032e-10
ENSG00000286019	AC239811.1	1:148607040-148679779	2.50026	5.22682	4.11386e-05
ENSG00000177144	NUDT4B	1:148743795-148752312	11.2713	7.09762	4.4527e-05
ENSG00000178104	PDE4DIP	1:148808181-149048286	16.528	25.9347	2.11047e-07
ENSG00000269713	NBPF9	1:149053979-149103697	9.36633	15.0733	5.76249e-06
ENSG00000286219	AC242843.1	1:149390614-149468030	2.77168	9.00014	3.02467e-09
ENSG00000286185	AC242842.3	1:149390614-149556771	2.07321	5.89011	5.98562e-07
ENSG00000271383	NBPF19	1:149475338-149556361	1.55424	4.11296	1.42333e-05
ENSG00000263464	PPIAL4C	1:149583865-149584464	0	0.062333	0.0979987
ENSG00000150337	FCGR1A	1:149782671-149792518	0	0.066435	0.0905692
ENSG00000203814	HIST2H2BF	1:149782689-149850937	16.6553	19.0212	0.0227751
ENSG00000270882	HIST2H4A	1:149813223-149841188	56.1843	23.5599	1.3521e-17
ENSG00000183598	HIST2H3D	1:149813271-149813681	137.495	218.166	4.77729e-20
ENSG00000203811	HIST2H3C	1:149839538-149841193	101.838	87.3971	1.89104e-05
ENSG00000203812	HIST2H2AA3	1:149842188-149842736	846.626	769.008	8.17411e-10
ENSG00000270276	HIST2H4B	1:149851038-149887392	101.193	46.1539	5.32836e-21
ENSG00000272196	HIST2H2AA4	1:149851061-149851624	823.982	748.57	1.13841e-09
ENSG00000203852	HIST2H3A	1:149852619-149862504	98.2361	84.1855	2.10411e-05
ENSG00000184678	HIST2H2BE	1:149884459-149886652	4.52595	2.26169	0.000143719
ENSG00000184260	HIST2H2AC	1:149886975-149887364	694.547	601.947	7.11947e-13
ENSG00000184270	HIST2H2AB	1:149887484-149888013	89.4332	62.3467	4.11702e-11
ENSG00000178096	BOLA1	1:149887890-149900798	10.5196	14.4385	0.000366808
ENSG00000159164	SV2A	1:149903318-149917844	6.49984	0.011874	9.7319e-13
ENSG00000143368	SF3B4	1:149923317-149927803	6.51874	15.5054	9.80386e-10
ENSG00000014914	MTMR11	1:149928651-149936879	8.27371	5.11627	0.000154021
ENSG00000264522	OTUD7B	1:149937812-150010726	2.64562	7.64131	5.71629e-08
ENSG00000136631	VPS45	1:150067279-150145329	26.9122	28.2396	0.193932
ENSG00000023902	PLEKHO1	1:150149183-150164720	9.03432	17.516	2.07852e-08
ENSG00000143401	ANP32E	1:150218417-150236156	25.0645	33.8807	6.17689e-06
ENSG00000118298	CA14	1:150257251-150265078	0.324191	0.352336	0.737363
ENSG00000117362	APH1A	1:150265399-150269580	69.0773	30.243	1.41936e-18
ENSG00000118292	C1orf54	1:150265517-150280916	9.60083	4.94379	2.69304e-06
ENSG00000159208	CIART	1:150282543-150287093	0.577079	0.065605	0.00180534
ENSG00000266472	MRPS21	1:150293720-150308979	51.3247	37.633	1.92342e-07
ENSG00000117360	PRPF3	1:150321479-150353233	23.0382	26.5241	0.00820436
ENSG00000163125	RPRD2	1:150363091-150477291	4.3511	12.246	7.56579e-10
ENSG00000143374	TARS2	1:150487364-150507609	25.0655	24.8796	0.791523
ENSG00000143369	ECM1	1:150508062-150513789	0.293124	0.38434	0.366744
ENSG00000143382	ADAMTSL4	1:150549053-150560937	0.394292	0.689349	0.0703987
ENSG00000143384	MCL1	1:150560202-150579738	51.755	79.0438	5.26717e-12
ENSG00000143420	ENSA	1:150600851-150629612	57.0696	44.6874	2.50424e-06
ENSG00000143457	GOLPH3L	1:150646230-150697154	20.3833	22.6988	0.0353069
ENSG00000143452	HORMAD1	1:150698060-150720895	0.001484	0	0.709407
ENSG00000163131	CTSS	1:150730188-150765792	0.432051	0.186802	0.0532041
ENSG00000143387	CTSK	1:150796208-150808260	0.565221	2.43	1.38101e-05
ENSG00000143437	ARNT	1:150809713-150876708	14.8303	21.7269	6.7409e-06
ENSG00000283324	CTXND2	1:150887136-150913292	0.025298	0	0.233648
ENSG00000143379	SETDB1	1:150926263-150964744	29.1889	23.7233	0.000527356
ENSG00000143418	CERS2	1:150960583-150975004	70.0462	85.7413	1.77781e-06
ENSG00000143409	MINDY1	1:150975593-151008375	5.11627	7.89849	0.000424224
ENSG00000143412	ANXA9	1:150982249-150995634	0.157905	0.434815	0.0329389
ENSG00000143363	PRUNE1	1:151008420-151035713	6.62424	7.53733	0.104932
ENSG00000163141	BNIPL	1:151036321-151047720	0.08433	0.294118	0.0397319
ENSG00000143443	C1orf56	1:151047740-151051986	1.89877	3.23194	0.00306396
ENSG00000197622	CDC42SE1	1:151050971-151103669	5.59056	14.8954	2.01446e-10
ENSG00000213190	MLLT11	1:151055455-151070190	16.7171	10.3047	2.33572e-06
ENSG00000143458	GABPB2	1:151070578-151125542	4.4813	6.70359	0.00135719
ENSG00000143434	SEMA6C	1:151131685-151146664	3.58797	3.24914	0.308054
ENSG00000163154	TNFAIP8L2	1:151156649-151159749	0.026849	0.119067	0.106187
ENSG00000163156	SCNM1	1:151156664-151170740	3.03896	3.57682	0.145071
ENSG00000163155	LYSMD1	1:151159748-151165948	22.1762	13.2785	1.17985e-07
ENSG00000163157	TMOD4	1:151169986-151176284	0.358056	0.473845	0.315716
ENSG00000163159	VPS72	1:151169987-151195321	21.4873	8.85637	1.45599e-11
ENSG00000143398	PIP5K1A	1:151197949-151249536	44.9624	64.0343	2.65668e-09
ENSG00000197785	ATAD3A	1:1512151-1534687	27.1614	18.6762	1.86484e-06
ENSG00000159352	PSMD4	1:151254703-151267479	41.2411	52.5956	4.7081e-06
ENSG00000143373	ZNF687	1:151281618-151292176	9.745	16.4458	9.82091e-07
ENSG00000143393	PI4KB	1:151291797-151327715	22.0861	16.8076	0.000184958
ENSG00000143390	RFX5	1:151340640-151347357	68.9743	55.3992	2.81478e-06
ENSG00000143416	SELENBP1	1:151364304-151372707	22.5691	39.7907	5.01173e-11
ENSG00000159377	PSMB4	1:151399560-151401937	324.42	321.298	0.327973
ENSG00000143442	POGZ	1:151402724-151459494	20.9784	39.2493	7.44575e-12
ENSG00000143375	CGN	1:151507752-151556364	0.635429	4.50019	1.05607e-08
ENSG00000171729	TMEM51	1:15152532-15220478	4.417	1.08373	2.72626e-07
ENSG00000143367	TUFT1	1:151540305-151583583	6.30537	14.0202	9.8841e-09
ENSG00000143376	SNX27	1:151612006-151699091	9.98469	16.2249	2.76181e-06
ENSG00000159409	CELF3	1:151702404-151716814	0.091225	0.059708	0.482052
ENSG00000178796	RIIAD1	1:151710433-151729805	0	0.028998	0.210106
ENSG00000143450	OAZ3	1:151755541-151775122	1.2973	0.497892	0.00281143
ENSG00000143436	MRPL9	1:151759647-151763496	21.3002	12.4008	7.5752e-08
ENSG00000182134	TDRKH	1:151770107-151791416	3.06306	6.1134	3.066e-05
ENSG00000143365	RORC	1:151806071-151831845	0.010177	0.016546	0.706618
ENSG00000196407	THEM5	1:151846979-151853712	0.019524	0.553341	0.000872123
ENSG00000159445	THEM4	1:151870866-151909637	6.36929	9.33212	0.000548899
ENSG00000197747	S100A10	1:151982915-151993859	113.699	75.0358	5.51641e-14
ENSG00000163191	S100A11	1:152032506-152047907	30.1268	29.4958	0.479458
ENSG00000159450	TCHH	1:152106317-152115454	0	0.068989	0.0863276
ENSG00000197915	HRNR	1:152212076-152224193	0.003229	0.010739	0.565856
ENSG00000143631	FLG	1:152302175-152325203	0	0.005408	0.516644
ENSG00000143520	FLG2	1:152348735-152360006	0.003408	0	0.593011
ENSG00000142621	FHAD1	1:15236561-15400283	1.12594	5.16727	3.10373e-08
ENSG00000186226	LCE1E	1:152786214-152788426	0.152481	0	0.0241162
ENSG00000197084	LCE1C	1:152804835-152806628	0.048278	0	0.13099
ENSG00000163216	SPRR2D	1:153039732-153041931	0.039758	0.044079	0.876071
ENSG00000244094	SPRR2F	1:153112121-153113516	0.013358	0	0.350933
ENSG00000203783	PRR9	1:153217584-153219310	0.025358	0	0.233233
ENSG00000163218	PGLYRP4	1:153330120-153348841	0	0.009714	0.410735
ENSG00000205090	TMEM240	1:1534778-1540624	0.322802	0.321002	0.980363
ENSG00000160679	CHTOP	1:153529944-153646306	11.3867	20.5428	2.78773e-08
ENSG00000196154	S100A4	1:153543613-153550136	1.58863	2.07045	0.0959036
ENSG00000188015	S100A3	1:153547329-153549258	0.968065	0.794266	0.304242
ENSG00000196754	S100A2	1:153561108-153567890	0.973326	1.12935	0.377859
ENSG00000188643	S100A16	1:153606886-153613145	1.06642	4.44963	2.18562e-07
ENSG00000189334	S100A14	1:153614255-153616986	0.02429	0.089372	0.169213
ENSG00000189171	S100A13	1:153618787-153631360	37.3535	4.82749	1.11262e-22
ENSG00000160678	S100A1	1:153618810-153632039	1.39441	1.87611	0.0832586
ENSG00000143553	SNAPIN	1:153658654-153661830	11.2542	14.8469	0.000891995
ENSG00000143621	ILF2	1:153661788-153671028	291.287	145.33	9.73397e-29
ENSG00000169418	NPR1	1:153678688-153693992	0.177973	0.028389	0.0446809
ENSG00000143624	INTS3	1:153728050-153774808	24.5195	41.1294	2.14952e-10
ENSG00000143554	SLC27A3	1:153774354-153780157	4.2093	2.46689	0.0012199
ENSG00000143614	GATAD2B	1:153789030-153923360	7.54685	19.7299	9.42434e-12
ENSG00000198837	DENND4B	1:153929501-153946718	22.0509	25.2687	0.0109067
ENSG00000160741	CRTC2	1:153947669-153958615	11.1225	7.38038	0.000142346
ENSG00000143578	CREB3L4	1:153949835-153979609	8.00024	6.35882	0.0155908
ENSG00000143570	SLC39A1	1:153959099-153968184	27.8972	34.2594	0.000286106
ENSG00000143543	JTB	1:153974269-153977674	74.4888	74.0536	0.727562
ENSG00000143545	RAB13	1:153981617-153986358	4.08297	4.15265	0.805963
ENSG00000177954	RPS27	1:153990762-153992155	67.4826	40.9189	8.85155e-13
ENSG00000143552	NUP210L	1:153992685-154155116	0.020268	0.085365	0.157881
ENSG00000142634	EFHD2	1:15409888-15430339	21.2336	18.6889	0.0212885
ENSG00000143549	TPM3	1:154155304-154194648	21.0091	34.5932	2.81303e-09
ENSG00000160075	SSU72	1:1541673-1574863	47.2628	40.3601	0.000614452
ENSG00000163263	C1orf189	1:154199085-154206333	0	0.076713	0.0750249
ENSG00000143612	C1orf43	1:154206696-154220637	66.7736	55.8689	3.94129e-05
ENSG00000143569	UBAP2L	1:154206726-154271510	43.9629	53.1152	7.37189e-05
ENSG00000143575	HAX1	1:154272511-154275875	86.9998	87.3345	0.798326
ENSG00000143595	AQP10	1:154321090-154325325	0.018693	0.015239	0.846722
ENSG00000143515	ATP8B2	1:154325553-154351304	12.6847	15.9112	0.00261675
ENSG00000162438	CTRC	1:15438439-15449242	0.019759	0.038952	0.490566
ENSG00000160712	IL6R	1:154405193-154469450	4.01273	1.36312	6.57874e-06
ENSG00000169291	SHE	1:154469772-154502412	0.089729	0.025092	0.172954
ENSG00000160714	UBE2Q1	1:154548577-154559028	16.0867	14.3874	0.0553279
ENSG00000160716	CHRNB2	1:154567781-154580026	0.010599	0.046982	0.250594
ENSG00000160710	ADAR	1:154582057-154628013	80.4285	50.978	7.32022e-13
ENSG00000143603	KCNN3	1:154697455-154870281	0.109145	0.95965	0.000240529
ENSG00000132906	CASP9	1:15490832-15526534	5.29936	3.73486	0.00629193
ENSG00000163344	PMVK	1:154924740-154936719	2.05241	5.32827	3.20743e-06
ENSG00000163346	PBXIP1	1:154944076-154956123	1.35996	1.7226	0.148692
ENSG00000163348	PYGO2	1:154957026-154963853	21.9584	25.4081	0.00769983
ENSG00000160691	SHC1	1:154962298-154974395	10.6448	11.7643	0.111383
ENSG00000173207	CKS1B	1:154974653-154979251	69.0206	86.8558	2.50723e-07
ENSG00000160688	FLAD1	1:154983338-154993111	25.5519	23.8228	0.101484
ENSG00000163352	LENEP	1:154993586-154994315	0.026516	0.15527	0.0586202
ENSG00000160685	ZBTB7B	1:155002630-155018522	5.15799	4.97145	0.591757
ENSG00000163354	DCST2	1:155018520-155033781	0.320098	0.21701	0.277748
ENSG00000163357	DCST1	1:155033824-155050930	0.223236	0.016416	0.0173989
ENSG00000143537	ADAM15	1:155050566-155062775	40.1755	38.873	0.262957
ENSG00000243364	EFNA4	1:155063737-155069553	3.77176	7.17851	2.37707e-05
ENSG00000251246	AL691442.1	1:155063748-155086807	0.889213	0	6.29582e-05
ENSG00000143590	EFNA3	1:155078837-155087538	5.86881	12.2243	1.1821e-07
ENSG00000169242	EFNA1	1:155127876-155134899	8.16877	13.8896	2.78844e-06
ENSG00000169241	SLC50A1	1:155135344-155138857	34.9683	25.0372	1.34233e-06
ENSG00000179085	DPM3	1:155139891-155140595	38.2068	21.7422	9.16092e-11
ENSG00000163463	KRTCAP2	1:155169408-155173475	45.52	34.2666	1.72995e-06
ENSG00000163462	TRIM46	1:155173787-155184971	1.5265	1.87242	0.178179
ENSG00000185499	MUC1	1:155185824-155192916	0.179161	0.300302	0.201021
ENSG00000169231	THBS3	1:155195588-155209051	7.08473	7.48678	0.385881
ENSG00000173171	MTX1	1:155208699-155213824	25.8005	14.5067	4.5755e-09
ENSG00000177628	GBA	1:155234452-155244699	20.7376	17.8388	0.0110265
ENSG00000160767	FAM189B	1:155247205-155255483	11.7296	17.7308	1.00337e-05
ENSG00000116521	SCAMP3	1:155255979-155262430	32.0161	47.9337	4.50823e-09
ENSG00000176444	CLK2	1:155262868-155282819	5.58377	15.7682	3.87687e-11
ENSG00000116138	DNAJC16	1:15526813-15592379	5.54907	8.17215	0.000845525
ENSG00000143630	HCN3	1:155277463-155289848	4.34916	3.21582	0.0193572
ENSG00000143627	PKLR	1:155289293-155301438	0.00908	0.033938	0.337278
ENSG00000160752	FDPS	1:155308748-155320666	17.6866	28.8344	2.37371e-08
ENSG00000160753	RUSC1	1:155320894-155331114	27.8265	21.2231	6.30388e-05
ENSG00000116539	ASH1L	1:155335268-155688656	12.2527	21.9673	1.75903e-08
ENSG00000125459	MSTO1	1:155587486-155616831	13.7396	12.4706	0.0997345
ENSG00000163374	YY1AP1	1:155659443-155689000	23.5832	25.5032	0.077213
ENSG00000132676	DAP3	1:155659468-155739010	61.7502	39.5227	3.68044e-11
ENSG00000116771	AGMAT	1:15571699-15585051	0.947495	0.985389	0.78481
ENSG00000116580	GON4L	1:155749662-155859400	12.3286	17.8705	3.01419e-05
ENSG00000132718	SYT11	1:155859567-155885199	0.662018	1.21199	0.0215048
ENSG00000143622	RIT1	1:155897808-155911404	11.0673	10.6436	0.440629
ENSG00000132680	KHDC4	1:155913045-155934413	46.1359	43.6381	0.085518
ENSG00000173080	RXFP4	1:155941710-155942949	0.100293	0.055504	0.357848
ENSG00000116584	ARHGEF2	1:155946851-156007070	18.9319	27.7043	1.30417e-06
ENSG00000163479	SSR2	1:156009048-156020951	96.411	80.4523	3.42755e-06
ENSG00000160803	UBQLN4	1:156035299-156053798	19.4182	16.9816	0.0210462
ENSG00000116586	LAMTOR2	1:156054752-156058510	23.3843	17.6369	0.000104882
ENSG00000132698	RAB25	1:156061160-156070504	0.239366	0.535407	0.0416421
ENSG00000254726	MEX3A	1:156072013-156082465	6.67733	7.14951	0.315613
ENSG00000160789	LMNA	1:156082573-156140089	23.1735	14.3574	2.22195e-07
ENSG00000196189	SEMA4A	1:156147366-156177752	2.44104	1.73498	0.0379816
ENSG00000197312	DDI2	1:15617458-15669044	6.15209	15.5878	2.88517e-10
ENSG00000160785	SLC25A44	1:156193932-156212796	5.14865	10.9066	2.27497e-07
ENSG00000260238	PMF1-BGLAP	1:156212982-156243332	8.05239	6.82399	0.0497593
ENSG00000160783	PMF1	1:156212993-156240042	21.6145	32.9236	7.71812e-08
ENSG00000242252	BGLAP	1:156242184-156243317	0.674661	0.716009	0.731799
ENSG00000160781	PAQR6	1:156243320-156248117	2.22593	1.82329	0.158184
ENSG00000198952	SMG5	1:156249224-156282825	72.7662	51.4686	1.02742e-09
ENSG00000163472	TMEM79	1:156282935-156295651	2.48908	1.46589	0.00670174
ENSG00000198715	GLMP	1:156290089-156295689	17.7818	8.42411	2.62112e-09
ENSG00000189030	VHLL	1:156298624-156299299	0.118814	0.157222	0.5187
ENSG00000163468	CCT3	1:156308968-156367873	435.672	213.826	4.88031e-33
ENSG00000163467	TSACC	1:156308969-156346995	30.865	9.20731	1.23896e-16
ENSG00000132677	RHBG	1:156369211-156385219	0.112881	0.295383	0.0689002
ENSG00000125462	C1orf61	1:156404250-156456763	3.87502	5.42882	0.00706884
ENSG00000116604	MEF2D	1:156463646-156500779	1.83566	4.98782	3.17423e-06
ENSG00000183856	IQGAP3	1:156525405-156572604	23.2424	17.1918	5.7202e-05
ENSG00000187862	TTC24	1:156579727-156586770	0.034103	0	0.183279
ENSG00000160818	GPATCH4	1:156590705-156601496	7.3034	7.11859	0.647477
ENSG00000163382	NAXE	1:156591762-156594299	71.8219	73.2274	0.347278
ENSG00000215695	RSC1A1	1:15659869-15661722	0.089854	0.129415	0.467446
ENSG00000132702	HAPLN2	1:156619331-156625725	2.26388	2.31117	0.821741
ENSG00000132692	BCAN	1:156641390-156659532	0.08643	0.062497	0.573756
ENSG00000132688	NES	1:156668763-156677407	2.13711	2.4361	0.279974
ENSG00000143303	RRNAD1	1:156698422-156757165	13.8461	17.6869	0.00109911
ENSG00000143320	CRABP2	1:156699606-156705816	6.62259	10.2625	0.000119325
ENSG00000143319	ISG20L2	1:156721891-156728799	16.3605	31.2987	6.04966e-11
ENSG00000143314	MRPL24	1:156737303-156741590	12.2278	11.1514	0.127384
ENSG00000143321	HDGF	1:156742109-156766925	182.182	101.91	8.02837e-22
ENSG00000143294	PRCC	1:156742114-156800815	59.678	74.4981	1.3831e-06
ENSG00000027869	SH2D2A	1:156806243-156816862	6.32465	3.01756	1.31238e-05
ENSG00000198400	NTRK1	1:156815640-156881850	0.492743	0.612506	0.356374
ENSG00000027644	INSRR	1:156840063-156859117	0.031183	0.055651	0.473702
ENSG00000116786	PLEKHM2	1:15684320-15734769	20.4883	15.6466	0.000291016
ENSG00000187800	PEAR1	1:156893698-156916434	0.105592	0.23079	0.135951
ENSG00000160838	LRRC71	1:156920632-156933094	0.551806	0.5751	0.822959
ENSG00000132694	ARHGEF11	1:156934840-157045370	4.49336	17.2475	1.25888e-13
ENSG00000117036	ETV3	1:157121191-157138474	3.65435	10.6968	1.84424e-09
ENSG00000162461	SLC25A34	1:15736258-15741392	0.076594	0.131662	0.334719
ENSG00000143297	FCRL5	1:157513377-157552515	0	0.007886	0.449295
ENSG00000162458	FBLIM1	1:15756607-15786594	5.92485	4.782	0.0365749
ENSG00000160856	FCRL3	1:157674321-157700769	0	0.007432	0.460116
ENSG00000163534	FCRL1	1:157794403-157820120	0.010131	0	0.402885
ENSG00000183853	KIRREL1	1:157993273-158100262	3.4815	9.23474	3.01996e-08
ENSG00000233954	UQCRHL	1:15807169-15809348	0.683858	0.758812	0.571745
ENSG00000158473	CD1D	1:158179947-158184896	0.388372	2.50717	2.04634e-06
ENSG00000065526	SPEN	1:15847707-15940456	19.247	37.7316	2.66765e-12
ENSG00000198967	OR10Z1	1:158605268-158612514	0	0.010903	0.389126
ENSG00000163554	SPTA1	1:158610706-158686715	0	0.0043	0.55551
ENSG00000163565	IFI16	1:158999968-159055155	1.08547	2.92526	8.26658e-05
ENSG00000163568	AIM2	1:159062484-159147096	0.258525	0.094111	0.0750997
ENSG00000162706	CADM3	1:159171609-159203313	0	0.017762	0.297624
ENSG00000116809	ZBTB17	1:15941869-15976132	10.9159	5.59339	9.75443e-07
ENSG00000158716	DUSP23	1:159780932-159782543	0.169996	0.045443	0.0816528
ENSG00000181036	FCRL6	1:159800511-159816257	0	0.033909	0.1842
ENSG00000228594	FNDC10	1:1598012-1600135	3.89896	8.06504	3.25734e-06
ENSG00000213085	CFAP45	1:159872364-159900165	0.272768	0.066839	0.0350984
ENSG00000158710	TAGLN2	1:159918107-159925732	63.6739	128.956	1.30134e-21
ENSG00000085552	IGSF9	1:159927039-159945613	0.062342	0.16948	0.127505
ENSG00000177807	KCNJ10	1:159998651-160070160	0.01792	0.074331	0.181441
ENSG00000143315	PIGM	1:160024953-160031991	3.14957	6.11009	4.49899e-05
ENSG00000162729	IGSF8	1:160091340-160098943	18.8348	17.0336	0.0593338
ENSG00000018625	ATP1A2	1:160115759-160143591	0.016971	0.138833	0.0548264
ENSG00000173641	HSPB7	1:16014028-16019594	0.109846	0.047438	0.237406
ENSG00000186510	CLCNKA	1:16018875-16034050	0.158776	0.42316	0.0375781
ENSG00000143318	CASQ1	1:160190575-160201886	0.221489	0.055064	0.0507691
ENSG00000162734	PEA15	1:160205337-160263792	1.74808	0.715615	0.00145905
ENSG00000132716	DCAF8	1:160215715-160262531	38.0791	55.5647	3.328e-09
ENSG00000258465	AL139011.2	1:160215715-160285130	0.154215	0.06013	0.153513
ENSG00000162735	PEX19	1:160276812-160286348	54.1654	29.2883	1.43031e-13
ENSG00000122218	COPA	1:160288594-160343273	70.6791	87.8945	5.06847e-07
ENSG00000162736	NCSTN	1:160343316-160358952	27.8825	37.3855	4.49194e-06
ENSG00000185519	FAM131C	1:16034579-16073651	3.5177	5.14941	0.00441004
ENSG00000184908	CLCNKB	1:16035373-16073785	1.49658	2.2293	0.0269345
ENSG00000171786	NHLH1	1:160367071-160372846	0.024318	0.24992	0.015974
ENSG00000162738	VANGL2	1:160400564-160428670	10.6895	12.9903	0.0103514
ENSG00000066294	CD84	1:160541095-160579516	0	0.004213	0.558887
ENSG00000026751	SLAMF7	1:160739057-160754821	0.020292	0.037894	0.519326
ENSG00000179914	ITLN1	1:160876540-160885180	0.026083	0	0.22831
ENSG00000158769	F11R	1:160995211-161021343	18.8227	12.5027	7.67734e-06
ENSG00000215845	TSTD1	1:161037631-161038977	0.088074	0	0.0617212
ENSG00000158773	USF1	1:161039251-161045977	27.3887	24.1126	0.012257
ENSG00000186517	ARHGAP30	1:161046946-161069970	0.019204	0.0168	0.893804
ENSG00000143217	NECTIN4	1:161070998-161089558	1.23673	0.111124	4.67264e-05
ENSG00000162755	KLHDC9	1:161098361-161100346	0.228289	0	0.00982977
ENSG00000143256	PFDN2	1:161100556-161118055	6.25818	5.64748	0.197162
ENSG00000158793	NIT1	1:161100791-161125445	35.1932	31.0992	0.00757288
ENSG00000158796	DEDD	1:161120974-161132688	12.1241	10.1869	0.0197423
ENSG00000143222	UFC1	1:161152776-161158856	34.7559	24.2515	5.04727e-07
ENSG00000143258	USP21	1:161159450-161165723	20.3666	17.0462	0.00497411
ENSG00000143224	PPOX	1:161166056-161178013	12.0516	11.833	0.670869
ENSG00000158850	B4GALT3	1:161171310-161177968	15.8556	15.647	0.718124
ENSG00000158859	ADAMTS4	1:161184302-161199054	0.535048	0.4018	0.285651
ENSG00000158864	NDUFS2	1:161197104-161214395	28.3405	20.2427	5.29839e-06
ENSG00000158869	FCER1G	1:161215234-161220699	0.207624	0.041555	0.0431881
ENSG00000158882	TOMM40L	1:161225939-161230746	13.5998	9.82769	0.000387995
ENSG00000143257	NR1I3	1:161226422-161238302	0.4765	0.306434	0.170579
ENSG00000142627	EPHA2	1:16124337-16156069	11.0106	3.10909	1.19224e-10
ENSG00000248485	PCP4L1	1:161258745-161285450	0	0.024516	0.239171
ENSG00000158887	MPZ	1:161304735-161309968	1.36124	0.246547	0.000128562
ENSG00000143252	SDHC	1:161314257-161375340	7.86852	13.7397	1.66805e-06
ENSG00000188931	CFAP126	1:161364731-161367874	0.148447	0.046781	0.118505
ENSG00000143226	FCGR2A	1:161505430-161524013	0.142226	0.308998	0.0993381
ENSG00000173110	HSPA6	1:161524540-161526894	3.71743	0.322012	1.26741e-08
ENSG00000197530	MIB2	1:1615415-1630610	19.3569	13.2462	1.50008e-05
ENSG00000244682	FCGR2C	1:161581339-161605662	0.070816	0.081276	0.78787
ENSG00000162747	FCGR3B	1:161623196-161631963	0	0.030626	0.20092
ENSG00000072694	FCGR2B	1:161663147-161678654	0.013287	0.043404	0.317073
ENSG00000132185	FCRLA	1:161703410-161714352	0	0.72747	0.000172027
ENSG00000162746	FCRLB	1:161721563-161728143	0.776332	0.475653	0.0813508
ENSG00000081721	DUSP12	1:161749758-161757238	27.1343	18.8541	2.69651e-06
ENSG00000118217	ATF6	1:161766320-161964070	14.1813	22.3853	5.70984e-07
ENSG00000142632	ARHGEF19	1:16197854-16212652	1.68441	3.07795	0.00179445
ENSG00000162745	OLFML2B	1:161983192-162023854	0.191862	0.981353	0.000674395
ENSG00000198929	NOS1AP	1:162069691-162370475	1.00661	2.44803	0.000404614
ENSG00000132881	CPLANE2	1:16231692-16237183	5.94684	3.85283	0.00129373
ENSG00000254706	AL512785.2	1:162365407-162383531	0.867572	3.15642	6.71225e-06
ENSG00000171722	SPATA46	1:162373203-162376870	0	0.067957	0.0880083
ENSG00000239887	C1orf226	1:162378841-162386812	0.477428	4.08716	1.26507e-08
ENSG00000198574	SH2D1B	1:162395268-162412138	0	0.013619	0.347293
ENSG00000037637	FBXO42	1:16246840-16352480	5.80887	8.4183	0.00100963
ENSG00000152332	UHMK1	1:162497251-162529631	18.6517	44.2499	8.26996e-16
ENSG00000117143	UAP1	1:162561506-162599842	28.6429	40.1048	4.25432e-07
ENSG00000162733	DDR2	1:162631373-162787405	1.82528	15.3921	5.45794e-16
ENSG00000132196	HSD17B7	1:162790702-162812817	10.0782	14.1961	0.000208022
ENSG00000185860	CCDC190	1:162824458-162868815	0.011921	0.02962	0.45747
ENSG00000117152	RGS4	1:163068775-163076802	0.367837	0.045759	0.00773379
ENSG00000143248	RGS5	1:163111121-163321894	3.90926	7.0799	5.41237e-05
ENSG00000189409	MMP23B	1:1632095-1635263	0.88349	0.396631	0.0160558
ENSG00000143228	NUF2	1:163266576-163355764	51.4927	30.3411	8.87705e-12
ENSG00000248333	CDK11B	1:1635227-1659012	1.36247	3.73753	1.84959e-05
ENSG00000055070	SZRD1	1:16352575-16398145	29.2831	26.0292	0.0149098
ENSG00000187144	SPATA21	1:16367193-16482948	3.82785	2.81691	0.0237053
ENSG00000157191	NECAP2	1:16440721-16460078	5.3141	4.25559	0.0392748
ENSG00000185630	PBX1	1:164555584-164899296	9.70091	13.0734	0.000859012
ENSG00000219481	NBPF1	1:16512734-16666948	16.662	46.5294	5.12223e-18
ENSG00000162761	LMX1A	1:165201867-165356715	0	0.009723	0.410562
ENSG00000143171	RXRG	1:165400922-165445355	0.107972	0.165971	0.366777
ENSG00000162763	LRRC52	1:165544007-165563961	0	0.025179	0.234475
ENSG00000143198	MGST3	1:165631213-165661796	92.6239	61.5312	1.467e-12
ENSG00000143149	ALDH9A1	1:165662216-165698863	17.5734	23.9449	3.76117e-05
ENSG00000143183	TMCO1	1:165724293-165827755	41.7875	42.5227	0.486746
ENSG00000143179	UCK2	1:165827614-165911618	8.22884	12.8205	3.28626e-05
ENSG00000189339	SLC35E2B	1:1659529-1692728	15.1179	16.0434	0.219222
ENSG00000188859	FAM78B	1:166057426-166166969	0.042157	0.332629	0.0101749
ENSG00000143157	POGK	1:166839447-166856344	5.20104	14.5045	1.28893e-10
ENSG00000152382	TADA1	1:166856510-166876264	16.965	11.8857	6.11045e-05
ENSG00000143195	ILDR2	1:166895711-166975540	2.10073	3.69122	0.00141115
ENSG00000143194	MAEL	1:166975582-167022214	0.058353	0.130758	0.21778
ENSG00000143167	GPA33	1:167052836-167166479	0.012157	0.040569	0.325314
ENSG00000143190	POU2F1	1:167220876-167427345	4.28992	13.4814	5.03842e-11
ENSG00000058453	CROCC	1:16740273-16973021	2.82238	2.36475	0.156913
ENSG00000198821	CD247	1:167430640-167518610	0.021281	0.023593	0.90785
ENSG00000143162	CREG1	1:167529117-167553805	57.7775	41.1486	1.54759e-08
ENSG00000198771	RCSD1	1:167630093-167708696	0.022848	0.006312	0.417309
ENSG00000197965	MPZL1	1:167721192-167791919	8.4055	9.9949	0.0295235
ENSG00000143199	ADCY10	1:167809388-167914215	0.479236	0.234263	0.0659813
ENSG00000143158	MPC2	1:167916675-167993271	12.6207	7.9118	2.13035e-05
ENSG00000143164	DCAF6	1:167918072-168075843	12.3643	16.5428	0.000397299
ENSG00000143147	GPR161	1:168079543-168137667	2.73583	4.82657	0.000478334
ENSG00000143155	TIPRL	1:168178962-168202109	46.1129	26.9349	2.49766e-11
ENSG00000213064	SFT2D2	1:168225938-168253021	4.86591	21.5906	6.52265e-16
ENSG00000143178	TBX19	1:168280877-168314426	0.720152	0.583946	0.339095
ENSG00000143184	XCL1	1:168576605-168582069	0.407409	0.693424	0.0783142
ENSG00000143153	ATP1B1	1:169105697-169132722	29.1921	16.7403	2.35875e-09
ENSG00000143156	NME7	1:169132531-169367948	7.53587	4.97745	0.000717209
ENSG00000159363	ATP13A2	1:16920847-17011928	15.9745	21.8911	5.11415e-05
ENSG00000117475	BLZF1	1:169367970-169396540	13.262	10.2038	0.00193997
ENSG00000117477	CCDC181	1:169394870-169460669	1.61701	0.704507	0.00274475
ENSG00000117479	SLC19A2	1:169463909-169485944	9.73639	11.9659	0.00974885
ENSG00000198734	F5	1:169511953-169586588	0.013396	0.017299	0.820508
ENSG00000174175	SELP	1:169588849-169630193	0	0.009827	0.408577
ENSG00000000460	C1orf112	1:169662007-169854080	23.4564	17.5335	7.68992e-05
ENSG00000188404	SELL	1:169690665-169711702	0.51535	0.275367	0.0804332
ENSG00000007908	SELE	1:169722640-169764705	0.044049	0.188484	0.0600646
ENSG00000117122	MFAP2	1:16974502-16980835	6.68619	9.27629	0.00161627
ENSG00000171806	METTL18	1:169792529-169794963	6.52957	3.97659	0.000354116
ENSG00000000457	SCYL3	1:169849631-169894267	3.32275	6.05391	0.000111457
ENSG00000075945	KIFAP3	1:169921326-170085208	18.0251	16.8062	0.148711
ENSG00000203740	METTL11B	1:170146001-170167790	0.333256	0.132957	0.0638445
ENSG00000117118	SDHB	1:17018722-17054170	85.1217	58.784	4.25896e-11
ENSG00000008128	CDK11A	1:1702379-1724357	3.39041	4.65898	0.0135033
ENSG00000120370	GORAB	1:170532129-170553446	4.10176	3.59287	0.185409
ENSG00000116132	PRRX1	1:170662728-170739421	1.18327	0.030865	1.9759e-05
ENSG00000117115	PADI2	1:17066761-17119451	1.53062	3.2565	0.000349549
ENSG00000007933	FMO3	1:171090901-171117819	0	0.033482	0.18625
ENSG00000010932	FMO1	1:171248471-171285978	0.287516	0	0.00533495
ENSG00000076258	FMO4	1:171314183-171342084	1.29484	1.64455	0.152399
ENSG00000117523	PRRC2C	1:171485551-171593511	20.9405	28.5766	1.26596e-05
ENSG00000283683	MYOCOS	1:171600621-171638799	0.01142	0.007222	0.760672
ENSG00000117533	VAMP4	1:171700160-171742074	8.30851	3.97217	2.23588e-06
ENSG00000010165	EEF1AKNMT	1:171781660-171814023	2.93717	9.92728	6.68468e-10
ENSG00000197959	DNM3	1:171841498-172418466	2.11888	1.42025	0.0292745
ENSG00000142623	PADI1	1:17205128-17246007	0.035692	0	0.175999
ENSG00000135845	PIGC	1:172370189-172444086	16.0037	13.298	0.00781211
ENSG00000180999	C1orf105	1:172420685-172468831	0	0.16041	0.0217775
ENSG00000215790	SLC35E2A	1:1724838-1746057	6.59103	7.38189	0.141685
ENSG00000142619	PADI3	1:17249098-17284233	0.169478	0.131257	0.53506
ENSG00000094975	SUCO	1:172532349-172611833	13.4357	16.16	0.00773713
ENSG00000120337	TNFSF18	1:173039960-173050963	0.017238	0.137159	0.0567837
ENSG00000159339	PADI4	1:17308195-17364004	0.013715	0.092413	0.106024
ENSG00000117586	TNFSF4	1:173183731-173207331	0.128811	0.572985	0.00568245
ENSG00000117592	PRDX6	1:173477330-173488815	187.781	111.224	1.31612e-20
ENSG00000162753	SLC9C2	1:173500460-173603072	0	0.007816	0.450927
ENSG00000183831	ANKRD45	1:173609561-173669862	0.052609	0.075592	0.562549
ENSG00000076321	KLHL20	1:173714941-173786692	3.2388	4.87912	0.00351283
ENSG00000120334	CENPL	1:173799550-173824720	11.584	10.993	0.323372
ENSG00000117593	DARS2	1:173824653-173858808	74.1669	60.3594	3.82149e-06
ENSG00000185278	ZBTB37	1:173868082-173903549	4.03252	5.24811	0.0221101
ENSG00000117601	SERPINC1	1:173903804-173917378	0	0.041948	0.151186
ENSG00000135870	RC3H1	1:173931214-174022297	7.88328	10.5959	0.00194583
ENSG00000179051	RCC2	1:17406760-17439677	50.6946	55.9708	0.0069617
ENSG00000152061	RABGAP1L	1:174159410-174995308	18.9864	18.5164	0.501777
ENSG00000203737	GPR52	1:174448074-174449545	1.23688	1.9821	0.0187142
ENSG00000116161	CACYBP	1:174999163-175013718	49.4528	32.2719	1.15361e-09
ENSG00000120333	MRPS14	1:174999960-175023425	2.76748	3.3191	0.126192
ENSG00000120332	TNN	1:175067858-175148066	0.024806	0.013766	0.604761
ENSG00000008130	NADK	1:1751232-1780457	35.1378	27.0893	2.63781e-05
ENSG00000235750	KIAA0040	1:175156986-175193068	3.10092	1.96334	0.00736348
ENSG00000116147	TNR	1:175315194-175743616	0	0.002618	0.633007
ENSG00000074964	ARHGEF10L	1:17539698-17697874	5.07075	4.64467	0.288254
ENSG00000143207	COP1	1:175944831-176207286	25.145	23.012	0.0555754
ENSG00000116183	PAPPA2	1:176463171-176845601	0.030268	0.03478	0.854753
ENSG00000152092	ASTN1	1:176857196-177164973	0.065252	1.54328	5.08578e-06
ENSG00000198797	BRINP2	1:177170958-177282422	0.240799	0.220793	0.76958
ENSG00000117148	ACTL8	1:17755333-17827063	0.143492	0.322831	0.0863575
ENSG00000120341	SEC16B	1:177923956-177984303	0.011963	0.081237	0.122205
ENSG00000075391	RASAL2	1:178094141-178484147	6.49684	8.74698	0.00349029
ENSG00000240021	TEX35	1:178513109-178548889	0.55562	0.570098	0.886082
ENSG00000078369	GNB1	1:1785285-1891117	24.1884	52.6989	6.5289e-16
ENSG00000116191	RALGPS2	1:178725147-178921841	10.1011	10.8846	0.208597
ENSG00000116194	ANGPTL1	1:178833509-178879053	0.070011	0.009729	0.139112
ENSG00000116199	FAM20B	1:179025804-179076567	14.6154	23.9472	1.07125e-07
ENSG00000186283	TOR3A	1:179082070-179098023	7.73446	13.8894	8.34182e-07
ENSG00000143322	ABL2	1:179099330-179229684	8.20727	12.8861	2.68436e-05
ENSG00000057252	SOAT1	1:179293714-179358680	8.34741	11.8729	0.00036853
ENSG00000162779	AXDND1	1:179365720-179554735	0.130321	0.122353	0.868867
ENSG00000162782	TDRD5	1:179591613-179691272	0.03318	0.018409	0.558252
ENSG00000143340	FAM163A	1:179743163-179816198	0.151099	0	0.0245547
ENSG00000169905	TOR1AIP2	1:179839967-179877803	43.8372	38.4347	0.0028423
ENSG00000143337	TOR1AIP1	1:179882042-179925000	5.50338	14.8539	1.67323e-10
ENSG00000135837	CEP350	1:179954773-180114875	12.8503	15.9801	0.00325426
ENSG00000116260	QSOX1	1:180154869-180204030	10.125	6.58881	0.000150463
ENSG00000121454	LHX4	1:180230264-180278984	0.953672	1.43142	0.05449
ENSG00000230124	ACBD6	1:180269623-180502954	16.6183	20.1896	0.00306108
ENSG00000143324	XPR1	1:180632004-180890251	11.0631	10.8615	0.680955
ENSG00000135835	KIAA1614	1:180912897-180951614	0.035928	0.044777	0.757934
ENSG00000135823	STX6	1:180972712-181023121	8.36464	5.60775	0.000613564
ENSG00000153029	MR1	1:181033425-181061938	2.45816	3.26538	0.0411935
ENSG00000117154	IGSF21	1:18107798-18378483	0.236007	0.822056	0.00374266
ENSG00000162783	IER5	1:181088712-181092899	23.4167	10.8489	7.29371e-11
ENSG00000198216	CACNA1E	1:181317690-181808084	0.005464	0.015024	0.549405
ENSG00000179930	ZNF648	1:182054570-182061712	0.053335	0.151142	0.135388
ENSG00000135821	GLUL	1:182381704-182392206	65.4313	21.8929	1.87843e-21
ENSG00000121446	RGSL1	1:182409192-182560599	0.004162	0	0.560892
ENSG00000135828	RNASEL	1:182573634-182589256	1.63474	2.90557	0.00281835
ENSG00000143333	RGS16	1:182598623-182604389	12.367	3.7886	8.40284e-11
ENSG00000135824	RGS8	1:182641816-182684576	0	0.006149	0.494144
ENSG00000135838	NPL	1:182789293-182830384	5.37196	7.01294	0.0110765
ENSG00000135829	DHX9	1:182839347-182887982	95.6944	75.2737	5.44959e-08
ENSG00000135862	LAMC1	1:183023420-183145592	22.7304	26.2531	0.00753384
ENSG00000058085	LAMC2	1:183186238-183244900	0.24957	0.243665	0.928267
ENSG00000157064	NMNAT2	1:183248237-183418380	1.70989	6.43748	1.84977e-08
ENSG00000116698	SMG7	1:183472216-183598246	17.6461	20.5423	0.0108074
ENSG00000116701	NCF2	1:183555563-183590876	0.01366	0	0.346727
ENSG00000162704	ARPC5	1:183620846-183635783	13.1483	6.34722	6.96537e-08
ENSG00000143344	RGL1	1:183636085-183928531	1.88913	2.19399	0.252369
ENSG00000198756	COLGALT2	1:183929854-184037729	2.64733	4.49501	0.00101456
ENSG00000198860	TSEN15	1:184051651-184123978	31.3773	23.0465	7.67131e-06
ENSG00000116667	C1orf21	1:184387029-184629019	3.68221	6.16899	0.000336352
ENSG00000116406	EDEM3	1:184690237-184754907	5.46904	9.23515	4.05516e-05
ENSG00000135842	FAM129A	1:184790724-184974508	1.73433	5.22185	8.46676e-07
ENSG00000179023	KLHDC7A	1:18480982-18486126	0.054386	0.046875	0.810852
ENSG00000121481	RNF2	1:185045526-185102603	23.0324	12.1525	2.44243e-09
ENSG00000121486	TRMT1L	1:185118101-185157072	13.6886	8.5841	1.31799e-05
ENSG00000116668	SWT1	1:185157080-185291781	3.39435	3.04129	0.281655
ENSG00000116679	IVNS1ABP	1:185296388-185317273	53.7415	28.7917	1.12183e-13
ENSG00000143341	HMCN1	1:185734391-186190949	0.86385	1.09463	0.221088
ENSG00000116690	PRG4	1:186296279-186314562	0.012328	0	0.366035
ENSG00000009709	PAX7	1:18630846-18748866	0.1475	0.243188	0.247157
ENSG00000047410	TPR	1:186311652-186375693	46.8422	33.2546	8.97215e-08
ENSG00000157181	ODR4	1:186375753-186421898	9.35346	7.80745	0.0287359
ENSG00000262180	OCLM	1:186401046-186401180	0.075936	0.089892	0.737012
ENSG00000073756	PTGS2	1:186671157-186680423	2.3673	2.78315	0.185802
ENSG00000116711	PLA2G4A	1:186828949-186988981	8.97001	2.60703	1.62694e-09
ENSG00000179002	TAS1R2	1:18839599-18859682	0	0.013334	0.351271
ENSG00000159423	ALDH4A1	1:18871430-18902724	4.92089	4.18284	0.10294
ENSG00000169991	IFFO2	1:18904280-18956676	3.01542	3.26534	0.40636
ENSG00000162670	BRINP3	1:190097658-190478404	4.88851	0.01102	3.89857e-11
ENSG00000127481	UBR4	1:19074510-19210266	18.5563	42.8702	2.89304e-15
ENSG00000169885	CALML6	1:1915108-1917296	0.175572	0.175199	0.99445
ENSG00000178821	TMEM52	1:1917590-1919279	1.76911	2.02757	0.299389
ENSG00000127463	EMC1	1:19215660-19251527	12.0367	27.0419	4.51037e-12
ENSG00000142609	CFAP74	1:1921951-2003837	0.140736	0.59738	0.00560496
ENSG00000053372	MRTO4	1:19251805-19260128	14.4179	17.3435	0.00638518
ENSG00000090104	RGS1	1:192575763-192580024	0	0.038285	0.165025
ENSG00000127074	RGS13	1:192636138-192660306	0	0.033669	0.185348
ENSG00000211454	AKR7L	1:19265982-19274194	0.232613	0.634507	0.0158454
ENSG00000231767	AL136454.1	1:192716132-192716653	11.6645	1.95452	3.78162e-13
ENSG00000116741	RGS2	1:192809039-192812275	12.2339	4.80423	3.60217e-09
ENSG00000162482	AKR7A3	1:19282573-19288770	0.298309	0.896918	0.00473378
ENSG00000116750	UCHL5	1:193012250-193106114	14.0222	16.1538	0.0247249
ENSG00000053371	AKR7A2	1:19303965-19312146	45.6861	38.8259	0.000557872
ENSG00000116747	RO60	1:193059422-193091777	35.3601	20.7829	6.94678e-10
ENSG00000023572	GLRX2	1:193078300-193106114	4.48396	5.0893	0.165059
ENSG00000134371	CDC73	1:193121958-193259617	4.78523	11.7203	1.03683e-08
ENSG00000040487	PQLC2	1:19312326-19329300	14.3563	13.4062	0.191043
ENSG00000162630	B3GALT2	1:193147905-193251148	0.389637	0.077253	0.0121726
ENSG00000173436	MICOS10	1:19338761-19629821	10.7478	9.27866	0.0451293
ENSG00000077549	CAPZB	1:19338775-19485539	54.0577	47.8738	0.00237324
ENSG00000158747	NBL1	1:19596979-19658456	14.9798	9.99873	3.44381e-05
ENSG00000162687	KCNT2	1:196225779-196609225	7.58311	0.133653	2.21481e-13
ENSG00000158748	HTR6	1:19664875-19680966	0.530401	1.62399	0.000565112
ENSG00000000971	CFH	1:196651878-196747504	0.117267	0	0.0391687
ENSG00000116785	CFHR3	1:196774795-196795406	1.297	0.336167	0.000524583
ENSG00000244414	CFHR1	1:196819757-196832189	0.152397	0.02712	0.062393
ENSG00000162542	TMCO4	1:19682213-19799945	4.04611	2.27786	0.000892616
ENSG00000134365	CFHR4	1:196888014-196918713	0.027677	0.007655	0.381645
ENSG00000143278	F13B	1:197038741-197067267	0.040972	0.022465	0.516926
ENSG00000066279	ASPM	1:197084127-197146694	23.6035	37.7806	3.23187e-09
ENSG00000177888	ZBTB41	1:197153680-197200542	17.2294	8.352	5.99047e-09
ENSG00000134376	CRB1	1:197201516-197478455	0.727735	0.246393	0.00886802
ENSG00000213047	DENND1B	1:197504748-197775696	8.96949	9.5345	0.303025
ENSG00000203724	C1orf53	1:197902630-197907367	3.0189	2.22275	0.0371394
ENSG00000143355	LHX9	1:197911902-197935478	0.719412	0.711454	0.942826
ENSG00000151414	NEK7	1:198156994-198322420	33.7538	27.7967	0.000483437
ENSG00000169914	OTUD3	1:19855454-19912945	7.90875	14.3664	5.00215e-07
ENSG00000081237	PTPRC	1:198638457-198757476	0.074097	0	0.0786174
ENSG00000116833	NR5A2	1:200027614-200177420	1.03454	1.66799	0.0254131
ENSG00000162702	ZNF281	1:200404940-200410056	11.1794	16.5746	2.52644e-05
ENSG00000118193	KIF14	1:200551497-200620751	10.5874	13.3387	0.00404319
ENSG00000118197	DDX59	1:200623896-200669907	6.5077	10.3278	7.19888e-05
ENSG00000118200	CAMSAP2	1:200739558-200860704	6.99352	14.6596	2.04587e-08
ENSG00000163362	INAVA	1:200891048-200915742	1.28349	1.54079	0.247133
ENSG00000116852	KIF21B	1:200969390-201023700	1.08722	1.93065	0.00907148
ENSG00000081248	CACNA1S	1:201039512-201112451	0.026802	0.071918	0.270226
ENSG00000232237	ASCL5	1:201113953-201127184	0.050634	0.02476	0.427434
ENSG00000116857	TMEM9	1:201134772-201171574	54.4406	27.6498	1.26538e-14
ENSG00000163395	IGFN1	1:201190825-201228952	0.002633	0.010958	0.526772
ENSG00000081277	PKP1	1:201283452-201332993	0	0.005185	0.523913
ENSG00000118194	TNNT2	1:201359008-201377764	0	0.006341	0.488686
ENSG00000159166	LAD1	1:201380838-201399915	0.010699	0	0.392669
ENSG00000174307	PHLDA3	1:201464383-201469237	7.01806	3.00511	1.58448e-06
ENSG00000159176	CSRP1	1:201483530-201513064	0.627307	0.914593	0.117063
ENSG00000134369	NAV1	1:201622885-201826969	1.6664	7.5701	7.18054e-10
ENSG00000198700	IPO9	1:201829149-201884291	10.496	29.2851	1.00982e-14
ENSG00000198892	SHISA4	1:201887342-201892577	0.118228	0.648355	0.00255825
ENSG00000163431	LMOD1	1:201896456-201946588	2.1965	1.50171	0.0324081
ENSG00000187730	GABRD	1:2019329-2030758	0.562101	0.559273	0.976665
ENSG00000134375	TIMM17A	1:201955503-201970664	21.5883	19.085	0.023624
ENSG00000176393	RNPEP	1:201982372-202006147	27.3209	36.308	7.90234e-06
ENSG00000163435	ELF3	1:202007945-202017183	0.770918	0.182582	0.0026407
ENSG00000170075	GPR37L1	1:202122917-202133592	0.02124	0.018457	0.883546
ENSG00000143862	ARL8A	1:202133404-202144743	16.5451	11.6922	8.78344e-05
ENSG00000143851	PTPN7	1:202147013-202161588	0	0.169136	0.019515
ENSG00000133067	LGR6	1:202193901-202319781	0.199043	0.242619	0.555534
ENSG00000077152	UBE2T	1:202331657-202341980	42.5718	32.7966	7.96355e-06
ENSG00000077157	PPP1R12B	1:202347745-202599796	5.3686	17.5198	1.00104e-12
ENSG00000143858	SYT2	1:202590596-202710454	0.431688	0.746674	0.0658812
ENSG00000117139	KDM5B	1:202724495-202809470	26.7748	32.6677	0.000457545
ENSG00000183155	RABIF	1:202878957-202889135	2.32611	3.54903	0.00743859
ENSG00000117153	KLHL12	1:202891116-202940368	35.3141	28.1937	0.000109507
ENSG00000158816	VWA5B1	1:20290919-20354894	0.02912	0.154337	0.0644813
ENSG00000159346	ADIPOR1	1:202940826-202958572	81.797	64.0677	1.59556e-07
ENSG00000159348	CYB5R1	1:202961873-202967275	15.3149	13.8946	0.0862163
ENSG00000163444	TMEM183A	1:203007374-203024848	69.1811	63.6056	0.00923041
ENSG00000143847	PPFIA4	1:203026498-203078740	3.16268	4.0241	0.0483714
ENSG00000163485	ADORA1	1:203090654-203167405	0.709316	0.869974	0.313103
ENSG00000133055	MYBPH	1:203167811-203175826	0.008488	0	0.435772
ENSG00000133048	CHI3L1	1:203178931-203186704	0.07438	0.086677	0.761388
ENSG00000133063	CHIT1	1:203212827-203273641	0.044278	0.006148	0.211078
ENSG00000159388	BTG2	1:203305491-203309602	31.7243	17.3454	2.08631e-10
ENSG00000122176	FMOD	1:203340628-203351758	0.021129	0.011713	0.628495
ENSG00000188783	PRELP	1:203475806-203491352	0.010779	0	0.391272
ENSG00000058668	ATP2B4	1:203626561-203744081	15.681	19.6744	0.00125646
ENSG00000122188	LAX1	1:203765176-203776233	0	0.011403	0.380705
ENSG00000058673	ZC3H11A	1:203795654-203854999	37.0862	13.5128	3.52627e-16
ENSG00000257315	ZBED6	1:203795714-203854999	1.05648	32.6271	3.98148e-24
ENSG00000182004	SNRPE	1:203861599-203871152	20.7559	36.5249	1.47793e-10
ENSG00000143842	SOX13	1:204073115-204127743	5.21903	4.83648	0.334824
ENSG00000143845	ETNK2	1:204131062-204152044	25.959	17.8744	2.69318e-06
ENSG00000143839	REN	1:204154819-204190324	0.008856	0	0.427926
ENSG00000174567	GOLT1A	1:204198163-204215060	0.047556	0	0.133089
ENSG00000143850	PLEKHA6	1:204218853-204377665	0.50118	1.48981	0.000917252
ENSG00000158615	PPP1R15B	1:204403381-204411817	52.2833	69.2553	7.03237e-08
ENSG00000133056	PIK3C2B	1:204422628-204494724	5.44947	8.68924	0.000156201
ENSG00000198625	MDM4	1:204516379-204558120	33.9974	30.5767	0.0168363
ENSG00000170382	LRRN2	1:204617170-204685738	1.06402	2.82274	0.000111252
ENSG00000162545	CAMK2N1	1:20482391-20486210	3.81065	4.45795	0.124359
ENSG00000163531	NFASC	1:204828651-205022822	1.91764	3.05918	0.00690106
ENSG00000090432	MUL1	1:20499448-20508151	13.5078	12.2405	0.0979161
ENSG00000067606	PRKCZ	1:2050411-2185395	10.0969	9.01737	0.100642
ENSG00000184144	CNTN2	1:205042937-205078289	0.132671	0.053314	0.184431
ENSG00000174529	TMEM81	1:205083129-205084460	0.912188	1.42538	0.0419235
ENSG00000117222	RBBP5	1:205086142-205122015	13.6834	17.576	0.000962453
ENSG00000133059	DSTYK	1:205142505-205211702	5.19135	10.0471	2.07625e-06
ENSG00000133069	TMCC2	1:205227946-205285632	5.12236	3.32446	0.00222303
ENSG00000163545	NUAK2	1:205302059-205321791	1.29784	2.61572	0.00133258
ENSG00000162873	KLHDC8A	1:205336065-205357090	0.300722	0.874987	0.00571795
ENSG00000186007	LEMD1	1:205381378-205456746	0.030164	0	0.203462
ENSG00000281406	BLACAT1	1:205434885-205457091	0.072003	0.053355	0.624467
ENSG00000117266	CDK18	1:205504595-205532793	4.94804	7.60519	0.000535578
ENSG00000183114	FAM43B	1:20552573-20555020	1.68541	1.86336	0.426508
ENSG00000174514	MFSD4A	1:205557284-205602918	1.32666	2.36068	0.00520856
ENSG00000158711	ELK4	1:205597556-205631962	10.8771	12.6125	0.0334799
ENSG00000158715	SLC45A3	1:205657851-205680509	3.89891	3.45894	0.226813
ENSG00000069275	NUCKS1	1:205712822-205750182	227.869	221.966	0.0740181
ENSG00000117280	RAB29	1:205767986-205775482	7.21037	14.0797	1.25718e-07
ENSG00000133065	SLC41A1	1:205789094-205813748	10.5361	16.3886	7.79201e-06
ENSG00000162877	PM20D1	1:205813826-205850132	0.288643	1.13361	0.000842017
ENSG00000158825	CDA	1:20589086-20618903	2.71258	2.32335	0.20391
ENSG00000174502	SLC26A9	1:205913048-205943460	0.043513	0.059411	0.642291
ENSG00000276600	RAB7B	1:205971517-206003461	0.199073	0.568212	0.0175888
ENSG00000196188	CTSE	1:206009264-206023895	0	0.023808	0.244358
ENSG00000198049	AVPR1B	1:206106936-206117699	0.037054	0.034292	0.912486
ENSG00000196550	FAM72A	1:206186179-206461555	3.89562	5.03171	0.0267612
ENSG00000266028	SRGAP2	1:206203345-206464443	14.8428	41.0135	5.70888e-17
ENSG00000158828	PINK1	1:20633458-20651511	21.5861	11.2156	3.18739e-09
ENSG00000263528	IKBKE	1:206470476-206496889	1.23313	3.22514	6.26424e-05
ENSG00000266094	RASSF5	1:206507530-206589448	0.878316	2.34531	0.000255936
ENSG00000143486	EIF2D	1:206507794-206612465	38.2186	37.9966	0.797732
ENSG00000244038	DDOST	1:20651767-20661544	125.58	84.5166	4.54097e-14
ENSG00000143479	DYRK3	1:206635536-206684419	7.13605	10.1471	0.000709136
ENSG00000117245	KIF17	1:20664014-20718017	4.85811	2.12708	2.27658e-05
ENSG00000162889	MAPKAPK2	1:206684944-206734283	22.1239	26.0962	0.00365231
ENSG00000142224	IL19	1:206770764-206842981	0	0.023858	0.243985
ENSG00000162894	FCMR	1:206903317-206923247	0.06298	0.104123	0.402904
ENSG00000162896	PIGR	1:206928522-206946466	0.003563	0	0.585995
ENSG00000162897	FCAMR	1:206957965-206970625	0	0.01833	0.291802
ENSG00000182795	C1orf116	1:207018522-207032756	0.099746	0.037597	0.21532
ENSG00000123836	PFKFB2	1:207034366-207081024	7.31155	6.94203	0.413327
ENSG00000180667	YOD1	1:207043849-207052980	26.0542	17.5273	1.20267e-06
ENSG00000189410	SH2D5	1:20719380-20733175	2.74434	1.6146	0.00506618
ENSG00000196352	CD55	1:207321376-207386804	17.5882	11.8799	1.85262e-05
ENSG00000127483	HP1BP3	1:20742679-20787323	59.3443	55.0365	0.0212782
ENSG00000117322	CR2	1:207454230-207489895	1.03407	1.504	0.0628314
ENSG00000203710	CR1	1:207496147-207641765	0	0.003871	0.572714
ENSG00000197721	CR1L	1:207645113-207738416	0.295268	0.278999	0.826451
ENSG00000117335	CD46	1:207752057-207795513	23.2959	30.2223	6.03166e-05
ENSG00000174059	CD34	1:207880972-207911402	0.04698	0.043712	0.908353
ENSG00000076356	PLXNA2	1:208022242-208244384	1.46283	4.41054	2.84543e-06
ENSG00000075151	EIF4G3	1:20806292-21176888	24.8257	20.9174	0.00343379
ENSG00000008118	CAMK1G	1:209583714-209613939	0.059652	0.13904	0.195097
ENSG00000196878	LAMB3	1:209614870-209652425	2.12975	1.26642	0.0108288
ENSG00000123689	G0S2	1:209675412-209676390	1.86534	0.550102	0.000185215
ENSG00000009790	TRAF3IP3	1:209756032-209784572	0.170172	0.087263	0.224241
ENSG00000162757	C1orf74	1:209779208-209784559	3.79457	5.09633	0.0150541
ENSG00000117595	IRF6	1:209785617-209806175	2.03836	4.99566	9.01702e-06
ENSG00000117597	UTP25	1:209827972-209857565	4.16294	9.72381	1.20796e-07
ENSG00000143469	SYT14	1:209900923-210171389	1.56628	2.16949	0.0530275
ENSG00000082497	SERTAD4	1:210231662-210248527	3.97011	5.5499	0.00687838
ENSG00000054392	HHAT	1:210328252-210676296	3.10052	3.51484	0.229204
ENSG00000143473	KCNH1	1:210676823-211134165	0.016601	0.099642	0.103995
ENSG00000284299	AL590132.1	1:210858125-211134146	0	0.056702	0.109637
ENSG00000117625	RCOR3	1:211258377-211316385	15.0812	15.1507	0.893979
ENSG00000082512	TRAF5	1:211326615-211374946	4.55964	12.6906	6.05489e-10
ENSG00000198570	RD3	1:211476522-211492917	0.014576	0.040347	0.369668
ENSG00000170385	SLC30A1	1:211571568-211579161	9.67438	8.11334	0.0296417
ENSG00000117650	NEK2	1:211658657-211675630	31.1966	15.564	1.57034e-11
ENSG00000123684	LPGAT1	1:211743457-211830763	28.0621	23.0602	0.000928024
ENSG00000143493	INTS7	1:211940399-212035557	14.1913	28.8075	2.94354e-11
ENSG00000143476	DTL	1:212035553-212107400	53.8534	36.3669	2.2616e-09
ENSG00000117298	ECE1	1:21217247-21345572	5.58715	9.88516	1.16252e-05
ENSG00000066027	PPP2R5A	1:212285410-212361853	16.1625	16.0072	0.783951
ENSG00000065600	TMEM206	1:212363931-212414901	14.9031	17.6675	0.00917951
ENSG00000117691	NENF	1:212432920-212446379	84.3812	56.7611	1.02687e-11
ENSG00000162772	ATF3	1:212565334-212620777	38.9275	38.7307	0.820142
ENSG00000162771	FAM71A	1:212624474-212626778	0.069601	0.074772	0.88637
ENSG00000123685	BATF3	1:212686417-212699840	2.2254	6.71279	1.09328e-07
ENSG00000117697	NSL1	1:212702537-212791782	9.13759	9.39626	0.58391
ENSG00000203705	TATDN3	1:212738599-212819325	8.99642	7.12597	0.011129
ENSG00000185523	SPATA45	1:212830141-212847649	0.287561	0.07747	0.0371449
ENSG00000162769	FLVCR1	1:212858255-212899363	12.7196	13.5126	0.243125
ENSG00000143494	VASH2	1:212950520-212992045	3.53495	5.40601	0.00205939
ENSG00000174606	ANGEL2	1:212992182-213015867	16.4842	16.7866	0.625867
ENSG00000136643	RPS6KC1	1:213051233-213274774	11.2974	14.7131	0.00128231
ENSG00000117707	PROX1	1:213983181-214041502	0.927444	3.56615	2.05512e-06
ENSG00000143499	SMYD2	1:214281102-214337131	11.2611	11.6142	0.515346
ENSG00000152104	PTPN14	1:214348700-214552449	4.97705	18.5276	6.74466e-14
ENSG00000142794	NBPF3	1:21440128-21485005	8.75643	7.89632	0.142776
ENSG00000117724	CENPF	1:214603195-214664571	15.7225	28.8696	5.34377e-10
ENSG00000082482	KCNK2	1:215005775-215237093	0	0.045905	0.138074
ENSG00000162551	ALPL	1:21509397-21578410	1.79146	2.98804	0.00474418
ENSG00000136636	KCTD3	1:215567304-215621807	8.66776	20.2936	6.29146e-11
ENSG00000042781	USH2A	1:215622891-216423448	0.011755	0.036311	0.362748
ENSG00000076864	RAP1GAP	1:21596215-21669363	2.86777	3.70327	0.0461993
ENSG00000196482	ESRRG	1:216503246-217137755	1.27812	1.22809	0.754843
ENSG00000090686	USP48	1:21678298-21783606	16.3243	23.6574	5.42392e-06
ENSG00000092978	GPATCH2	1:217426992-217631090	4.08543	7.70788	1.785e-05
ENSG00000162814	SPATA17	1:217631324-217871696	1.03603	0.650931	0.0618886
ENSG00000187942	LDLRAD2	1:21812265-21825221	0.030998	0.051493	0.52702
ENSG00000162585	FAAP20	1:2181639-2212951	11.7678	11.1294	0.297274
ENSG00000142798	HSPG2	1:21822244-21937310	1.6445	4.18006	1.87242e-05
ENSG00000067533	RRP15	1:218285293-218337983	7.0047	5.49857	0.0167913
ENSG00000092969	TGFB2	1:218345336-218444619	0.160509	0.0467	0.0976625
ENSG00000143353	LYPLAL1	1:219173869-219432433	12.3636	13.7816	0.0747678
ENSG00000215817	ZC3H11B	1:219608010-219613145	0.733776	0.818039	0.54516
ENSG00000196660	SLC30A10	1:219685427-219958647	0.677108	1.375	0.00891576
ENSG00000136628	EPRS	1:219968600-220046530	89.3109	61.9377	3.04992e-11
ENSG00000142789	CELA3A	1:22001656-22012539	0	0.049742	0.126878
ENSG00000162813	BPNT1	1:220057482-220090462	20.3197	13.9555	1.23907e-05
ENSG00000067704	IARS2	1:220094132-220148041	54.5037	50.1485	0.0168286
ENSG00000118873	RAB3GAP2	1:220148293-220272453	23.5593	22.8231	0.376086
ENSG00000070831	CDC42	1:22025493-22101360	103.476	44.2581	3.29897e-22
ENSG00000116141	MARK1	1:220528183-220664461	6.44009	6.56535	0.733974
ENSG00000162817	C1orf115	1:220690363-220699153	2.02186	6.91639	2.30157e-08
ENSG00000117791	43892	1:220748225-220784815	8.59048	8.1251	0.356668
ENSG00000186205	43891	1:220786913-220819659	6.86372	10.2048	0.000280673
ENSG00000136630	HLX	1:220879431-220885059	1.13048	1.24148	0.523613
ENSG00000162552	WNT4	1:22117313-22143969	0.331087	0.12903	0.0610496
ENSG00000143507	DUSP10	1:221701424-221742089	5.05814	5.29503	0.516255
ENSG00000143512	HHIPL2	1:222522258-222548104	0.484457	1.2728	0.00287018
ENSG00000143498	TAF1A	1:222557902-222589933	8.68691	7.23746	0.0317824
ENSG00000154305	MIA3	1:222618097-222668007	4.70148	11.836	6.04469e-09
ENSG00000186063	AIDA	1:222654424-222713210	5.03133	6.71913	0.00844599
ENSG00000162819	BROX	1:222712553-222735196	19.6316	18.4944	0.184137
ENSG00000157933	SKI	1:2228319-2310213	10.878	18.6072	2.65852e-07
ENSG00000154309	DISP1	1:222872271-223005995	3.47104	3.97228	0.18494
ENSG00000187554	TLR5	1:223106856-223143248	0.42845	1.64512	0.000188002
ENSG00000143502	SUSD4	1:223220819-223364178	1.92265	2.63802	0.0422091
ENSG00000203697	CAPN8	1:223538007-223665734	0.032615	0.292371	0.0123657
ENSG00000162909	CAPN2	1:223701593-223776018	24.6919	43.366	2.01054e-11
ENSG00000143514	TP53BP2	1:223779893-223845954	16.4965	19.0953	0.0152052
ENSG00000143756	FBXO28	1:224114111-224162047	23.0836	22.641	0.556137
ENSG00000143753	DEGS1	1:224175756-224193441	26.034	30.9332	0.00160206
ENSG00000143748	NVL	1:224227334-224330189	18.9884	24.0741	0.000406921
ENSG00000184677	ZBTB40	1:22428838-22531157	8.12331	18.7125	2.29559e-10
ENSG00000143771	CNIH4	1:224356858-224379459	34.776	22.2222	1.7166e-08
ENSG00000162923	WDR26	1:224385143-224437033	46.825	42.8978	0.0188588
ENSG00000143786	CNIH3	1:224385160-224740554	2.5513	2.67614	0.61363
ENSG00000185842	DNAH14	1:224896262-225399292	68.1101	48.2377	2.22709e-09
ENSG00000143815	LBR	1:225401502-225428925	58.425	72.0208	3.82424e-06
ENSG00000154380	ENAH	1:225486835-225655698	31.4795	19.0531	6.49541e-09
ENSG00000070886	EPHA8	1:22563489-22603595	2.07006	3.79237	0.000816607
ENSG00000143742	SRP9	1:225777813-225790468	172.39	88.8833	3.21658e-23
ENSG00000143819	EPHX1	1:225810092-225845563	4.7918	13.2525	4.12818e-10
ENSG00000196187	TMEM63A	1:225840883-225882380	11.8302	15.7819	0.000523537
ENSG00000243709	LEFTY1	1:225886282-225911382	0.199706	0.225823	0.699816
ENSG00000255835	AL117348.2	1:225886696-225924278	0	0.20358	0.0129479
ENSG00000143811	PYCR2	1:225919877-225924340	36.0523	23.9953	5.82462e-08
ENSG00000143768	LEFTY2	1:225936598-225941383	0.075503	0.058479	0.660189
ENSG00000143751	SDE2	1:225982702-225999343	31.443	18.7929	4.27889e-09
ENSG00000163041	H3F3A	1:226061851-226072007	125.759	91.822	1.33774e-11
ENSG00000182827	ACBD3	1:226142127-226186741	5.08879	13.984	2.49165e-10
ENSG00000185155	MIXL1	1:226223618-226227054	0.119683	0.034384	0.134066
ENSG00000183814	LIN9	1:226231149-226309869	16.0214	12.5218	0.00150299
ENSG00000143799	PARP1	1:226360691-226408093	64.2762	136.269	6.12715e-23
ENSG00000203685	STUM	1:226548764-226609230	0.839899	0.739518	0.487601
ENSG00000143772	ITPKB	1:226631690-226739323	2.9246	3.32453	0.231612
ENSG00000143801	PSEN2	1:226870184-226896105	13.3314	10.2844	0.00203194
ENSG00000163050	COQ8A	1:226897536-226987545	25.4293	16.7303	6.93479e-07
ENSG00000143776	CDC42BPA	1:226989865-227318474	14.9839	27.992	4.49031e-10
ENSG00000133216	EPHB2	1:22710839-22921500	3.44502	6.53942	4.18673e-05
ENSG00000181450	ZNF678	1:227563543-227679626	11.5562	5.45053	1.38141e-07
ENSG00000143740	SNAP47	1:227728539-227781231	39.6687	31.4242	4.25789e-05
ENSG00000081692	JMJD4	1:227730425-227735411	12.4976	11.1521	0.075249
ENSG00000143816	WNT9A	1:227918656-227947932	0.407855	0.393901	0.870937
ENSG00000154342	WNT3A	1:228006998-228061271	2.87989	2.92726	0.839928
ENSG00000143761	ARF1	1:228082660-228099212	97.9498	64.0004	2.56665e-13
ENSG00000143793	C1orf35	1:228100726-228105411	2.4963	1.50467	0.008153
ENSG00000162910	MRPL55	1:228106679-228109312	29.2952	25.9394	0.0129037
ENSG00000143774	GUK1	1:228139962-228148984	35.303	24.8551	6.37806e-07
ENSG00000198835	GJC2	1:228149930-228159826	0.633716	0.445638	0.189735
ENSG00000181873	IBA57	1:228165804-228197688	3.3946	3.84193	0.218208
ENSG00000154358	OBSCN	1:228208063-228378876	2.80747	6.8614	1.04722e-06
ENSG00000154370	TRIM11	1:228393673-228406835	12.3991	11.3739	0.143491
ENSG00000162931	TRIM17	1:228407935-228416861	0.249605	0.04333	0.0265219
ENSG00000168148	HIST3H3	1:228424845-228425325	0.064638	0.357359	0.013027
ENSG00000181218	HIST3H2A	1:228456979-228457873	121.028	120.727	0.842222
ENSG00000196890	HIST3H2BB	1:228458107-228463065	58.7183	26.0705	3.754e-17
ENSG00000168159	RNF187	1:228487382-228496188	34.5327	27.9191	0.000205536
ENSG00000116574	RHOU	1:228735479-228746664	15.9844	13.9031	0.0266317
ENSG00000168118	RAB4A	1:229269328-229342480	9.95003	6.6416	0.000269992
ENSG00000213029	SPHAR	1:229305135-229305326	0.085051	0.093891	0.830671
ENSG00000154429	CCSAP	1:229321011-229343294	7.26503	5.16946	0.00288319
ENSG00000143632	ACTA1	1:229431245-229434098	0.103552	0.33031	0.0384613
ENSG00000069248	NUP133	1:229440259-229508341	76.1175	61.8086	2.77852e-06
ENSG00000135776	ABCB10	1:229516582-229558707	30.3208	19.3268	5.54211e-08
ENSG00000215906	LACTBL1	1:22953043-22965338	0	0.021005	0.266851
ENSG00000135801	TAF5L	1:229593111-229626047	12.4382	10.8027	0.0404365
ENSG00000135763	URB2	1:229626247-229660200	11.968	19.2441	1.06375e-06
ENSG00000143641	GALNT2	1:230057990-230282122	29.4087	21.3871	8.00619e-06
ENSG00000227868	TEX46	1:23010834-23019313	0.106127	0.396293	0.0198963
ENSG00000004487	KDM1A	1:23019443-23083689	41.0972	40.3873	0.493109
ENSG00000177614	PGBD5	1:230314490-230426332	0.801996	0.644065	0.303069
ENSG00000135775	COG2	1:230642481-230693982	8.8015	21.4755	1.29975e-11
ENSG00000135744	AGT	1:230702523-230714122	0	0.01629	0.313714
ENSG00000135773	CAPN9	1:230747384-230802003	0.131749	0.116843	0.766486
ENSG00000119280	C1orf198	1:230837119-230869589	27.3632	30.1124	0.0319745
ENSG00000169641	LUZP1	1:23084023-23177808	10.0023	11.0064	0.131817
ENSG00000143643	TTC13	1:230906243-230978875	9.84163	11.9854	0.0119619
ENSG00000173409	ARV1	1:230978981-231000733	16.1279	14.0675	0.0282326
ENSG00000182118	FAM89A	1:231018958-231040254	38.8123	34.8173	0.011158
ENSG00000119283	TRIM67	1:231162112-231221556	0.056922	0.044333	0.702807
ENSG00000143633	C1orf131	1:231223763-231277779	11.8849	8.01308	0.000145498
ENSG00000116906	GNPAT	1:231241207-231277973	45.6325	41.1053	0.00901609
ENSG00000116903	EXOC8	1:231332753-231337852	6.12383	17.1477	1.58612e-11
ENSG00000010072	SPRTN	1:231337104-231355023	7.77595	4.51716	7.32672e-05
ENSG00000135766	EGLN1	1:231363751-231422287	31.1013	40.2449	1.30459e-05
ENSG00000287856	AL445524.2	1:231363797-231565117	0.458259	0.203459	0.0524303
ENSG00000116918	TSNAX	1:231528541-231566524	27.1038	24.0966	0.0177957
ENSG00000162946	DISC1	1:231626815-232041272	3.5193	5.60058	0.0010388
ENSG00000179546	HTR1D	1:23191895-23194729	0.169364	0.34251	0.105576
ENSG00000116151	MORN1	1:2321253-2391707	4.88266	3.08049	0.00179319
ENSG00000116991	SIPA1L2	1:232397965-232630120	5.48982	14.5084	3.12065e-10
ENSG00000135778	NTPCR	1:232950605-232983882	17.5401	11.3302	5.67663e-06
ENSG00000135749	PCNX2	1:232983435-233295725	11.3365	20.493	2.70544e-08
ENSG00000125944	HNRNPR	1:23303771-23344336	20.1638	18.8199	0.136754
ENSG00000143674	MAP3K21	1:233327724-233385148	34.6221	39.1276	0.00602473
ENSG00000125945	ZNF436	1:23359448-23369836	8.19846	7.97263	0.605049
ENSG00000135750	KCNK1	1:233614004-233672512	8.92787	9.01487	0.833331
ENSG00000204219	TCEA3	1:23381061-23424740	0.235286	0.346676	0.264149
ENSG00000183780	SLC35F3	1:233904673-234324511	0.254035	0.925982	0.00222393
ENSG00000088280	ASAP3	1:23428563-23484568	7.99719	5.47387	0.001058
ENSG00000168275	COA6	1:234373456-234385068	9.55125	10.6375	0.105848
ENSG00000059588	TARBP1	1:234391313-234479179	20.6103	40.0223	1.65645e-12
ENSG00000168264	IRF2BP2	1:234604269-234609525	32.5055	37.559	0.00260658
ENSG00000007968	E2F2	1:23506438-23531233	8.33876	21.8093	2.54022e-12
ENSG00000173726	TOMM20	1:235109341-235128837	41.5334	77.0283	6.01086e-16
ENSG00000188739	RBM34	1:235131183-235161283	11.6417	7.84352	0.00015822
ENSG00000054267	ARID4B	1:235131634-235328219	15.1528	21.123	3.66034e-05
ENSG00000152904	GGPS1	1:235246420-235344532	4.10393	9.7664	8.74869e-08
ENSG00000285053	TBCE	1:235328399-235448952	1.34882	1.4817	0.491596
ENSG00000284770	TBCE	1:235367360-235452443	20.6206	20.0148	0.424296
ENSG00000162885	B3GALNT2	1:235447190-235504452	6.60052	6.96011	0.414196
ENSG00000168243	GNG4	1:235547685-235650754	8.58128	12.4219	0.000202941
ENSG00000117318	ID3	1:23557926-23559501	59.9981	52.5641	0.000916774
ENSG00000143669	LYST	1:235661041-235883640	8.84754	17.8057	7.52288e-09
ENSG00000116962	NID1	1:235975830-236065109	12.8783	17.9589	8.62295e-05
ENSG00000077585	GPR137B	1:236142505-236282013	3.92012	8.34657	1.65286e-06
ENSG00000086619	ERO1B	1:236215555-236281985	14.9212	15.9112	0.19473
ENSG00000186197	EDARADD	1:236348257-236502915	1.86743	3.37638	0.00144079
ENSG00000116977	LGALS8	1:236518000-236606123	0.930821	0.469222	0.0242074
ENSG00000119285	HEATR1	1:236549005-236604516	55.4776	54.653	0.493417
ENSG00000077522	ACTN2	1:236664141-236764631	2.67999	4.53071	0.00103853
ENSG00000116984	MTR	1:236795292-236921278	18.2299	27.9997	2.27802e-07
ENSG00000142676	RPL11	1:23691742-23696835	100.982	61.1828	2.29429e-15
ENSG00000198626	RYR2	1:237042184-237833988	0.503686	3.36925	1.82799e-07
ENSG00000011007	ELOA	1:23743155-23762059	3.70042	7.12694	2.07945e-05
ENSG00000057757	PITHD1	1:23778418-23788232	26.6577	20.5431	0.00011386
ENSG00000011009	LYPLA2	1:23791145-23795539	20.2351	22.7568	0.0256036
ENSG00000117308	GALE	1:23795599-23800781	12.0259	11.9192	0.824
ENSG00000117305	HMGCL	1:23801885-23838620	26.6245	15.9598	2.37851e-08
ENSG00000179163	FUCA1	1:23845077-23868294	12.7219	10.9898	0.0342869
ENSG00000188822	CNR2	1:23870515-23913362	0	0.039282	0.161077
ENSG00000157916	RER1	1:2391775-2405442	30.0157	29.0986	0.339072
ENSG00000133019	CHRM3	1:239386565-239915452	1.59379	8.64645	3.88138e-11
ENSG00000189266	PNRC2	1:23956839-23963462	9.85953	5.35504	5.73547e-06
ENSG00000188529	SRSF10	1:23964804-23980927	58.2094	49.7534	0.00026526
ENSG00000155816	FMN2	1:240014348-240475187	3.78113	6.4697	0.000199123
ENSG00000157911	PEX10	1:2403964-2413797	10.1112	12.0008	0.0214869
ENSG00000180875	GREM2	1:240489573-240612155	0.073161	0.033017	0.326942
ENSG00000142661	MYOM3	1:24056035-24112135	0.026608	0.005225	0.337288
ENSG00000182901	RGS7	1:240775515-241357230	0.944728	0.083257	0.000178356
ENSG00000142677	IL22RA1	1:24119771-24143140	0.021948	0.012236	0.62526
ENSG00000091483	FH	1:241497603-241519761	46.9674	31.0929	3.73572e-09
ENSG00000117009	KMO	1:241532134-241595642	0.012394	0	0.36503
ENSG00000185436	IFNLR1	1:24154168-24187959	7.31572	4.60134	0.000359374
ENSG00000054277	OPN3	1:241590102-241677376	2.63368	2.55504	0.735371
ENSG00000203668	CHML	1:241628853-241640254	21.6901	25.6493	0.00352328
ENSG00000162843	WDR64	1:241652278-241802133	0.006994	0.005679	0.901687
ENSG00000174371	EXO1	1:241847967-241895148	59.2343	44.4204	1.85036e-07
ENSG00000197769	MAP1LC3C	1:241995490-241999073	1.04838	0.545044	0.0221741
ENSG00000180287	PLD5	1:242082986-242524696	0.015229	0.142377	0.048881
ENSG00000149527	PLCH2	1:2425980-2505532	0.030334	0.058068	0.431197
ENSG00000143702	CEP170	1:243124428-243255348	18.2431	21.7988	0.0040668
ENSG00000158055	GRHL3	1:24319322-24413772	0.839182	0.30662	0.00800369
ENSG00000054282	SDCCAG8	1:243256034-243500091	5.8677	5.3713	0.259097
ENSG00000117020	AKT3	1:243488233-243851449	12.8752	22.0262	6.30808e-08
ENSG00000001460	STPG1	1:24356999-24416934	6.6073	5.46359	0.0447237
ENSG00000179456	ZBTB18	1:244048939-244057476	12.5605	13.4854	0.189375
ENSG00000001461	NIPAL3	1:24415802-24472976	3.58777	13.1084	9.7076e-12
ENSG00000035687	ADSS	1:244408494-244451909	27.5162	17.6151	1.49218e-07
ENSG00000179397	CATSPERE	1:244454377-244641177	0.930881	1.73119	0.00861137
ENSG00000121644	DESI2	1:244653103-244709033	66.0612	57.497	0.000427719
ENSG00000203667	COX20	1:244835616-244845520	2.13336	1.85543	0.281677
ENSG00000153187	HNRNPU	1:244840638-244864560	42.3071	90.3725	1.19458e-19
ENSG00000203666	EFCAB2	1:244969705-245127164	1.85533	1.44917	0.126384
ENSG00000117602	RCAN3	1:24502351-24541040	4.18019	5.88681	0.00524149
ENSG00000162849	KIF26B	1:245154985-245709432	0.268601	0.425489	0.177025
ENSG00000184454	NCMAP	1:24556087-24609328	0.014769	0.008484	0.692431
ENSG00000185420	SMYD3	1:245749342-246507312	11.1477	11.6877	0.359443
ENSG00000133226	SRRM1	1:24631716-24673281	16.0525	22.6266	1.74066e-05
ENSG00000162851	TFB2M	1:246540561-246566261	6.76911	5.39532	0.0232968
ENSG00000162852	CNST	1:246566444-246668595	7.11806	5.71117	0.0235587
ENSG00000143653	SCCPDH	1:246724409-246768137	15.9885	10.9452	4.55629e-05
ENSG00000153207	AHCTF1	1:246839098-246931967	16.8651	15.053	0.0486496
ENSG00000197472	ZNF695	1:246945547-247008093	5.55091	4.70012	0.0837718
ENSG00000277462	ZNF670	1:247034637-247078811	2.62708	1.81224	0.0250525
ENSG00000188295	ZNF669	1:247098588-247104372	1.98889	2.37225	0.185205
ENSG00000196418	ZNF124	1:247121975-247172016	14.3435	16.4248	0.0281578
ENSG00000162714	ZNF496	1:247297412-247331846	8.97708	8.8666	0.792581
ENSG00000162711	NLRP3	1:247416156-247449108	0.011569	0.031931	0.414275
ENSG00000169504	CLIC4	1:24745051-24844321	89.3703	79.2183	0.000377301
ENSG00000162722	TRIM58	1:247857187-247880138	0.059095	1.22643	2.37533e-05
ENSG00000238243	OR2W3	1:247895587-247896531	0.065801	0.668728	0.000889302
ENSG00000279263	OR2L8	1:247948858-247949796	0	0.093119	0.0568061
ENSG00000203663	OR2L2	1:248030070-248042305	0.026246	0	0.227226
ENSG00000196071	OR2L13	1:248095184-248101103	0	0.03539	0.177348
ENSG00000171180	OR2M4	1:248231417-248244679	0.005239	0	0.52213
ENSG00000177212	OR2T33	1:248269917-248277976	0	0.008623	0.432858
ENSG00000198104	OR2T6	1:248375746-248391811	0	0.014762	0.33215
ENSG00000175137	SH3BP5L	1:248810446-248825915	4.65706	4.29079	0.329241
ENSG00000171161	ZNF672	1:248838210-248849517	2.8054	6.16315	8.40692e-06
ENSG00000171163	ZNF692	1:248850006-248859144	11.4571	8.4362	0.00118168
ENSG00000185220	PGBD2	1:248906196-248919946	1.29588	1.60593	0.187982
ENSG00000020633	RUNX3	1:24899511-24965121	0.910489	0.862475	0.72528
ENSG00000157881	PANK4	1:2508531-2526628	14.653	10.3224	0.00014785
ENSG00000117614	SYF2	1:25219698-25232717	1.41978	1.43659	0.915679
ENSG00000117616	RSRP1	1:25242249-25338213	11.6776	6.84134	8.1605e-06
ENSG00000197921	HES5	1:2528745-2530263	1.61623	0.650866	0.00174545
ENSG00000183726	TMEM50A	1:25338317-25362361	21.4713	22.4843	0.247848
ENSG00000188672	RHCE	1:25361689-25430192	0.700944	0.654945	0.703179
ENSG00000204178	MACO1	1:25430858-25500209	7.38406	5.82464	0.01626
ENSG00000157978	LDLRAP1	1:25543580-25568886	1.24291	1.4917	0.253375
ENSG00000157873	TNFRSF14	1:2555639-2565382	0.068731	0.03386	0.373432
ENSG00000117643	MAN1C1	1:25617468-25786207	1.3354	3.07009	0.000230658
ENSG00000162430	SELENON	1:25800176-25818221	8.74273	21.0611	2.17614e-11
ENSG00000127423	AUNIP	1:25808635-25859458	23.0586	3.2766	2.08196e-18
ENSG00000117640	MTFR1L	1:25818640-25832942	17.7115	17.6796	0.953655
ENSG00000182749	PAQR7	1:25861210-25871253	3.41303	2.08255	0.00383089
ENSG00000157870	PRXL2B	1:2586491-2591469	2.79695	3.79706	0.0243677
ENSG00000142606	MMEL1	1:2586806-2633016	0.934915	0.880426	0.697271
ENSG00000117632	STMN1	1:25884181-25906991	42.8442	65.8447	3.78537e-11
ENSG00000158006	PAFAH2	1:25959767-25998117	2.63571	3.73189	0.0153936
ENSG00000158008	EXTL1	1:26019884-26036807	0.826098	1.02832	0.258059
ENSG00000158014	SLC30A2	1:26037252-26046133	0.030613	0	0.200991
ENSG00000158022	TRIM63	1:26051304-26068436	0.052697	0.019475	0.325528
ENSG00000175087	PDIK1L	1:26111165-26125555	8.71616	2.42409	1.37211e-09
ENSG00000197245	FAM110D	1:26159079-26163962	0.220195	0.146714	0.332735
ENSG00000282872	C1orf232	1:26164161-26168581	0	0.083811	0.066317
ENSG00000236782	AL391650.1	1:26169492-26172210	0.316278	0.382018	0.492996
ENSG00000142684	ZNF593	1:26169908-26170873	6.51264	12.6856	3.14166e-07
ENSG00000142675	CNKSR1	1:26177484-26189884	0.389076	0.324292	0.501938
ENSG00000188782	CATSPER4	1:26190561-26202968	0.032522	0	0.190991
ENSG00000130695	CEP85	1:26234200-26278808	25.3866	20.6776	0.000987918
ENSG00000142669	SH3BGRL3	1:26280086-26301054	2.26999	1.89441	0.184375
ENSG00000158062	UBXN11	1:26281328-26318363	9.38074	8.21875	0.0750174
ENSG00000169442	CD52	1:26317958-26320523	0.265638	0.147623	0.185191
ENSG00000176092	CRYBG2	1:26321698-26360080	1.81923	0.406538	6.02467e-05
ENSG00000215912	TTC34	1:2635976-2801717	0.234889	0.317993	0.363557
ENSG00000117682	DHDDS	1:26432282-26471306	12.329	14.1368	0.0357957
ENSG00000198830	HMGN2	1:26472440-26476642	152.615	43.0168	5.85345e-31
ENSG00000117676	RPS6KA1	1:26529761-26575030	14.7547	13.0568	0.0480691
ENSG00000117713	ARID1A	1:26693236-26782104	4.47802	18.7682	1.17824e-14
ENSG00000060642	PIGV	1:26787472-26798398	3.81403	3.29654	0.167565
ENSG00000204160	ZDHHC18	1:26826688-26857604	8.92823	7.29059	0.0204585
ENSG00000175793	SFN	1:26863149-26864456	1.37627	1.77225	0.12672
ENSG00000142751	GPN2	1:26876132-26890283	8.28025	7.27335	0.0927515
ENSG00000198746	GPATCH3	1:26890488-26900467	3.57454	3.95382	0.284144
ENSG00000090273	NUDC	1:26900238-26946871	8.51228	7.34706	0.064323
ENSG00000175707	KDF1	1:26949562-26960468	0.117101	0	0.039264
ENSG00000253368	TRNP1	1:26993692-27000886	6.84581	6.99495	0.699486
ENSG00000158246	TENT5B	1:27005020-27012850	3.37284	4.76428	0.00885935
ENSG00000090020	SLC9A1	1:27098809-27166981	1.11119	2.24599	0.00220555
ENSG00000142784	WDTC1	1:27234632-27308636	7.31773	7.40223	0.822363
ENSG00000186501	TMEM222	1:27322145-27336400	6.10967	4.39605	0.005774
ENSG00000142765	SYTL1	1:27342020-27353937	6.3855	2.06219	1.27603e-07
ENSG00000142733	MAP3K6	1:27354067-27366961	4.58694	5.05875	0.249898
ENSG00000174950	CD164L2	1:27379176-27383333	0.078272	0.115177	0.469924
ENSG00000181773	GPR3	1:27392622-27395814	1.22739	0.721066	0.0319407
ENSG00000158195	WASF2	1:27404230-27490167	15.2449	29.4998	8.70756e-11
ENSG00000126705	AHDC1	1:27534035-27604431	0.964758	1.49846	0.0401183
ENSG00000000938	FGR	1:27612064-27635185	0.035371	0	0.177434
ENSG00000126709	IFI6	1:27666064-27672198	41.5275	28.0038	2.74153e-08
ENSG00000009780	FAM76A	1:27725979-27763122	14.4025	7.82819	3.70867e-07
ENSG00000117758	STX12	1:27773219-27824443	35.6404	33.4216	0.0827467
ENSG00000117751	PPP1R8	1:27830782-27851676	26.2898	15.8664	3.30868e-08
ENSG00000130775	THEMIS2	1:27872543-27886685	2.54823	2.37429	0.494221
ENSG00000117748	RPA2	1:27891524-27914746	91.3194	59.0247	3.67512e-13
ENSG00000130768	SMPDL3B	1:27935000-27959157	13.8793	8.92235	2.15767e-05
ENSG00000158156	XKR8	1:27959462-27968096	10.37	4.70258	1.75236e-07
ENSG00000158161	EYA3	1:27970344-28088637	28.6876	18.0101	5.40257e-08
ENSG00000169403	PTAFR	1:28147166-28193936	0.226165	0.32432	0.300362
ENSG00000126698	DNAJC8	1:28199456-28233029	124.835	17.4358	1.02789e-33
ENSG00000130770	ATP5IF1	1:28236109-28246906	3.57917	4.42502	0.0603913
ENSG00000130766	SESN2	1:28259518-28282491	32.8872	29.4647	0.015548
ENSG00000130772	MED18	1:28316617-28335965	10.8802	18.7135	2.19966e-07
ENSG00000204138	PHACTR4	1:28369582-28500364	14.2699	28.5078	5.23422e-11
ENSG00000180198	RCC1	1:28505943-28539300	69.169	32.7712	2.13473e-17
ENSG00000180098	TRNAU1AP	1:28553085-28581842	16.6583	8.03338	7.47652e-09
ENSG00000120656	TAF12	1:28586962-28643085	36.9962	16.0197	2.76463e-14
ENSG00000188060	RAB42	1:28592200-28595443	0.03091	0.026515	0.849823
ENSG00000162419	GMEB1	1:28668732-28719353	5.44093	6.45456	0.0635036
ENSG00000198492	YTHDF2	1:28736621-28769775	27.3021	16.9543	5.85698e-08
ENSG00000116329	OPRD1	1:28812142-28871267	1.0272	0.613197	0.0474564
ENSG00000159023	EPB41	1:28887091-29120046	29.1123	28.09	0.292396
ENSG00000253304	TMEM200B	1:28914552-29124749	1.09888	0.322327	0.0015631
ENSG00000116350	SRSF4	1:29147743-29181900	28.355	13.2602	8.70879e-12
ENSG00000116353	MECR	1:29192873-29230942	4.86517	9.74294	1.43473e-06
ENSG00000060656	PTPRU	1:29236516-29326813	46.8493	34.1315	2.98689e-07
ENSG00000142611	PRDM16	1:3069168-3438621	1.34108	2.25579	0.00937926
ENSG00000162510	MATN1	1:30711277-30723585	0.195565	0.051796	0.0666012
ENSG00000162511	LAPTM5	1:30732469-30757774	0.113142	0.153298	0.496955
ENSG00000162512	SDC3	1:30869466-30908758	15.1374	14.2743	0.23347
ENSG00000134644	PUM1	1:30931506-31065991	46.051	47.1948	0.341693
ENSG00000084628	NKAIN1	1:31179745-31239887	0.804004	0.599234	0.205041
ENSG00000060688	SNRNP40	1:31259568-31296788	99.3322	54.4314	1.83483e-17
ENSG00000121766	ZCCHC17	1:31296982-31364953	30.7986	11.038	4.65751e-15
ENSG00000121769	FABP3	1:31365625-31376850	0.46052	0.157349	0.0253202
ENSG00000168528	SERINC2	1:31409565-31434680	6.32739	4.13755	0.00118634
ENSG00000142910	TINAGL1	1:31576485-31587686	0.087349	0.070299	0.681757
ENSG00000121764	HCRTR1	1:31617686-31632518	0.069355	0.059383	0.781054
ENSG00000162517	PEF1	1:31629866-31644896	105.987	54.4156	2.92069e-19
ENSG00000084636	COL16A1	1:31652263-31704319	0.252551	0.501684	0.0680636
ENSG00000121753	ADGRB2	1:31727117-31764893	14.0273	8.47103	4.74837e-06
ENSG00000134668	SPOCD1	1:31790422-31816051	1.71517	3.54391	0.000317851
ENSG00000184007	PTP4A2	1:31906421-31944856	17.2617	31.9998	1.23212e-10
ENSG00000121774	KHDRBS1	1:32013868-32060850	45.5798	46.8771	0.293081
ENSG00000121775	TMEM39B	1:32072031-32102866	10.6252	10.4761	0.749128
ENSG00000025800	KPNA6	1:32108056-32176563	27.9401	25.2854	0.0315703
ENSG00000084652	TXLNA	1:32179675-32198285	21.671	29.4135	1.29349e-05
ENSG00000160050	CCDC28B	1:32200386-32205387	7.56419	3.46049	2.27401e-06
ENSG00000160055	TMEM234	1:32204769-32231602	8.59152	4.74325	1.80529e-05
ENSG00000160051	IQCC	1:32205661-32208687	2.07048	3.24189	0.0071561
ENSG00000222046	DCDC2B	1:32209094-32216196	0.13979	0.074689	0.277986
ENSG00000084623	EIF3I	1:32221928-32231604	180.737	101.227	1.00463e-21
ENSG00000183615	FAM167B	1:32247222-32248856	0.079128	0.04222	0.383652
ENSG00000182866	LCK	1:32251239-32286165	0.122	0.117992	0.930135
ENSG00000116478	HDAC1	1:32292083-32333635	18.5955	33.0027	3.53078e-10
ENSG00000175130	MARCKSL1	1:32333839-32336233	47.5589	28.5518	5.13257e-11
ENSG00000162526	TSSK3	1:32351521-32364312	1.51792	1.33845	0.382797
ENSG00000225828	FAM229A	1:32361270-32364278	3.65182	5.45387	0.00279504
ENSG00000160058	BSDC1	1:32365103-32394731	36.8772	17.5244	4.08677e-13
ENSG00000273274	ZBTB8B	1:32465072-32496686	0.287319	1.29992	0.000296499
ENSG00000176261	ZBTB8OS	1:32538952-32650903	13.4182	8.96697	6.45124e-05
ENSG00000160062	ZBTB8A	1:32539427-32605941	5.97528	7.44	0.0219129
ENSG00000162521	RBBP4	1:32651142-32686211	48.9883	60.555	1.00917e-05
ENSG00000162520	SYNC	1:32651157-32703596	3.66866	2.38147	0.00610964
ENSG00000162522	KIAA1522	1:32741830-32774970	5.48642	9.22041	4.46029e-05
ENSG00000134684	YARS	1:32775237-32818153	58.7218	64.1303	0.00884305
ENSG00000116497	S100PBP	1:32812852-32858875	15.7166	18.9602	0.00457299
ENSG00000160097	FNDC5	1:32862268-32872482	0.625142	1.1463	0.0238532
ENSG00000121905	HPCA	1:32885994-32901473	1.18992	0.959384	0.237655
ENSG00000121900	TMEM54	1:32894594-32901438	19.7566	13.0865	5.1723e-06
ENSG00000116514	RNF19B	1:32936445-32964685	20.2485	9.33539	3.50233e-10
ENSG00000004455	AK2	1:33007940-33080996	85.5725	65.499	2.40825e-08
ENSG00000142920	AZIN2	1:33024080-33123492	6.28399	4.00565	0.000826182
ENSG00000116525	TRIM62	1:33145399-33182059	1.19582	2.16217	0.00585612
ENSG00000160094	ZNF362	1:33256492-33300719	7.56351	7.85433	0.514167
ENSG00000184389	A3GALT2	1:33306766-33321098	0.030392	0.006233	0.317817
ENSG00000134686	PHC2	1:33323623-33431052	9.91565	21.4837	1.8294e-10
ENSG00000121903	ZSCAN20	1:33472645-33496507	4.02108	5.46343	0.0108431
ENSG00000121904	CSMD2	1:33513999-34165842	0.013435	0.115079	0.0703339
ENSG00000130762	ARHGEF16	1:3454665-3481113	5.74706	5.63709	0.748199
ENSG00000163866	SMIM12	1:34712737-34859755	2.70511	3.57864	0.0368691
ENSG00000189280	GJB5	1:34755047-34758512	0.041575	0.076317	0.400915
ENSG00000189433	GJB4	1:34759740-34762327	0	0.095484	0.0546771
ENSG00000188910	GJB3	1:34781214-34786369	0.014184	0.047124	0.298291
ENSG00000116544	DLGAP3	1:34865436-34929650	0.385709	0.241989	0.189069
ENSG00000162591	MEGF6	1:3487951-3611508	1.43263	2.2352	0.0180182
ENSG00000284773	AC114490.3	1:34974356-34985313	0.315247	0.198831	0.226453
ENSG00000243749	TMEM35B	1:34981535-34985353	7.37661	4.3798	0.00013605
ENSG00000163867	ZMYM6	1:34986165-35031945	4.50785	4.3373	0.598587
ENSG00000197056	ZMYM1	1:35019583-35120735	38.7642	29.35	6.73685e-06
ENSG00000116560	SFPQ	1:35176378-35193145	34.3763	46.9037	3.91983e-07
ENSG00000146463	ZMYM4	1:35268967-35422058	28.6211	27.0578	0.144533
ENSG00000142687	KIAA0319L	1:35433492-35557950	16.2528	15.0481	0.136657
ENSG00000020129	NCDN	1:35557473-35567274	11.7376	13.5912	0.0301922
ENSG00000116819	TFAP2E	1:35573314-35595328	0.099122	0.057482	0.386242
ENSG00000126067	PSMB2	1:35599541-35641526	38.1681	14.6006	7.00561e-16
ENSG00000142686	C1orf216	1:35713877-35718894	0.219148	1.85091	7.25805e-06
ENSG00000092853	CLSPN	1:35720218-35769981	3.77299	9.16545	1.11616e-07
ENSG00000134698	AGO4	1:35808016-35857890	5.03777	8.43938	7.56532e-05
ENSG00000092847	AGO1	1:35869808-35930532	3.57371	5.70252	0.000934262
ENSG00000126070	AGO3	1:35930718-36072500	5.08381	7.7346	0.000594744
ENSG00000092850	TEKT2	1:36084094-36088275	0.180708	0.156934	0.694314
ENSG00000116863	ADPRHL2	1:36088892-36093932	13.3726	4.95669	5.52962e-10
ENSG00000171812	COL8A2	1:36095239-36125222	0.165348	0.114407	0.419329
ENSG00000054116	TRAPPC3	1:36136570-36156053	14.1541	14.721	0.385209
ENSG00000116871	MAP7D1	1:36155579-36180849	15.4925	6.39452	7.00818e-10
ENSG00000054118	THRAP3	1:36202476-36305357	9.16369	15.6115	1.15205e-06
ENSG00000158109	TPRG1L	1:3625015-3630127	6.1875	8.30096	0.00436388
ENSG00000214193	SH3D21	1:36306387-36329380	2.17773	1.9001	0.286143
ENSG00000116213	WRAP73	1:3630767-3707610	16.8751	13.5308	0.002531
ENSG00000142694	EVA1B	1:36322031-36324154	11.3302	6.98334	2.77641e-05
ENSG00000196182	STK40	1:36339624-36385896	10.4289	6.70973	0.000103693
ENSG00000181817	LSM10	1:36391238-36397908	30.7292	21.639	1.80471e-06
ENSG00000116885	OSCP1	1:36415827-36450451	9.15428	5.39504	3.90234e-05
ENSG00000116898	MRPS15	1:36455718-36464384	31.0486	31.98	0.345299
ENSG00000119535	CSF3R	1:36466043-36483278	0.12223	0.198808	0.292444
ENSG00000078900	TP73	1:3652516-3736201	1.30963	1.95307	0.0341063
ENSG00000163873	GRIK3	1:36795527-37034515	0.013092	0.15693	0.0367348
ENSG00000162592	CCDC27	1:3738104-3771645	1.24617	0.946207	0.154444
ENSG00000163874	ZC3H12A	1:37474580-37484377	3.538	3.36454	0.553247
ENSG00000163875	MEAF6	1:37492575-37514774	22.3228	14.9562	3.18187e-06
ENSG00000163877	SNIP1	1:37534449-37554293	3.14217	8.15284	1.22661e-07
ENSG00000163879	DNALI1	1:37556919-37595967	0.661562	0.244523	0.0148166
ENSG00000134697	GNL2	1:37566816-37595937	29.8108	24.8424	0.00125061
ENSG00000169218	RSPO1	1:37611350-37634892	0.032038	0.011933	0.421004
ENSG00000116922	C1orf109	1:37681570-37692249	15.4576	14.2966	0.139961
ENSG00000134690	CDCA8	1:37692481-37709719	14.2285	18.053	0.0012362
ENSG00000183317	EPHA10	1:37713880-37765133	0.872477	0.891006	0.883664
ENSG00000235169	SMIM1	1:3772761-3775982	2.61386	2.35245	0.345359
ENSG00000130764	LRRC47	1:3778559-3796498	15.843	16.846	0.20012
ENSG00000185090	MANEAL	1:37793802-37801137	6.22677	7.46685	0.0421525
ENSG00000196449	YRDC	1:37802945-37808208	30.8071	21.5678	1.42739e-06
ENSG00000197982	C1orf122	1:37806979-37809454	22.6583	17.5395	0.000284889
ENSG00000188786	MTF1	1:37809574-37859592	2.69272	3.22705	0.13113
ENSG00000204084	INPP5B	1:37860697-37947057	3.40483	9.23658	2.22196e-08
ENSG00000183431	SF3A3	1:37956975-37990075	39.193	29.7609	7.11674e-06
ENSG00000183386	FHL3	1:37996770-38005606	3.59988	4.10085	0.190651
ENSG00000183520	UTP11	1:38009171-38024820	18.6886	15.1341	0.00240687
ENSG00000185668	POU3F1	1:38044611-38046794	0.752978	0.579496	0.253755
ENSG00000116198	CEP104	1:3812086-3857214	13.1821	12.4886	0.287777
ENSG00000169598	DFFB	1:3857267-3885429	2.93297	6.19757	1.33627e-05
ENSG00000116954	RRAGC	1:38838198-38859772	6.28249	12.4821	2.43219e-07
ENSG00000214114	MYCBP	1:38862493-38873368	3.06063	8.93924	1.16198e-08
ENSG00000131233	GJA9	1:38874451-38881587	0	0.055244	0.112962
ENSG00000158315	RHBDL2	1:38885807-38941830	0.016511	0.009452	0.676452
ENSG00000198912	C1orf174	1:3889125-3900293	2.98122	7.00395	1.48774e-06
ENSG00000174574	AKIRIN1	1:38991276-39006059	39.4965	26.3008	2.5908e-08
ENSG00000168653	NDUFS5	1:39026318-39050348	11.575	10.3548	0.088118
ENSG00000127603	MACF1	1:39081316-39487177	19.2936	48.6452	3.2398e-17
ENSG00000183682	BMP8A	1:39491562-39529869	0.996054	1.17999	0.322431
ENSG00000090621	PABPC4	1:39560816-39576790	29.6013	51.4577	3.35542e-12
ENSG00000163909	HEYL	1:39623435-39639643	0.692274	2.36233	5.46759e-05
ENSG00000116981	NT5C1A	1:39659121-39672038	2.14622	3.65136	0.00207357
ENSG00000116983	HPCAL4	1:39678648-39691485	6.26952	4.25514	0.00216861
ENSG00000084072	PPIE	1:39692182-39763914	31.9634	18.2283	7.49566e-10
ENSG00000116985	BMP8B	1:39757182-39788865	3.28124	4.77269	0.00596825
ENSG00000198754	OXCT2	1:39769523-39771348	0.249074	0.439714	0.118951
ENSG00000043514	TRIT1	1:39838110-39883511	12.6926	12.2836	0.478943
ENSG00000116990	MYCL	1:39895426-39902256	2.47424	2.47662	0.990583
ENSG00000168389	MFSD2A	1:39955112-39969968	3.21966	4.01966	0.06138
ENSG00000131236	CAP1	1:40040233-40072649	121.589	63.379	4.67668e-20
ENSG00000131238	PPT1	1:40071461-40097727	15.3859	32.707	1.57473e-12
ENSG00000117000	RLF	1:40161387-40240921	10.2073	13.9567	0.000465589
ENSG00000084073	ZMPSTE24	1:40258236-40294180	32.4439	30.1407	0.0652571
ENSG00000049089	COL9A2	1:40300489-40317813	1.53793	1.24732	0.202586
ENSG00000084070	SMAP2	1:40344850-40423326	17.5814	15.9169	0.0675859
ENSG00000187801	ZFP69B	1:40450102-40463718	2.22998	1.50826	0.0287121
ENSG00000187815	ZFP69	1:40477290-40496343	2.4139	3.13738	0.0557411
ENSG00000164002	EXO5	1:40508741-40516556	0.731339	1.37253	0.0142279
ENSG00000117010	ZNF684	1:40531573-40548167	3.42094	1.66941	0.00040104
ENSG00000117016	RIMS3	1:40620680-40665682	5.75113	7.52979	0.00883346
ENSG00000066136	NFYC	1:40643509-40771603	15.171	17.6583	0.0154413
ENSG00000117013	KCNQ4	1:40783787-40840452	0.390257	0.513908	0.306751
ENSG00000179862	CITED4	1:40861051-40862366	1.1378	1.2797	0.439248
ENSG00000171793	CTPS1	1:40979688-41012565	32.0764	47.5491	7.62709e-09
ENSG00000171790	SLFNL1	1:41015597-41023237	0.02286	0.184293	0.034636
ENSG00000010803	SCMH1	1:41027200-41242154	13.9972	13.7468	0.65405
ENSG00000204060	FOXO6	1:41361922-41383590	2.39981	2.49836	0.672079
ENSG00000127129	EDN2	1:41478775-41484683	0	0.08253	0.0677856
ENSG00000127124	HIVEP3	1:41506365-42036009	0.952264	2.31066	0.000523712
ENSG00000284895	AC119676.1	1:41585306-41628816	0.063585	0.090469	0.540946
ENSG00000198815	FOXJ3	1:42176539-42335877	12.7213	13.3051	0.354644
ENSG00000177181	RIMKLA	1:42380792-42424232	0.745983	1.16994	0.0561706
ENSG00000066185	ZMYND12	1:42430329-42460284	0.418631	0.899856	0.0180125
ENSG00000127125	PPCS	1:42456117-42473385	8.09471	14.5162	6.13377e-07
ENSG00000186409	CCDC30	1:42463180-42657190	0.918839	2.12794	0.000999962
ENSG00000171960	PPIH	1:42658423-42676758	43.0315	31.4524	6.78287e-07
ENSG00000065978	YBX1	1:42682418-42703805	28.7253	17.9244	4.35408e-08
ENSG00000164007	CLDN19	1:42733093-42740254	0.026521	0.029403	0.897644
ENSG00000117385	P3H1	1:42746335-42767084	20.8901	13.4031	1.39775e-06
ENSG00000164008	C1orf50	1:42767249-42779491	1.26709	1.42005	0.431078
ENSG00000274386	TMEM269	1:42785007-42816619	0.128715	0.64042	0.00323482
ENSG00000177868	SVBP	1:42807052-42828990	6.13137	2.86752	1.22556e-05
ENSG00000164010	ERMAP	1:42817122-42844991	3.25517	2.69495	0.118996
ENSG00000164011	ZNF691	1:42846573-42852477	2.9095	2.61212	0.31688
ENSG00000117394	SLC2A1	1:42925375-42959176	4.91207	12.8255	1.47145e-09
ENSG00000186973	FAM183A	1:43120040-43156396	0.956952	0.926808	0.822815
ENSG00000117395	EBNA1BP2	1:43164175-43270936	20.7771	16.0027	0.000355623
ENSG00000243710	CFAP57	1:43172149-43254358	0.062697	0.115649	0.320348
ENSG00000253313	C1orf210	1:43281883-43285617	0.031554	0	0.195963
ENSG00000117400	MPL	1:43337849-43352772	0.016744	0	0.308589
ENSG00000066322	ELOVL1	1:43354656-43368074	19.931	13.8235	1.85939e-05
ENSG00000117399	CDC20	1:43358981-43363203	77.2981	44.5882	1.19137e-14
ENSG00000159479	MED8	1:43383917-43389808	5.216	11.0639	1.97476e-07
ENSG00000198198	SZT2	1:43389882-43454247	6.53628	9.50854	0.000584182
ENSG00000178922	HYI	1:43451003-43453989	7.02297	4.81055	0.00170823
ENSG00000142949	PTPRF	1:43525187-43623666	11.2588	16.6673	2.5448e-05
ENSG00000066135	KDM4A	1:43650149-43705518	13.6466	20.363	5.94393e-06
ENSG00000126091	ST3GAL3	1:43705824-43931165	4.06831	6.98435	0.000131434
ENSG00000117407	ARTN	1:43933320-43937240	0.498066	1.56436	0.000581243
ENSG00000117408	IPO13	1:43946950-43968022	12.6847	13.2889	0.341392
ENSG00000132768	DPH2	1:43970000-43973369	10.5968	10.4584	0.764566
ENSG00000117410	ATP6V0B	1:43974487-43978295	59.0373	51.0877	0.000492932
ENSG00000117411	B4GALT2	1:43978943-43991170	45.2901	25.783	1.15813e-11
ENSG00000196517	SLC6A9	1:43979362-44031467	3.07546	5.01807	0.00111281
ENSG00000159214	CCDC24	1:43991359-43996528	4.15925	3.51407	0.115317
ENSG00000178028	DMAP1	1:44213455-44220681	11.061	9.25223	0.0215972
ENSG00000117419	ERI3	1:44221070-44355260	45.0298	33.1593	6.7224e-07
ENSG00000187147	RNF220	1:44405194-44651724	32.0762	18.6086	1.27438e-09
ENSG00000126106	TMEM53	1:44631375-44674481	4.29075	2.34279	0.00049953
ENSG00000198520	ARMH1	1:44674692-44725591	0.470359	1.11156	0.00703929
ENSG00000142945	KIF2C	1:44739818-44767767	41.09	28.8568	1.69477e-07
ENSG00000142937	RPS8	1:44775251-44778779	1928.54	1451.21	7.06103e-32
ENSG00000142959	BEST4	1:44783585-44788170	0.052478	0.125827	0.203409
ENSG00000173846	PLK3	1:44800377-44805990	2.33842	1.62841	0.0340146
ENSG00000188396	TCTEX1D4	1:44805913-44806675	0.122109	0.022588	0.0872008
ENSG00000222009	BTBD19	1:44808202-44815585	1.27247	0.811189	0.0492298
ENSG00000117425	PTCH2	1:44819844-44843253	0.506099	0.425362	0.471015
ENSG00000070785	EIF2B3	1:44850522-44986722	31.2233	19.6989	2.96496e-08
ENSG00000126107	HECTD3	1:45002540-45011324	7.32379	4.45476	0.000207615
ENSG00000126088	UROD	1:45003024-45015575	48.9007	32.9648	5.59062e-09
ENSG00000162415	ZSWIM5	1:45016399-45306209	2.80938	3.83869	0.0220687
ENSG00000284733	OR4F29	1:450703-451697	0.040923	0.136309	0.122605
ENSG00000186603	HPDL	1:45326905-45328533	0.038172	0.253922	0.0220708
ENSG00000132781	MUTYH	1:45329163-45340470	15.3901	13.7601	0.0586749
ENSG00000132773	TOE1	1:45340052-45343973	8.45111	10.0809	0.0272095
ENSG00000070759	TESK2	1:45343883-45491163	6.22634	4.36298	0.00363034
ENSG00000280670	CCDC163	1:45493866-45500079	2.64692	1.63271	0.0086341
ENSG00000132763	MMACHC	1:45500300-45513382	4.82735	5.62356	0.101268
ENSG00000117450	PRDX1	1:45511036-45523047	400.307	259.075	2.53472e-24
ENSG00000117448	AKR1A1	1:45550543-45570049	32.6426	18.8479	9.00819e-10
ENSG00000132780	NASP	1:45583846-45618904	15.164	27.2155	2.01386e-09
ENSG00000159588	CCDC17	1:45620044-45624057	0.146728	0.309265	0.106929
ENSG00000159592	GPBP1L1	1:45627304-45688113	43.8902	40.0487	0.0179756
ENSG00000159596	TMEM69	1:45688181-45694436	26.1796	22.4332	0.00527231
ENSG00000197429	IPP	1:45689713-45765681	7.42721	11.4728	7.23564e-05
ENSG00000086015	MAST2	1:45786987-46036122	9.5268	17.2731	1.15293e-07
ENSG00000117461	PIK3R3	1:46040140-46133036	4.48764	10.8693	2.54064e-08
ENSG00000117472	TSPAN1	1:46175073-46185962	0.186798	0.031936	0.0438683
ENSG00000085998	POMGNT1	1:46188682-46220305	19.7253	18.0011	0.0723172
ENSG00000171357	LURAP1	1:46203334-46224866	1.65986	1.16897	0.0647911
ENSG00000085999	RAD54L	1:46246461-46278480	19.9065	29.6522	4.15853e-07
ENSG00000132128	LRRC41	1:46248092-46316776	14.5026	15.6594	0.142959
ENSG00000173660	UQCRH	1:46303698-46316776	202.066	113.178	1.12837e-22
ENSG00000117481	NSUN4	1:46322521-46365152	5.20286	11.2983	1.09851e-07
ENSG00000117480	FAAH	1:46394317-46413848	1.04084	1.71168	0.0209428
ENSG00000197587	DMBX1	1:46506996-46516118	2.77087	1.8546	0.0167756
ENSG00000162456	KNCN	1:46545644-46551527	0.013401	0.029715	0.49346
ENSG00000079277	MKNK1	1:46557007-46616843	6.01549	11.3519	1.36593e-06
ENSG00000142961	MOB3C	1:46607715-46616891	0.176945	0.086654	0.199288
ENSG00000123472	ATPAF1	1:46632737-46673867	22.7865	23.2967	0.509057
ENSG00000186118	TEX38	1:46668855-46673594	0.077317	0	0.0742268
ENSG00000159658	EFCAB14	1:46675159-46719114	15.2456	22.9466	2.02401e-06
ENSG00000186377	CYP4X1	1:47023669-47050751	0.438718	9.77435	1.82484e-14
ENSG00000186160	CYP4Z1	1:47067231-47118318	0.043142	0.148008	0.107809
ENSG00000162365	CYP4A22	1:47137435-47149735	0	0.033819	0.184629
ENSG00000162367	TAL1	1:47216290-47232220	0.049632	0.013785	0.273396
ENSG00000123473	STIL	1:47250139-47314147	21.6259	19.2355	0.0285179
ENSG00000162368	CMPK1	1:47333797-47378839	32.2698	33.6845	0.202449
ENSG00000186790	FOXE3	1:47416285-47418052	0.017585	0	0.299481
ENSG00000186564	FOXD2	1:47436017-47440691	1.82092	2.59305	0.030436
ENSG00000269113	TRABD2B	1:47760528-47997385	0.185632	0.698208	0.0048513
ENSG00000117834	SLC5A9	1:48222685-48248644	0	0.004214	0.558848
ENSG00000132122	SPATA6	1:48295373-48472208	3.3567	4.07198	0.0865174
ENSG00000186094	AGBL4	1:48532854-50023954	0.005058	0.074501	0.101363
ENSG00000162373	BEND5	1:48727519-48776969	0.641277	2.47593	2.13196e-05
ENSG00000142700	DMRTA2	1:50417550-50423443	0.535697	0.038849	0.00149569
ENSG00000185104	FAF1	1:50437028-50960267	27.7459	30.217	0.0468325
ENSG00000123080	CDKN2C	1:50960745-50974634	10.915	26.5064	9.10374e-13
ENSG00000204006	C1orf185	1:51102221-51148086	0.025538	0	0.231995
ENSG00000123091	RNF11	1:51236273-51273447	25.841	23.2051	0.0278287
ENSG00000085831	TTC39A	1:51287258-51345116	8.81131	10.5919	0.0209683
ENSG00000085832	EPS15	1:51354263-51519266	37.7389	37.9305	0.822299
ENSG00000117859	OSBPL9	1:51577179-51798427	45.8918	40.3586	0.00283715
ENSG00000078618	NRDC	1:51789191-51878937	33.777	47.58	7.81181e-08
ENSG00000169213	RAB3B	1:51907956-51990700	4.8115	5.6336	0.0936059
ENSG00000117862	TXNDC12	1:52020131-52056171	33.7451	23.1166	3.11821e-07
ENSG00000198841	KTI12	1:52032103-52033816	15.6711	14.3741	0.11125
ENSG00000134717	BTF3L4	1:52056199-52090716	23.5831	15.9308	2.81109e-06
ENSG00000157077	ZFYVE9	1:52141236-52346686	7.32935	17.679	1.72694e-10
ENSG00000154222	CC2D1B	1:52345723-52366193	8.33782	5.48885	0.000448345
ENSG00000085840	ORC1	1:52372829-52404423	17.9405	13.6089	0.000424369
ENSG00000134744	TUT4	1:52404576-52553487	21.1815	30.5595	1.04711e-06
ENSG00000134748	PRPF38A	1:52404602-52420836	5.35944	7.50267	0.00278275
ENSG00000116157	GPX7	1:52602371-52609051	0.075219	0.648974	0.00122168
ENSG00000182183	SHISAL2A	1:52633168-52669683	0	0.014993	0.329237
ENSG00000162377	COA7	1:52684449-52698347	6.91953	8.76847	0.0110173
ENSG00000162378	ZYG11B	1:52726453-52827336	16.7403	17.9863	0.141876
ENSG00000203995	ZYG11A	1:52842511-52905744	4.35063	10.4409	4.24698e-08
ENSG00000121310	ECHDC2	1:52895910-52927212	0.188711	0.234361	0.532692
ENSG00000116171	SCP2	1:52927276-53051698	26.6081	19.8293	3.51739e-05
ENSG00000174348	PODN	1:53062052-53085502	0	0.008232	0.441414
ENSG00000162383	SLC1A7	1:53087179-53142632	0	0.026393	0.226256
ENSG00000157184	CPT2	1:53196792-53214197	11.4018	11.9139	0.383302
ENSG00000162384	CZIB	1:53214099-53220634	14.4415	13.7179	0.289157
ENSG00000162385	MAGOH	1:53226900-53238518	8.71429	4.64752	9.27718e-06
ENSG00000157193	LRP8	1:53242356-53328469	2.56494	4.73965	0.000293564
ENSG00000143006	DMRTB1	1:53459399-53467488	0.016278	0	0.313852
ENSG00000174332	GLIS1	1:53506237-53739194	0.666107	1.23367	0.0194119
ENSG00000058804	NDC1	1:53765478-53838463	69.8033	46.2104	4.50708e-11
ENSG00000058799	YIPF1	1:53851719-53889798	9.33516	7.44231	0.0115657
ENSG00000211452	DIO1	1:53891239-53911086	0.037631	0.044435	0.809784
ENSG00000081870	HSPB11	1:53916574-53946296	17.8354	17.3907	0.510134
ENSG00000116212	LRRC42	1:53946085-53968168	13.5157	15.1338	0.0584369
ENSG00000203985	LDLRAD1	1:54007298-54018186	0	0.014508	0.335408
ENSG00000116209	TMEM59	1:54026681-54053504	36.3548	26.6725	2.74061e-06
ENSG00000116205	TCEANC2	1:54053584-54112519	2.11692	2.48243	0.209823
ENSG00000157211	CDCP2	1:54132968-54153770	0.047393	0.119102	0.199518
ENSG00000215883	CYB5RL	1:54169651-54200036	7.69568	6.40986	0.0392003
ENSG00000116221	MRPL37	1:54172985-54225464	179.688	101.89	2.27046e-21
ENSG00000157216	SSBP3	1:54225432-54413479	3.59432	5.54497	0.00167013
ENSG00000162390	ACOT11	1:54542257-54639192	1.20683	2.13454	0.00721007
ENSG00000162391	FAM151A	1:54602685-54630887	0.357141	0.683171	0.0491859
ENSG00000184313	MROH7	1:54641754-54710266	0.081682	0.084377	0.943155
ENSG00000243725	TTC4	1:54715861-54742657	13.1018	5.42096	4.28524e-09
ENSG00000162396	PARS2	1:54756898-54764523	3.45849	3.35579	0.704189
ENSG00000006555	TTC22	1:54779712-54801323	0	0.041403	0.153133
ENSG00000116133	DHCR24	1:54849627-54887195	25.0183	35.4546	6.7538e-07
ENSG00000162399	BSND	1:54998933-55017172	0	0.010359	0.39872
ENSG00000169174	PCSK9	1:55039548-55064852	0	0.018955	0.285621
ENSG00000162402	USP24	1:55066359-55215364	18.1656	26.6307	1.63527e-06
ENSG00000162407	PLPP3	1:56494761-56645301	10.8065	10.5895	0.657797
ENSG00000162409	PRKAA2	1:56644721-56715335	11.5837	20.9387	2.21691e-08
ENSG00000187889	FYB2	1:56718789-56819696	0.015042	0.041773	0.362275
ENSG00000021852	C8B	1:56929207-56966140	0.025539	0	0.231988
ENSG00000173406	DAB1	1:56994778-58546802	3.87617	6.74767	0.000125899
ENSG00000162600	OMA1	1:58415384-58546802	19.2404	13.2376	1.816e-05
ENSG00000131697	NPHP4	1:5862811-5992473	3.70352	5.78234	0.00121189
ENSG00000162601	MYSM1	1:58643440-58700077	16.2314	14.47	0.0500585
ENSG00000177606	JUN	1:58780788-58784327	233.746	97.0725	3.83345e-30
ENSG00000172456	FGGY	1:59296638-59810647	4.9588	4.16103	0.08506
ENSG00000134709	HOOK1	1:59814786-59876370	22.0059	18.3943	0.00380379
ENSG00000134716	CYP2J2	1:59893308-59926773	2.53336	3.23374	0.0649264
ENSG00000069424	KCNAB2	1:5990927-6101193	3.38146	3.94771	0.145006
ENSG00000162599	NFIA	1:60865259-61462829	8.98243	13.3414	7.91386e-05
ENSG00000116254	CHD5	1:6101787-6180321	0.098023	0.304755	0.0462883
ENSG00000162604	TM2D1	1:61677296-61725423	13.5808	12.8023	0.250734
ENSG00000132849	PATJ	1:61742406-62178675	24.8273	22.7176	0.0563501
ENSG00000116251	RPL22	1:6185020-6211135	18.3599	43.8033	8.31204e-16
ENSG00000158286	RNF207	1:6205475-6235995	6.40784	6.98136	0.238812
ENSG00000116237	ICMT	1:6221193-6235972	28.4843	25.9826	0.0405547
ENSG00000132854	KANK4	1:62236165-62319434	0.059718	0	0.103179
ENSG00000162607	USP1	1:62436297-62451804	81.5127	66.8823	3.38775e-06
ENSG00000132855	ANGPTL3	1:62452489-62690705	1.10022	1.04434	0.711717
ENSG00000116641	DOCK7	1:62454298-62688368	35.5396	38.2331	0.0522381
ENSG00000158292	GPR153	1:6247353-6261098	4.47663	4.55405	0.795353
ENSG00000097021	ACOT7	1:6264269-6394391	9.60465	11.9748	0.0070093
ENSG00000125703	ATG4C	1:62783825-62865516	16.1717	12.6009	0.00133952
ENSG00000187140	FOXD3	1:63323041-63325126	4.20408	2.54266	0.00177399
ENSG00000088035	ALG6	1:63367575-63438553	23.8272	17.1194	1.92285e-05
ENSG00000142856	ITGB3BP	1:63440770-63660209	82.2402	52.3689	6.90095e-13
ENSG00000203965	EFCAB7	1:63523372-63572693	12.6409	7.3574	4.2336e-06
ENSG00000079739	PGM1	1:63593411-63660245	8.58182	14.3337	3.36651e-06
ENSG00000185483	ROR1	1:63774017-64181498	8.52956	15.6847	1.87115e-07
ENSG00000069812	HES2	1:6412418-6424670	0.880802	1.3887	0.0413062
ENSG00000187017	ESPN	1:6424776-6461367	0.298488	0.322172	0.765345
ENSG00000158966	CACHD1	1:64470129-64693058	13.8579	20.7003	5.16946e-06
ENSG00000215788	TNFRSF25	1:6460786-6466195	1.66693	1.3149	0.152571
ENSG00000171680	PLEKHG5	1:6466092-6520061	4.85274	2.76508	0.000499168
ENSG00000162437	RAVER2	1:64745095-64833232	40.2926	32.9134	0.000154736
ENSG00000162434	JAK1	1:64833229-64966549	45.0029	48.6767	0.0269401
ENSG00000162433	AK4	1:65147549-65232145	10.6312	24.2204	1.32059e-11
ENSG00000162408	NOL9	1:6521347-6554513	15.1842	18.7321	0.00245816
ENSG00000116675	DNAJC6	1:65248219-65415871	12.1291	6.94999	4.03385e-06
ENSG00000213625	LEPROT	1:65420587-65436007	5.65965	20.31	2.94357e-14
ENSG00000116678	LEPR	1:65420652-65641559	7.32581	21.6862	2.611e-13
ENSG00000173662	TAS1R1	1:6555307-6579755	0.044432	0.062355	0.612285
ENSG00000184588	PDE4B	1:65792514-66481295	1.02795	1.08173	0.71899
ENSG00000204859	ZBTB48	1:6579994-6589280	6.26381	6.50116	0.551195
ENSG00000162413	KLHL21	1:6590724-6622370	10.6112	9.31085	0.0651277
ENSG00000116273	PHF13	1:6613731-6624030	7.46619	13.6293	6.76775e-07
ENSG00000041988	THAP3	1:6624866-6635586	22.9927	5.85512	1.1926e-15
ENSG00000007923	DNAJC11	1:6634168-6701924	7.13356	12.9007	1.24696e-06
ENSG00000118473	SGIP1	1:66533383-66751139	0.016958	0.00195	0.372487
ENSG00000172410	INSL5	1:66797741-66801256	0.021742	0	0.26061
ENSG00000152763	WDR78	1:66812885-66924856	2.83557	2.31984	0.121942
ENSG00000198160	MIER1	1:66924895-66988619	19.1413	11.9579	1.25223e-06
ENSG00000116704	SLC35D1	1:66999350-67054148	9.98313	12.3462	0.00779272
ENSG00000162594	IL23R	1:67138907-67259979	0.010677	0	0.393055
ENSG00000081985	IL12RB2	1:67307364-67403590	0.748956	2.13508	0.000258369
ENSG00000142864	SERBP1	1:67407810-67430415	108.101	74.4318	1.6721e-12
ENSG00000116717	GADD45A	1:67685201-67688334	15.6303	7.65255	1.91266e-08
ENSG00000172380	GNG12	1:67701475-67840812	34.6399	46.7424	6.7912e-07
ENSG00000171735	CAMTA1	1:6785454-7769706	30.106	24.0803	0.00025165
ENSG00000162595	DIRAS3	1:68045896-68051631	0.071817	0.231102	0.0663776
ENSG00000116729	WLS	1:68098473-68233120	5.0681	31.2241	2.74231e-20
ENSG00000116745	RPE65	1:68428822-68449954	0	0.013232	0.352716
ENSG00000024526	DEPDC1	1:68474152-68497221	29.3337	23.3347	0.000230289
ENSG00000284662	OR4F16	1:685679-686673	0.040382	0.14083	0.111954
ENSG00000033122	LRRC7	1:69568261-70205576	0.72697	0.099844	0.00103318
ENSG00000066557	LRRC40	1:70144805-70205579	35.2521	22.1454	7.97834e-09
ENSG00000116754	SRSF11	1:70205682-70253052	127.423	95.2903	6.81287e-11
ENSG00000118454	ANKRD13C	1:70258999-70354734	19.0041	16.6769	0.0243376
ENSG00000197568	HHLA3	1:70262348-70385339	9.07276	10.3282	0.069305
ENSG00000116761	CTH	1:70411218-70439851	32.8346	25.8179	8.49851e-05
ENSG00000050628	PTGER3	1:70852353-71047808	0.068962	0.180057	0.127371
ENSG00000132485	ZRANB2	1:71063291-71081289	144.504	62.3816	5.41764e-25
ENSG00000172260	NEGR1	1:71395943-72282539	0	0.00818	0.44258
ENSG00000162620	LRRIQ3	1:74026015-74204869	1.65887	0.949883	0.0146893
ENSG00000254685	FPGT	1:74198212-74234086	2.49047	2.38602	0.655497
ENSG00000259030	FPGT-TNNI3K	1:74198212-74544393	2.84508	3.88546	0.0216652
ENSG00000116783	TNNI3K	1:74235387-74544428	0.188791	0.041635	0.0560209
ENSG00000162621	LRRC53	1:74469878-74512614	0	0.008655	0.432174
ENSG00000116791	CRYZ	1:74705482-74733408	2.21041	4.49804	0.000122781
ENSG00000162623	TYW3	1:74733152-74766678	2.29409	1.92014	0.18771
ENSG00000162624	LHX8	1:75128434-75161533	3.21718	2.90793	0.321635
ENSG00000137968	SLC44A5	1:75202131-75611116	10.9895	5.48078	5.66623e-07
ENSG00000117054	ACADM	1:75724347-75795086	36.1794	12.3504	1.24737e-16
ENSG00000137955	RABGGTB	1:75786197-75795086	110.047	45.9193	4.10525e-23
ENSG00000057468	MSH4	1:75796882-75916830	0.609287	3.23547	6.96617e-07
ENSG00000184005	ST6GALNAC3	1:76074746-76634603	3.70045	6.69833	7.30959e-05
ENSG00000117069	ST6GALNAC5	1:76867480-77067546	0.854235	0.833374	0.867269
ENSG00000142892	PIGK	1:77088989-77219430	45.7412	19.9404	1.28139e-15
ENSG00000154027	AK5	1:77282019-77559966	1.01797	0.426391	0.00845782
ENSG00000036549	AC118549.1	1:77562416-77683419	31.4156	26.2141	0.00108488
ENSG00000077254	USP33	1:77695987-77759852	41.2067	47.0746	0.0020865
ENSG00000049245	VAMP3	1:7771296-7781432	67.0494	59.7755	0.00165843
ENSG00000180488	MIGA1	1:77779624-77879539	12.2763	16.0713	0.000803817
ENSG00000049246	PER3	1:7784320-7845177	1.03304	4.05264	6.99435e-07
ENSG00000162614	NEXN	1:77888513-77943895	0.404433	0.247573	0.167255
ENSG00000162613	FUBP1	1:77939757-77979110	82.0585	56.9293	8.66022e-11
ENSG00000162616	DNAJB4	1:77978099-78018483	7.49161	5.50774	0.0046008
ENSG00000137960	GIPC2	1:77979542-78138444	0	0.057997	0.106797
ENSG00000122420	PTGFR	1:78303884-78573325	3.69575	3.30975	0.26459
ENSG00000049247	UTS2	1:7843083-7853512	0.129076	0.034341	0.113722
ENSG00000137959	IFI44L	1:78619922-78646145	1.70286	1.33993	0.146553
ENSG00000137965	IFI44	1:78649796-78664078	3.73653	3.7725	0.890187
ENSG00000162618	ADGRL4	1:78889764-79282124	0.080047	0.01843	0.163947
ENSG00000049249	TNFRSF9	1:7902628-7943165	6.70969	2.98061	3.50879e-06
ENSG00000116288	PARK7	1:7954291-7985505	75.7624	37.6201	2.6523e-17
ENSG00000116285	ERRFI1	1:8004404-8026309	10.8978	8.90272	0.0133324
ENSG00000117114	ADGRL2	1:81306160-81992436	34.4568	35.7682	0.239383
ENSG00000162426	SLC45A1	1:8317826-8344167	0.085147	0	0.0648297
ENSG00000142599	RERE	1:8352397-8848921	5.20404	13.4265	1.09689e-09
ENSG00000137941	TTLL7	1:83865024-83999150	8.3308	10.1229	0.0183684
ENSG00000142875	PRKACB	1:84078062-84238498	9.77903	9.54418	0.620206
ENSG00000203943	SAMD13	1:84298362-84389957	1.12549	2.08582	0.00535236
ENSG00000137976	DNASE2B	1:84398532-84415018	0.0245	0	0.239286
ENSG00000174021	GNG5	1:84471157-84507029	7.23947	4.40844	0.00022302
ENSG00000117133	RPF1	1:84479259-84498352	13.5783	7.90959	2.63892e-06
ENSG00000117151	CTBS	1:84498325-84574480	16.0492	14.2716	0.0476601
ENSG00000122432	SPATA1	1:84500834-84583620	1.33368	0.708031	0.0148568
ENSG00000117155	SSX2IP	1:84643707-84690803	8.15879	17.6739	1.59014e-09
ENSG00000171517	LPAR3	1:84795898-84893206	6.19974	7.46655	0.0390758
ENSG00000153898	MCOLN2	1:84925583-84997113	6.75664	11.9885	3.11364e-06
ENSG00000162643	WDR63	1:84997086-85133138	2.64635	1.83108	0.0254244
ENSG00000055732	MCOLN3	1:85018082-85048500	11.7129	16.1196	0.000209197
ENSG00000097096	SYDE2	1:85156889-85201016	8.0229	10.4012	0.00441739
ENSG00000162642	C1orf52	1:85249953-85259672	13.1921	13.5442	0.5429
ENSG00000142867	BCL10	1:85265776-85276632	9.14967	14.4048	1.30027e-05
ENSG00000153904	DDAH1	1:85318481-85578363	33.4261	21.6389	4.01562e-08
ENSG00000142871	CCN1	1:85580761-85583950	7.48871	32.5101	8.25878e-19
ENSG00000117174	ZNHIT6	1:85649417-85708433	4.06374	6.17831	0.00141327
ENSG00000171502	COL24A1	1:85729233-86163683	1.04622	1.27666	0.251596
ENSG00000122417	ODF2L	1:86346824-86396342	24.0921	20.3199	0.00389231
ENSG00000137975	CLCA2	1:86424171-86456553	0.051305	0.005291	0.168607
ENSG00000097033	SH3GLB1	1:86704570-86748184	21.1778	21.6754	0.50511
ENSG00000183291	SELENOF	1:86862445-86914424	37.9693	18.9791	1.28675e-12
ENSG00000153936	HS2ST1	1:86914635-87109982	17.4644	21.8627	0.000910208
ENSG00000267561	AC093155.3	1:86993009-87169204	0.083823	0.080247	0.924812
ENSG00000143013	LMO4	1:87328880-87348923	20.0819	9.1718	3.10489e-10
ENSG00000074800	ENO1	1:8861000-8879190	342.581	275.218	1.64022e-13
ENSG00000065243	PKN2	1:88684222-88836255	39.7355	30.1271	6.08948e-06
ENSG00000137947	GTF2B	1:88852633-88891944	17.688	11.2609	3.6478e-06
ENSG00000137944	KYAT3	1:88935773-88992953	48.1774	24.34	6.45248e-14
ENSG00000213516	RBMXL1	1:88979456-88992960	1.80265	2.89119	0.00760335
ENSG00000117226	GBP3	1:89006679-89047069	0.357229	0.201715	0.146616
ENSG00000117228	GBP1	1:89052319-89065230	1.22425	1.14689	0.638362
ENSG00000162645	GBP2	1:89106132-89150456	1.16869	0.694343	0.0372213
ENSG00000162654	GBP4	1:89181144-89198942	0.023863	0.005613	0.382419
ENSG00000154451	GBP5	1:89258950-89272804	0.063471	0.068389	0.886887
ENSG00000197147	LRRC8B	1:89524836-89597864	7.39962	7.53754	0.72771
ENSG00000171488	LRRC8C	1:89633072-89769903	11.6394	11.7893	0.75919
ENSG00000171492	LRRC8D	1:89821014-89936611	2.19094	9.1895	1.63335e-10
ENSG00000162664	ZNF326	1:89995110-90035533	10.5617	10.2454	0.536827
ENSG00000197241	SLC2A7	1:9003300-9026345	0.024871	0.017461	0.725568
ENSG00000142583	SLC2A5	1:9035107-9088478	0.095678	0.008276	0.0794903
ENSG00000143032	BARHL2	1:90711539-90717302	0.208419	0.075888	0.0990638
ENSG00000122482	ZNF644	1:90915298-91022272	33.5101	23.8655	1.4838e-06
ENSG00000180758	GPR157	1:9100305-9129102	5.96437	7.67345	0.0114845
ENSG00000162669	HFM1	1:91260766-91404856	3.23757	2.10825	0.00879929
ENSG00000097046	CDC7	1:91500851-91525764	22.3695	25.3054	0.0169205
ENSG00000069702	TGFBR3	1:91680343-91906335	13.0651	19.8374	4.27377e-06
ENSG00000172031	EPHX4	1:92021534-92063538	4.85525	5.18934	0.38555
ENSG00000230667	SETSIP	1:92074533-92075441	0.229049	0.296666	0.431282
ENSG00000189195	BTBD8	1:92080305-92184725	4.20947	4.53898	0.364769
ENSG00000203910	C1orf146	1:92217915-92245813	0.012818	0.015793	0.855537
ENSG00000174842	GLMN	1:92246402-92387375	11.9007	20.5462	9.01859e-08
ENSG00000122484	RPAP2	1:92299059-92402056	6.39401	8.46192	0.00531754
ENSG00000049239	H6PD	1:9234775-9271337	7.07755	7.83369	0.164788
ENSG00000187634	SAMD11	1:923928-944581	25.5158	21.46	0.00296175
ENSG00000162676	GFI1	1:92473043-92486925	8.49608	3.97232	1.35629e-06
ENSG00000067208	EVI5	1:92508696-92792404	9.56113	14.914	1.31214e-05
ENSG00000154511	DIPK1A	1:92832001-92961522	27.1978	11.4401	1.05407e-12
ENSG00000122406	RPL5	1:92832013-92841924	691.5	512.417	3.34377e-23
ENSG00000171621	SPSB1	1:9292894-9369532	2.39903	2.17677	0.39099
ENSG00000143033	MTF2	1:93079235-93139079	14.0823	10.0733	0.000259835
ENSG00000122483	CCDC18	1:93143825-93280153	4.66006	9.52435	1.20378e-06
ENSG00000117500	TMED5	1:93149742-93180516	36.4236	18.3716	2.9766e-12
ENSG00000117505	DR1	1:93339019-93369493	31.7468	19.4191	8.59938e-09
ENSG00000137942	FNBP1L	1:93448131-93554661	15.6992	12.0584	0.00101808
ENSG00000137936	BCAR3	1:93561741-93847150	5.68563	7.27079	0.0144751
ENSG00000067334	DNTTIP2	1:93866284-93879918	11.2515	10.1459	0.108699
ENSG00000023909	GCLM	1:93885199-93909456	3.22162	10.7613	3.1353e-10
ENSG00000198691	ABCA4	1:93992834-94121148	0.004243	0.089837	0.0735015
ENSG00000137962	ARHGAP29	1:94148988-94275068	8.39817	11.1177	0.00229586
ENSG00000117528	ABCD3	1:94418389-94518666	38.1372	47.3723	3.36509e-05
ENSG00000188976	NOC2L	1:944203-959309	60.4927	27.6206	5.69725e-17
ENSG00000117525	F3	1:94529173-94541759	1.60431	1.90585	0.229517
ENSG00000143036	SLC44A3	1:94820342-94895246	2.3715	2.55764	0.470225
ENSG00000117519	CNN3	1:94896949-94927223	107.676	62.0968	5.91017e-17
ENSG00000172339	ALG14	1:94974405-95072951	1.54303	2.09459	0.06652
ENSG00000152078	TMEM56	1:95117355-95197607	4.37978	11.4909	4.2681e-09
ENSG00000271092	TMEM56-RWDD3	1:95117355-95247225	2.73074	1.8879	0.0237047
ENSG00000122481	RWDD3	1:95234210-95247225	16.0344	12.8321	0.00282976
ENSG00000171612	SLC25A33	1:9539465-9585173	13.1021	16.6773	0.00150103
ENSG00000188807	TMEM201	1:9588911-9616696	4.39839	11.9545	1.65567e-09
ENSG00000187961	KLHL17	1:960584-965719	26.525	17.4048	4.57623e-07
ENSG00000171608	PIK3CD	1:9651732-9729114	2.47695	4.20183	0.00131459
ENSG00000187583	PLEKHN1	1:966497-975865	0.258689	0.202428	0.474491
ENSG00000117569	PTBP2	1:96721665-96823738	22.5883	15.6836	8.91028e-06
ENSG00000188641	DPYD	1:97077743-97995000	0.316237	0.156426	0.115832
ENSG00000171603	CLSTN1	1:9729026-9824526	21.3328	32.4889	8.724e-08
ENSG00000187642	PERM1	1:975204-982093	0.153354	0.061864	0.162601
ENSG00000178585	CTNNBIP1	1:9848276-9910336	12.3799	9.3862	0.00173542
ENSG00000162627	SNX7	1:98661701-98760500	17.2692	16.5755	0.339229
ENSG00000117598	PLPPR5	1:98890245-99005032	0.114353	0	0.0408854
ENSG00000162441	LZIC	1:9922113-9943407	12.62	14.2375	0.0530123
ENSG00000117600	PLPPR4	1:99263953-99309590	0.509537	0.032079	0.00160793
ENSG00000173614	NMNAT1	1:9943428-9985501	6.8828	4.75758	0.00212315
ENSG00000099260	PALMD	1:99646113-99694541	0.373018	0.232874	0.191528
ENSG00000156869	FRRS1	1:99708632-99766631	13.347	8.39517	1.64629e-05
ENSG00000162688	AGL	1:99849945-99924023	25.3579	21.3067	0.00292099
ENSG00000188290	HES4	1:998962-1000172	123.191	72.6442	1.99723e-17
ENSG00000187608	ISG15	1:998962-1014540	106.214	44.507	9.63107e-23
ENSG00000117620	SLC35A3	1:99969351-100035634	9.97843	14.5274	8.2426e-05
ENSG00000283761	AC118553.2	1:99970011-100083321	2.39277	19.1382	2.05854e-17
ENSG00000162444	RBP7	1:9997206-10016021	1.63191	0.038033	2.34062e-06
ENSG00000120054	CPN1	10:100042193-100081877	0.016633	0	0.309828
ENSG00000107566	ERLIN1	10:100150094-100186033	17.3271	15.5241	0.0517291
ENSG00000213341	CHUK	10:100188300-100229596	10.1712	22.7153	4.6589e-11
ENSG00000095485	CWF19L1	10:100232298-100267680	27.5576	22.5289	0.000823557
ENSG00000196072	BLOC1S2	10:100273280-100286680	6.05692	4.17442	0.00306528
ENSG00000107593	PKD2L1	10:100288149-100330264	0	0.067506	0.0887567
ENSG00000099194	SCD	10:100347233-100364826	109.037	81.6396	4.49872e-10
ENSG00000075290	WNT8B	10:100463041-100483744	0.37694	0.471797	0.394386
ENSG00000075826	SEC31B	10:100486646-100530000	4.67531	6.21076	0.0111823
ENSG00000166136	NDUFB8	10:100523740-100530000	29.7303	24.827	0.00136672
ENSG00000166135	HIF1AN	10:100523750-100559998	5.05268	6.76693	0.00791233
ENSG00000075891	PAX2	10:100735603-100829941	0.33249	0.47589	0.232681
ENSG00000119906	SLF2	10:100912963-100965134	11.036	19.9779	3.29803e-08
ENSG00000055950	MRPL43	10:100969458-100987515	27.7909	21.5723	0.000120255
ENSG00000095539	SEMA4G	10:100969518-100985871	1.74361	2.05385	0.233324
ENSG00000107815	TWNK	10:100987367-100994403	1.22046	3.54522	1.59242e-05
ENSG00000107816	LZTS2	10:100996618-101007836	12.9277	9.56924	0.000846053
ENSG00000186862	PDZD7	10:101007679-101041347	4.01641	4.10102	0.767848
ENSG00000107819	SFXN3	10:101031234-101041244	9.84388	7.63503	0.00579573
ENSG00000107821	KAZALD1	10:101061841-101068427	6.17131	4.76907	0.0171391
ENSG00000107807	TLX1	10:101131300-101137789	0.021106	0.016329	0.803023
ENSG00000138136	LBX1	10:101226195-101229794	0.940876	1.21916	0.175285
ENSG00000166167	BTRC	10:101354033-101557321	12.3721	13.9904	0.0514284
ENSG00000166171	DPCD	10:101570560-101609662	20.3123	12.1754	2.53487e-07
ENSG00000166169	POLL	10:101578882-101588270	18.7084	17.5225	0.16289
ENSG00000107829	FBXW4	10:101610664-101695295	3.75052	5.02179	0.0162355
ENSG00000107831	FGF8	10:101770130-101780369	0.349148	0.453619	0.347615
ENSG00000107833	NPM3	10:101781325-101783413	48.2475	35.5084	3.81179e-07
ENSG00000198408	OGA	10:101784443-101818465	27.7009	36.4047	1.23865e-05
ENSG00000120049	KCNIP2	10:101825974-101843920	0.743475	0.772583	0.810585
ENSG00000120029	ARMH3	10:101845599-102056193	7.22982	10.8465	0.000176408
ENSG00000148377	IDI2	10:1018910-1025859	0.022928	0	0.251068
ENSG00000166189	HPS6	10:102065390-102068038	8.82131	11.9612	0.00104358
ENSG00000198728	LDB1	10:102107560-102120453	23.8819	21.3559	0.0280577
ENSG00000148840	PPRC1	10:102132994-102150333	5.14233	8.15563	0.000231021
ENSG00000166197	NOLC1	10:102152176-102163871	10.7065	9.62653	0.108182
ENSG00000107859	PITX3	10:102230186-102241512	0.509105	0.650724	0.302598
ENSG00000107862	GBF1	10:102245493-102382899	4.72426	9.58207	1.30757e-06
ENSG00000077150	NFKB2	10:102394110-102402524	17.5641	14.8653	0.0102335
ENSG00000059915	PSD	10:102402617-102421539	0.531115	0.668125	0.321168
ENSG00000107872	FBXL15	10:102419189-102423136	7.94075	5.02539	0.000277838
ENSG00000107874	CUEDC2	10:102423245-102432584	19.7697	17.786	0.0472436
ENSG00000120055	C10orf95	10:102449837-102456186	0.804998	0.336884	0.0148245
ENSG00000138111	MFSD13A	10:102461395-102477045	8.69433	6.84707	0.0108169
ENSG00000138107	ACTR1A	10:102461881-102502712	81.5798	49.3793	5.54364e-14
ENSG00000107882	SUFU	10:102503987-102633535	2.1048	5.6243	1.61346e-06
ENSG00000171206	TRIM8	10:102642310-102660680	6.27251	2.93601	1.0758e-05
ENSG00000138175	ARL3	10:102673731-102714397	4.11759	4.58188	0.237287
ENSG00000156398	SFXN2	10:102714538-102743492	4.35314	8.25204	1.09228e-05
ENSG00000166272	WBP1L	10:102743948-102834516	7.2032	7.69475	0.31454
ENSG00000148795	CYP17A1	10:102830531-102837472	0	0.230749	0.00957089
ENSG00000166275	BORCS7	10:102854223-102864961	11.1172	10.5492	0.330539
ENSG00000214435	AS3MT	10:102869470-102901899	0	1.01926	2.97658e-05
ENSG00000148842	CNNM2	10:102918294-103090222	0.976289	2.03954	0.00237951
ENSG00000076685	NT5C2	10:103088017-103193306	14.6466	16.4801	0.0449733
ENSG00000235376	RPEL1	10:103245887-103248016	0.138231	0.088737	0.391029
ENSG00000148798	INA	10:103277138-103290346	9.43766	0.370605	2.3871e-14
ENSG00000156374	PCGF6	10:103302796-103351144	12.2575	8.81261	0.000532477
ENSG00000148835	TAF5	10:103367976-103389065	9.52176	6.76023	0.00109436
ENSG00000173915	ATP5MD	10:103389041-103396492	246.978	124.879	6.89449e-27
ENSG00000148843	PDCD11	10:103396626-103446294	14.1413	17.1833	0.00493895
ENSG00000138172	CALHM2	10:103446455-103452402	1.96383	4.35752	5.68644e-05
ENSG00000185933	CALHM1	10:103453387-103458888	0.013422	0	0.350034
ENSG00000183128	CALHM3	10:103472804-103479240	0.01882	0.041731	0.431876
ENSG00000107954	NEURL1	10:103493979-103592552	1.51664	2.59682	0.00554203
ENSG00000107957	SH3PXD2A	10:103594027-103855543	6.29336	10.2772	4.21646e-05
ENSG00000107960	STN1	10:103877569-103918184	5.76021	2.6035	1.1777e-05
ENSG00000067064	IDI1	10:1039152-1049170	27.5829	22.6005	0.000890805
ENSG00000065613	SLK	10:103967140-104029233	16.0779	14.4681	0.0651709
ENSG00000047056	WDR37	10:1040247-1132384	6.9256	8.08295	0.0605303
ENSG00000065618	COL17A1	10:104031286-104085880	0.00892	0.006142	0.817889
ENSG00000156384	SFR1	10:104121711-104126385	6.67552	8.75389	0.00574848
ENSG00000197748	CFAP43	10:104129888-104232362	1.10899	1.57349	0.0702861
ENSG00000148834	GSTO1	10:104235356-104267459	20.4254	45.7331	2.638e-15
ENSG00000065621	GSTO2	10:104268873-104304950	2.41178	9.7168	1.26382e-10
ENSG00000148841	ITPRIP	10:104309698-104338465	4.31704	4.62481	0.394536
ENSG00000120051	CFAP58	10:104353833-104455102	0.099881	0.121609	0.662222
ENSG00000108018	SORCS1	10:106573663-107165162	2.62485	9.74819	2.84049e-10
ENSG00000048740	CELF2	10:10798397-11336675	5.80128	11.3261	7.32369e-07
ENSG00000108039	XPNPEP1	10:109864766-109923553	37.1578	33.0565	0.00870692
ENSG00000148700	ADD3	10:109996368-110135565	27.0076	27.1435	0.848877
ENSG00000119950	MXI1	10:110207605-110287365	13.7092	7.26215	3.17859e-07
ENSG00000119953	SMNDC1	10:110290730-110304951	16.7531	11.9763	0.000112343
ENSG00000138166	DUSP5	10:110497907-110511533	11.3865	10.0237	0.0631067
ENSG00000108055	SMC3	10:110567691-110604636	15.5827	21.015	0.000104193
ENSG00000203867	RBM20	10:110644336-110839468	5.69135	9.52764	3.99912e-05
ENSG00000150593	PDCD4	10:110870359-110918680	4.64322	4.88947	0.488127
ENSG00000214413	BBIP1	10:110898728-110919201	8.14699	8.78304	0.243701
ENSG00000108061	SHOC2	10:110919547-111013667	16.9628	24.7425	3.24916e-06
ENSG00000150594	ADRA2A	10:111077163-111080907	0.04151	0.036817	0.861803
ENSG00000119927	GPAM	10:112149865-112215377	3.83321	7.97403	3.23451e-06
ENSG00000197142	ACSL5	10:112374018-112428380	0.036534	0.074852	0.353432
ENSG00000023041	ZDHHC6	10:112424426-112446917	22.5159	18.8678	0.00384899
ENSG00000151532	VTI1A	10:112446998-112818744	15.7727	13.8493	0.0350859
ENSG00000148737	TCF7L2	10:112950247-113168968	1.45515	4.87035	5.63161e-07
ENSG00000165806	CASP7	10:113679162-113730907	13.2783	22.8826	3.63524e-08
ENSG00000148735	PLEKHS1	10:113751262-113783429	0	0.065083	0.09293
ENSG00000198924	DCLRE1A	10:113834725-113909054	10.809	14.5693	0.00055666
ENSG00000196865	NHLRC2	10:113854661-113917194	14.9474	16.8904	0.0384291
ENSG00000043591	ADRB1	10:114044056-114046908	0.079044	0.262743	0.0519185
ENSG00000165813	CCDC186	10:114120862-114174232	8.23577	6.91346	0.0402468
ENSG00000095627	TDRD1	10:114179270-114232304	0.006871	0	0.474318
ENSG00000165816	VWA2	10:114239254-114294489	0.008712	0	0.43096
ENSG00000169129	AFAP1L2	10:114294824-114404756	1.37031	3.49991	4.91759e-05
ENSG00000099204	ABLIM1	10:114431113-114768061	21.3974	26.3236	0.000800827
ENSG00000148429	USP6NL	10:11453946-11611754	6.83378	7.51352	0.192599
ENSG00000151553	FAM160B1	10:114821744-114899832	10.6211	11.5095	0.176112
ENSG00000165832	TRUB1	10:114938195-114977676	31.6534	18.556	2.07967e-09
ENSG00000107518	ATRNL1	10:115093365-115948999	9.85489	8.82974	0.110663
ENSG00000151892	GFRA1	10:116056925-116273467	1.13191	2.37535	0.00136496
ENSG00000203837	PNLIPRP3	10:116427847-116477957	0.026193	0	0.227577
ENSG00000175535	PNLIP	10:116545931-116567855	0.020965	0	0.267197
ENSG00000187021	PNLIPRP1	10:116590385-116609605	0.433293	0.541651	0.370433
ENSG00000266200	PNLIPRP2	10:116620953-116645143	0.041189	0	0.153908
ENSG00000165863	C10orf82	10:116662285-116670264	1.50173	3.03849	0.000733205
ENSG00000165868	HSPA12A	10:116670590-116850236	7.22109	10.6042	0.000304592
ENSG00000188316	ENO4	10:116849512-117006416	0.787313	0.23799	0.00499238
ENSG00000187164	SHTN1	10:116881477-117126586	8.09196	11.5996	0.000343271
ENSG00000148704	VAX1	10:117128521-117138301	1.20148	1.48568	0.204042
ENSG00000165646	SLC18A2	10:117241093-117279430	0.118495	0.063458	0.309665
ENSG00000165650	PDZD8	10:117277274-117375440	24.4012	29.1159	0.00168389
ENSG00000134463	ECHDC3	10:11742366-11764070	0	0.039015	0.16212
ENSG00000170370	EMX2	10:117542445-117549546	0.575698	0.302833	0.0652673
ENSG00000185736	ADARB2	10:1177313-1737525	0.022376	0.044882	0.457708
ENSG00000107560	RAB11FIP2	10:118004916-118046941	6.10626	5.97606	0.716239
ENSG00000148426	PROSER2	10:11823339-11872277	5.5948	4.81438	0.105699
ENSG00000165669	FAM204A	10:118297925-118342328	9.27609	6.54078	0.00105482
ENSG00000151893	CACUL1	10:118671520-118755249	16.5568	21.4063	0.000356313
ENSG00000188613	NANOS1	10:119029714-119033730	3.69226	4.14064	0.231113
ENSG00000107581	EIF3A	10:119033670-119080823	23.5857	42.2965	1.27341e-11
ENSG00000119979	FAM45A	10:119104086-119137984	14.6998	12.3381	0.0125522
ENSG00000183605	SFXN4	10:119140767-119165667	23.8412	16.6707	7.91068e-06
ENSG00000165672	PRDX3	10:119167720-119178812	216.895	158.395	6.66665e-15
ENSG00000151461	UPF2	10:11920022-12043170	3.01689	5.8698	5.3785e-05
ENSG00000198873	GRK5	10:119206686-119459742	0.716694	2.89582	6.30485e-06
ENSG00000148908	RGS10	10:119499817-119542719	14.3425	4.73711	4.09791e-11
ENSG00000151923	TIAL1	10:119562904-119597029	33.3536	42.8405	1.24207e-05
ENSG00000151929	BAG3	10:119651370-119677819	6.10547	6.88002	0.137165
ENSG00000198825	INPP5F	10:119726042-119829147	4.75333	7.62766	0.000256447
ENSG00000197771	MCMBP	10:119829404-119933120	46.9215	40.1815	0.000725586
ENSG00000107651	SEC23IP	10:119892730-119944657	20.095	14.4198	4.8618e-05
ENSG00000203805	PLPP4	10:120456954-120589855	1.02056	2.80554	8.85153e-05
ENSG00000181192	DHTKD1	10:12068954-12123221	14.922	19.3468	0.000501999
ENSG00000120008	WDR11	10:120851305-120909524	51.9429	42.442	4.25094e-05
ENSG00000065665	SEC61A2	10:12129637-12169961	11.6217	8.24625	0.000494364
ENSG00000066468	FGFR2	10:121478334-121598458	11.6474	16.1061	0.000185069
ENSG00000165609	NUDT5	10:12165330-12250586	42.2347	30.9994	9.42987e-07
ENSG00000107669	ATE1	10:121740421-121928801	17.4863	8.69653	9.17023e-09
ENSG00000107672	NSMCE4A	10:121957091-121975217	58.2649	40.1465	2.66813e-09
ENSG00000151465	CDC123	10:12195965-12250589	36.5214	41.3102	0.00497563
ENSG00000138162	TACC2	10:121989163-122254545	1.63812	3.71206	0.000105744
ENSG00000138152	BTBD16	10:122271306-122338162	0.059667	0.160981	0.136187
ENSG00000107679	PLEKHA1	10:122374696-122442602	11.0956	8.80912	0.00684319
ENSG00000166033	HTRA1	10:122458551-122514907	9.00616	13.2029	0.000113195
ENSG00000187908	DMBT1	10:122560665-122643740	0.003859	0.020431	0.382305
ENSG00000138161	CUZD1	10:122832158-122846175	0	0.282514	0.00560464
ENSG00000213185	FAM24B	10:122849078-122879641	0.14223	2.40798	2.80258e-07
ENSG00000119965	C10orf88	10:122930901-122954311	6.9268	4.96206	0.00373973
ENSG00000179988	PSTK	10:122954381-122997513	3.58641	4.9455	0.0111915
ENSG00000095574	IKZF5	10:122990806-123008817	5.06956	6.46945	0.019347
ENSG00000196177	ACADSB	10:123008979-123058311	5.07387	10.2568	8.33004e-07
ENSG00000188620	HMX3	10:123135962-123139423	0.163449	0.231131	0.377332
ENSG00000188816	HMX2	10:123148122-123150672	0.276916	0	0.00592537
ENSG00000154473	BUB3	10:123154402-123170467	121.333	54.9903	1.22285e-22
ENSG00000183049	CAMK1D	10:12349482-12835545	2.31441	3.93688	0.00160528
ENSG00000182022	CHST15	10:124007668-124093598	16.1885	20.3691	0.00101374
ENSG00000065154	OAT	10:124397303-124418976	68.6238	46.4687	1.81472e-10
ENSG00000229544	NKX1-2	10:124445243-124450035	1.42987	2.18578	0.0224477
ENSG00000107902	LHPP	10:124461823-124617888	5.41898	3.4753	0.00155737
ENSG00000189319	FAM53B	10:124619292-124744378	8.10709	6.81292	0.0421786
ENSG00000203791	EEF1AKMT2	10:124748149-124791887	6.97046	7.71601	0.166802
ENSG00000165660	ABRAXAS2	10:124801819-124836667	5.98887	8.20454	0.00307882
ENSG00000019995	ZRANB1	10:124916863-124988189	15.3213	14.1498	0.13602
ENSG00000175029	CTBP2	10:124984317-125161170	8.13213	15.3829	1.16738e-07
ENSG00000175018	TEX36	10:125576522-125683144	0.327273	0.280956	0.587601
ENSG00000107938	EDRF1	10:125719515-125764143	27.0017	21.3456	0.000266379
ENSG00000154485	MMP21	10:125719634-125775821	0.739656	0.314388	0.0189331
ENSG00000188690	UROS	10:125784980-125823258	25.1082	22.8502	0.0461442
ENSG00000107949	BCCIP	10:125823546-125853695	47.9418	31.5496	2.32474e-09
ENSG00000089876	DHX32	10:125836337-125896436	28.2511	25.9044	0.0495575
ENSG00000203780	FANK1	10:125859816-126009592	0.724837	1.26173	0.0265746
ENSG00000148848	ADAM12	10:126012381-126388455	0.252957	0.050909	0.0307385
ENSG00000154493	C10orf90	10:126424997-126798708	0.020215	0.067236	0.233756
ENSG00000150760	DOCK1	10:126905409-127452517	14.3352	23.1246	2.2996e-07
ENSG00000188916	INSYN2A	10:127135426-127196591	0.012484	0.031953	0.434864
ENSG00000132334	PTPRE	10:127907061-128085855	0.1069	0.528415	0.00576533
ENSG00000148773	MKI67	10:128096659-128126423	7.43925	21.6204	3.80094e-13
ENSG00000151468	CCDC3	10:12896625-13099652	7.25008	6.36311	0.107241
ENSG00000108001	EBF3	10:129835283-129964326	2.56046	6.54633	8.61249e-07
ENSG00000237489	C10orf143	10:130020025-130110830	0.567419	0.606547	0.724932
ENSG00000108010	GLRX3	10:130136391-130184521	51.6339	59.7282	0.000444176
ENSG00000123240	OPTN	10:13099449-13138308	10.3231	9.21101	0.0961549
ENSG00000065328	MCM10	10:13161554-13211104	23.4918	19.3343	0.00185854
ENSG00000175470	PPP2R2D	10:131901008-131996537	7.56373	6.26303	0.0363812
ENSG00000176171	BNIP3	10:131966455-131982013	17.61	19.2191	0.0842431
ENSG00000188385	JAKMIP3	10:132036336-132184858	0.02129	0.196962	0.0279247
ENSG00000151640	DPYSL4	10:132186948-132205759	5.04738	4.7375	0.408829
ENSG00000165752	STK32C	10:132207492-132331847	8.3486	11.0603	0.00229805
ENSG00000165623	UCMA	10:13221766-13234374	0.035737	0.014462	0.424594
ENSG00000148814	LRRC27	10:132332121-132381508	1.47864	3.11475	0.000462284
ENSG00000171813	PWWP2B	10:132395880-132417859	8.16356	5.5185	0.000783887
ENSG00000068383	INPP5A	10:132537787-132783480	13.1293	20.4395	1.69363e-06
ENSG00000107537	PHYH	10:13277796-13302412	17.8748	8.58487	3.36286e-09
ENSG00000148826	NKX6-2	10:132783179-132786147	0.075951	0.024906	0.229978
ENSG00000171811	CFAP46	10:132808392-132942823	0.111651	0.118205	0.885888
ENSG00000197177	ADGRA1	10:133070929-133131675	0.036078	0.027343	0.734279
ENSG00000171798	KNDC1	10:133160219-133226412	2.57507	2.20145	0.208782
ENSG00000086475	SEPHS1	10:13317428-13348298	23.689	17.93	0.000110489
ENSG00000171794	UTF1	10:133230217-133231558	0.409595	0.31233	0.354538
ENSG00000151650	VENTX	10:133237855-133241928	0	0.014018	0.341863
ENSG00000151651	ADAM8	10:133262420-133276868	0.655982	1.27362	0.0138555
ENSG00000130640	TUBGCP2	10:133278630-133312337	22.8512	27.3326	0.00191331
ENSG00000198546	ZNF511	10:133308914-133313162	18.995	9.49627	4.54169e-09
ENSG00000283496	ZNF511-PRAP1	10:133309410-133352529	0.028253	0	0.214532
ENSG00000130643	CALY	10:133324072-133336935	3.49938	1.98886	0.00167854
ENSG00000165828	PRAP1	10:133347368-133352683	0	0.426815	0.00153112
ENSG00000148803	FUOM	10:133355158-133358025	23.7991	17.2032	2.3619e-05
ENSG00000127884	ECHS1	10:133362485-133373354	32.5054	46.3869	5.38168e-08
ENSG00000148832	PAOX	10:133379261-133391694	1.07263	3.4663	8.18793e-06
ENSG00000148824	MTG1	10:133394094-133422520	6.23086	3.91724	0.000693908
ENSG00000203772	SPRN	10:133420666-133424572	0.181529	0.104198	0.267506
ENSG00000214279	SCART1	10:133424099-133574496	1.4911	3.72731	4.20507e-05
ENSG00000130649	CYP2E1	10:133520406-133561220	0.393078	1.89402	3.60951e-05
ENSG00000171772	SYCE1	10:133553901-133569835	0	0.005063	0.527998
ENSG00000225899	FRG2B	10:133623895-133626795	0.086944	0.041153	0.312812
ENSG00000165626	BEND7	10:13438484-13528974	5.90725	9.3237	0.000133964
ENSG00000015171	ZMYND11	10:134465-254637	6.74975	9.4978	0.00112589
ENSG00000165630	PRPF18	10:13586939-13630859	11.3134	11.2287	0.85372
ENSG00000282246	AL157392.5	10:13610047-13655929	0.41193	0.484198	0.503597
ENSG00000151474	FRMD4A	10:13643706-14462142	4.84901	7.6262	0.000359407
ENSG00000065809	FAM107B	10:14518557-14774897	15.8686	15.437	0.499984
ENSG00000185267	CDNF	10:14818333-14878686	2.06679	1.59158	0.0991678
ENSG00000284024	HSPA14	10:14838160-14847018	18.3467	9.14276	5.97256e-09
ENSG00000187522	HSPA14	10:14838306-14871741	16.8943	16.8631	0.95362
ENSG00000152455	SUV39H2	10:14878820-14904315	19.079	11.7538	8.77168e-07
ENSG00000152457	DCLRE1C	10:14896861-14954432	5.22448	7.45191	0.00206228
ENSG00000197889	MEIG1	10:14959388-14988050	0.19403	0.222737	0.672453
ENSG00000152463	OLAH	10:15032227-15073852	0.132642	0.018463	0.0636061
ENSG00000176244	ACBD7	10:15075475-15088776	2.87822	4.19871	0.00810014
ENSG00000152464	RPP38	10:15097180-15168701	6.78521	4.35785	0.000687176
ENSG00000152465	NMT2	10:15102584-15168693	4.88753	10.5929	1.95852e-07
ENSG00000148468	FAM171A1	10:15211643-15371289	5.4987	9.33188	3.49425e-05
ENSG00000077943	ITGA8	10:15513954-15719922	2.83865	2.20747	0.0721271
ENSG00000148481	MINDY3	10:15778170-15860507	39.1052	30.4843	2.27402e-05
ENSG00000165983	PTER	10:16436943-16513745	8.8092	7.53287	0.0511458
ENSG00000165985	C1QL3	10:16513734-16521879	0	0.014508	0.335408
ENSG00000148484	RSU1	10:16590611-16817463	14.1662	9.28673	3.04476e-05
ENSG00000107611	CUBN	10:16823966-17129817	0.095548	0.918236	0.0002559
ENSG00000107614	TRDMT1	10:17137336-17225850	3.38315	4.0644	0.0980295
ENSG00000026025	VIM	10:17228241-17237593	501.499	259.923	3.75505e-33
ENSG00000148488	ST8SIA6	10:17315421-17454595	0.16925	0.097989	0.285163
ENSG00000165996	HACD1	10:17589032-17617812	8.31026	6.49966	0.010605
ENSG00000136738	STAM	10:17644151-17716824	7.4775	9.7551	0.00467831
[truncated: 14,982 more rows]

## Sheet: L1_NC_lncRNA_gene
gene_id	gene_name	gene_locus	NC_FPKM	L1	P.value
ENSG00000241073	AC093019.2	1:100034405-100084471	1.22792	2.314	0.0038685
ENSG00000156875	MFSD14A	1:100038095-100083377	39.4949	38.9745	0.597156
ENSG00000156876	SASS6	1:100083563-100132955	24.5464	23.913	0.447505
ENSG00000122435	TRMT13	1:100119063-100151117	10.6515	7.14572	0.00025873
ENSG00000285530	AL445928.2	1:100214877-100253414	0.46907	1.05667	0.0109937
ENSG00000224616	RTCA-AS1	1:100251528-100273725	0.621455	0.703722	0.533175
ENSG00000137996	RTCA	1:100266207-100294237	13.2248	14.4944	0.111245
ENSG00000130939	UBE4B	1:10032832-10181239	11.1241	11.0189	0.823008
ENSG00000079335	CDC14A	1:100345001-100520277	5.78347	5.29791	0.271512
ENSG00000228086	AL589990.1	1:100462399-100485997	0.026259	0.029757	0.879448
ENSG00000162692	VCAM1	1:100719742-100739045	1.31686	1.90821	0.0474874
ENSG00000162694	EXTL2	1:100872372-100896211	12.5201	19.1814	5.29941e-06
ENSG00000273204	AC104506.1	1:100894928-100895356	0.444743	0.553456	0.380919
ENSG00000235795	AC093157.2	1:100989619-101025744	0.827976	1.89624	0.001854
ENSG00000117543	DPH5	1:100989623-101026088	20.7997	25.616	0.000983826
ENSG00000233184	AC093157.1	1:101025844-101090513	5.69871	6.31328	0.202912
ENSG00000224969	AL645608.1	1:1011997-1013193	0.108617	0.417137	0.0182748
ENSG00000225938	AL109741.1	1:101235683-101236528	0	0.088903	0.0643108
ENSG00000170989	S1PR1	1:101236865-101243713	1.06717	1.43551	0.120396
ENSG00000226715	LINC01709	1:101639509-101787572	1.39467	5.69135	4.20573e-08
ENSG00000118733	OLFM3	1:101802574-101997030	0.040504	0	0.162223
ENSG00000188157	AGRN	1:1020120-1056118	17.1926	13.3451	0.00110254
ENSG00000054523	KIF1B	1:10210805-10381603	16.1247	15.464	0.351831
ENSG00000060718	COL11A1	1:102876467-103108872	0.004074	0	0.570763
ENSG00000224613	AC095032.1	1:103415980-103525511	0.022993	0	0.257455
ENSG00000185946	RNPC3	1:103525691-103555239	8.68044	5.66511	0.000377585
ENSG00000240038	AMY2B	1:103553815-103579534	1.07307	1.33148	0.22409
ENSG00000284642	AL139424.2	1:10395416-10397432	0.148472	0	0.0273131
ENSG00000142657	PGD	1:10398592-10420511	70.4204	71.1371	0.589308
ENSG00000271989	AL139424.1	1:10429881-10430677	0.472686	0.376268	0.395581
ENSG00000175279	CENPS	1:10430433-10442808	5.06025	6.85788	0.00693521
ENSG00000142655	PEX14	1:10453409-10630758	13.3804	12.4591	0.195621
ENSG00000287727	AL139423.2	1:10474953-10630749	0.925458	1.62815	0.0158328
ENSG00000217801	AL390719.1	1:1059690-1070909	4.42156	2.13896	0.000134324
ENSG00000273443	AL645608.8	1:1061268-1063288	0.539303	0.609477	0.562462
ENSG00000130940	CASZ1	1:10636604-10796650	1.41409	1.71408	0.217992
ENSG00000272078	AL139423.1	1:10639241-10654333	0.003924	0.056365	0.144462
ENSG00000198890	PRMT6	1:107056679-107067636	6.37778	5.17566	0.0373719
ENSG00000162631	NTNG1	1:107140007-107483458	1.34929	0.188859	8.24804e-05
ENSG00000134215	VAV3	1:107571161-107965180	6.57899	7.56259	0.0915336
ENSG00000230489	VAV3-AS1	1:107772738-107994607	0.199403	0.239032	0.591333
ENSG00000131591	C1orf159	1:1081818-1116361	6.00189	3.43871	0.00024988
ENSG00000260879	AL359258.2	1:108199926-108201491	0.106334	0.079784	0.582498
ENSG00000162636	FAM102B	1:108560089-108644900	26.5142	14.4686	2.12923e-09
ENSG00000285812	AL390719.3	1:1085886-1116114	0.791351	2.03072	0.000707616
ENSG00000134186	PRPF38B	1:108692310-108702928	4.30806	4.71789	0.296144
ENSG00000116266	STXBP3	1:108746674-108809523	24.2649	20.2951	0.00321915
ENSG00000162641	AKNAD1	1:108815898-108963484	0	0.005422	0.522932
ENSG00000203897	SPATA42	1:108857217-108858524	0.030545	0	0.20779
ENSG00000121957	GPSM2	1:108875350-108934545	9.11164	7.2886	0.0142484
ENSG00000121940	CLCC1	1:108929508-108963484	9.3895	4.7586	3.09461e-06
ENSG00000273382	AL356488.3	1:109078487-109096783	0.614867	0.819932	0.214811
ENSG00000215717	TMEM167B	1:109089803-109096934	15.7074	15.8035	0.861724
ENSG00000270066	AL356488.2	1:109100193-109100619	0.079634	0.121754	0.436083
ENSG00000179902	C1orf194	1:109105951-109113857	0.025718	0	0.237498
ENSG00000116299	KIAA1324	1:109113679-109206781	0.219588	0.107494	0.170425
ENSG00000031698	SARS	1:109213918-109238182	152.552	120.195	9.02139e-10
ENSG00000143126	CELSR2	1:109249539-109275751	3.7507	3.59517	0.604426
ENSG00000134222	PSRC1	1:109279556-109283186	13.4219	11.4422	0.0243106
ENSG00000221986	MYBPHL	1:109292365-109307011	0.032357	0	0.198137
ENSG00000134243	SORT1	1:109309568-109397918	10.0288	10.5978	0.327854
ENSG00000143106	PSMA5	1:109399042-109426448	24.527	19.3755	0.00046178
XLOC_003128	XLOC_003128	1:109426623-109431555	0.164448	0.137194	0.647498
ENSG00000143028	SYPL2	1:109457038-109482134	1.92025	2.11799	0.418568
ENSG00000175262	C1orf127	1:10946471-10982037	0.120546	0.090208	0.559401
ENSG00000162650	ATXN7L2	1:109483479-109492804	2.79032	3.64802	0.0435885
ENSG00000156097	GPR61	1:109539872-109548406	0.06318	0.054125	0.794224
ENSG00000254942	AL355310.3	1:109539906-109548500	0.761755	1.72849	0.00266869
ENSG00000134183	GNAT2	1:109603267-109619929	0.130818	0.280679	0.119501
ENSG00000116337	AMPD2	1:109616104-109632053	17.6903	15.2566	0.0185542
ENSG00000228703	AL355310.2	1:109626207-109630305	0.679661	0.958469	0.138767
ENSG00000168765	GSTM4	1:109656099-109674836	6.61242	8.25373	0.0182387
ENSG00000213366	GSTM2	1:109668022-109709551	16.2071	20.2095	0.00156522
ENSG00000134184	GSTM1	1:109687814-109709039	2.08831	1.68258	0.150918
ENSG00000260246	AC000032.1	1:109693117-109693742	0	0.251569	0.0084417
ENSG00000134201	GSTM5	1:109711780-109775428	0.020781	0.013778	0.71958
ENSG00000241720	AL158847.1	1:109725820-109775252	1.28089	2.05193	0.0188616
ENSG00000134202	GSTM3	1:109733932-109741038	11.8653	12.1627	0.587013
ENSG00000184371	CSF1	1:109910242-109930992	2.57674	1.12937	0.000608482
ENSG00000168710	AHCYL1	1:109984765-110023742	13.8657	17.545	0.00168106
ENSG00000143093	STRIP1	1:110031577-110074641	18.1069	14.5833	0.00256833
ENSG00000258634	AL160006.1	1:110058340-110062555	4.0074	3.56586	0.237333
ENSG00000258673	LINC01397	1:110082544-110133207	0.059063	0.120578	0.273335
ENSG00000120948	TARDBP	1:11012344-11026420	16.2864	12.7149	0.00156587
ENSG00000277726	AL109811.3	1:11012662-11030528	0.052779	0.043126	0.761921
ENSG00000197106	SLC6A17	1:110150494-110202202	0.280972	0.259937	0.779302
ENSG00000235526	AL355990.2	1:110177643-110178719	0.022437	0	0.261871
ENSG00000224965	LINC02586	1:110206906-110226261	0.507811	0.951463	0.0326747
ENSG00000116396	KCNC4	1:110211343-110283100	1.61835	2.46798	0.0192537
ENSG00000009724	MASP2	1:11026523-11047233	0.040984	0.066296	0.506145
ENSG00000227963	RBM15-AS1	1:110285411-110339171	2.60452	3.96787	0.00618654
ENSG00000271895	AL109811.2	1:11029659-11030528	1.25222	0.698721	0.0244897
ENSG00000224699	LAMTOR5-AS1	1:110347116-110443817	14.5216	16.8578	0.0198922
ENSG00000168679	SLC16A4	1:110362851-110391082	4.5004	1.41994	2.09397e-06
ENSG00000273373	AL355488.1	1:110370154-110373003	6.22844	7.68844	0.0257183
ENSG00000134248	LAMTOR5	1:110401249-110407942	26.4046	20.7822	0.000296347
ENSG00000283999	AL358215.3	1:110473756-110488663	0.007555	0	0.464199
ENSG00000240194	CYMP	1:110480752-110491277	0	0.012921	0.364476
ENSG00000177301	KCNA2	1:110519837-110631474	0.594422	0.241099	0.026984
ENSG00000116649	SRM	1:11054584-11060020	18.5475	23.2013	0.000853394
ENSG00000259834	AL365361.1	1:110653560-110657040	0.529704	0.696013	0.260841
ENSG00000230337	EXOSC10-AS1	1:11066489-11102100	1.59258	2.62105	0.0084884
ENSG00000171824	EXOSC10	1:11066618-11099869	38.306	35.3662	0.0417124
ENSG00000226849	AL109811.1	1:11068089-11087612	1.00671	0.891633	0.478586
ENSG00000143119	CD53	1:110871188-110899922	0.019816	0.054531	0.321853
ENSG00000261654	AL360270.2	1:110936369-110942353	0.211377	0.279478	0.423119
ENSG00000232811	AL360270.1	1:110943467-110952848	0.019058	0.018464	0.973767
ENSG00000273010	AL360270.3	1:110963302-110964649	0.023065	0.206869	0.0278641
ENSG00000198793	MTOR	1:11106535-11262507	12.8568	10.6569	0.0137505
ENSG00000156171	DRAM2	1:111117333-111140216	15.3018	12.8545	0.0127387
ENSG00000134255	CEPT1	1:111139627-111185104	22.7241	22.0365	0.402343
ENSG00000171819	ANGPTL7	1:11115410-11262496	0.659409	0.735532	0.567598
ENSG00000273221	AL355816.2	1:111184415-111185061	0.22201	0.36877	0.178696
ENSG00000064886	CHI3L2	1:111200771-111243440	0.084119	0	0.0695821
ENSG00000173947	PIFO	1:111346600-111353013	0.629361	0.248615	0.0221448
ENSG00000227179	PGCP1	1:111382860-111391819	0.011856	0	0.380663
ENSG00000085465	OVGP1	1:111401851-111436773	1.9886	2.95053	0.0169738
ENSG00000260948	AL390195.2	1:111431046-111433068	0.113332	1.30926	3.9407e-05
ENSG00000116455	WDR77	1:111431046-111449256	41.4928	30.9178	2.71854e-06
ENSG00000243960	AL390195.1	1:111438638-111441364	0	0.149781	0.0268563
ENSG00000225602	MTOR-AS1	1:11143898-11262496	0	0.004895	0.540367
ENSG00000116459	ATP5PB	1:111440916-111462773	202.764	104.762	3.86448e-24
ENSG00000143110	C1orf162	1:111473792-111478512	0.460414	0.511361	0.6358
ENSG00000282608	ADORA3	1:111499429-111503760	0.037768	0	0.173096
ENSG00000116473	RAP1A	1:111542218-111716691	7.90536	7.7125	0.652221
ENSG00000231346	LINC01160	1:111599655-111608723	0	0.079682	0.0749945
ENSG00000197852	INKA2	1:111619780-111755824	2.37716	2.09427	0.303369
ENSG00000227811	INKA2-AS1	1:111739579-111747798	0.898425	0.717694	0.280905
ENSG00000284830	AL049557.1	1:111745299-111755537	0.340869	0.314139	0.749589
ENSG00000064703	DDX20	1:111755245-111768000	11.6468	9.89001	0.0292138
ENSG00000231437	LINC01750	1:111989507-111998842	0.020822	0.246168	0.0164206
ENSG00000143079	CTTNBP2NL	1:112391301-112463456	7.76314	4.82779	0.000269542
ENSG00000134245	WNT2B	1:112466541-112530165	0.514025	0.47298	0.696835
ENSG00000273483	AL354760.1	1:112517799-112518441	0.145059	0.13548	0.854441
ENSG00000007341	ST7L	1:112523514-112671563	9.19922	8.05795	0.0806567
ENSG00000116489	CAPZA1	1:112619805-112671616	194.512	191.13	0.212709
ENSG00000155363	MOV10	1:112673141-112700746	14.3045	13.6982	0.361499
ENSG00000225075	AL603832.1	1:112693688-112696621	0.141108	0	0.0300697
ENSG00000155366	RHOC	1:112701106-112707434	46.2745	39.3293	0.000616185
ENSG00000271810	AL603832.3	1:112702614-112711433	0.225024	0.143961	0.304291
ENSG00000155367	PPM1J	1:112709994-112715477	1.54997	3.39253	0.000265027
ENSG00000261595	AL603832.2	1:112715672-112717796	0.014631	0.122984	0.0682144
ENSG00000224167	LINC01357	1:112849821-112877871	0.162414	0	0.0228966
ENSG00000155380	SLC16A1	1:112911847-112957013	81.207	83.1365	0.260131
ENSG00000226419	SLC16A1-AS1	1:112912277-113047055	3.00518	4.08706	0.0221667
ENSG00000287807	AL390242.1	1:112978610-112999636	0	0.025291	0.240454
ENSG00000238198	AL357055.3	1:113011687-113103786	0.44913	0.272898	0.153118
ENSG00000198799	LRIG2	1:113072827-113132260	11.8181	10.4764	0.073653
ENSG00000081026	MAGI3	1:113390515-113685923	11.7652	11.1126	0.296059
ENSG00000116793	PHTF1	1:113696831-113759489	11.8584	6.93306	8.94546e-06
ENSG00000081019	RSBN1	1:113761832-113812476	4.30727	5.44877	0.0332624
ENSG00000231128	AL137856.1	1:113765963-113901237	0.705015	0.964887	0.162459
ENSG00000134242	PTPN22	1:113813811-113871753	0	0.042183	0.156048
ENSG00000226167	AP4B1-AS1	1:113856635-113904750	0.215648	0.647154	0.0123148
ENSG00000188761	BCL2L15	1:113876816-113887581	0.031333	0.030262	0.963272
ENSG00000134262	AP4B1	1:113893878-113913685	6.25005	10.5106	2.58754e-05
ENSG00000235527	HIPK1-AS1	1:113924000-113929495	0.032889	0.273875	0.0165897
ENSG00000116774	OLFML3	1:113979391-114035572	0.118863	0	0.0407954
ENSG00000134207	SYT6	1:114089291-114153919	0.724579	1.14688	0.0580576
ENSG00000197323	TRIM33	1:114392790-114511203	31.6892	24.2517	4.31828e-05
ENSG00000116752	BCAS2	1:114567557-114581629	35.3398	27.4896	4.51466e-05
ENSG00000175984	DENND2C	1:114582848-114670422	3.74464	2.80469	0.0326658
ENSG00000116748	AMPD1	1:114673090-114695618	0.082998	0.110454	0.577944
ENSG00000009307	CSDE1	1:114716913-114758676	80.4737	90.7133	0.000436865
ENSG00000052723	SIKE1	1:114769479-114780685	42.7657	35.736	0.000388787
ENSG00000204624	DISP3	1:11479155-11537551	0.12656	0.136941	0.838629
ENSG00000285833	AL590989.1	1:11500803-11502016	0	0.027629	0.224968
ENSG00000134198	TSPAN2	1:115048011-115089503	2.79672	2.27508	0.121777
ENSG00000285698	AL049825.1	1:115270767-115283763	0.045925	0.01761	0.368931
ENSG00000173218	VANGL1	1:115641970-115698224	3.88708	3.45457	0.239135
ENSG00000237993	AL365318.1	1:115976237-116020764	0.533226	0.408925	0.319674
ENSG00000163393	SLC22A15	1:115976513-116070054	8.70597	5.50963	0.000215686
ENSG00000235643	LINC01647	1:11609468-11613358	0.066697	0.081747	0.710812
ENSG00000173212	MAB21L3	1:116111755-116135240	0.048143	0.098921	0.307202
ENSG00000116661	FBXO2	1:11637018-11664170	6.79785	6.30086	0.293688
ENSG00000163399	ATP1A1	1:116372668-116410261	72.4699	72.4824	0.991052
ENSG00000203865	ATP1A1-AS1	1:116373218-116418776	3.26995	5.14457	0.00187333
ENSG00000233154	LINC01762	1:116423724-116478842	0.044439	0.215365	0.0447523
ENSG00000230381	AL136376.1	1:116429049-116433368	0.044734	0	0.147312
ENSG00000224950	AL390066.1	1:116493016-116499212	0.094542	0.050457	0.357574
ENSG00000116663	FBXO6	1:11664200-11674354	0.206026	0.288038	0.354645
ENSG00000116670	MAD2L2	1:11674480-11691650	49.6312	48.869	0.508357
ENSG00000272715	AL157904.1	1:116909149-116909531	0	0.137481	0.031554
ENSG00000134247	PTGFRN	1:116909916-116990353	18.1985	15.8073	0.0213381
ENSG00000134256	CD101	1:117001750-117036476	0.25194	0.142836	0.209976
ENSG00000236137	AL445231.1	1:117024663-117059618	0.28489	0.186865	0.279484
ENSG00000116830	TTF2	1:117060326-117107453	15.3442	13.8803	0.0837672
ENSG00000134258	VTCN1	1:117143587-117210960	0.012102	0.059019	0.205569
ENSG00000177674	AGTRAP	1:11736084-11754831	17.641	16.4455	0.156951
ENSG00000271427	AL358072.1	1:117364899-117365473	0	0.088039	0.0652229
ENSG00000198162	MAN1A2	1:117367449-117528872	19.1437	19.2505	0.860766
ENSG00000236866	AL157902.1	1:117596832-117605770	0.127421	0.031739	0.112642
ENSG00000215910	C1orf167	1:11761787-11795111	0.448922	0.671233	0.149345
ENSG00000177553	AL953897.1	1:11777077-11779882	0.012669	0.015545	0.861657
ENSG00000177000	MTHFR	1:11785723-11806920	3.07086	8.14839	1.2658e-07
ENSG00000196505	GDAP2	1:117863485-117929621	10.3849	8.0611	0.0056221
ENSG00000065183	WDR3	1:117929720-117966543	17.922	14.5185	0.0031246
ENSG00000155761	SPAG17	1:117929892-118185223	0.946176	2.23786	0.000821
ENSG00000011021	CLCN6	1:11806096-11848079	2.50213	2.15986	0.241593
ENSG00000223972	DDX11L1	1:11869-14409	0	0.017466	0.30791
ENSG00000116874	WARS2	1:119031216-119140671	11.9047	13.5435	0.0495908
ENSG00000231365	WARS2-AS1	1:119032343-119275973	6.60145	4.77782	0.00564888
ENSG00000224238	WARS2-IT1	1:119047405-119064785	0.006886	0.028098	0.365344
ENSG00000285646	AL021155.2	1:11907940-11914298	0.090644	0.027092	0.188519
ENSG00000227712	AL359915.1	1:119230313-119327915	0.043062	0.026616	0.578563
ENSG00000232650	LINC01780	1:119327399-119356182	0.233203	0.124644	0.195213
ENSG00000083444	PLOD1	1:11934205-11975538	15.4814	14.5759	0.227204
ENSG00000116882	HAO2	1:119368779-119394130	0.036664	0	0.177796
ENSG00000260941	LINC00622	1:119597702-119599271	0.233677	0.272623	0.618821
ENSG00000092621	PHGDH	1:119648411-119744226	148.627	165.041	9.09229e-05
ENSG00000134240	HMGCS2	1:119747996-119768905	0.012805	0	0.366174
ENSG00000287384	AL096840.2	1:11979533-11980127	0.052254	0.439228	0.00502123
ENSG00000116688	MFN2	1:11980181-12013514	28.5955	24.8764	0.0078547
ENSG00000134250	NOTCH2	1:119911553-120100779	12.6486	12.5839	0.894093
ENSG00000116691	MIIP	1:12019466-12032045	14.2854	15.0259	0.295121
ENSG00000223804	AC244669.1	1:120267334-120342508	1.48414	1.83299	0.177694
ENSG00000270231	NBPF8	1:120414941-120468555	8.42537	7.79668	0.247077
ENSG00000270392	PFN1P2	1:120432204-120434052	0.073877	0.14141	0.272303
ENSG00000275131	AC241952.1	1:120489860-120701289	4.61693	3.87134	0.0966226
ENSG00000120949	TNFRSF8	1:12063303-12144207	0.116215	0.538978	0.00682335
ENSG00000273136	NBPF26	1:120723949-120842110	4.1824	5.16719	0.0509608
ENSG00000287979	AC253572.2	1:120849674-120850985	0.390572	1.57422	0.00022362
ENSG00000226067	LINC00623	1:120913184-121009291	1.77001	2.20467	0.138522
ENSG00000285215	AC241377.4	1:120963645-120977585	0.676272	0.169295	0.00505529
ENSG00000198019	FCGR1B	1:121087345-121096310	0	0.063109	0.101059
ENSG00000234998	AC244453.3	1:121087528-121116676	0.06751	0	0.0930664
ENSG00000233029	AC244453.2	1:121090289-121097655	0.093682	0.146146	0.38677
ENSG00000223345	HIST2H2BA	1:121108210-121117257	0.081604	0.088409	0.866319
ENSG00000186827	TNFRSF4	1:1211340-1214153	0.036428	0	0.178826
ENSG00000188610	FAM72B	1:121167646-121287705	3.09019	2.52185	0.11256
ENSG00000230806	SRGAP2-AS1	1:121184690-121398806	1.10285	1.54386	0.0835378
ENSG00000171943	SRGAP2C	1:121184810-121392822	8.78948	9.3141	0.333874
ENSG00000227082	AC244021.1	1:121396754-121463508	0.040125	0.036243	0.88508
ENSG00000272583	AL592494.2	1:121518366-121518829	0.243456	0	0.0091765
ENSG00000231752	EMBP1	1:121519112-121575702	1.15657	0.255125	0.000565186
XLOC_003492	XLOC_003492	1:121615974-121638020	0.074189	0.083431	0.81651
ENSG00000028137	TNFRSF1B	1:12166991-12209228	0.004938	0.007686	0.808124
ENSG00000078808	SDF4	1:1216908-1232067	17.2702	16.6821	0.409058
XLOC_003500	XLOC_003500	1:121736577-121885880	0	0.043092	0.15285
XLOC_003501	XLOC_003501	1:121740410-121887021	0.018048	0.020607	0.893075
XLOC_003505	XLOC_003505	1:121857386-121879868	0	0.036961	0.176513
XLOC_003512	XLOC_003512	1:121915581-121918085	0.302854	0.168014	0.169622
XLOC_010601	XLOC_010601	1:122083068-122086349	0.312605	0.161309	0.136249
XLOC_010605	XLOC_010605	1:122101474-122106317	0.282528	0	0.00620347
ENSG00000048707	VPS13D	1:12230030-12512047	8.6787	7.83499	0.1528
ENSG00000184163	C1QTNF12	1:1242446-1246722	1.01182	1.2812	0.201846
XLOC_010676	XLOC_010676	1:124850098-124932700	0.004598	0	0.550865
XLOC_010677	XLOC_010677	1:124850825-124906296	0.054118	0	0.120624
XLOC_010678	XLOC_010678	1:124852557-124900698	0.041543	0	0.15836
XLOC_010682	XLOC_010682	1:124898808-124903827	0.033494	0	0.192431
ENSG00000260179	AL162741.1	1:1249777-1251334	0.126452	0.056659	0.231567
XLOC_003523	XLOC_003523	1:125178819-125182760	1.001	0.811432	0.284419
ENSG00000160087	UBE2J2	1:1253909-1273885	9.77688	6.99454	0.00131883
ENSG00000162496	DHRS3	1:12567910-12618210	5.46184	4.83802	0.173038
ENSG00000272482	AC254633.1	1:12618900-12619244	0.25023	0.256431	0.927171
ENSG00000230415	LINC01786	1:1274032-1280420	6.556	6.31524	0.554325
ENSG00000116721	PRAMEF1	1:12791397-12796628	0.014394	0	0.344153
ENSG00000162572	SCNN1D	1:1280436-1292029	4.53041	3.53317	0.0382975
ENSG00000131584	ACAP3	1:1292390-1309609	20.7849	25.7826	0.000749643
ENSG00000127054	INTS11	1:1308561-1324691	24.5933	23.6137	0.283704
ENSG00000169972	PUSL1	1:1308597-1311677	37.4491	48.7499	3.6188e-06
ENSG00000240731	AL139287.1	1:1317581-1318689	0.594166	0.604715	0.91976
ENSG00000224051	CPTP	1:1324756-1328896	8.98008	8.1042	0.146753
ENSG00000107404	DVL1	1:1335276-1349418	58.2641	58.2628	0.998999
ENSG00000162576	MXRA8	1:1352689-1361777	9.10573	24.8246	3.2945e-13
ENSG00000116731	PRDM2	1:13700198-13825079	3.96836	2.99438	0.0320812
ENSG00000175756	AURKAIP1	1:1373730-1375495	45.0962	38.7312	0.00111499
XLOC_000428	XLOC_000428	1:13828936-13865197	0.050747	0.12716	0.195781
ENSG00000221978	CCNL2	1:1385711-1399335	23.238	24.4687	0.201298
ENSG00000189337	KAZN	1:13892792-15118043	3.11724	3.80799	0.0907263
ENSG00000239906	AL627309.2	1:139790-140339	0.151861	0.181043	0.64205
ENSG00000224870	MRPL20-AS1	1:1399520-1402046	2.2473	1.63616	0.0572574
ENSG00000242485	MRPL20	1:1401909-1407559	7.4809	7.07358	0.388046
ENSG00000272455	AL391244.2	1:1409096-1410618	2.35458	2.56466	0.432718
ENSG00000241860	AL627309.5	1:141474-173862	0.562096	0.352757	0.137427
ENSG00000225285	LINC01770	1:1430539-1434573	1.52052	1.76568	0.299346
XLOC_003529	XLOC_003529	1:143209307-143252303	0.450885	0.539624	0.454923
XLOC_010695	XLOC_010695	1:143237323-143241963	0	0.062064	0.103095
XLOC_003533	XLOC_003533	1:143249714-143253278	0.345486	0.455482	0.335082
XLOC_003534	XLOC_003534	1:143251611-143255415	0.350129	0.034836	0.00788956
XLOC_003535	XLOC_003535	1:143253692-143256961	0.264399	0.304941	0.624356
ENSG00000234593	KAZN-AS1	1:14338825-14419973	0	0.000888	0.771149
ENSG00000232721	AC239800.2	1:143736066-143739506	0.105264	0.170464	0.331245
ENSG00000234571	AC239798.2	1:143875171-143904650	0.113249	0.078263	0.494196
ENSG00000232527	AC245595.1	1:144207220-144250326	1.12235	1.20004	0.63974
ENSG00000237343	AC246785.3	1:144418113-144419192	0.327192	0.2348	0.334044
ENSG00000266338	NBPF15	1:144421386-144461674	8.47947	8.42392	0.889219
ENSG00000277199	LINC01632	1:144627192-144642372	0.153201	0.103576	0.420342
ENSG00000224363	FP700111.1	1:144641371-145095593	1.22515	2.36043	0.00306022
ENSG00000196369	SRGAP2B	1:144887265-145095528	9.49263	14.8323	1.62378e-05
ENSG00000215915	ATAD3C	1:1449689-1470158	0.10828	0.238763	0.134052
ENSG00000272419	LINC01145	1:145000152-145216378	2.518	1.55069	0.0105711
ENSG00000276216	AC245014.3	1:145281116-145288596	13.164	32.9343	3.7294e-14
ENSG00000236140	AC245014.1	1:145286610-145287755	0.156679	0.799874	0.00166084
ENSG00000287374	AC239860.4	1:145475606-145480999	0.13782	0.033398	0.099961
ENSG00000272150	NBPF25P	1:145572315-145607858	2.10616	1.12814	0.00546397
ENSG00000117262	GPR89A	1:145607988-145686458	21.4113	16.6927	0.000531413
ENSG00000174827	PDZK1	1:145670852-145708148	0.070091	0.056007	0.707064
ENSG00000265491	RNF115	1:145734914-145842605	4.36703	3.48207	0.0541375
ENSG00000186141	POLR3C	1:145824088-145844402	12.9678	9.43048	0.000637913
ENSG00000186364	NUDT17	1:145845630-145848954	3.26827	3.22409	0.860027
ENSG00000131788	PIAS3	1:145848522-145859836	8.2917	7.99403	0.522339
ENSG00000143127	ITGA10	1:145891208-145910111	0.189443	0.176979	0.83594
ENSG00000265241	RBM8A	1:145917714-145927678	14.7892	10.3336	0.000137645
ENSG00000211451	GNRHR2	1:145919013-145925341	0.723736	0.908353	0.274915
ENSG00000280778	AC243547.3	1:145922745-145977811	0.745842	0.580799	0.278014
ENSG00000234222	LIX1L-AS1	1:145926590-145959179	0.677361	0.872134	0.246213
ENSG00000121851	POLR3GL	1:145926590-145978848	7.08877	5.01237	0.00314627
ENSG00000278431	AC243547.2	1:145961388-145964422	0.686924	0.575769	0.416609
ENSG00000265972	TXNIP	1:145992435-145996600	17.7951	43.7448	7.51151e-16
ENSG00000287190	AC239799.2	1:146050441-146052244	0	6.60672	1.24987e-12
ENSG00000233396	LINC01719	1:146052566-146061948	2.13692	1.62202	0.0880753
ENSG00000271425	NBPF10	1:146064699-146229026	3.9589	5.3102	0.015188
ENSG00000264343	NOTCH2NLA	1:146146203-146229026	3.04696	4.23791	0.015592
ENSG00000276509	AC239799.1	1:146235806-146237807	0.159674	0.069041	0.181096
ENSG00000277406	SEC22B4P	1:146321214-146401647	1.08889	1.43843	0.136126
ENSG00000287978	AC245407.2	1:146387202-146388092	2.72607	4.49898	0.00162713
ENSG00000276975	HYDIN2	1:146472566-146914294	0.001864	0.058437	0.123229
ENSG00000268043	NBPF12	1:146938356-146996202	6.25303	5.6599	0.213521
ENSG00000131791	PRKAB2	1:147155106-147172550	32.6146	30.8286	0.130633
ENSG00000180867	PDIA3P1	1:147172744-147179622	2.48009	1.88254	0.0722879
ENSG00000237188	AC242426.2	1:147172755-147295734	0.139248	0.040569	0.120539
ENSG00000131781	FMO5	1:147175351-147243050	1.60618	1.23463	0.13539
ENSG00000160072	ATAD3B	1:1471769-1497848	12.6933	12.7403	0.922193
ENSG00000131778	CHD1L	1:147242654-147295765	17.7848	16.7797	0.215295
ENSG00000278811	LINC00624	1:147258885-147517875	0.094487	0.284385	0.0581609
ENSG00000116128	BCL9	1:147541501-147626216	3.419	3.22953	0.523653
ENSG00000162836	ACP6	1:147629652-147670524	8.8063	6.72787	0.0064776
ENSG00000227139	AC241644.1	1:147697794-147699335	0.060005	0	0.107276
ENSG00000188092	GPR89B	1:147928393-148002182	13.3893	16.6168	0.00340977
ENSG00000215859	PDZK1P1	1:147993862-148014956	0.013303	0.061281	0.206043
ENSG00000273059	AC239803.2	1:148011799-148012228	0.50565	0.222623	0.0464005
ENSG00000274372	AC239803.3	1:148013203-148025934	0.298772	0.468602	0.173859
ENSG00000232265	AC239803.1	1:148156139-148186980	0.014171	0	0.347091
ENSG00000227733	AC239809.3	1:148159213-148255012	0.021668	0.056262	0.331987
ENSG00000234283	LINC01731	1:148271884-148280749	0	0.069138	0.0903293
ENSG00000274020	LINC01138	1:148290889-148519604	2.1142	3.1499	0.0140692
ENSG00000238107	AC245100.6	1:148295180-148297556	0.01621	0	0.321848
ENSG00000224481	AC245100.1	1:148295895-148344638	0.170709	0.342393	0.112811
ENSG00000231551	AC245100.4	1:148402516-148432551	0.628114	0.674475	0.70111
ENSG00000177144	NUDT4B	1:148743795-148752312	11.2713	13.1508	0.028707
ENSG00000178104	PDE4DIP	1:148808181-149048286	16.528	15.3758	0.158114
ENSG00000254913	AC239802.1	1:149006309-149009783	0.079921	0.383842	0.0148183
ENSG00000254539	AC239804.1	1:149048576-149051273	0	0.318948	0.00439822
ENSG00000269713	NBPF9	1:149053979-149103697	9.36633	9.16469	0.663624
ENSG00000215861	AC245297.1	1:149175352-149321732	0.834537	0.66143	0.282547
ENSG00000274265	AC245297.3	1:149175748-149361106	7.2671	5.98019	0.037404
ENSG00000272755	AC245297.2	1:149264252-149264816	0.270739	0.154097	0.199852
ENSG00000277147	LINC00869	1:149606334-149705716	3.56399	4.32767	0.0829252
ENSG00000275557	AC242842.1	1:149607765-149612402	0.788173	0.635736	0.320592
ENSG00000150337	FCGR1A	1:149782671-149792518	0	0.037483	0.174291
ENSG00000203814	HIST2H2BF	1:149782689-149850937	16.6553	9.44683	4.11648e-07
ENSG00000233030	AC243772.2	1:149785659-149793020	0.088246	0.079988	0.839286
ENSG00000220323	HIST2H2BD	1:149842875-149846486	2.7913	1.49269	0.00228439
ENSG00000261716	HIST2H2BC	1:149844498-149850937	1.89751	0.850171	0.00218057
ENSG00000270276	HIST2H4B	1:149851038-149887392	101.193	173.912	4.63456e-20
ENSG00000264207	AC239868.1	1:149858717-149862504	5.9651	4.05355	0.00292322
ENSG00000178096	BOLA1	1:149887890-149900798	10.5196	14.8973	0.000172384
ENSG00000014914	MTMR11	1:149928651-149936879	8.27371	5.76508	0.00146432
ENSG00000264522	OTUD7B	1:149937812-150010726	2.64562	2.41594	0.404833
ENSG00000285184	AC244033.2	1:150045660-150067701	0.787029	1.01114	0.22308
ENSG00000136631	VPS45	1:150067279-150145329	26.9122	17.9138	8.72841e-07
ENSG00000023902	PLEKHO1	1:150149183-150164720	9.03432	8.88514	0.735134
ENSG00000285554	AC242988.2	1:150173049-150181429	0.096704	0.098293	0.969284
ENSG00000276110	AC242988.1	1:150255095-150257302	0.119642	0.272618	0.108003
ENSG00000118298	CA14	1:150257251-150265078	0.324191	0.584168	0.0821865
ENSG00000117362	APH1A	1:150265399-150269580	69.0773	55.2313	2.74509e-06
ENSG00000118292	C1orf54	1:150265517-150280916	9.60083	9.71693	0.794377
ENSG00000159208	CIART	1:150282543-150287093	0.577079	0.053154	0.00162055
ENSG00000117360	PRPF3	1:150321479-150353233	23.0382	19.9583	0.0116871
ENSG00000284740	AL645728.2	1:1503250-1509463	1.0938	1.78134	0.0223366
ENSG00000163125	RPRD2	1:150363091-150477291	4.3511	5.58172	0.0259481
ENSG00000143374	TARS2	1:150487364-150507609	25.0655	24.2889	0.37502
ENSG00000143369	ECM1	1:150508062-150513789	0.293124	0.327537	0.682427
ENSG00000228126	FALEC	1:150515548-150532739	0.547868	0.386583	0.223665
ENSG00000237781	AL356356.1	1:150547899-150558763	0.057706	0.170401	0.116873
ENSG00000143382	ADAMTSL4	1:150549053-150560937	0.394292	0.461387	0.528108
ENSG00000203804	ADAMTSL4-AS1	1:150560202-150574552	0.342824	0.409079	0.510114
ENSG00000143384	MCL1	1:150560202-150579738	51.755	51.0294	0.532695
ENSG00000143420	ENSA	1:150600851-150629612	57.0696	45.8291	1.22344e-05
ENSG00000143457	GOLPH3L	1:150646230-150697154	20.3833	16.7475	0.00315391
ENSG00000143452	HORMAD1	1:150698060-150720895	0.001484	0	0.714199
ENSG00000163131	CTSS	1:150730188-150765792	0.432051	0.072791	0.00809748
ENSG00000143387	CTSK	1:150796208-150808260	0.565221	0.785623	0.180893
ENSG00000143437	ARNT	1:150809713-150876708	14.8303	14.9072	0.884777
ENSG00000143379	SETDB1	1:150926263-150964744	29.1889	31.0692	0.110102
ENSG00000143418	CERS2	1:150960583-150975004	70.0462	45.5862	2.89255e-11
ENSG00000259357	AL590133.2	1:150965245-150966256	1.56113	2.14726	0.0605512
ENSG00000231073	AL590133.1	1:150973123-150975534	0.041203	0	0.159609
ENSG00000143409	MINDY1	1:150975593-151008375	5.11627	3.92634	0.0246283
ENSG00000143412	ANXA9	1:150982249-150995634	0.157905	0.079398	0.235765
ENSG00000143363	PRUNE1	1:151008420-151035713	6.62424	6.50409	0.748721
ENSG00000163141	BNIPL	1:151036321-151047720	0.08433	0.175355	0.200472
ENSG00000143443	C1orf56	1:151047740-151051986	1.89877	2.28648	0.181088
ENSG00000197622	CDC42SE1	1:151050971-151103669	5.59056	8.05479	0.00150267
ENSG00000143458	GABPB2	1:151070578-151125542	4.4813	4.25943	0.516377
ENSG00000175147	TMEM51-AS1	1:15111815-15153667	0.036237	0.329197	0.0100386
ENSG00000261168	AL592424.1	1:151130075-151131610	0.333445	0.195854	0.181761
ENSG00000143434	SEMA6C	1:151131685-151146664	3.58797	3.04156	0.146327
ENSG00000163156	SCNM1	1:151156664-151170740	3.03896	3.03144	0.973891
ENSG00000163157	TMOD4	1:151169986-151176284	0.358056	0.558849	0.149846
ENSG00000163159	VPS72	1:151169987-151195321	21.4873	24.6631	0.0119526
ENSG00000143398	PIP5K1A	1:151197949-151249536	44.9624	32.8976	6.72032e-07
ENSG00000197785	ATAD3A	1:1512151-1534687	27.1614	25.7922	0.183426
ENSG00000159352	PSMD4	1:151254703-151267479	41.2411	29.9804	9.73209e-07
ENSG00000232671	ZNF687-AS1	1:151279678-151281950	2.59503	2.56181	0.880603
ENSG00000143373	ZNF687	1:151281618-151292176	9.745	8.4799	0.0654586
ENSG00000143393	PI4KB	1:151291797-151327715	22.0861	19.4799	0.0226171
ENSG00000273481	AL391069.3	1:151327949-151328429	0.070025	0.064394	0.875018
ENSG00000143390	RFX5	1:151340640-151347357	68.9743	68.4312	0.66664
ENSG00000224645	AL391069.1	1:151340648-151346813	0.659656	2.27649	7.56117e-05
ENSG00000237976	AL391069.2	1:151340680-151348027	3.05958	1.1015	6.31768e-05
ENSG00000143416	SELENBP1	1:151364304-151372707	22.5691	29.0792	0.000114372
ENSG00000159377	PSMB4	1:151399560-151401937	324.42	328.483	0.240464
ENSG00000143442	POGZ	1:151402724-151459494	20.9784	20.1994	0.339722
ENSG00000143375	CGN	1:151507752-151556364	0.635429	0.999176	0.0733994
ENSG00000143367	TUFT1	1:151540305-151583583	6.30537	6.50093	0.619295
ENSG00000232536	AL365436.2	1:151540516-151561855	1.26748	3.52879	2.83205e-05
ENSG00000143376	SNX27	1:151612006-151699091	9.98469	5.48088	8.08697e-06
ENSG00000250734	AL391335.1	1:151612038-151613363	0.188999	0.066075	0.108892
ENSG00000204464	C1orf195	1:15164344-15171317	0	0.061606	0.104005
ENSG00000159409	CELF3	1:151702404-151716814	0.091225	0.06259	0.525847
ENSG00000143450	OAZ3	1:151755541-151775122	1.2973	2.13913	0.0136887
ENSG00000143436	MRPL9	1:151759647-151763496	21.3002	21.479	0.787957
ENSG00000249602	AL589765.4	1:151763384-151769501	0.228333	0.186313	0.563549
ENSG00000268288	AL589765.5	1:151766486-151767000	0.181112	0.17761	0.950545
ENSG00000182134	TDRKH	1:151770107-151791416	3.06306	1.63674	0.00165581
ENSG00000203288	TDRKH-AS1	1:151790804-151794402	1.67077	0.814481	0.00550096
ENSG00000269489	AL589765.6	1:151798054-151798602	0.091744	0.105784	0.759116
ENSG00000143365	RORC	1:151806071-151831845	0.010177	0	0.409285
ENSG00000196407	THEM5	1:151846979-151853712	0.019524	0.163423	0.0442762
ENSG00000159445	THEM4	1:151870866-151909637	6.36929	6.92873	0.253266
ENSG00000285651	AL450992.2	1:151885251-151909557	0.605076	0.476348	0.332396
ENSG00000286581	AL450992.3	1:151944890-151953985	0	0.026358	0.233178
ENSG00000197747	S100A10	1:151982915-151993859	113.699	81.5229	2.13596e-11
ENSG00000229021	AL450992.1	1:151982916-152042774	0.732886	0.95285	0.218392
ENSG00000163191	S100A11	1:152032506-152047907	30.1268	31.0608	0.345959
ENSG00000142621	FHAD1	1:15236561-15400283	1.12594	1.76947	0.0293182
ENSG00000233485	AL031283.2	1:15326680-15343876	0.044859	0.02338	0.484199
ENSG00000205090	TMEM240	1:1534778-1540624	0.322802	0.187685	0.181777
ENSG00000160679	CHTOP	1:153529944-153646306	11.3867	10.6865	0.263692
ENSG00000238279	BX470102.1	1:153533603-153535115	0.026929	0.074007	0.26578
ENSG00000196154	S100A4	1:153543613-153550136	1.58863	2.73021	0.00516214
ENSG00000285867	BX470102.2	1:153586813-153606283	0.006768	0.005263	0.887603
ENSG00000188643	S100A16	1:153606886-153613145	1.06642	2.59722	0.000362987
ENSG00000189334	S100A14	1:153614255-153616986	0.02429	0.044399	0.508659
ENSG00000189171	S100A13	1:153618787-153631360	37.3535	33.9739	0.0235564
ENSG00000271853	AL162258.1	1:153618787-153634397	8.44901	6.75455	0.0166787
ENSG00000160678	S100A1	1:153618810-153632039	1.39441	2.60945	0.00282375
ENSG00000272030	AL162258.2	1:153631438-153634397	0.534216	0.730853	0.207683
ENSG00000143553	SNAPIN	1:153658654-153661830	11.2542	18.5678	9.20773e-07
ENSG00000143621	ILF2	1:153661788-153671028	291.287	287.775	0.27129
ENSG00000169418	NPR1	1:153678688-153693992	0.177973	0.032975	0.054229
ENSG00000143624	INTS3	1:153728050-153774808	24.5195	19.0618	0.000271074
ENSG00000243613	AL513523.4	1:153728096-153751227	1.02266	0.619192	0.054665
ENSG00000233222	AL513523.3	1:153728096-153774074	1.12778	1.73863	0.0348311
ENSG00000143554	SLC27A3	1:153774354-153780157	4.2093	4.12212	0.76842
ENSG00000143614	GATAD2B	1:153789030-153923360	7.54685	7.1269	0.3781
ENSG00000284738	AL358472.5	1:153923337-153939709	1.02531	1.82815	0.0110422
ENSG00000198837	DENND4B	1:153929501-153946718	22.0509	19.0314	0.0115214
ENSG00000160741	CRTC2	1:153947669-153958615	11.1225	7.56674	0.000283764
ENSG00000143578	CREB3L4	1:153949835-153979609	8.00024	6.94151	0.0813056
ENSG00000282386	AL358472.4	1:153958963-153966930	1.47472	1.81884	0.18092
ENSG00000143570	SLC39A1	1:153959099-153968184	27.8972	5.76652	6.66427e-18
ENSG00000273026	AL358472.3	1:153966516-153966930	0.020527	0.021147	0.974015
ENSG00000143543	JTB	1:153974269-153977674	74.4888	74.552	0.956094
ENSG00000272654	AL358472.2	1:153977743-153979160	0.749221	0.466284	0.0959572
ENSG00000143545	RAB13	1:153981617-153986358	4.08297	1.59747	2.52614e-05
ENSG00000177954	RPS27	1:153990762-153992155	67.4826	71.0709	0.0602756
ENSG00000228140	AL031283.1	1:15402979-15409433	0.030454	0.045687	0.616243
ENSG00000215014	AL645728.1	1:1541197-1577075	1.64601	2.7555	0.00637821
ENSG00000143549	TPM3	1:154155304-154194648	21.0091	17.8289	0.00771819
ENSG00000160075	SSU72	1:1541673-1574863	47.2628	41.844	0.00399318
ENSG00000143612	C1orf43	1:154206696-154220637	66.7736	65.3905	0.34312
ENSG00000143569	UBAP2L	1:154206726-154271510	43.9629	33.5696	5.46384e-06
ENSG00000143575	HAX1	1:154272511-154275875	86.9998	94.8309	0.00372392
ENSG00000143595	AQP10	1:154321090-154325325	0.018693	0.012837	0.749907
ENSG00000143515	ATP8B2	1:154325553-154351304	12.6847	8.42215	8.9917e-05
ENSG00000162438	CTRC	1:15438439-15449242	0.019759	0	0.285063
ENSG00000228013	IL6R-AS1	1:154402328-154465229	0.557322	0.43561	0.337415
ENSG00000160712	IL6R	1:154405193-154469450	4.01273	3.05314	0.0347621
ENSG00000160714	UBE2Q1	1:154548577-154559028	16.0867	12.0931	0.000605405
ENSG00000229780	UBE2Q1-AS1	1:154550010-154558474	2.20871	1.57882	0.0501749
ENSG00000160716	CHRNB2	1:154567781-154580026	0.010599	0.014848	0.792848
ENSG00000233875	AL592078.1	1:154579065-154579663	0.312468	0	0.00466958
ENSG00000160710	ADAR	1:154582057-154628013	80.4285	48.2205	7.75377e-14
ENSG00000287064	AL606500.1	1:154671593-154678345	0.404978	0.391916	0.88058
ENSG00000143603	KCNN3	1:154697455-154870281	0.109145	0.209307	0.202593
ENSG00000132906	CASP9	1:15490832-15526534	5.29936	4.15166	0.0307683
ENSG00000270361	AL451085.1	1:154937370-154938059	0.330435	1.31961	0.000500154
ENSG00000163346	PBXIP1	1:154944076-154956123	1.35996	0.88966	0.0553725
ENSG00000163348	PYGO2	1:154957026-154963853	21.9584	19.4223	0.0249874
ENSG00000271380	AL451085.2	1:154957028-154974487	4.00189	3.49861	0.191085
ENSG00000160691	SHC1	1:154962298-154974395	10.6448	10.4082	0.636406
ENSG00000173207	CKS1B	1:154974653-154979251	69.0206	62.3641	0.00372474
XLOC_011226	XLOC_011226	1:154981642-154983085	0.281644	0.050006	0.0230759
ENSG00000160688	FLAD1	1:154983338-154993111	25.5519	22.7639	0.0233356
ENSG00000160685	ZBTB7B	1:155002630-155018522	5.15799	3.83466	0.0155854
ENSG00000163354	DCST2	1:155018520-155033781	0.320098	0.379401	0.535841
ENSG00000163357	DCST1	1:155033824-155050930	0.223236	0.193275	0.666087
ENSG00000232093	DCST1-AS1	1:155045191-155051209	2.99358	2.38443	0.0905647
ENSG00000143537	ADAM15	1:155050566-155062775	40.1755	43.4455	0.0359491
ENSG00000143590	EFNA3	1:155078837-155087538	5.86881	8.61789	0.000835201
ENSG00000169242	EFNA1	1:155127876-155134899	8.16877	14.7628	6.02544e-07
ENSG00000169241	SLC50A1	1:155135344-155138857	34.9683	21.6724	7.64131e-09
ENSG00000163463	KRTCAP2	1:155169408-155173475	45.52	43.3457	0.12291
ENSG00000163462	TRIM46	1:155173787-155184971	1.5265	0.966139	0.0369096
ENSG00000185499	MUC1	1:155185824-155192916	0.179161	0.193651	0.813281
ENSG00000231064	AC234582.1	1:155195004-155205495	0.619992	0.702212	0.532988
ENSG00000169231	THBS3	1:155195588-155209051	7.08473	8.05601	0.102617
ENSG00000173171	MTX1	1:155208699-155213824	25.8005	23.896	0.0842825
ENSG00000160766	GBAP1	1:155211090-155227525	4.98357	3.16871	0.00209525
ENSG00000177628	GBA	1:155234452-155244699	20.7376	17.4277	0.00593744
ENSG00000160767	FAM189B	1:155247205-155255483	11.7296	23.8623	3.97806e-10
ENSG00000116521	SCAMP3	1:155255979-155262430	32.0161	33.366	0.223468
ENSG00000176444	CLK2	1:155262868-155282819	5.58377	5.17456	0.329454
ENSG00000116138	DNAJC16	1:15526813-15592379	5.54907	5.5162	0.91779
ENSG00000272510	AL121992.3	1:15526816-15566225	0.28751	0.442538	0.195276
ENSG00000143630	HCN3	1:155277463-155289848	4.34916	3.14005	0.015502
ENSG00000160752	FDPS	1:155308748-155320666	17.6866	16.361	0.127033
ENSG00000225855	RUSC1-AS1	1:155308860-155332207	1.52287	2.5595	0.00750283
ENSG00000160753	RUSC1	1:155320894-155331114	27.8265	24.3882	0.0109799
ENSG00000116539	ASH1L	1:155335268-155688656	12.2527	12.6733	0.475538
ENSG00000227773	ASH1L-IT1	1:155396010-155396978	0.182967	0.285991	0.2603
ENSG00000235919	ASH1L-AS1	1:155562042-155563944	4.31269	3.32381	0.0358613
ENSG00000125459	MSTO1	1:155587486-155616831	13.7396	12.0562	0.0464978
ENSG00000232519	AL353807.2	1:155609776-155610380	0.526469	0.506194	0.84062
ENSG00000287839	AL353807.5	1:155626757-155637604	0.102865	0.03352	0.184067
ENSG00000163374	YY1AP1	1:155659443-155689000	23.5832	20.6393	0.0153663
ENSG00000132676	DAP3	1:155659468-155739010	61.7502	74.8258	1.08539e-05
ENSG00000227673	AL162734.1	1:155689082-155738497	3.31121	5.2397	0.00162859
ENSG00000116580	GON4L	1:155749662-155859400	12.3286	15.4888	0.00307191
ENSG00000237301	AL121992.1	1:15586136-15603626	0.027321	0.172205	0.0498346
ENSG00000143622	RIT1	1:155897808-155911404	11.0673	8.03603	0.0011349
ENSG00000132680	KHDC4	1:155913045-155934413	46.1359	38.7817	0.000369729
ENSG00000273002	AL355388.2	1:155946839-155982986	0.707943	0.77449	0.619248
ENSG00000116584	ARHGEF2	1:155946851-156007070	18.9319	16.3187	0.0157662
ENSG00000285677	AL355388.3	1:155996508-156033342	4.38988	7.05957	0.00040782
ENSG00000163479	SSR2	1:156009048-156020951	96.411	96.6396	0.866721
ENSG00000160803	UBQLN4	1:156035299-156053798	19.4182	17.5705	0.0608875
ENSG00000116586	LAMTOR2	1:156054752-156058510	23.3843	20.9253	0.0319863
ENSG00000132698	RAB25	1:156061160-156070504	0.239366	0.240291	0.988493
ENSG00000254726	MEX3A	1:156072013-156082465	6.67733	6.25522	0.352391
ENSG00000160789	LMNA	1:156082573-156140089	23.1735	21.3373	0.0802658
ENSG00000196189	SEMA4A	1:156147366-156177752	2.44104	2.98465	0.119776
ENSG00000197312	DDI2	1:15617458-15669044	6.15209	7.02667	0.111491
XLOC_004139	XLOC_004139	1:156179532-156182204	0.428841	0.309959	0.291031
ENSG00000160785	SLC25A44	1:156193932-156212796	5.14865	5.68288	0.233234
ENSG00000160783	PMF1	1:156212993-156240042	21.6145	30.4836	3.17907e-06
ENSG00000242252	BGLAP	1:156242184-156243317	0.674661	0.229971	0.0119458
ENSG00000160781	PAQR6	1:156243320-156248117	2.22593	1.4743	0.0258792
ENSG00000198952	SMG5	1:156249224-156282825	72.7662	56.0993	2.1628e-07
ENSG00000163472	TMEM79	1:156282935-156295651	2.48908	2.75153	0.361255
ENSG00000198715	GLMP	1:156290089-156295689	17.7818	12.574	7.42529e-05
ENSG00000163468	CCT3	1:156308968-156367873	435.672	433.934	0.596061
ENSG00000132677	RHBG	1:156369211-156385219	0.112881	0.235112	0.153402
ENSG00000125462	C1orf61	1:156404250-156456763	3.87502	6.77384	0.000138572
ENSG00000236947	AL139412.1	1:156446167-156456763	0.344616	0.300343	0.616662
ENSG00000116604	MEF2D	1:156463646-156500779	1.83566	1.79972	0.848778
ENSG00000183856	IQGAP3	1:156525405-156572604	23.2424	14.5831	4.25558e-07
ENSG00000187862	TTC24	1:156579727-156586770	0.034103	0.007339	0.309855
ENSG00000160818	GPATCH4	1:156590705-156601496	7.3034	7.56602	0.549406
ENSG00000163382	NAXE	1:156591762-156594299	71.8219	71.6241	0.866263
ENSG00000272971	AL365181.4	1:156614742-156625758	0.698906	1.1176	0.0569594
ENSG00000132702	HAPLN2	1:156619331-156625725	2.26388	2.48994	0.399047
ENSG00000272068	AL365181.2	1:156637783-156641004	0.057897	0.15294	0.153712
ENSG00000132692	BCAN	1:156641390-156659532	0.08643	0.065893	0.630531
ENSG00000272405	AL365181.3	1:156641666-156644887	0.568714	0.59809	0.78897
ENSG00000229953	AL590666.2	1:156645547-156661424	1.33394	1.33107	0.9849
XLOC_011325	XLOC_011325	1:156677497-156678178	0.309591	0.317754	0.914399
ENSG00000237588	AL590666.3	1:156687695-156691997	0.007543	0.060359	0.160058
ENSG00000285570	AL590666.4	1:156689676-156706316	0.749764	1.17256	0.0602172
ENSG00000143303	RRNAD1	1:156698422-156757165	13.8461	9.70885	0.000204945
ENSG00000223356	AL590666.1	1:156712212-156713174	0.157365	0.270707	0.210783
ENSG00000143319	ISG20L2	1:156721891-156728799	16.3605	27.8354	1.20174e-08
ENSG00000143314	MRPL24	1:156737303-156741590	12.2278	10.165	0.016454
ENSG00000143321	HDGF	1:156742109-156766925	182.182	193.231	0.00415358
ENSG00000143294	PRCC	1:156742114-156800815	59.678	62.5716	0.0914078
ENSG00000287624	AL590666.5	1:156767132-156800903	1.6245	2.99785	0.00202686
ENSG00000027869	SH2D2A	1:156806243-156816862	6.32465	5.11476	0.0359064
ENSG00000198400	NTRK1	1:156815640-156881850	0.492743	0.327774	0.194042
ENSG00000237938	AL450998.3	1:15684237-15736896	3.21748	3.16799	0.843297
ENSG00000116786	PLEKHM2	1:15684320-15734769	20.4883	18.6195	0.0638946
ENSG00000187800	PEAR1	1:156893698-156916434	0.105592	0.084225	0.650833
ENSG00000160838	LRRC71	1:156920632-156933094	0.551806	0.535576	0.873451
ENSG00000132694	ARHGEF11	1:156934840-157045370	4.49336	4.47282	0.942215
ENSG00000117036	ETV3	1:157121191-157138474	3.65435	5.05755	0.0110277
ENSG00000229961	AL357143.1	1:157171116-157191963	0.053095	0.010053	0.214641
ENSG00000271736	AL138900.2	1:157273760-157283968	0.038441	0.092301	0.26389
ENSG00000162461	SLC25A34	1:15736258-15741392	0.076594	0.089649	0.756263
ENSG00000162460	TMEM82	1:15742499-15747982	0	0.015163	0.33437
ENSG00000162458	FBLIM1	1:15756607-15786594	5.92485	6.34733	0.342206
ENSG00000163534	FCRL1	1:157794403-157820120	0.010131	0	0.410131
ENSG00000226520	KIRREL1-IT1	1:158025550-158031166	0	0.063399	0.100504
ENSG00000179743	AL450998.2	1:15806088-15920958	3.85407	5.46426	0.00646804
ENSG00000065526	SPEN	1:15847707-15940456	19.247	21.4428	0.0410086
ENSG00000163565	IFI16	1:158999968-159055155	1.08547	2.34708	0.00129725
ENSG00000163568	AIM2	1:159062484-159147096	0.258525	0.064783	0.0424443
ENSG00000116809	ZBTB17	1:15941869-15976132	10.9159	8.76196	0.00994372
ENSG00000256029	AL590560.1	1:159834474-159873053	0.113724	0.151414	0.524984
ENSG00000272668	AL590560.2	1:159854870-159867685	0.052364	0.049683	0.929748
ENSG00000213085	CFAP45	1:159872364-159900165	0.272768	0.111878	0.0934325
ENSG00000287040	AL590560.4	1:159900475-159903431	0	0.148028	0.0274702
ENSG00000158710	TAGLN2	1:159918107-159925732	63.6739	67.8456	0.0338278
ENSG00000085552	IGSF9	1:159927039-159945613	0.062342	0.055194	0.834048
ENSG00000177807	KCNJ10	1:159998651-160070160	0.01792	0.016107	0.918208
ENSG00000286989	AL691432.4	1:1600250-1608809	0.451449	1.09737	0.00705748
ENSG00000225279	AL121987.1	1:160062461-160080769	0.056908	0.067779	0.764495
ENSG00000162729	IGSF8	1:160091340-160098943	18.8348	18.9653	0.831294
ENSG00000018625	ATP1A2	1:160115759-160143591	0.016971	0.005357	0.504134
ENSG00000173641	HSPB7	1:16014028-16019594	0.109846	0.082951	0.584002
ENSG00000132681	ATP1A4	1:160151570-160186977	0	0.098322	0.0553702
ENSG00000186510	CLCNKA	1:16018875-16034050	0.158776	0.247391	0.289074
ENSG00000143318	CASQ1	1:160190575-160201886	0.221489	0.132641	0.263051
ENSG00000227741	AL121987.2	1:160202199-160208869	0.129234	0.291637	0.101913
ENSG00000162734	PEA15	1:160205337-160263792	1.74808	2.86714	0.00692137
ENSG00000132716	DCAF8	1:160215715-160262531	38.0791	34.9215	0.0319366
ENSG00000228606	AL139011.1	1:160261741-160263328	0.311223	0.300987	0.892558
ENSG00000162735	PEX19	1:160276812-160286348	54.1654	48.8384	0.00664402
ENSG00000122218	COPA	1:160288594-160343273	70.6791	78.2876	0.00238352
ENSG00000162736	NCSTN	1:160343316-160358952	27.8825	26.0462	0.102189
ENSG00000185519	FAM131C	1:16034579-16073651	3.5177	4.58532	0.0302464
ENSG00000162738	VANGL2	1:160400564-160428670	10.6895	7.54626	0.000720574
ENSG00000026751	SLAMF7	1:160739057-160754821	0.020292	0.016369	0.836683
ENSG00000179914	ITLN1	1:160876540-160885180	0.026083	0	0.235019
ENSG00000158769	F11R	1:160995211-161021343	18.8227	14.3222	0.00044109
ENSG00000215845	TSTD1	1:161037631-161038977	0.088074	0	0.0651856
ENSG00000158773	USF1	1:161039251-161045977	27.3887	27.5544	0.823126
ENSG00000186517	ARHGAP30	1:161046946-161069970	0.019204	0.11515	0.091359
ENSG00000143217	NECTIN4	1:161070998-161089558	1.23673	0.024548	1.68462e-05
ENSG00000228917	AL591806.1	1:161084465-161087571	0	0.035403	0.183407
ENSG00000162755	KLHDC9	1:161098361-161100346	0.228289	0	0.0107623
ENSG00000143256	PFDN2	1:161100556-161118055	6.25818	5.31731	0.0792601
ENSG00000158793	NIT1	1:161100791-161125445	35.1932	24.0247	2.61395e-07
ENSG00000158796	DEDD	1:161120974-161132688	12.1241	14.7798	0.0075855
ENSG00000224985	AL590714.1	1:161140984-161159402	1.3478	2.47277	0.00393158
ENSG00000143222	UFC1	1:161152776-161158856	34.7559	39.6325	0.00436818
ENSG00000143258	USP21	1:161159450-161165723	20.3666	18.3487	0.0498604
ENSG00000143224	PPOX	1:161166056-161178013	12.0516	10.0929	0.0200594
ENSG00000158850	B4GALT3	1:161171310-161177968	15.8556	15.6332	0.707233
ENSG00000158859	ADAMTS4	1:161184302-161199054	0.535048	0.2349	0.0418942
ENSG00000158864	NDUFS2	1:161197104-161214395	28.3405	29.2314	0.352269
ENSG00000158869	FCER1G	1:161215234-161220699	0.207624	0.15512	0.463133
ENSG00000158874	APOA2	1:161222292-161223631	0	0.031325	0.203546
ENSG00000158882	TOMM40L	1:161225939-161230746	13.5998	13.3149	0.617845
ENSG00000143257	NR1I3	1:161226422-161238302	0.4765	0.839054	0.0540202
ENSG00000142627	EPHA2	1:16124337-16156069	11.0106	6.63712	2.57633e-05
ENSG00000227959	AL451042.2	1:16124697-16157329	0.984184	1.2327	0.223528
ENSG00000158887	MPZ	1:161304735-161309968	1.36124	0.930908	0.0735907
ENSG00000143252	SDHC	1:161314257-161375340	7.86852	6.69669	0.0589948
ENSG00000272106	AL691432.2	1:1613758-1630626	2.02433	2.0832	0.77626
XLOC_011496	XLOC_011496	1:161385548-161386633	0.278843	0.127176	0.114601
XLOC_004348	XLOC_004348	1:161385548-161386640	0.405534	0.237353	0.149762
ENSG00000283696	AL592295.4	1:161399409-161422424	0.580344	0.314261	0.075692
ENSG00000288093	AL592295.5	1:161399998-161401868	0.243554	0.25551	0.863147
ENSG00000283360	AL592295.3	1:161403409-161470523	0.001297	0.007895	0.545921
ENSG00000283317	AL831711.1	1:161431941-161441612	0.201189	0.429216	0.0715181
ENSG00000143226	FCGR2A	1:161505430-161524013	0.142226	0.109158	0.560053
ENSG00000197530	MIB2	1:1615415-1630610	19.3569	16.9742	0.0247298
ENSG00000244682	FCGR2C	1:161581339-161605662	0.070816	0.044292	0.502088
ENSG00000224621	AL451042.1	1:16159266-16161883	0	0.118831	0.040814
ENSG00000072694	FCGR2B	1:161663147-161678654	0.013287	0	0.359217
ENSG00000132185	FCRLA	1:161703410-161714352	0	0.073328	0.0837703
ENSG00000162746	FCRLB	1:161721563-161728143	0.776332	0.574047	0.209141
ENSG00000081721	DUSP12	1:161749758-161757238	27.1343	22.8273	0.00276179
ENSG00000226889	AL359541.1	1:161765325-161766227	0.104177	0.075751	0.554783
ENSG00000118217	ATF6	1:161766320-161964070	14.1813	14.0107	0.755513
ENSG00000229808	AL391825.1	1:161890833-161892196	1.26412	0.500189	0.00394844
ENSG00000142632	ARHGEF19	1:16197854-16212652	1.68441	1.93156	0.314139
ENSG00000198929	NOS1AP	1:162069691-162370475	1.00661	0.678317	0.0994349
ENSG00000237276	ANO7L1	1:16215909-16228027	0.734132	0.952682	0.220721
ENSG00000037637	FBXO42	1:16246840-16352480	5.80887	4.15046	0.00660129
ENSG00000152332	UHMK1	1:162497251-162529631	18.6517	20.989	0.0314176
ENSG00000259788	AL596325.1	1:162560227-162561308	0.114939	0.401305	0.0239366
ENSG00000117143	UAP1	1:162561506-162599842	28.6429	32.335	0.0113218
ENSG00000272574	AL596325.2	1:162593103-162593754	0.915844	0.940077	0.856662
ENSG00000162733	DDR2	1:162631373-162787405	1.82528	3.92275	0.00016053
ENSG00000132196	HSD17B7	1:162790702-162812817	10.0782	8.52633	0.0351809
ENSG00000185860	CCDC190	1:162824458-162868815	0.011921	0.012126	0.98861
ENSG00000117152	RGS4	1:163068775-163076802	0.367837	0.099366	0.0253587
ENSG00000143248	RGS5	1:163111121-163321894	3.90926	2.42631	0.00341096
ENSG00000232892	AL499616.1	1:163147156-163213023	0.044974	0.252307	0.0287214
ENSG00000189409	MMP23B	1:1632095-1635263	0.88349	0.500831	0.0494091
ENSG00000232995	AL592435.1	1:163244505-163321894	3.92713	2.34825	0.00221683
ENSG00000143228	NUF2	1:163266576-163355764	51.4927	39.0627	1.33415e-06
ENSG00000248333	CDK11B	1:1635227-1659012	1.36247	1.15482	0.311541
ENSG00000055070	SZRD1	1:16352575-16398145	29.2831	28.9479	0.680973
ENSG00000187144	SPATA21	1:16367193-16482948	3.82785	6.42007	0.000325795
ENSG00000157191	NECAP2	1:16440721-16460078	5.3141	6.25369	0.0794791
ENSG00000185630	PBX1	1:164555584-164899296	9.70091	11.0273	0.0687053
ENSG00000233693	AL357568.1	1:164559380-164851587	0.682627	1.37587	0.0101871
ENSG00000226029	LINC01772	1:16460948-16468481	0.219213	0.151316	0.371592
ENSG00000080947	CROCCP3	1:16467436-16499257	1.55486	1.27975	0.230929
ENSG00000269887	AL391001.1	1:164680085-164680799	0.980271	1.29134	0.154582
ENSG00000285853	AL137802.3	1:16485575-16633265	0.459818	0.399168	0.562628
ENSG00000219481	NBPF1	1:16512734-16666948	16.662	16.7325	0.899406
ENSG00000261135	AL137802.2	1:16514645-16515754	1.71716	2.17183	0.123027
ENSG00000233421	LINC01783	1:16533886-16536172	0.287767	1.111	0.00110471
ENSG00000143171	RXRG	1:165400922-165445355	0.107972	0.115362	0.872893
ENSG00000237463	LRRC52-AS1	1:165476838-165582155	0.017746	0.012099	0.751832
ENSG00000236206	AL356441.1	1:165598356-165624084	0.035664	0.148154	0.0908223
ENSG00000143198	MGST3	1:165631213-165661796	92.6239	94.6322	0.269272
ENSG00000143149	ALDH9A1	1:165662216-165698863	17.5734	19.516	0.0525257
ENSG00000215838	AL451074.1	1:165698750-165709968	0.175069	0.122574	0.426885
ENSG00000273365	AL451074.5	1:165706556-165707284	0.042649	0.083383	0.360948
ENSG00000224358	TMCO1-AS1	1:165727075-165775298	0.524154	0.830284	0.0902413
ENSG00000143179	UCK2	1:165827614-165911618	8.22884	9.97702	0.0214106
ENSG00000215908	CROCCP2	1:16586540-16657232	5.61993	6.83457	0.0410316
ENSG00000236364	AL358115.1	1:165889725-165900995	0.127803	0.031087	0.109681
ENSG00000272004	FO704657.1	1:1659325-1662602	0.582513	0.600266	0.867682
ENSG00000189339	SLC35E2B	1:1659529-1692728	15.1179	15.0789	0.940319
ENSG00000203307	AL626787.1	1:166081183-166087483	0	0.146656	0.0279628
ENSG00000269737	AL691432.1	1:1660814-1694584	0.645757	0.60205	0.710405
ENSG00000230898	AL596087.3	1:166147782-166165095	0	0.02455	0.245728
ENSG00000268575	AL031282.2	1:1661478-1737688	1.8219	2.24833	0.1475
ENSG00000271732	AL137798.1	1:16617391-16617729	0.176702	0	0.0192423
ENSG00000152382	TADA1	1:166856510-166876264	16.965	18.2805	0.133949
ENSG00000268869	ESPNP	1:16687339-16720157	0.380977	0.405948	0.782395
ENSG00000143195	ILDR2	1:166895711-166975540	2.10073	0.848969	0.000778579
ENSG00000143194	MAEL	1:166975582-167022214	0.058353	0.030478	0.43739
ENSG00000143167	GPA33	1:167052836-167166479	0.012157	0.034176	0.404086
ENSG00000231605	LINC01363	1:167175363-167222304	0.016022	1.33605	9.04281e-06
ENSG00000272205	AL451050.2	1:167204183-167222304	0.668471	0.942384	0.14144
ENSG00000143190	POU2F1	1:167220876-167427345	4.28992	13.3498	1.03213e-10
ENSG00000282740	AL021920.3	1:16737365-16750589	0.555887	1.01312	0.0334041
ENSG00000272033	AL136984.1	1:167379108-167381000	0.074296	0.03649	0.364762
ENSG00000058453	CROCC	1:16740273-16973021	2.82238	1.77885	0.00984979
ENSG00000227684	CROCCP4	1:16740280-16898396	1.91699	6.12342	1.82229e-07
ENSG00000198821	CD247	1:167430640-167518610	0.021281	0.02906	0.738835
ENSG00000287218	AL359962.3	1:167455195-167459830	0.257488	0.298096	0.620218
ENSG00000233411	AL359962.1	1:167457383-167458661	0.067379	0	0.0932915
ENSG00000186715	MST1L	1:16754910-16770237	0.405295	0.215271	0.111166
ENSG00000198771	RCSD1	1:167630093-167708696	0.022848	0.010982	0.567286
ENSG00000197965	MPZL1	1:167721192-167791919	8.4055	6.90761	0.0280121
ENSG00000232194	Z99943.1	1:167820406-167821224	0.031168	0.080885	0.264946
ENSG00000143164	DCAF6	1:167918072-168075843	12.3643	16.5478	0.000458964
ENSG00000143147	GPR161	1:168079543-168137667	2.73583	2.37433	0.238497
ENSG00000213064	SFT2D2	1:168225938-168253021	4.86591	5.14335	0.460977
ENSG00000214262	ANKRD36BP1	1:168245565-168247343	0.021941	0.183203	0.0365055
ENSG00000143178	TBX19	1:168280877-168314426	0.720152	0.778949	0.656739
ENSG00000227722	AL022100.1	1:168317497-168576410	1.25034	1.46216	0.318064
ENSG00000228697	AL023755.1	1:168400829-168495685	0.027225	0	0.227526
ENSG00000285622	AL135926.1	1:168695468-169115686	0.007574	0.246693	0.0111628
ENSG00000228549	BX284668.2	1:16870945-16883659	0.085262	0.08252	0.943576
ENSG00000225826	LINC00626	1:168784012-168792886	0.082836	0	0.0710923
ENSG00000238142	BX284668.5	1:16887577-16889706	0.118569	0.083124	0.498744
ENSG00000287831	AL135926.2	1:168898633-168902836	0	0.011532	0.38587
ENSG00000272426	BX284668.6	1:16904339-16904776	0.571657	1.23665	0.00907352
ENSG00000143156	NME7	1:169132531-169367948	7.53587	8.2675	0.190592
ENSG00000159363	ATP13A2	1:16920847-17011928	15.9745	16.5913	0.383444
ENSG00000235575	Z99758.1	1:169235182-169367755	0.375077	0.71906	0.0476896
ENSG00000117477	CCDC181	1:169394870-169460669	1.61701	0.852867	0.00987598
ENSG00000117479	SLC19A2	1:169463909-169485944	9.73639	11.4766	0.0294205
ENSG00000213062	Z99572.1	1:169464970-169500182	0.231151	0.445836	0.0920944
ENSG00000198734	F5	1:169511953-169586588	0.013396	0.001872	0.438426
ENSG00000000460	C1orf112	1:169662007-169854080	23.4564	16.2061	7.5632e-06
ENSG00000188404	SELL	1:169690665-169711702	0.51535	0.27818	0.0875123
ENSG00000007908	SELE	1:169722640-169764705	0.044049	0.05238	0.791512
ENSG00000117122	MFAP2	1:16974502-16980835	6.68619	15.3026	3.47358e-09
ENSG00000226526	AL049569.1	1:16974506-17011997	2.26261	4.64067	0.000115339
ENSG00000286898	AL049569.2	1:16976302-16977792	0	0.284738	0.00607208
ENSG00000000457	SCYL3	1:169849631-169894267	3.32275	3.91487	0.135836
ENSG00000075945	KIFAP3	1:169921326-170085208	18.0251	17.4625	0.433761
ENSG00000232959	AL356475.1	1:169921345-170074726	0.778224	0.57207	0.20275
ENSG00000203740	METTL11B	1:170146001-170167790	0.333256	0.212347	0.230307
ENSG00000117118	SDHB	1:17018722-17054170	85.1217	86.4393	0.410346
ENSG00000008128	CDK11A	1:1702379-1724357	3.39041	1.66412	0.00051222
ENSG00000231407	GORAB-AS1	1:170460453-170532647	0.112375	0.068614	0.40201
ENSG00000120370	GORAB	1:170532129-170553446	4.10176	4.06398	0.891463
ENSG00000116132	PRRX1	1:170662728-170739421	1.18327	0.016588	1.97373e-05
ENSG00000271811	Z97200.1	1:170667381-170669425	0.163943	0	0.0224674
ENSG00000117115	PADI2	1:17066761-17119451	1.53062	1.95371	0.127651
ENSG00000231424	BX284613.2	1:170748573-171251857	0.833987	0.603894	0.17712
ENSG00000007933	FMO3	1:171090901-171117819	0	0.027877	0.22342
ENSG00000094963	FMO2	1:171185249-171212686	0	0.005568	0.518346
ENSG00000225243	AL021026.1	1:171199244-171227788	0.013075	0.094736	0.103511
ENSG00000010932	FMO1	1:171248471-171285978	0.287516	0.015851	0.00919365
ENSG00000076258	FMO4	1:171314183-171342084	1.29484	1.15409	0.451744
ENSG00000117523	PRRC2C	1:171485551-171593511	20.9405	23.6153	0.0234284
ENSG00000117533	VAMP4	1:171700160-171742074	8.30851	8.19594	0.785428
ENSG00000010165	EEF1AKNMT	1:171781660-171814023	2.93717	2.949	0.958574
ENSG00000197959	DNM3	1:171841498-172418466	2.11888	1.64217	0.106406
ENSG00000233540	DNM3-IT1	1:171864187-171864687	0.317566	0.510851	0.146127
ENSG00000142623	PADI1	1:17205128-17246007	0.035692	0.053591	0.591055
ENSG00000230630	DNM3OS	1:172138397-172144840	0	0.032685	0.196464
ENSG00000287336	AL137157.1	1:172210711-172213499	0.040571	0.025261	0.592277
ENSG00000135845	PIGC	1:172370189-172444086	16.0037	19.8713	0.00188373
ENSG00000227775	AL031282.1	1:1723769-1737251	0.614157	0.869854	0.149559
ENSG00000215790	SLC35E2A	1:1724838-1746057	6.59103	4.73749	0.00508856
ENSG00000094975	SUCO	1:172532349-172611833	13.4357	14.9718	0.0708277
ENSG00000159339	PADI4	1:17308195-17364004	0.013715	0.012809	0.952893
ENSG00000117586	TNFSF4	1:173183731-173207331	0.128811	0.002545	0.0393672
ENSG00000203739	AL645568.1	1:173183731-173489407	7.47636	13.8477	5.84348e-07
ENSG00000117592	PRDX6	1:173477330-173488815	187.781	223.39	8.59427e-09
ENSG00000162753	SLC9C2	1:173500460-173603072	0	0.094063	0.0591976
ENSG00000183831	ANKRD45	1:173609561-173669862	0.052609	0.059776	0.830197
ENSG00000076321	KLHL20	1:173714941-173786692	3.2388	3.47021	0.454203
ENSG00000120334	CENPL	1:173799550-173824720	11.584	12.7905	0.107863
ENSG00000234741	GAS5	1:173799550-173886372	184.16	255.407	3.16317e-16
ENSG00000117593	DARS2	1:173824653-173858808	74.1669	84.918	0.000205081
ENSG00000270084	GAS5-AS1	1:173862473-173867980	3.95016	8.22205	3.33684e-06
ENSG00000117601	SERPINC1	1:173903804-173917378	0	0.036551	0.178288
ENSG00000135870	RC3H1	1:173931214-174022297	7.88328	8.03959	0.710123
ENSG00000236535	RC3H1-IT1	1:174009267-174016206	1.39709	1.65844	0.262542
ENSG00000224977	AL121983.1	1:174022509-174022985	0.314003	0.956044	0.00417749
ENSG00000227751	RCC2-AS1	1:17406760-17439669	3.25739	5.04541	0.00245599
ENSG00000179051	RCC2	1:17406760-17439677	50.6946	45.1871	0.00450457
ENSG00000227373	AL121983.2	1:174110268-174305126	0.295779	0.978492	0.00289663
ENSG00000152061	RABGAP1L	1:174159410-174995308	18.9864	16.8238	0.0346305
ENSG00000223525	RABGAP1L-IT1	1:174896958-174897996	0.031472	0.015891	0.532558
ENSG00000287697	Z99127.4	1:174993648-174999828	3.53333	5.75238	0.000783784
ENSG00000116161	CACYBP	1:174999163-175013718	49.4528	76.2568	8.34722e-12
ENSG00000120333	MRPS14	1:174999960-175023425	2.76748	14.9623	4.36995e-14
ENSG00000008130	NADK	1:1751232-1780457	35.1378	34.4724	0.495079
ENSG00000235750	KIAA0040	1:175156986-175193068	3.10092	2.04072	0.0119435
ENSG00000074964	ARHGEF10L	1:17539698-17697874	5.07075	4.33396	0.112194
ENSG00000227740	AL513329.1	1:175904762-175921057	0	0.066067	0.0955881
ENSG00000143207	COP1	1:175944831-176207286	25.145	27.9764	0.0264662
ENSG00000228686	AL590723.1	1:175944885-176207522	0.898309	1.67085	0.0103134
ENSG00000236021	AL591043.2	1:176207648-176447919	0.313034	0.398217	0.408828
ENSG00000116183	PAPPA2	1:176463171-176845601	0.030268	0.04575	0.61108
ENSG00000152092	ASTN1	1:176857196-177164973	0.065252	0.310637	0.0235388
ENSG00000198797	BRINP2	1:177170958-177282422	0.240799	0.459532	0.0916966
ENSG00000120341	SEC16B	1:177923956-177984303	0.011963	0	0.378973
ENSG00000254154	CRYZL2P-SEC16B	1:177928788-178439447	0.184803	0.199727	0.810896
ENSG00000242193	CRYZL2P	1:178006136-178037950	0.003903	0	0.577686
ENSG00000224687	RASAL2-AS1	1:178090677-178442930	0.394221	0.04197	0.00608818
ENSG00000075391	RASAL2	1:178094141-178484147	6.49684	5.20861	0.0298066
ENSG00000078369	GNB1	1:1785285-1891117	24.1884	26.1453	0.0798092
ENSG00000273384	AL137796.1	1:178651706-178652282	0.428868	0.251628	0.142727
ENSG00000273062	AL449106.1	1:178724306-178726285	0.209272	0.406921	0.100506
ENSG00000116191	RALGPS2	1:178725147-178921841	10.1011	6.54479	0.000166246
ENSG00000116194	ANGPTL1	1:178833509-178879053	0.070011	0.277187	0.03814
ENSG00000186283	TOR3A	1:179082070-179098023	7.73446	6.04294	0.0134696
ENSG00000143322	ABL2	1:179099330-179229684	8.20727	5.18345	0.000272214
ENSG00000162779	AXDND1	1:179365720-179554735	0.130321	0.070597	0.304873
ENSG00000231966	AL359853.2	1:179829609-179837321	0.333065	0.390487	0.552353
ENSG00000169905	TOR1AIP2	1:179839967-179877803	43.8372	41.1209	0.0665098
ENSG00000272906	AL353708.3	1:179881607-179882595	1.45699	2.31539	0.0154802
ENSG00000143337	TOR1AIP1	1:179882042-179925000	5.50338	8.66813	0.000232928
ENSG00000260360	AL353708.1	1:179953184-180014354	0.407693	0.69212	0.083431
ENSG00000135837	CEP350	1:179954773-180114875	12.8503	9.14204	0.000400186
ENSG00000121454	LHX4	1:180230264-180278984	0.953672	0.879167	0.617182
ENSG00000230124	ACBD6	1:180269623-180502954	16.6183	10.9385	1.63636e-05
ENSG00000236719	OVAAL	1:180547436-180566520	0.058569	0	0.110333
ENSG00000143324	XPR1	1:180632004-180890251	11.0631	9.06893	0.015095
ENSG00000225857	AL162431.1	1:180906651-180909166	0.02877	0	0.217986
ENSG00000135835	KIAA1614	1:180912897-180951614	0.035928	0.039086	0.904706
ENSG00000243155	AL162431.2	1:180944042-180976482	0.165439	0.143462	0.707811
ENSG00000232586	KIAA1614-AS1	1:180949699-180954887	0.388565	0.155446	0.0540373
ENSG00000135823	STX6	1:180972712-181023121	8.36464	9.08848	0.210727
ENSG00000153029	MR1	1:181033425-181061938	2.45816	1.14176	0.00113148
ENSG00000117154	IGSF21	1:18107798-18378483	0.236007	0.216967	0.781432
XLOC_012116	XLOC_012116	1:181087437-181088515	0.293833	0.825535	0.0083568
ENSG00000237292	LINC01732	1:181174484-181182208	0	0.045801	0.14387
ENSG00000198216	CACNA1E	1:181317690-181808084	0.005464	0	0.521603
ENSG00000224810	AL355482.1	1:182062677-182069253	0.062779	0	0.101696
ENSG00000228918	LINC01344	1:182096338-182314061	0	0.038197	0.17132
ENSG00000135821	GLUL	1:182381704-182392206	65.4313	59.1266	0.00439116
ENSG00000203729	LINC00272	1:182407621-182415144	0.085785	0	0.0676838
ENSG00000121446	RGSL1	1:182409192-182560599	0.004162	0	0.567288
ENSG00000261504	LINC01686	1:182615254-182616629	0.566913	0.487692	0.506767
ENSG00000135824	RGS8	1:182641816-182684576	0	0.010325	0.406588
ENSG00000135838	NPL	1:182789293-182830384	5.37196	5.21364	0.653033
ENSG00000287808	AL355999.1	1:182837185-182887736	2.9373	3.1634	0.4453
ENSG00000135829	DHX9	1:182839347-182887982	95.6944	73.611	1.65927e-08
ENSG00000224468	LAMC1-AS1	1:183023278-183145591	1.11163	1.50868	0.106945
ENSG00000135862	LAMC1	1:183023420-183145592	22.7304	19.6898	0.0120305
ENSG00000058085	LAMC2	1:183186238-183244900	0.24957	0.511467	0.063047
ENSG00000157064	NMNAT2	1:183248237-183418380	1.70989	1.50022	0.353519
ENSG00000287929	AL354953.1	1:183252263-183284032	0.171748	0.342431	0.114592
ENSG00000232860	SMG7-AS1	1:183460874-183554265	0.540654	0.855072	0.0876002
ENSG00000116698	SMG7	1:183472216-183598246	17.6461	17.0431	0.403733
ENSG00000116701	NCF2	1:183555563-183590876	0.01366	0.016396	0.871796
ENSG00000162704	ARPC5	1:183620846-183635783	13.1483	11.5556	0.0517744
ENSG00000227554	AL590422.1	1:183636292-183847684	0.031532	0.258965	0.0189332
ENSG00000198756	COLGALT2	1:183929854-184037729	2.64733	1.76759	0.0195671
ENSG00000198860	TSEN15	1:184051651-184123978	31.3773	25.0498	0.000228753
ENSG00000271387	AL445228.2	1:184385753-184386704	0.522428	0.650403	0.349858
ENSG00000285847	AL713852.1	1:184387008-184672166	0.483587	0.51898	0.734448
ENSG00000116667	C1orf21	1:184387029-184629019	3.68221	4.05846	0.299357
ENSG00000230470	AL078645.1	1:184408337-184412360	0.285368	0.223665	0.466022
ENSG00000286378	AL713852.2	1:184664282-184668535	0.018214	0	0.300112
ENSG00000116406	EDEM3	1:184690237-184754907	5.46904	4.3854	0.0406219
ENSG00000135842	FAM129A	1:184790724-184974508	1.73433	1.42888	0.21372
ENSG00000121481	RNF2	1:185045526-185102603	23.0324	21.2382	0.0846834
ENSG00000121486	TRMT1L	1:185118101-185157072	13.6886	11.1343	0.00753156
ENSG00000116679	IVNS1ABP	1:185296388-185317273	53.7415	43.5188	2.7085e-05
ENSG00000273004	AL078644.2	1:185317779-185318530	0.854725	1.07566	0.240485
XLOC_005093	XLOC_005093	1:185369132-185373712	0.218033	0.263654	0.561157
ENSG00000261729	AL133383.1	1:185646463-185657168	0.024084	0.022392	0.934157
ENSG00000143341	HMCN1	1:185734391-186190949	0.86385	0.457477	0.0374238
ENSG00000047410	TPR	1:186311652-186375693	46.8422	28.5183	1.71036e-10
ENSG00000157181	ODR4	1:186375753-186421898	9.35346	6.72486	0.00169802
ENSG00000229739	AL096803.2	1:186423481-186626619	0.367501	0.265659	0.319884
ENSG00000073756	PTGS2	1:186671157-186680423	2.3673	0.645824	4.44783e-05
ENSG00000273129	PACERR	1:186680622-186681446	0.676589	0.158623	0.00430731
ENSG00000116711	PLA2G4A	1:186828949-186988981	8.97001	6.9947	0.00908681
ENSG00000230426	ERVMER61-1	1:187070700-187686628	1.78883	5.15319	1.85337e-06
ENSG00000159423	ALDH4A1	1:18871430-18902724	4.92089	4.03878	0.0665079
ENSG00000226486	LINC01035	1:188905688-189037564	0.036869	0	0.176909
ENSG00000231050	AL109917.1	1:1891471-1892658	0.776867	0.682889	0.503868
XLOC_005147	XLOC_005147	1:189149776-189586921	1.4288	2.79152	0.00156362
ENSG00000232212	LINC01701	1:189775465-189814918	0	0.02252	0.261204
ENSG00000162670	BRINP3	1:190097658-190478404	4.88851	0.292816	4.67508e-10
ENSG00000237457	LINC01351	1:190478551-190494297	0.732844	0.11041	0.00134114
ENSG00000272084	AL137127.1	1:19072110-19075511	0.157029	0.221249	0.396402
ENSG00000127481	UBR4	1:19074510-19210266	18.5563	13.877	0.000286403
ENSG00000230424	EMC1-AS1	1:19145919-19240704	0.592129	0.630335	0.739586
ENSG00000169885	CALML6	1:1915108-1917296	0.175572	0.130377	0.486445
ENSG00000178821	TMEM52	1:1917590-1919279	1.76911	2.26331	0.106111
ENSG00000127463	EMC1	1:19215660-19251527	12.0367	12.028	0.984739
ENSG00000285280	AL390957.1	1:192167786-192957713	0.188456	0.730859	0.00435502
ENSG00000142609	CFAP74	1:1921951-2003837	0.140736	0.227097	0.280317
ENSG00000053372	MRTO4	1:19251805-19260128	14.4179	13.3356	0.155968
ENSG00000211454	AKR7L	1:19265982-19274194	0.232613	0.269552	0.633295
ENSG00000116741	RGS2	1:192809039-192812275	12.2339	11.7317	0.402979
ENSG00000116750	UCHL5	1:193012250-193106114	14.0222	12.8886	0.137865
ENSG00000053371	AKR7A2	1:19303965-19312146	45.6861	38.9776	0.000776535
ENSG00000116747	RO60	1:193059422-193091777	35.3601	22.9961	4.00332e-08
ENSG00000023572	GLRX2	1:193078300-193106114	4.48396	2.81789	0.0025604
ENSG00000134371	CDC73	1:193121958-193259617	4.78523	4.54622	0.5018
ENSG00000162630	B3GALT2	1:193147905-193251148	0.389637	0.350676	0.672847
ENSG00000232077	LINC01031	1:193304745-193365953	0	0.01922	0.290161
ENSG00000173436	MICOS10	1:19338761-19629821	10.7478	16.7605	7.98162e-06
ENSG00000077549	CAPZB	1:19338775-19485539	54.0577	68.0915	2.00753e-06
ENSG00000286285	AL138778.1	1:193457422-193465198	0.015668	0.014706	0.953251
ENSG00000162687	KCNT2	1:196225779-196609225	7.58311	0.105716	3.36008e-13
ENSG00000000971	CFH	1:196651878-196747504	0.117267	0.016629	0.0804237
ENSG00000116785	CFHR3	1:196774795-196795406	1.297	0.541712	0.00476672
ENSG00000244414	CFHR1	1:196819757-196832189	0.152397	0	0.0259713
ENSG00000162542	TMCO4	1:19682213-19799945	4.04611	6.06503	0.00211093
ENSG00000134365	CFHR4	1:196888014-196918713	0.027677	0	0.224667
ENSG00000143278	F13B	1:197038741-197067267	0.040972	0.040226	0.977563
ENSG00000177888	ZBTB41	1:197153680-197200542	17.2294	19.6229	0.0249826
ENSG00000134376	CRB1	1:197201516-197478455	0.727735	0.905113	0.289693
ENSG00000213047	DENND1B	1:197504748-197775696	8.96949	7.16577	0.0144119
ENSG00000203724	C1orf53	1:197902630-197907367	3.0189	3.75907	0.0735435
ENSG00000143355	LHX9	1:197911902-197935478	0.719412	0.737581	0.87736
ENSG00000151414	NEK7	1:198156994-198322420	33.7538	35.2345	0.201125
ENSG00000169914	OTUD3	1:19855454-19912945	7.90875	7.93089	0.952892
ENSG00000081237	PTPRC	1:198638457-198757476	0.074097	0	0.0826371
ENSG00000229989	MIR181A1HG	1:198777861-198937471	1.08856	0.903796	0.311476
ENSG00000116833	NR5A2	1:200027614-200177420	1.03454	0.722807	0.117772
ENSG00000203721	LINC00862	1:200253419-200400705	0.326541	0.344022	0.830425
ENSG00000260088	AL445483.1	1:200669480-200694250	0.508833	1.06503	0.0152645
ENSG00000118200	CAMSAP2	1:200739558-200860704	6.99352	5.99941	0.0798333
ENSG00000163362	INAVA	1:200891048-200915742	1.28349	1.09459	0.336332
ENSG00000116852	KIF21B	1:200969390-201023700	1.08722	1.17585	0.596248
ENSG00000229191	AL358473.1	1:201023949-201028792	0.227094	0.169758	0.447401
ENSG00000116857	TMEM9	1:201134772-201171574	54.4406	45.4974	0.000129389
ENSG00000163395	IGFN1	1:201190825-201228952	0.002633	0.00477	0.805445
ENSG00000233542	AL391845.2	1:2013213-2015639	0.079557	0.045579	0.427536
ENSG00000159166	LAD1	1:201380838-201399915	0.010699	0.059926	0.188482
ENSG00000174307	PHLDA3	1:201464383-201469237	7.01806	1.50085	1.93404e-09
ENSG00000159176	CSRP1	1:201483530-201513064	0.627307	0.636827	0.929145
ENSG00000224536	AC096677.1	1:201507241-201534784	0.010136	0	0.410039
ENSG00000223396	RPS10P7	1:201518703-201622967	0.066511	0.199179	0.0952709
ENSG00000134369	NAV1	1:201622885-201826969	1.6664	1.10771	0.0447117
ENSG00000231871	IPO9-AS1	1:201649137-201876679	1.52302	2.19333	0.0396298
ENSG00000235121	AL645504.1	1:201723294-201737506	0.05156	0.048156	0.910637
ENSG00000198700	IPO9	1:201829149-201884291	10.496	9.77641	0.238685
ENSG00000198892	SHISA4	1:201887342-201892577	0.118228	0.165746	0.454895
ENSG00000223774	AL513217.1	1:201893842-201899978	0.334525	0.962746	0.00504314
ENSG00000187730	GABRD	1:2019329-2030758	0.562101	0.835334	0.12235
ENSG00000134375	TIMM17A	1:201955503-201970664	21.5883	23.0867	0.130694
ENSG00000234678	ELF3-AS1	1:201982014-202010463	1.58721	2.2757	0.0386313
ENSG00000176393	RNPEP	1:201982372-202006147	27.3209	37.9784	1.15746e-06
ENSG00000163435	ELF3	1:202007945-202017183	0.770918	0.284262	0.0112138
ENSG00000143862	ARL8A	1:202133404-202144743	16.5451	16.5525	0.988923
ENSG00000143851	PTPN7	1:202147013-202161588	0	0.067337	0.0933638
ENSG00000243323	PTPRVP	1:202168051-202189455	0.116561	0.05182	0.243268
ENSG00000133067	LGR6	1:202193901-202319781	0.199043	0.390028	0.10338
ENSG00000077152	UBE2T	1:202331657-202341980	42.5718	45.1829	0.0776096
ENSG00000077157	PPP1R12B	1:202347745-202599796	5.3686	7.36312	0.00467
ENSG00000232626	AC099336.1	1:202438396-202439957	0.467061	0.662515	0.190842
ENSG00000226862	AC104463.2	1:202604268-202605293	0.146919	0	0.0278676
ENSG00000117139	KDM5B	1:202724495-202809470	26.7748	32.4138	0.000744932
ENSG00000260021	AC098934.4	1:202810238-202810829	0	0.098101	0.0555608
ENSG00000228288	PCAT6	1:202810954-202812156	0.216386	1.35041	0.000114228
ENSG00000184774	MGAT4EP	1:202820266-202827225	0.011064	0	0.393646
ENSG00000214796	AC098934.1	1:202851828-202861620	4.62719	3.63805	0.0410798
ENSG00000234996	AC098934.2	1:202861754-202875241	0.989714	0.436731	0.0125095
ENSG00000158816	VWA5B1	1:20290919-20354894	0.02912	0.075397	0.278393
ENSG00000159346	ADIPOR1	1:202940826-202958572	81.797	95.4056	3.17188e-05
ENSG00000159348	CYB5R1	1:202961873-202967275	15.3149	18.268	0.00777475
ENSG00000163444	TMEM183A	1:203007374-203024848	69.1811	83.8965	4.93987e-06
ENSG00000143847	PPFIA4	1:203026498-203078740	3.16268	3.15462	0.972599
ENSG00000163485	ADORA1	1:203090654-203167405	0.709316	1.33556	0.0161224
ENSG00000234775	AC105940.2	1:203115468-203128367	0.009703	0.008802	0.944156
ENSG00000133048	CHI3L1	1:203178931-203186704	0.07438	0	0.0822253
ENSG00000133063	CHIT1	1:203212827-203273641	0.044278	0.031073	0.656255
ENSG00000231507	LINC01353	1:203273221-203288804	0	0.01838	0.298429
ENSG00000233791	LINC01136	1:203298758-203305309	0.023977	0.396561	0.00397261
ENSG00000122176	FMOD	1:203340628-203351758	0.021129	0.019734	0.941882
ENSG00000058668	ATP2B4	1:203626561-203744081	15.681	15.7761	0.862836
ENSG00000058673	ZC3H11A	1:203795654-203854999	37.0862	39.5036	0.0795059
ENSG00000182004	SNRPE	1:203861599-203871152	20.7559	27.5033	5.5733e-05
ENSG00000176754	LINC00303	1:204032447-204042618	0.150863	0.0151	0.0456769
ENSG00000286572	AL592146.2	1:204064533-204117633	0.670675	1.164	0.033675
ENSG00000143842	SOX13	1:204073115-204127743	5.21903	5.92633	0.146814
ENSG00000143845	ETNK2	1:204131062-204152044	25.959	27.617	0.127816
ENSG00000230550	ERLNC1	1:204131062-204152841	1.68081	2.50982	0.022452
ENSG00000174567	GOLT1A	1:204198163-204215060	0.047556	0.085017	0.401932
ENSG00000143850	PLEKHA6	1:204218853-204377665	0.50118	0.55228	0.646562
ENSG00000280924	LINC00628	1:204368431-204369719	0.056441	0.08643	0.496889
ENSG00000226330	AL606489.1	1:204377850-204444141	0.396903	0.432328	0.711815
ENSG00000133056	PIK3C2B	1:204422628-204494724	5.44947	4.33212	0.0360687
ENSG00000198625	MDM4	1:204516379-204558120	33.9974	24.1743	1.63781e-06
XLOC_005779	XLOC_005779	1:204581117-204594423	0.314883	0.303676	0.883523
ENSG00000240710	AL512306.3	1:204603035-204616565	0.113803	0.106703	0.876843
ENSG00000170382	LRRN2	1:204617170-204685738	1.06402	1.03711	0.850886
ENSG00000240219	AL512306.2	1:204626775-204629712	0.034047	0.181983	0.0528784
ENSG00000284743	AL139254.3	1:20478779-20480397	0.046129	0	0.142835
ENSG00000287197	AC096675.1	1:204822664-204973382	0.317281	0.232239	0.361013
ENSG00000162545	CAMK2N1	1:20482391-20486210	3.81065	3.89952	0.756353
ENSG00000163531	NFASC	1:204828651-205022822	1.91764	1.09737	0.0113701
ENSG00000067606	PRKCZ	1:2050411-2185395	10.0969	7.00776	0.000641274
ENSG00000271806	AL590822.2	1:2050412-2174833	0.778849	1.50345	0.0105623
ENSG00000184144	CNTN2	1:205042937-205078289	0.132671	0.017966	0.0659689
ENSG00000117222	RBBP5	1:205086142-205122015	13.6834	13.5697	0.827262
ENSG00000133069	TMCC2	1:205227946-205285632	5.12236	3.30589	0.00232631
ENSG00000225063	AC093422.2	1:205228513-205272827	0.663178	0.814417	0.330485
ENSG00000162873	KLHDC8A	1:205336065-205357090	0.300722	0.258527	0.609613
ENSG00000186007	LEMD1	1:205381378-205456746	0.030164	0.11421	0.134434
ENSG00000281406	BLACAT1	1:205434885-205457091	0.072003	0.118156	0.391326
ENSG00000224717	AC098936.1	1:205455929-205469024	0.021553	0	0.26916
ENSG00000117266	CDK18	1:205504595-205532793	4.94804	5.84556	0.0818609
ENSG00000174514	MFSD4A	1:205557284-205602918	1.32666	2.12744	0.017313
ENSG00000158711	ELK4	1:205597556-205631962	10.8771	9.57925	0.0716845
ENSG00000158715	SLC45A3	1:205657851-205680509	3.89891	4.35058	0.244426
ENSG00000069275	NUCKS1	1:205712822-205750182	227.869	244.595	0.000503123
ENSG00000117280	RAB29	1:205767986-205775482	7.21037	6.82123	0.398318
ENSG00000133065	SLC41A1	1:205789094-205813748	10.5361	9.89479	0.281657
ENSG00000286619	AC119673.2	1:205813322-205977863	1.60432	2.06796	0.110406
ENSG00000162877	PM20D1	1:205813826-205850132	0.288643	0.176013	0.227042
ENSG00000158825	CDA	1:20589086-20618903	2.71258	3.14308	0.20182
ENSG00000174502	SLC26A9	1:205913048-205943460	0.043513	0.024244	0.521105
ENSG00000227687	AL713965.1	1:205935128-205935768	0	0.105023	0.0499725
ENSG00000285417	BX571818.1	1:206035253-206062257	0	0.026341	0.233291
ENSG00000198049	AVPR1B	1:206106936-206117699	0.037054	0.017005	0.467085
ENSG00000287432	AC244035.3	1:206147164-206166149	0.06041	0	0.106435
ENSG00000236889	AC244035.2	1:206175060-206177246	0.060338	0.118179	0.294826
ENSG00000196550	FAM72A	1:206186179-206461555	3.89562	4.82848	0.0541606
ENSG00000266028	SRGAP2	1:206203345-206464443	14.8428	26.0208	9.34303e-09
ENSG00000158828	PINK1	1:20633458-20651511	21.5861	15.5363	4.3887e-05
ENSG00000117242	PINK1-AS	1:20642657-20652193	3.59069	3.82108	0.473867
ENSG00000263528	IKBKE	1:206470476-206496889	1.23313	3.18838	8.79068e-05
ENSG00000266094	RASSF5	1:206507530-206589448	0.878316	0.862786	0.902823
ENSG00000143486	EIF2D	1:206507794-206612465	38.2186	45.6028	0.000337324
ENSG00000244038	DDOST	1:20651767-20661544	125.58	136.364	0.00151528
ENSG00000237605	AL591846.2	1:206634130-206649123	0.69543	1.0136	0.108901
ENSG00000143479	DYRK3	1:206635536-206684419	7.13605	8.3934	0.0524779
ENSG00000117245	KIF17	1:20664014-20718017	4.85811	6.01529	0.038394
ENSG00000162889	MAPKAPK2	1:206684944-206734283	22.1239	22.2092	0.894646
ENSG00000162894	FCMR	1:206903317-206923247	0.06298	0.009803	0.168659
ENSG00000162896	PIGR	1:206928522-206946466	0.003563	0	0.592168
ENSG00000123836	PFKFB2	1:207034366-207081024	7.31155	8.57958	0.0529789
ENSG00000275392	AL445493.3	1:207127010-207127486	0	0.060876	0.105479
ENSG00000243636	AL445493.2	1:207179296-207184062	0	0.013904	0.350671
ENSG00000189410	SH2D5	1:20719380-20733175	2.74434	1.91825	0.0280698
ENSG00000196352	CD55	1:207321376-207386804	17.5882	22.1061	0.000882865
ENSG00000233069	AL663074.1	1:20732880-20733952	0	0.048878	0.134573
ENSG00000127483	HP1BP3	1:20742679-20787323	59.3443	42.5124	2.30581e-08
ENSG00000117322	CR2	1:207454230-207489895	1.03407	1.57661	0.0445602
ENSG00000197721	CR1L	1:207645113-207738416	0.295268	0.200785	0.302347
ENSG00000117335	CD46	1:207752057-207795513	23.2959	25.1724	0.084779
ENSG00000203709	MIR29B2CHG	1:207799005-207879115	0.440833	0.38704	0.595174
ENSG00000174059	CD34	1:207880972-207911402	0.04698	0.017607	0.358209
ENSG00000284237	AL356275.1	1:207959292-207969329	0	0.007953	0.454856
ENSG00000076356	PLXNA2	1:208022242-208244384	1.46283	1.67953	0.337107
ENSG00000075151	EIF4G3	1:20806292-21176888	24.8257	17.0541	4.34258e-06
ENSG00000287220	AL590138.1	1:208079277-208244326	0.20463	0.436134	0.0701398
ENSG00000230937	MIR205HG	1:209428817-209432838	0.004786	0	0.54416
ENSG00000224260	AL023754.1	1:209528455-209567673	0.033387	0	0.192957
ENSG00000008118	CAMK1G	1:209583714-209613939	0.059652	0.487881	0.00380333
ENSG00000227591	HSD11B1-AS1	1:209661364-209724125	0	0.129344	0.0352305
ENSG00000009790	TRAF3IP3	1:209756032-209784572	0.170172	0.806119	0.0019259
ENSG00000117595	IRF6	1:209785617-209806175	2.03836	6.49428	1.13719e-07
ENSG00000143469	SYT14	1:209900923-210171389	1.56628	1.77829	0.357057
ENSG00000203706	SERTAD4-AS1	1:210231456-210239603	4.08394	5.95251	0.00338762
ENSG00000082497	SERTAD4	1:210231662-210248527	3.97011	6.08238	0.00151677
ENSG00000287157	AL034351.3	1:210362861-210404664	0.287633	0	0.00590483
ENSG00000143473	KCNH1	1:210676823-211134165	0.016601	0.008472	0.637742
ENSG00000234233	KCNH1-IT1	1:211132588-211133374	0.010099	0.219965	0.0161865
ENSG00000117625	RCOR3	1:211258377-211316385	15.0812	13.4009	0.0546848
ENSG00000082512	TRAF5	1:211326615-211374946	4.55964	7.19044	0.000514226
ENSG00000287033	AL590101.1	1:211376834-211382717	0	0.111439	0.0454222
ENSG00000153363	LINC00467	1:211382736-211435570	3.56105	3.75753	0.527651
ENSG00000198570	RD3	1:211476522-211492917	0.014576	0.020466	0.759955
ENSG00000227764	LINC01693	1:211639440-211654627	0.090148	0.031521	0.221125
ENSG00000117650	NEK2	1:211658657-211675630	31.1966	34.6893	0.0174135
ENSG00000231057	AC096637.2	1:211675749-211690103	0.282343	0.697326	0.0194545
ENSG00000123684	LPGAT1	1:211743457-211830763	28.0621	24.1223	0.00537574
ENSG00000229258	LPGAT1-AS1	1:211745271-211853703	0.896615	1.21177	0.139807
ENSG00000287192	AL031005.2	1:21177054-21178164	0.248652	0.388304	0.207384
ENSG00000143493	INTS7	1:211940399-212035557	14.1913	13.3736	0.247876
ENSG00000143476	DTL	1:212035553-212107400	53.8534	56.7573	0.0795939
ENSG00000229983	AL606468.1	1:212168207-212190259	0	0.073611	0.0833508
ENSG00000117298	ECE1	1:21217247-21345572	5.58715	6.43107	0.108847
ENSG00000226251	LINC02608	1:212225278-212238977	0	0.014602	0.341455
ENSG00000234915	AL360091.3	1:212285374-212362284	1.5328	2.0968	0.0656506
ENSG00000066027	PPP2R5A	1:212285410-212361853	16.1625	21.1896	0.000283647
ENSG00000230063	AL360091.2	1:212297448-212299579	0.117679	0.276345	0.0995699
ENSG00000229832	AL360091.1	1:212357418-212358353	0.80105	0.716635	0.54737
ENSG00000065600	TMEM206	1:212363931-212414901	14.9031	16.7062	0.051649
ENSG00000287445	AC092803.4	1:212430269-212432775	0.053889	0.054141	0.993379
ENSG00000117691	NENF	1:212432920-212446379	84.3812	88.2441	0.0669508
ENSG00000228067	LINC01740	1:212545694-212556065	0.041829	0	0.157321
ENSG00000260805	AC092803.2	1:212557833-212559731	0.147132	0.419028	0.0346402
ENSG00000288007	AC092803.5	1:212559363-212561399	0.435646	1.10539	0.00571288
ENSG00000162772	ATF3	1:212565334-212620777	38.9275	26.2594	6.97189e-08
ENSG00000237980	AL590648.3	1:212653305-212665638	0.021621	0.108181	0.11219
ENSG00000236936	AL031005.1	1:21266082-21267251	0	0.037989	0.172177
ENSG00000123685	BATF3	1:212686417-212699840	2.2254	3.22842	0.017553
ENSG00000117697	NSL1	1:212702537-212791782	9.13759	11.3026	0.0106455
ENSG00000203705	TATDN3	1:212738599-212819325	8.99642	22.3322	9.09708e-12
ENSG00000198468	FLVCR1-DT	1:212852105-212858126	0.664289	0.808538	0.347666
ENSG00000162769	FLVCR1	1:212858255-212899363	12.7196	14.1782	0.0757468
ENSG00000231105	AL031728.1	1:21293290-21299874	0.137422	0.046854	0.148042
ENSG00000143494	VASH2	1:212950520-212992045	3.53495	3.32055	0.485685
ENSG00000174606	ANGEL2	1:212992182-213015867	16.4842	18.5695	0.037913
ENSG00000136643	RPS6KC1	1:213051233-213274774	11.2974	8.82048	0.00500878
ENSG00000225233	AL592402.1	1:213492288-213579267	0	0.060405	0.106446
ENSG00000230461	PROX1-AS1	1:213817751-213988508	0.235496	0.099435	0.117828
ENSG00000117707	PROX1	1:213983181-214041502	0.927444	0.617484	0.102851
ENSG00000274895	AC011700.1	1:213983793-213986419	0.071011	0.116358	0.395163
ENSG00000143499	SMYD2	1:214281102-214337131	11.2611	15.1336	0.000595988
ENSG00000228470	AL929236.1	1:214344172-214357615	0	0.088367	0.0648746
ENSG00000152104	PTPN14	1:214348700-214552449	4.97705	6.31378	0.0241153
ENSG00000142794	NBPF3	1:21440128-21485005	8.75643	6.10561	0.00120868
ENSG00000117724	CENPF	1:214603195-214664571	15.7225	13.9258	0.0471731
ENSG00000162551	ALPL	1:21509397-21578410	1.79146	2.2234	0.141769
ENSG00000136636	KCTD3	1:215567304-215621807	8.66776	10.8429	0.00926887
ENSG00000042781	USH2A	1:215622891-216423448	0.011755	0.02979	0.457719
ENSG00000076864	RAP1GAP	1:21596215-21669363	2.86777	3.52389	0.0933349
ENSG00000196482	ESRRG	1:216503246-217137755	1.27812	2.15601	0.0112171
ENSG00000090686	USP48	1:21678298-21783606	16.3243	15.3827	0.222908
ENSG00000092978	GPATCH2	1:217426992-217631090	4.08543	3.78069	0.381452
ENSG00000162814	SPATA17	1:217631324-217871696	1.03603	1.68375	0.0253653
ENSG00000187942	LDLRAD2	1:21812265-21825221	0.030998	0.079904	0.269044
ENSG00000162585	FAAP20	1:2181639-2212951	11.7678	12.5918	0.223448
ENSG00000182873	PRKCZ-AS1	1:2181794-2184389	0	0.162223	0.0229509
ENSG00000142798	HSPG2	1:21822244-21937310	1.6445	2.64245	0.0103125
ENSG00000067533	RRP15	1:218285293-218337983	7.0047	5.82608	0.0476035
ENSG00000232480	TGFB2-AS1	1:218344196-218345678	0	0.076801	0.0788126
ENSG00000092969	TGFB2	1:218345336-218444619	0.160509	0.083947	0.249926
ENSG00000281453	TGFB2-OT1	1:218442626-218443996	0.047396	0.061862	0.681926
ENSG00000228208	C1orf143	1:218459265-218526318	0	0.023156	0.256184
ENSG00000225561	LINC01710	1:218912757-218918714	0	0.036434	0.1788
ENSG00000228063	LYPLAL1-DT	1:218976807-219193392	0.518601	1.12619	0.0112143
ENSG00000143353	LYPLAL1	1:219173869-219432433	12.3636	12.8621	0.415343
ENSG00000223842	AL360093.1	1:219222248-219225497	0.04946	0.160566	0.109884
ENSG00000277007	AC096642.1	1:219270774-219273387	0.431113	0.107908	0.0157538
ENSG00000196660	SLC30A10	1:219685427-219958647	0.677108	0.411235	0.0976039
ENSG00000285959	AL590556.3	1:21983606-22031223	0.242267	0.448569	0.104002
ENSG00000136628	EPRS	1:219968600-220046530	89.3109	104.332	1.68334e-05
ENSG00000142789	CELA3A	1:22001656-22012539	0	0.032737	0.196201
ENSG00000162813	BPNT1	1:220057482-220090462	20.3197	15.7429	0.000544715
ENSG00000067704	IARS2	1:220094132-220148041	54.5037	66.9504	9.64969e-06
ENSG00000118873	RAB3GAP2	1:220148293-220272453	23.5593	20.6679	0.0166434
ENSG00000228397	LINC01635	1:22023990-22026048	0.089831	0.051409	0.404302
ENSG00000218510	LINC00339	1:22024558-22031223	2.32131	2.49074	0.506332
ENSG00000285752	AL031281.2	1:22025548-22092941	4.18951	7.82027	2.39447e-05
ENSG00000116141	MARK1	1:220528183-220664461	6.44009	7.22273	0.146993
ENSG00000230068	CDC42-IT1	1:22059197-22064199	0.356624	0.335282	0.799677
ENSG00000233012	HDAC1P2	1:220625740-220628056	0.629217	0.219616	0.015076
ENSG00000117791	44257	1:220748225-220784815	8.59048	8.86385	0.562663
ENSG00000186205	44256	1:220786913-220819659	6.86372	14.8041	1.50687e-08
ENSG00000221571	RNU6ATAC35P	1:220825620-220826063	0.040381	0	0.162689
ENSG00000272823	AL445423.1	1:220828676-220829211	0	0.040451	0.162424
ENSG00000238078	LINC01352	1:220829255-220832429	0	0.022501	0.261356
ENSG00000257551	HLX-AS1	1:220832763-220881224	0.355643	0.626591	0.0817045
ENSG00000136630	HLX	1:220879431-220885059	1.13048	1.77683	0.0290636
ENSG00000234396	AL590822.1	1:2212523-2220738	0.138406	0.094747	0.449814
ENSG00000234754	AL445470.1	1:221330080-221336489	0.014304	0.038176	0.397155
ENSG00000285873	AL445253.1	1:22142850-22157401	0.089645	0.084126	0.891335
ENSG00000227925	LINC01655	1:221819842-221840717	0.008085	0.093287	0.0863769
ENSG00000232679	LINC01705	1:222010825-222064773	0.135586	0	0.0323657
ENSG00000276997	AL513314.2	1:222476913-222510660	0.408697	0.42462	0.859247
ENSG00000143512	HHIPL2	1:222522258-222548104	0.484457	0.286255	0.128738
ENSG00000143498	TAF1A	1:222557902-222589933	8.68691	7.05247	0.0209295
ENSG00000225265	TAF1A-AS1	1:222589825-222593843	0.377087	0.279473	0.342608
ENSG00000154305	MIA3	1:222618097-222668007	4.70148	4.24005	0.251167
ENSG00000186063	AIDA	1:222654424-222713210	5.03133	3.61754	0.0104448
ENSG00000272750	AL592148.3	1:222658867-222661512	0.162705	0.170076	0.894931
ENSG00000162819	BROX	1:222712553-222735196	19.6316	17.4028	0.0330047
ENSG00000228106	AL392172.1	1:222815022-222837384	6.05866	4.0628	0.00228604
ENSG00000278610	AC093152.1	1:222815022-222994906	1.5788	1.37692	0.352234
ENSG00000157933	SKI	1:2228319-2310213	10.878	12.0606	0.10528
ENSG00000154309	DISP1	1:222872271-223005995	3.47104	3.05321	0.230534
ENSG00000287338	AL929091.1	1:223091872-223103335	0.013535	0	0.355735
ENSG00000187554	TLR5	1:223106856-223143248	0.42845	0.437594	0.918229
ENSG00000236846	AL359979.2	1:223143397-223148003	0.420255	0.168708	0.0481954
ENSG00000143502	SUSD4	1:223220819-223364178	1.92265	1.03636	0.00733713
ENSG00000203697	CAPN8	1:223538007-223665734	0.032615	0.01753	0.553051
ENSG00000162909	CAPN2	1:223701593-223776018	24.6919	23.4576	0.201859
ENSG00000143514	TP53BP2	1:223779893-223845954	16.4965	13.1169	0.00244249
ENSG00000272645	GTF2IP20	1:223951394-223992607	2.59647	2.58639	0.962322
ENSG00000185495	AC138393.1	1:223992726-224010612	3.4951	4.77638	0.0149361
XLOC_006303	XLOC_006303	1:224028764-224030037	0.2022	0.14096	0.395951
ENSG00000143756	FBXO28	1:224114111-224162047	23.0836	20.438	0.0233537
ENSG00000143753	DEGS1	1:224175756-224193441	26.034	39.9537	1.382e-08
ENSG00000232628	AC092809.2	1:224208741-224213625	0	0.046649	0.141217
ENSG00000237101	AC092809.4	1:224219613-224330148	0.831805	1.14274	0.134329
ENSG00000143748	NVL	1:224227334-224330189	18.9884	16.8026	0.0332916
ENSG00000143771	CNIH4	1:224356858-224379459	34.776	24.9048	1.83562e-06
ENSG00000162923	WDR26	1:224385143-224437033	46.825	39.406	0.000366209
ENSG00000143786	CNIH3	1:224385160-224740554	2.5513	2.09671	0.148219
ENSG00000233384	AC096537.1	1:224608130-224616220	0.026472	0.036471	0.705861
ENSG00000185842	DNAH14	1:224896262-225399292	68.1101	36.4323	5.80487e-15
ENSG00000237200	ZBTB40-IT1	1:22517474-22519708	0.409003	0.256763	0.186127
ENSG00000143815	LBR	1:225401502-225428925	58.425	51.9946	0.00268723
ENSG00000234476	AC092811.1	1:225447233-225465400	0.099468	0.210941	0.164025
ENSG00000154380	ENAH	1:225486835-225655698	31.4795	30.3777	0.286331
XLOC_013015	XLOC_013015	1:225691980-225694950	0.350321	0	0.00331557
ENSG00000226349	AC099066.1	1:225710968-225736274	0	0.077652	0.0776583
ENSG00000143742	SRP9	1:225777813-225790468	172.39	142.585	2.02442e-08
ENSG00000143819	EPHX1	1:225810092-225845563	4.7918	5.19949	0.317
ENSG00000242861	AL591895.1	1:225838984-225846522	0.710285	1.79697	0.00122583
ENSG00000196187	TMEM63A	1:225840883-225882380	11.8302	9.10281	0.00317225
ENSG00000243709	LEFTY1	1:225886282-225911382	0.199706	0.096267	0.180048
ENSG00000143811	PYCR2	1:225919877-225924340	36.0523	27.0252	8.90369e-06
ENSG00000143768	LEFTY2	1:225936598-225941383	0.075503	0.013927	0.155285
ENSG00000272562	AL512343.2	1:226045561-226061898	1.3204	0.869811	0.0604959
ENSG00000163041	H3F3A	1:226061851-226072007	125.759	62.4464	6.8565e-21
ENSG00000225518	LINC01703	1:226083590-226097183	1.80504	2.30179	0.10711
ENSG00000182827	ACBD3	1:226142127-226186741	5.08879	5.86412	0.118762
ENSG00000234478	ACBD3-AS1	1:226145760-226159286	0.400112	0.301554	0.351489
ENSG00000185155	MIXL1	1:226223618-226227054	0.119683	0	0.0403218
ENSG00000143799	PARP1	1:226360691-226408093	64.2762	56.112	0.000661201
ENSG00000203685	STUM	1:226548764-226609230	0.839899	0.522043	0.0825122
ENSG00000228548	ITPKB-AS1	1:226634794-226739302	0.340185	0.546879	0.136658
ENSG00000228382	ITPKB-IT1	1:226656640-226675067	0.003334	0	0.602521
ENSG00000143801	PSEN2	1:226870184-226896105	13.3314	9.28553	0.000208797
ENSG00000163050	COQ8A	1:226897536-226987545	25.4293	24.8956	0.515523
ENSG00000143776	CDC42BPA	1:226989865-227318474	14.9839	11.3429	0.000956296
ENSG00000233706	AL353689.2	1:226992140-227029250	0.285737	0.311892	0.7443
ENSG00000225952	AL512444.1	1:22710814-22914516	0.499411	0.785301	0.100084
ENSG00000133216	EPHB2	1:22710839-22921500	3.44502	4.23208	0.073715
ENSG00000287532	AL353689.3	1:227119858-227317241	0.399866	0.773524	0.0407223
ENSG00000287525	AL627308.3	1:227280449-227281967	0.013893	0	0.35082
ENSG00000181450	ZNF678	1:227563543-227679626	11.5562	8.51193	0.00131662
ENSG00000143740	SNAP47	1:227728539-227781231	39.6687	30.7532	2.03343e-05
ENSG00000081692	JMJD4	1:227730425-227735411	12.4976	10.2064	0.0104329
ENSG00000286389	AL731702.1	1:227786753-227792179	0.354087	0.197016	0.147203
XLOC_006455	XLOC_006455	1:227948336-227949290	0.970593	0.314605	0.0038065
ENSG00000276255	AL136379.1	1:228073909-228076550	0.609913	0.57261	0.741225
ENSG00000143761	ARF1	1:228082660-228099212	97.9498	122.914	2.016e-08
ENSG00000143793	C1orf35	1:228100726-228105411	2.4963	1.93948	0.0890894
ENSG00000162910	MRPL55	1:228106679-228109312	29.2952	27.7762	0.1625
ENSG00000287895	AL136379.2	1:228113788-228121312	0.243923	0.311441	0.449074
ENSG00000143774	GUK1	1:228139962-228148984	35.303	27.2131	3.14212e-05
ENSG00000203684	IBA57-DT	1:228164086-228165512	0.262889	0.371056	0.297664
ENSG00000181873	IBA57	1:228165804-228197688	3.3946	4.92565	0.00625128
ENSG00000162913	OBSCN-AS1	1:228203503-228217476	1.55918	1.18476	0.128414
ENSG00000154358	OBSCN	1:228208063-228378876	2.80747	1.86151	0.0161467
ENSG00000269934	AL353593.1	1:228238241-228276066	0.05665	0.018533	0.289156
ENSG00000270110	AL353593.2	1:228295549-228303002	0	0.025697	0.237642
ENSG00000286773	AL353593.3	1:228329467-228331191	0	0.222926	0.011399
ENSG00000287315	AL670729.3	1:228357012-228368554	0.078577	0.159989	0.224009
ENSG00000270104	AL670729.2	1:228384114-228385016	0.202149	0.041391	0.0491584
ENSG00000270094	AL670729.1	1:228393501-228406815	1.5735	1.33062	0.279999
ENSG00000154370	TRIM11	1:228393673-228406835	12.3991	8.75448	0.000392946
ENSG00000231563	AL139288.1	1:228407365-228410870	1.36219	1.49466	0.501199
ENSG00000168159	RNF187	1:228487382-228496188	34.5327	28.1685	0.000347786
ENSG00000282111	AL137793.1	1:229022773-229038274	0.149769	0.152777	0.953674
ENSG00000236975	BX321878.1	1:229087114-229205428	0.062217	0.106939	0.381175
ENSG00000233920	AL162595.2	1:229223457-229242902	0.023926	0.086937	0.181551
ENSG00000177788	AL162595.1	1:229256892-229304522	3.91967	4.77333	0.0699174
ENSG00000168118	RAB4A	1:229269328-229342480	9.95003	7.65565	0.00529751
ENSG00000237481	AL117350.1	1:229319403-229323087	0.336878	0.240919	0.325034
ENSG00000154429	CCSAP	1:229321011-229343294	7.26503	6.07802	0.0495423
ENSG00000069248	NUP133	1:229440259-229508341	76.1175	65.353	0.000115423
ENSG00000223635	AL121990.1	1:229508369-229514272	0.31277	0.466995	0.208022
ENSG00000135776	ABCB10	1:229516582-229558707	30.3208	23.7567	0.000132209
ENSG00000135801	TAF5L	1:229593111-229626047	12.4382	10.2884	0.0141328
XLOC_013261	XLOC_013261	1:229776809-229784017	5.67515	0	9.12809e-12
XLOC_006611	XLOC_006611	1:229778553-229780753	1.06957	0	2.78037e-05
ENSG00000143641	GALNT2	1:230057990-230282122	29.4087	24.9297	0.00281225
ENSG00000227006	AL136988.2	1:230066961-230281940	1.67704	2.3577	0.0432332
ENSG00000004487	KDM1A	1:23019443-23083689	41.0972	41.8747	0.470756
ENSG00000240553	AL031428.1	1:23019529-23088058	2.19318	2.9978	0.0375596
ENSG00000177614	PGBD5	1:230314490-230426332	0.801996	0.655484	0.33984
ENSG00000286859	AL158214.2	1:230642460-230696888	0.168649	0.328956	0.126939
ENSG00000135775	COG2	1:230642481-230693982	8.8015	6.30134	0.00193168
ENSG00000244137	AL512328.1	1:230710698-230795492	0.036578	0	0.178171
ENSG00000135773	CAPN9	1:230747384-230802003	0.131749	0.044543	0.15269
ENSG00000119280	C1orf198	1:230837119-230869589	27.3632	26.2156	0.245498
ENSG00000223393	AL118511.1	1:230837196-230879141	0.941914	1.2076	0.195685
ENSG00000143643	TTC13	1:230906243-230978875	9.84163	8.61559	0.0727843
ENSG00000173409	ARV1	1:230978981-231000733	16.1279	9.80881	2.77858e-06
ENSG00000182118	FAM89A	1:231018958-231040254	38.8123	43.1658	0.010435
ENSG00000143633	C1orf131	1:231223763-231277779	11.8849	12.3741	0.415141
ENSG00000116906	GNPAT	1:231241207-231277973	45.6325	40.4198	0.00452941
ENSG00000010072	SPRTN	1:231337104-231355023	7.77595	5.88337	0.00757857
ENSG00000135766	EGLN1	1:231363751-231422287	31.1013	33.1979	0.0916162
ENSG00000287856	AL445524.2	1:231363797-231565117	0.458259	0.724594	0.107352
ENSG00000287356	AL590822.3	1:2314836-2323292	0.201795	0.150553	0.466684
ENSG00000233461	AL445524.1	1:231520729-231528618	1.25231	0.993957	0.212462
ENSG00000116918	TSNAX	1:231528541-231566524	27.1038	21.2225	0.000219794
ENSG00000162946	DISC1	1:231626815-232041272	3.5193	2.94272	0.127469
ENSG00000286071	AL136171.1	1:231767187-232036775	0.674021	0.322329	0.0378651
ENSG00000226758	DISC1-IT1	1:231925834-231945233	0	0.180478	0.0183975
ENSG00000116151	MORN1	1:2321253-2391707	4.88266	3.90032	0.0464839
ENSG00000235152	AL353052.1	1:232160091-232185643	0.02659	0	0.231644
ENSG00000116991	SIPA1L2	1:232397965-232630120	5.48982	4.27126	0.0260627
ENSG00000272161	AL589739.1	1:2326201-2326693	0.063065	0	0.101143
ENSG00000261326	LINC01355	1:23281307-23287488	2.0647	1.41396	0.039168
ENSG00000286774	AL122003.2	1:232843386-232897660	0	0.275883	0.00661886
XLOC_013360	XLOC_013360	1:232948257-232950443	0.457508	0.410401	0.642121
ENSG00000135778	NTPCR	1:232950605-232983882	17.5401	13.4449	0.000723533
ENSG00000284726	AL109936.6	1:23297797-23302866	0	0.096152	0.0572788
ENSG00000135749	PCNX2	1:232983435-233295725	11.3365	8.29527	0.00122446
ENSG00000125944	HNRNPR	1:23303771-23344336	20.1638	13.0216	2.80825e-06
ENSG00000135750	KCNK1	1:233614004-233672512	8.92787	7.57728	0.0460436
ENSG00000249087	ZNF436-AS1	1:23368997-23371839	0.836951	1.03102	0.281343
ENSG00000204219	TCEA3	1:23381061-23424740	0.235286	0.399481	0.15502
ENSG00000183780	SLC35F3	1:233904673-234324511	0.254035	0.237687	0.816263
ENSG00000088280	ASAP3	1:23428563-23484568	7.99719	6.40699	0.0195082
ENSG00000236358	AL355472.2	1:234357006-234371999	0.164095	0.292897	0.179378
ENSG00000273367	AL355472.3	1:234372186-234372811	0.012416	0.110554	0.0767673
ENSG00000231663	COA6-AS1	1:234372807-234373593	0.784573	0.913555	0.416383
ENSG00000059588	TARBP1	1:234391313-234479179	20.6103	20.8497	0.722619
ENSG00000231768	LINC01354	1:234527887-234531803	0	0.009004	0.432045
ENSG00000286210	AL161640.2	1:234535963-234539054	0.05658	0	0.114773
ENSG00000168264	IRF2BP2	1:234604269-234609525	32.5055	26.7525	0.000638528
ENSG00000228830	AL160408.2	1:234605872-234614575	1.96469	2.92954	0.0164176
ENSG00000224939	LINC00184	1:234629311-234634780	0	0.012792	0.366365
ENSG00000230628	AL160408.3	1:234669523-234696153	0	0.006953	0.47918
ENSG00000227630	LINC01132	1:234724042-234736720	0.12236	0.791558	0.0010593
ENSG00000286263	AL391832.4	1:234811052-234932653	0	0.024131	0.248795
ENSG00000269896	AL513477.1	1:2350414-2352820	0.367127	0.187957	0.111949
ENSG00000007968	E2F2	1:23506438-23531233	8.33876	9.14811	0.17439
ENSG00000280587	LINC01348	1:235065479-235074220	0.06189	0.143612	0.197413
ENSG00000273416	AL732292.2	1:235104180-235104609	0.409003	0.592462	0.191874
ENSG00000173726	TOMM20	1:235109341-235128837	41.5334	40.9527	0.570204
ENSG00000188739	RBM34	1:235131183-235161283	11.6417	7.79599	0.000165101
ENSG00000054267	ARID4B	1:235131634-235328219	15.1528	15.2837	0.813304
ENSG00000152904	GGPS1	1:235246420-235344532	4.10393	4.75993	0.135523
ENSG00000285177	AL357556.4	1:235366353-235367366	0	0.047341	0.139104
ENSG00000284770	TBCE	1:235367360-235452443	20.6206	12.3474	2.9399e-07
ENSG00000162885	B3GALNT2	1:235447190-235504452	6.60052	6.14199	0.318537
ENSG00000235052	AL021154.1	1:23549139-23550915	0.100929	0	0.0531848
ENSG00000117318	ID3	1:23557926-23559501	59.9981	92.9258	4.77357e-13
ENSG00000143669	LYST	1:235661041-235883640	8.84754	7.08597	0.0155822
ENSG00000197880	MDS2	1:23581495-23640568	0	0.270119	0.00700557
ENSG00000229463	LYST-AS1	1:235830187-235866879	0.424768	0.611783	0.191224
ENSG00000229291	AL139161.1	1:235957879-235971825	0.163637	0	0.0225525
ENSG00000077585	GPR137B	1:236142505-236282013	3.92012	3.78471	0.652341
ENSG00000272420	AL513477.2	1:2363061-2363628	0.119875	0.122695	0.951548
ENSG00000116977	LGALS8	1:236518000-236606123	0.930821	2.35397	0.000424708
ENSG00000223776	LGALS8-AS1	1:236523052-236524508	0	0.040612	0.161815
ENSG00000273058	AL359921.2	1:236536162-236536704	0.102682	0.210698	0.175358
ENSG00000230325	AL359921.1	1:236540094-236550280	0.229862	0.388409	0.161645
ENSG00000119285	HEATR1	1:236549005-236604516	55.4776	57.8621	0.130932
ENSG00000077522	ACTN2	1:236664141-236764631	2.67999	2.67326	0.975104
ENSG00000116984	MTR	1:236795292-236921278	18.2299	15.3955	0.00962024
ENSG00000142676	RPL11	1:23691742-23696835	100.982	102.554	0.376097
ENSG00000198626	RYR2	1:237042184-237833988	0.503686	0.91815	0.0396787
ENSG00000236810	ELOA-AS1	1:23706901-23778296	9.41767	8.78192	0.263726
ENSG00000011007	ELOA	1:23743155-23762059	3.70042	3.49495	0.509247
ENSG00000011009	LYPLA2	1:23791145-23795539	20.2351	28.6265	4.36326e-06
ENSG00000117308	GALE	1:23795599-23800781	12.0259	16.9105	0.000111681
ENSG00000117305	HMGCL	1:23801885-23838620	26.6245	27.2883	0.449844
ENSG00000179163	FUCA1	1:23845077-23868294	12.7219	10.2678	0.00759857
ENSG00000157916	RER1	1:2391775-2405442	30.0157	24.9658	0.00129616
ENSG00000133019	CHRM3	1:239386565-239915452	1.59379	4.99392	1.08373e-06
ENSG00000188529	SRSF10	1:23964804-23980927	58.2094	52.7112	0.00683982
ENSG00000233355	CHRM3-AS2	1:239703381-239770130	0.063547	0.42996	0.00687317
ENSG00000234601	CHRM3-AS1	1:239898016-239899872	0	0.046498	0.141684
ENSG00000155816	FMN2	1:240014348-240475187	3.78113	2.68021	0.0169267
ENSG00000233735	AL359918.2	1:240091742-240207448	0.896918	1.09588	0.284087
ENSG00000157911	PEX10	1:2403964-2413797	10.1112	13.7194	0.000697365
ENSG00000142661	MYOM3	1:24056035-24112135	0.026608	0.010838	0.487378
ENSG00000226919	AL365184.1	1:240763334-240776824	0.064874	0	0.0977442
ENSG00000286496	AL359764.1	1:241357343-241364054	0.040646	0	0.161687
ENSG00000287516	AL359764.2	1:241413716-241468661	0.086971	0	0.066374
ENSG00000287738	AL359764.3	1:241453751-241484995	0.074494	0.057215	0.659129
ENSG00000091483	FH	1:241497603-241519761	46.9674	45.5919	0.278845
ENSG00000117009	KMO	1:241532134-241595642	0.012394	0.040839	0.333918
ENSG00000054277	OPN3	1:241590102-241677376	2.63368	3.72717	0.016848
ENSG00000203668	CHML	1:241628853-241640254	21.6901	22.6397	0.279732
ENSG00000287513	AL133390.1	1:241640555-241641835	0.187918	0.090672	0.190238
ENSG00000162843	WDR64	1:241652278-241802133	0.006994	0	0.478125
ENSG00000174371	EXO1	1:241847967-241895148	59.2343	60.3442	0.406993
ENSG00000180287	PLD5	1:242082986-242524696	0.015229	0.006493	0.594368
ENSG00000272865	AL591686.2	1:242147230-242210827	0.01634	0	0.320353
ENSG00000149527	PLCH2	1:2425980-2505532	0.030334	0.116381	0.130113
ENSG00000231512	SEPT14P21	1:243029512-243052252	0.026085	0.002991	0.298806
ENSG00000214837	LINC01347	1:243054861-243101744	0.200686	0.372188	0.12774
ENSG00000232298	AL138902.1	1:24307556-24322391	0.619737	0.328324	0.0636141
ENSG00000143702	CEP170	1:243124428-243255348	18.2431	23.4573	0.000334016
ENSG00000232085	AL606534.2	1:243125968-243169445	0.520429	0.895847	0.0543572
ENSG00000158055	GRHL3	1:24319322-24413772	0.839182	0.62488	0.203314
ENSG00000054282	SDCCAG8	1:243256034-243500091	5.8677	3.61067	0.000743748
ENSG00000117020	AKT3	1:243488233-243851449	12.8752	11.1362	0.036923
ENSG00000236031	AL591721.1	1:243545532-243646023	0.178905	0.365384	0.099574
ENSG00000001460	STPG1	1:24356999-24416934	6.6073	4.49786	0.00215399
ENSG00000232184	AL662889.1	1:243702857-243740821	0.441069	0.441807	0.993218
ENSG00000228939	AKT3-IT1	1:243793205-243794400	1.07821	0.597826	0.0314678
ENSG00000226828	AL591885.1	1:243917402-244048513	0.303142	0.519915	0.113605
ENSG00000001461	NIPAL3	1:24415802-24472976	3.58777	2.96781	0.110201
ENSG00000173728	C1orf100	1:244352635-244389663	0	0.015449	0.330862
ENSG00000240963	AL645465.1	1:244375100-244409592	0.037678	0	0.173472
ENSG00000035687	ADSS	1:244408494-244451909	27.5162	26.5505	0.310241
ENSG00000179397	CATSPERE	1:244454377-244641177	0.930881	1.08549	0.380687
ENSG00000121644	DESI2	1:244653103-244709033	66.0612	74.6089	0.000849531
ENSG00000282317	AL451007.2	1:244731024-244731586	0	0.154731	0.0252117
ENSG00000287601	BX323046.2	1:244834374-244835011	0.615321	0.366235	0.100866
ENSG00000203667	COX20	1:244835616-244845520	2.13336	1.61165	0.084741
ENSG00000153187	HNRNPU	1:244840638-244864560	42.3071	32.7107	1.22542e-05
ENSG00000273175	BX323046.1	1:244848819-244866294	0.919079	1.11964	0.285326
ENSG00000286061	RCAN3AS	1:24496254-24536234	0.340165	0.986915	0.00455321
ENSG00000272195	AL356512.1	1:244963000-244971540	0.972294	0.94222	0.827614
ENSG00000203666	EFCAB2	1:244969705-245127164	1.85533	1.80262	0.78642
ENSG00000162849	KIF26B	1:245154985-245709432	0.268601	0.256391	0.863694
ENSG00000264443	AL445686.2	1:24538802-24556024	0.098197	0.042967	0.268692
ENSG00000184454	NCMAP	1:24556087-24609328	0.014769	0	0.339317
ENSG00000231612	AC104462.1	1:245673732-245676478	0.05536	0	0.117621
ENSG00000185420	SMYD3	1:245749342-246507312	11.1477	8.8602	0.00763107
ENSG00000133226	SRRM1	1:24631716-24673281	16.0525	8.38309	8.48824e-08
ENSG00000230184	SMYD3-IT1	1:246321663-246322438	0.43938	0.401916	0.699725
ENSG00000162852	CNST	1:246566444-246668595	7.11806	6.41493	0.178371
ENSG00000225300	AL591623.1	1:246605873-246608102	0.028315	0.012757	0.50847
ENSG00000260698	AL591848.3	1:246682108-246685075	0.009637	0	0.419445
ENSG00000235021	AL591848.2	1:246690047-246691821	0.128876	0.292603	0.100119
ENSG00000223519	KIF28P	1:246771837-246839611	0.006796	0	0.48327
ENSG00000260855	AL591848.4	1:246772301-246775772	0.284702	0.083634	0.0465603
ENSG00000227953	LINC01341	1:246775880-246792385	0.079965	0.078011	0.95826
ENSG00000153207	AHCTF1	1:246839098-246931967	16.8651	13.3923	0.00219207
ENSG00000197472	ZNF695	1:246945547-247008093	5.55091	5.08429	0.278549
ENSG00000286747	AL627095.2	1:247105405-247108929	0.070674	0.027378	0.291145
ENSG00000221953	C1orf229	1:247110160-247112417	0.343956	0.21982	0.226837
ENSG00000196418	ZNF124	1:247121975-247172016	14.3435	21.5623	4.16111e-06
ENSG00000259865	AL390728.6	1:247187281-247188526	0.081129	0.05376	0.518807
ENSG00000227671	AL390728.4	1:247187281-247241823	2.80126	1.53768	0.00284191
ENSG00000232347	AL390728.5	1:247187281-247241823	0.059873	0.246709	0.0438428
ENSG00000162714	ZNF496	1:247297412-247331846	8.97708	4.44052	2.85113e-06
ENSG00000162711	NLRP3	1:247416156-247449108	0.011569	0	0.385268
ENSG00000169504	CLIC4	1:24745051-24844321	89.3703	104.894	1.14824e-05
ENSG00000175137	SH3BP5L	1:248810446-248825915	4.65706	3.5122	0.0234651
ENSG00000171161	ZNF672	1:248838210-248849517	2.8054	2.40612	0.207539
ENSG00000171163	ZNF692	1:248850006-248859144	11.4571	10.2237	0.0886669
ENSG00000185220	PGBD2	1:248906196-248919946	1.29588	0.935482	0.111115
XLOC_007096	XLOC_007096	1:248937303-248938924	0.31962	0.234635	0.362881
ENSG00000020633	RUNX3	1:24899511-24965121	0.910489	0.49672	0.0392066
ENSG00000157881	PANK4	1:2508531-2526628	14.653	13.9793	0.326077
ENSG00000231953	AL031432.1	1:25188184-25238903	0.24447	0.235208	0.890299
ENSG00000117614	SYF2	1:25219698-25232717	1.41978	1.25482	0.409332
ENSG00000284602	AL031432.4	1:25232586-25234775	0.395238	0.791137	0.0339219
ENSG00000284657	AL031432.5	1:25239494-25240253	0.088227	0.278171	0.0552442
ENSG00000117616	RSRP1	1:25242249-25338213	11.6776	8.23601	0.000493909
ENSG00000272432	AL031432.3	1:25247837-25248321	0.942344	0.478575	0.026315
ENSG00000272449	AL139246.5	1:2529249-2547460	3.13721	4.32396	0.0166962
ENSG00000183726	TMEM50A	1:25338317-25362361	21.4713	15.65	6.63563e-05
ENSG00000188672	RHCE	1:25361689-25430192	0.700944	0.550638	0.301785
ENSG00000204178	MACO1	1:25430858-25500209	7.38406	5.33557	0.00397943
ENSG00000157978	LDLRAP1	1:25543580-25568886	1.24291	2.68704	0.000781625
ENSG00000157873	TNFRSF14	1:2555639-2565382	0.068731	0.107512	0.441945
ENSG00000225643	AL606491.1	1:25581478-25590356	0	0.144467	0.0287716
ENSG00000233478	AL031280.1	1:25616809-25686512	0.258173	0.596647	0.0330553
ENSG00000117643	MAN1C1	1:25617468-25786207	1.3354	1.36839	0.839812
ENSG00000228463	AP006222.1	1:257864-359681	0.858097	0.982821	0.443749
ENSG00000162430	SELENON	1:25800176-25818221	8.74273	6.31556	0.00233145
ENSG00000127423	AUNIP	1:25808635-25859458	23.0586	23.1984	0.836214
ENSG00000255054	AL020996.2	1:25811470-25823744	0	0.301948	0.00515231
ENSG00000228172	AL020996.1	1:25816749-25820797	0.072996	0.246183	0.0592836
ENSG00000117640	MTFR1L	1:25818640-25832942	17.7115	13.6007	0.000731688
ENSG00000272478	AL020996.3	1:25831913-25832134	0.035868	0.068044	0.413246
ENSG00000236528	AL033528.2	1:25859613-25875778	0.469916	0.506568	0.723265
ENSG00000157870	PRXL2B	1:2586491-2591469	2.79695	2.78818	0.968348
ENSG00000142606	MMEL1	1:2586806-2633016	0.934915	1.87589	0.00456093
ENSG00000117632	STMN1	1:25884181-25906991	42.8442	45.7227	0.0596787
ENSG00000158006	PAFAH2	1:25959767-25998117	2.63571	2.98338	0.269508
ENSG00000158008	EXTL1	1:26019884-26036807	0.826098	1.1903	0.096098
ENSG00000158014	SLC30A2	1:26037252-26046133	0.030613	0	0.207415
ENSG00000158022	TRIM63	1:26051304-26068436	0.052697	0.047303	0.862144
ENSG00000236782	AL391650.1	1:26169492-26172210	0.316278	0.694066	0.0300084
ENSG00000142675	CNKSR1	1:26177484-26189884	0.389076	0.336949	0.584393
ENSG00000130695	CEP85	1:26234200-26278808	25.3866	24.1193	0.197706
ENSG00000158062	UBXN11	1:26281328-26318363	9.38074	9.05843	0.516314
ENSG00000169442	CD52	1:26317958-26320523	0.265638	0.058469	0.0337797
ENSG00000176092	CRYBG2	1:26321698-26360080	1.81923	1.06722	0.0153756
ENSG00000117682	DHDDS	1:26432282-26471306	12.329	12.0994	0.665925
ENSG00000225891	AL513365.2	1:26432320-26472274	0.835123	0.807517	0.829032
ENSG00000198830	HMGN2	1:26472440-26476642	152.615	59.35	1.37608e-26
ENSG00000117676	RPS6KA1	1:26529761-26575030	14.7547	13.3869	0.0948429
ENSG00000260063	AL512408.1	1:26692132-26694131	0.464913	0.32503	0.244139
ENSG00000117713	ARID1A	1:26693236-26782104	4.47802	3.66967	0.074336
ENSG00000204160	ZDHHC18	1:26826688-26857604	8.92823	7.30524	0.0229396
ENSG00000142751	GPN2	1:26876132-26890283	8.28025	7.44627	0.148995
ENSG00000226698	AL034380.1	1:26876133-26878245	0.085809	0.078113	0.847578
ENSG00000090273	NUDC	1:26900238-26946871	8.51228	7.40311	0.0781323
ENSG00000090020	SLC9A1	1:27098809-27166981	1.11119	0.646038	0.0384063
ENSG00000142784	WDTC1	1:27234632-27308636	7.31773	5.99202	0.0339527
ENSG00000186501	TMEM222	1:27322145-27336400	6.10967	6.13345	0.942728
ENSG00000142765	SYTL1	1:27342020-27353937	6.3855	4.15111	0.00119922
ENSG00000142733	MAP3K6	1:27354067-27366961	4.58694	3.92938	0.129281
ENSG00000174950	CD164L2	1:27379176-27383333	0.078272	0.459569	0.00699188
ENSG00000241169	FO393419.2	1:27404236-27490151	0.6622	1.16692	0.030811
ENSG00000237429	BX293535.1	1:27525761-27530631	0.460753	0.387993	0.498504
ENSG00000126705	AHDC1	1:27534035-27604431	0.964758	0.956825	0.951572
ENSG00000000938	FGR	1:27612064-27635185	0.035371	0	0.183553
ENSG00000225886	AL445490.1	1:27666230-27703063	4.48224	2.3979	0.000383664
ENSG00000287244	AL020997.5	1:27724822-27725756	0.819116	0.69639	0.413711
ENSG00000117758	STX12	1:27773219-27824443	35.6404	29.405	0.000483898
ENSG00000269971	AL020997.2	1:27773858-27774041	3.39072	5.92593	0.000259929
ENSG00000270031	AL020997.3	1:27819983-27820341	0.73325	0.391755	0.0510129
ENSG00000286433	AL020997.4	1:27827812-27851638	1.51041	1.7885	0.253976
ENSG00000117751	PPP1R8	1:27830782-27851676	26.2898	23.8456	0.0406262
XLOC_001071	XLOC_001071	1:27853949-27854887	0.139821	0.283296	0.135229
ENSG00000130775	THEMIS2	1:27872543-27886685	2.54823	1.77635	0.0314323
ENSG00000227050	AL512288.1	1:27934834-27968087	1.15344	1.25197	0.572303
ENSG00000130768	SMPDL3B	1:27935000-27959157	13.8793	7.48262	5.57114e-07
ENSG00000158156	XKR8	1:27959462-27968096	10.37	6.81774	0.000195414
ENSG00000158161	EYA3	1:27970344-28088637	28.6876	31.285	0.0447268
ENSG00000287396	AL592464.3	1:2814056-2817767	0	0.043798	0.150432
ENSG00000126698	DNAJC8	1:28199456-28233029	124.835	111.177	0.000137455
ENSG00000270605	AL353622.1	1:28234334-28247172	5.23292	2.98671	0.000432813
ENSG00000271398	AL353622.2	1:28247144-28247568	0.033408	0.136193	0.102646
ENSG00000130772	MED18	1:28316617-28335965	10.8802	6.00641	5.12802e-06
ENSG00000204138	PHACTR4	1:28369582-28500364	14.2699	11.8243	0.0106588
ENSG00000180198	RCC1	1:28505943-28539300	69.169	69.17	0.999253
ENSG00000242125	SNHG3	1:28505980-28510892	98.0722	128.895	3.47686e-10
ENSG00000180098	TRNAU1AP	1:28553085-28581842	16.6583	13.3549	0.00295187
ENSG00000197989	SNHG12	1:28578538-28583132	24.9898	22.9135	0.063182
ENSG00000120656	TAF12	1:28586962-28643085	36.9962	39.0803	0.113601
ENSG00000229388	LINC01715	1:28643228-28648581	0.539401	1.37476	0.00292732
ENSG00000270103	AL360012.1	1:28648600-28648730	41.9451	118.89	1.33361e-25
ENSG00000162419	GMEB1	1:28668732-28719353	5.44093	7.65757	0.00267273
ENSG00000198492	YTHDF2	1:28736621-28769775	27.3021	17.3477	1.69854e-07
ENSG00000233427	AL009181.1	1:28870470-28887914	0.319731	0.513012	0.146896
ENSG00000159023	EPB41	1:28887091-29120046	29.1123	23.5892	0.000552482
ENSG00000225750	AL357500.1	1:29144494-29146994	0.296144	0.099449	0.0558218
ENSG00000116350	SRSF4	1:29147743-29181900	28.355	14.951	3.84114e-10
ENSG00000116353	MECR	1:29192873-29230942	4.86517	5.68731	0.0992698
ENSG00000060656	PTPRU	1:29236516-29326813	46.8493	53.3843	0.00174902
ENSG00000243485	MIR1302-2HG	1:29554-31109	0.003811	0.073337	0.101932
ENSG00000177133	PRDM16-DT	1:3059615-3070639	0.611806	0.700226	0.506539
ENSG00000142611	PRDM16	1:3069168-3438621	1.34108	0.830064	0.0399843
ENSG00000162510	MATN1	1:30711277-30723585	0.195565	0.191308	0.942347
ENSG00000186056	MATN1-AS1	1:30718504-30726827	2.31296	2.7885	0.148649
ENSG00000287510	AL137857.1	1:30731693-30733427	0	0.018589	0.296334
ENSG00000162511	LAPTM5	1:30732469-30757774	0.113142	0.163892	0.426117
ENSG00000223382	LINC01778	1:30824217-30834864	0.15096	0.276421	0.177077
ENSG00000162512	SDC3	1:30869466-30908758	15.1374	16.3414	0.143063
ENSG00000134644	PUM1	1:30931506-31065991	46.051	43.8515	0.121381
ENSG00000084628	NKAIN1	1:31179745-31239887	0.804004	0.757133	0.720579
ENSG00000060688	SNRNP40	1:31259568-31296788	99.3322	67.7158	4.62465e-12
ENSG00000121766	ZCCHC17	1:31296982-31364953	30.7986	23.0215	2.08634e-05
ENSG00000229044	AL451070.1	1:31297055-31348974	1.18324	1.33075	0.439331
ENSG00000226286	AL008733.1	1:3132927-3133709	0.042697	0	0.154228
ENSG00000121769	FABP3	1:31365625-31376850	0.46052	0.280552	0.150747
ENSG00000168528	SERINC2	1:31409565-31434680	6.32739	4.55501	0.0058467
ENSG00000260386	LINC01225	1:31500085-31543987	0	0.00241	0.650551
ENSG00000284543	LINC01226	1:31506226-31583306	0.02861	0	0.218944
ENSG00000142910	TINAGL1	1:31576485-31587686	0.087349	0.065012	0.605286
ENSG00000121764	HCRTR1	1:31617686-31632518	0.069355	0.007228	0.130294
ENSG00000162517	PEF1	1:31629866-31644896	105.987	105.633	0.809248
ENSG00000235790	AC114488.2	1:31629867-31661105	3.93237	5.88506	0.0023877
ENSG00000264078	AC114488.3	1:31644694-31649371	0.077727	0.052273	0.537324
ENSG00000084636	COL16A1	1:31652263-31704319	0.252551	0.196856	0.480493
ENSG00000121753	ADGRB2	1:31727117-31764893	14.0273	11.0938	0.003552
ENSG00000254545	AL354919.2	1:31789130-31792403	0.21815	0.583175	0.0218305
ENSG00000134668	SPOCD1	1:31790422-31816051	1.71517	1.60443	0.586476
ENSG00000203620	AL354919.1	1:31842019-31855568	0	0.012823	0.365909
ENSG00000269967	AL136115.2	1:31851913-31921841	0.819749	0.664055	0.32039
ENSG00000184007	PTP4A2	1:31906421-31944856	17.2617	15.2337	0.0366072
ENSG00000228634	AL136115.1	1:31908344-31939273	0.559761	0.730281	0.261046
ENSG00000203325	AL445248.1	1:32013629-32102839	4.72131	6.70553	0.00348944
ENSG00000121774	KHDRBS1	1:32013868-32060850	45.5798	40.6184	0.00602372
ENSG00000121775	TMEM39B	1:32072031-32102866	10.6252	6.85964	0.000121255
ENSG00000025800	KPNA6	1:32108056-32176563	27.9401	27.6812	0.738492
ENSG00000250135	AL049795.2	1:32170733-32176568	0.13457	0.864552	0.000766474
ENSG00000224066	AL049795.1	1:32199079-32214178	1.08393	0.708787	0.0765255
ENSG00000160050	CCDC28B	1:32200386-32205387	7.56419	5.48549	0.00393603
ENSG00000160055	TMEM234	1:32204769-32231602	8.59152	10.9246	0.00642592
ENSG00000160051	IQCC	1:32205661-32208687	2.07048	1.77307	0.257301
ENSG00000222046	DCDC2B	1:32209094-32216196	0.13979	0.205286	0.37175
ENSG00000084623	EIF3I	1:32221928-32231604	180.737	203.561	6.53793e-06
ENSG00000220785	MTMR9LP	1:32231658-32241620	0.071046	0.08729	0.699862
ENSG00000182866	LCK	1:32251239-32286165	0.122	0.053491	0.230628
ENSG00000116478	HDAC1	1:32292083-32333635	18.5955	17.6862	0.259093
ENSG00000162526	TSSK3	1:32351521-32364312	1.51792	0.979516	0.0424626
ENSG00000225828	FAM229A	1:32361270-32364278	3.65182	2.53981	0.0147275
ENSG00000160058	BSDC1	1:32365103-32394731	36.8772	29.2165	7.66797e-05
ENSG00000176261	ZBTB8OS	1:32538952-32650903	13.4182	10.8836	0.00741897
ENSG00000162521	RBBP4	1:32651142-32686211	48.9883	47.9537	0.393997
ENSG00000162520	SYNC	1:32651157-32703596	3.66866	4.65096	0.0425176
ENSG00000162522	KIAA1522	1:32741830-32774970	5.48642	7.99387	0.00127018
ENSG00000134684	YARS	1:32775237-32818153	58.7218	44.6931	5.85829e-07
ENSG00000116497	S100PBP	1:32812852-32858875	15.7166	15.7354	0.971289
ENSG00000160097	FNDC5	1:32862268-32872482	0.625142	1.40834	0.0051669
ENSG00000121905	HPCA	1:32885994-32901473	1.18992	1.75426	0.0476693
ENSG00000121900	TMEM54	1:32894594-32901438	19.7566	18.0154	0.0742494
ENSG00000287691	AL031602.2	1:32925454-32965462	1.396	1.7855	0.138069
ENSG00000236065	AL020995.1	1:32987075-33036888	4.38058	7.7813	5.34084e-05
ENSG00000004455	AK2	1:33007940-33080996	85.5725	85.2625	0.813397
ENSG00000142920	AZIN2	1:33024080-33123492	6.28399	4.7823	0.0140688
ENSG00000272235	AL590438.1	1:3306636-3310096	0	0.008362	0.445675
ENSG00000287828	AL354743.2	1:3312318-3323149	0.170436	0.448035	0.0376228
ENSG00000116525	TRIM62	1:33145399-33182059	1.19582	0.924658	0.186769
ENSG00000160094	ZNF362	1:33256492-33300719	7.56351	6.39668	0.0560605
ENSG00000270115	AL513327.3	1:33261212-33261680	0.16794	0.147769	0.730892
ENSG00000225313	AL513327.1	1:33307348-33349885	1.03874	1.4699	0.0826268
ENSG00000134686	PHC2	1:33323623-33431052	9.91565	10.529	0.298215
ENSG00000233246	AL513327.2	1:33350028-33366076	1.94665	1.86198	0.684196
ENSG00000121903	ZSCAN20	1:33472645-33496507	4.02108	4.96447	0.0547506
ENSG00000121904	CSMD2	1:33513999-34165842	0.013435	0.029988	0.496461
ENSG00000286518	AL354743.1	1:3367815-3373928	0.003685	0.01043	0.607723
ENSG00000130762	ARHGEF16	1:3454665-3481113	5.74706	5.1534	0.19827
ENSG00000230163	AL122010.1	1:34850694-34851555	0.126703	0	0.0365378
ENSG00000116544	DLGAP3	1:34865436-34929650	0.385709	0.222409	0.150251
ENSG00000272088	AL512413.1	1:3487246-3487627	0.052903	0	0.123668
ENSG00000162591	MEGF6	1:3487951-3611508	1.43263	2.0314	0.0511382
ENSG00000241014	AC114490.1	1:34974356-34980027	0.586358	1.15955	0.0168085
ENSG00000163867	ZMYM6	1:34986165-35031945	4.50785	4.86899	0.350608
ENSG00000197056	ZMYM1	1:35019583-35120735	38.7642	31.1357	0.000106422
ENSG00000116560	SFPQ	1:35176378-35193145	34.3763	30.3558	0.00860358
ENSG00000227409	ZMYM4-AS1	1:35268717-35421085	1.61806	2.38631	0.0276977
ENSG00000146463	ZMYM4	1:35268967-35422058	28.6211	19.6691	1.63252e-06
ENSG00000142687	KIAA0319L	1:35433492-35557950	16.2528	10.459	1.05947e-05
ENSG00000020129	NCDN	1:35557473-35567274	11.7376	9.87045	0.0232059
ENSG00000239636	AC004865.2	1:35569813-35577729	0.174671	0.114702	0.371802
ENSG00000116819	TFAP2E	1:35573314-35595328	0.099122	0.152769	0.387611
ENSG00000126067	PSMB2	1:35599541-35641526	38.1681	35.4927	0.0563688
ENSG00000142686	C1orf216	1:35713877-35718894	0.219148	0.155981	0.401029
ENSG00000092853	CLSPN	1:35720218-35769981	3.77299	3.78404	0.96575
ENSG00000134698	AGO4	1:35808016-35857890	5.03777	4.32804	0.121455
ENSG00000286899	AL139286.3	1:35883266-35920175	0.953213	0.925201	0.837052
ENSG00000271554	AL138787.2	1:35930470-36039930	0.752388	1.33235	0.0232034
ENSG00000126070	AGO3	1:35930718-36072500	5.08381	5.42501	0.393405
ENSG00000232862	AL138787.1	1:36080066-36084026	0.125829	0.138722	0.803825
ENSG00000054116	TRAPPC3	1:36136570-36156053	14.1541	12.3307	0.0371335
ENSG00000116871	MAP7D1	1:36155579-36180849	15.4925	9.93249	1.29966e-05
ENSG00000054118	THRAP3	1:36202476-36305357	9.16369	6.80546	0.00337678
ENSG00000238260	AL513320.1	1:3623190-3624743	0.053651	0.070027	0.665256
ENSG00000214193	SH3D21	1:36306387-36329380	2.17773	2.27684	0.662949
ENSG00000116213	WRAP73	1:3630767-3707610	16.8751	14.3572	0.0141939
ENSG00000142694	EVA1B	1:36322031-36324154	11.3302	9.396	0.0183932
ENSG00000116883	AL591845.1	1:36323734-36329221	0.49464	0	0.00102268
ENSG00000286379	AL591845.2	1:36329630-36335406	0.004499	0	0.554484
ENSG00000196182	STK40	1:36339624-36385896	10.4289	7.94388	0.00376238
ENSG00000181817	LSM10	1:36391238-36397908	30.7292	30.5046	0.778605
ENSG00000116885	OSCP1	1:36415827-36450451	9.15428	8.00751	0.0790493
ENSG00000116898	MRPS15	1:36455718-36464384	31.0486	31.5049	0.602797
ENSG00000119535	CSF3R	1:36466043-36483278	0.12223	0.101181	0.677314
ENSG00000078900	TP73	1:3652516-3736201	1.30963	0.816281	0.0434439
ENSG00000237094	AL732372.2	1:365389-523763	0.438956	0.749966	0.0728876
ENSG00000163873	GRIK3	1:36795527-37034515	0.013092	0.037702	0.379592
ENSG00000233621	LINC01137	1:37350934-37474411	0.312024	0.088523	0.0375642
ENSG00000227372	TP73-AS1	1:3735511-3747373	7.90109	4.49754	5.86877e-05
[truncated: 21,387 more rows]

## Sheet: Alu_NC_lncRNA_gene
gene_id	gene_name	gene_locus	NC_FPKM	Alu_FPKM	P.value
[truncated: 23,597 more rows]

[truncated: 4 more sheets: L1_NC_mRNA_transcript, Alu_NC_mRNA_transcript, L1_NC_lncRNA_transcript, Alu_NC_lncRNA_transcript]
