# Supplementary material for: Global chromosome rearrangement induced by CRISPR-Cas9 reshapes the genome and transcriptome of human cells
Source: Nucleic Acids Res. 2022 Mar 4;50(6):3456–74. doi: 10.1093/nar/gkac153 (PMC8989517; doi:10.1093/nar/gkac153)
Supplement: gkac153_Supplemental_Files [file gkac153_supplemental_files.zip › TableS5.xlsx]

## Sheet: L1_vs_NC.A3SS.significant
ID	GeneID	geneSymbol	chr	strand	longExonStart_0base	longExonEnd	shortES	shortEE	flankingES	flankingEE	ID	IC_SAMPLE_1	SC_SAMPLE_1	IC_SAMPLE_2	SC_SAMPLE_2	IncFormLen	SkipFormLen	PValue	FDR	IncLevel1	IncLevel2	IncLevelDifference
1300	ENSG00000234741	GAS5	1	-	173864256	173865282	173864256	173864304	173865470	173865547	1300	11654	128	7701	0	1127	149	0	0	0.923	1	-0.077
1301	ENSG00000234741	GAS5	1	-	173864256	173864704	173864256	173864304	173865470	173865547	1301	2975	128	1828	0	549	149	0	0	0.863	1	-0.137
2107	ENSG00000215021	PHB2	12	-	6968410	6968595	6968410	6968587	6970195	6970280	2107	198	45	115	154	157	149	0	0	0.807	0.415	0.392
2109	ENSG00000215021	PHB2	12	-	6968410	6968708	6968410	6968587	6970195	6970280	2109	259	45	165	154	270	149	0	0	0.761	0.372	0.389
3687	ENSG00000163584	RPL22L1	3	-	170868012	170868201	170868012	170868134	170868297	170868390	3687	980	1922	419	2159	216	149	0	0	0.26	0.118	0.142
5166	ENSG00000188092	GPR89B	1	+	147968357	147968963	147968874	147968963	147966553	147966663	5166	40	72	95	12	666	149	3.33067e-16	2.59792e-13	0.111	0.639	-0.528
7051	ENSG00000123562	MORF4L2	X	-	103678498	103678651	103678498	103678620	103684680	103684729	7051	288	0	244	46	180	149	5.92859e-14	3.96369e-11	1	0.814	0.186
4197	ENSG00000117262	GPR89A	1	+	145623592	145623714	145623612	145623714	145623053	145623160	4197	55	90	1	96	169	149	1.95732e-13	1.14503e-10	0.35	0.009	0.341
8401	ENSG00000255717	SNHG1	11	-	62854518	62854938	62854518	62854551	62855132	62855216	8401	6281	232	3885	295	536	149	6.50147e-13	3.38076e-10	0.883	0.785	0.098
7049	ENSG00000123562	MORF4L2	X	-	103678498	103678620	103678498	103678600	103684680	103684729	7049	6	192	47	128	169	149	5.66023e-11	2.64899e-08	0.027	0.245	-0.218
8395	ENSG00000255717	SNHG1	11	-	62852810	62852993	62852810	62852839	62853074	62853115	8395	1389	1801	794	1558	303	149	1.44468e-10	6.14648e-08	0.275	0.2	0.075
2089	ENSG00000143416	SELENBP1	1	-	151365767	151366453	151365767	151365846	151366721	151366904	2089	463	40	355	0	756	149	3.85367e-10	1.50293e-07	0.695	1	-0.305
1355	ENSG00000261740	BOLA2-SMG1P6	16	-	29446801	29447026	29446801	29446922	29454015	29454113	1355	89	0	57	26	253	149	5.82164e-10	2.09579e-07	1	0.564	0.436
8571	ENSG00000175061	SNHG29	17	+	16439580	16440253	16440184	16440253	16439326	16439414	8571	7629	850	5742	912	753	149	7.20722e-10	2.40927e-07	0.64	0.555	0.085
7683	ENSG00000070087	PFN2	3	-	149964903	149966586	149964903	149966264	149968357	149968550	7683	638	1381	992	1370	471	149	3.31458e-09	1.03415e-06	0.128	0.186	-0.058
10393	ENSG00000173715	C11orf80	11	+	66803994	66804190	66803997	66804190	66801030	66801102	10393	51	0	36	27	152	149	4.29675e-09	1.2568e-06	1	0.567	0.433
8856	ENSG00000113282	CLINT1	5	-	157789362	157789567	157789362	157789513	157791702	157791995	8856	95	92	146	37	203	149	1.12672e-08	3.10179e-06	0.431	0.743	-0.312
9972	ENSG00000075624	ACTB	7	-	5529534	5529733	5529534	5529663	5530523	5530601	9972	242	718	119	731	219	149	9.88074e-08	2.56899e-05	0.187	0.1	0.087
7395	ENSG00000129197	RPAIN	17	+	5425970	5426299	5426235	5426299	5422768	5422829	7395	235	122	404	91	414	149	6.91393e-07	0.000170301	0.409	0.615	-0.206
3965	ENSG00000161513	FDXR	17	-	74864147	74864347	74864147	74864345	74864823	74864931	3965	1	10	17	0	151	149	7.66422e-07	0.000179343	0.09	1	-0.91
4858	ENSG00000160957	RECQL4	8	-	144515987	144516764	144515987	144516413	144517049	144517190	4858	1054	27	1043	0	500	149	1.21125e-06	0.000257665	0.921	1	-0.079
9858	ENSG00000148334	PTGES2	9	-	128122361	128122646	128122361	128122479	128122933	128123134	9858	17	584	59	419	316	149	1.17691e-06	0.000257665	0.014	0.062	-0.048
7727	ENSG00000232940	HCG25	6	+	33250608	33250711	33250615	33250711	33249789	33249889	7727	2	13	13	0	156	149	2.43773e-06	0.000496024	0.128	1	-0.872
4727	ENSG00000198677	TTC37	5	-	95506933	95507011	95506933	95506992	95509593	95509687	4727	284	33	538	11	168	149	2.54991e-06	0.000497232	0.884	0.977	-0.093
9826	ENSG00000136010	ALDH1L2	12	-	105049907	105050707	105049907	105050058	105052089	105052217	9826	49	10	20	31	798	149	3.67371e-06	0.000687718	0.478	0.108	0.37
5195	ENSG00000130305	NSUN5	7	-	73304229	73304408	73304229	73304404	73304746	73304862	5195	242	6	235	38	153	149	5.06446e-06	0.000911603	0.975	0.858	0.117
1965	ENSG00000160753	RUSC1	1	+	155326609	155327132	155326897	155327132	155325863	155325910	1965	535	83	689	42	437	149	5.32514e-06	0.000923024	0.687	0.848	-0.161
833	ENSG00000102710	SUPT20H	13	-	37022010	37023044	37022010	37022317	37024034	37024193	833	120	13	189	0	876	149	6.23259e-06	0.00104173	0.611	1	-0.389
4770	ENSG00000058673	ZC3H11A	1	+	203802651	203803016	203802956	203803016	203801574	203801628	4770	508	100	549	45	454	149	6.92323e-06	0.00111727	0.625	0.8	-0.175
1964	ENSG00000160753	RUSC1	1	+	155326579	155327132	155326897	155327132	155325863	155325910	1964	801	83	1012	42	467	149	8.37837e-06	0.00130703	0.755	0.885	-0.13
894	ENSG00000103365	GGA2	16	-	23493359	23493587	23493359	23493458	23494302	23494378	894	41	218	79	150	278	149	1.02906e-05	0.00155355	0.092	0.22	-0.128
3899	ENSG00000148143	ZNF462	9	+	106932262	106932549	106932445	106932549	106930524	106930689	3899	2	25	19	11	332	149	1.11264e-05	0.00162724	0.035	0.437	-0.402
2503	ENSG00000205352	PRR13	12	+	53443390	53443773	53443540	53443773	53442694	53442733	2503	63	21	68	1	299	149	1.25848e-05	0.00178475	0.599	0.971	-0.372
2865	ENSG00000178761	FAM219B	15	-	74904981	74905059	74904981	74905039	74905153	74905231	2865	19	11	42	0	169	149	1.50884e-05	0.00207688	0.604	1	-0.396
2115	ENSG00000101298	SNPH	20	+	1295775	1296421	1296324	1296421	1266653	1266760	2115	25	5	3	14	698	149	1.62123e-05	0.00210227	0.516	0.044	0.472
8278	ENSG00000170471	RALGAPB	20	+	38535073	38535207	38535085	38535207	38532729	38532859	8278	112	29	101	80	161	149	1.5997e-05	0.00210227	0.781	0.539	0.242
9054	ENSG00000154144	TBRG1	11	+	124626812	124627050	124626903	124627050	124625670	124625903	9054	36	3	39	34	240	149	1.66205e-05	0.00210227	0.882	0.416	0.466
1981	ENSG00000095906	NUBP2	16	+	1786536	1787831	1787676	1787831	1782931	1783036	1981	329	15	359	0	1289	149	1.71296e-05	0.00210965	0.717	1	-0.283
6688	ENSG00000145687	SSBP2	5	-	81466973	81467065	81466973	81467041	81473699	81473770	6688	23	84	5	141	173	149	1.99981e-05	0.00239978	0.191	0.03	0.161
9647	ENSG00000100425	BRD1	22	-	49787389	49787887	49787389	49787494	49794033	49794294	9647	34	3	13	17	542	149	2.06635e-05	0.00241763	0.757	0.174	0.583
2510	ENSG00000205352	PRR13	12	+	53443486	53443773	53443540	53443773	53442694	53442733	2510	47	21	49	1	203	149	2.57838e-05	0.00294312	0.622	0.973	-0.351
3072	ENSG00000174233	ADCY6	12	-	48773468	48774098	48773468	48773647	48774401	48774518	3072	44	10	87	0	600	149	3.24083e-05	0.00361121	0.522	1	-0.478
3730	ENSG00000205133	TRIQK	8	-	92916928	92917010	92916928	92917007	92921502	92921660	3730	16	17	19	0	152	149	4.00722e-05	0.00436134	0.48	1	-0.52
672	ENSG00000170004	CHD3	17	+	7907890	7908019	7907893	7908019	7907352	7907488	672	6	3	0	26	152	149	4.48159e-05	0.00476679	0.662	0	0.662
7215	ENSG00000028203	VEZT	12	+	95299093	95301172	95300164	95301172	95296050	95296258	7215	228	191	211	337	1220	149	6.05034e-05	0.00629236	0.127	0.071	0.056
31	ENSG00000115163	CENPA	2	+	26792501	26792833	26792755	26792833	26792130	26792240	31	39	292	5	307	403	149	6.42193e-05	0.00653361	0.047	0.006	0.041
1863	ENSG00000005801	ZNF195	11	-	3361742	3368855	3361742	3361889	3370974	3371070	1863	511	35	724	14	7115	149	6.56382e-05	0.00653588	0.234	0.52	-0.286

## Sheet: L1_vs_NC.A5SS.significant
ID	GeneID	geneSymbol	chr	strand	longExonStart_0base	longExonEnd	shortES	shortEE	flankingES	flankingEE	ID	IC_SAMPLE_1	SC_SAMPLE_1	IC_SAMPLE_2	SC_SAMPLE_2	IncFormLen	SkipFormLen	PValue	FDR	IncLevel1	IncLevel2	IncLevelDifference
928	ENSG00000234741	GAS5	1	-	173865228	173865547	173865470	173865547	173864256	173864304	928	928	128	545	0	391	149	0	0	0.734	1	-0.266
929	ENSG00000234741	GAS5	1	-	173865228	173865547	173865509	173865547	173864256	173864304	929	1761	0	1118	47	430	149	3.66374e-15	5.77954e-12	1	0.892	0.108
927	ENSG00000234741	GAS5	1	-	173865470	173865547	173865509	173865547	173864256	173864304	927	945	0	573	47	188	149	2.35367e-14	2.47528e-11	1	0.906	0.094
5717	ENSG00000127586	CHTF18	16	+	788623	788775	788623	788756	788930	789125	5717	392	0	322	44	168	149	5.85199e-13	4.61575e-10	1	0.866	0.134
5170	ENSG00000170791	CHCHD7	8	+	56212761	56212909	56212761	56212889	56214597	56214667	5170	67	0	32	29	169	149	5.53046e-12	3.48972e-09	1	0.493	0.507
914	ENSG00000173402	DAG1	3	+	49470131	49470573	49470131	49470433	49510418	49510819	914	4	86	9	0	289	149	1.19851e-09	6.30216e-07	0.023	1	-0.977
1950	ENSG00000124508	BTN2A2	6	+	26383125	26383299	26383125	26383181	26383791	26383915	1950	55	0	60	38	267	149	1.56185e-09	7.03947e-07	1	0.468	0.532
6007	ENSG00000085662	AKR1B1	7	-	134447460	134448061	134447979	134448061	134447297	134447381	6007	138	1326	337	1323	668	149	4.82672e-09	1.72936e-06	0.023	0.054	-0.031
930	ENSG00000234741	GAS5	1	-	173864483	173864704	173864674	173864704	173864256	173864304	930	7981	197	5455	271	340	149	4.9332e-09	1.72936e-06	0.947	0.898	0.049
6667	ENSG00000168522	FNTA	8	+	43077215	43080441	43077215	43077364	43083117	43083180	6667	735	421	1086	337	3226	149	8.65148e-09	2.72954e-06	0.075	0.13	-0.055
4409	ENSG00000148187	MRRF	9	+	122285168	122285946	122285168	122285287	122286038	122286166	4409	589	72	773	25	808	149	1.01042e-08	2.89808e-06	0.601	0.851	-0.25
6425	ENSG00000137693	YAP1	11	+	102205892	102206086	102205892	102206074	102209516	102209564	6425	1	61	7	0	161	149	1.4005e-08	3.68214e-06	0.015	1	-0.985
5441	ENSG00000197062	ZSCAN26	6	+	28271853	28272339	28271853	28271934	28272669	28272787	5441	151	22	202	0	554	149	2.09501e-08	5.08444e-06	0.649	1	-0.351
5440	ENSG00000197062	ZSCAN26	6	+	28271853	28272336	28271853	28271934	28272669	28272787	5440	121	22	160	0	551	149	2.64608e-08	5.56559e-06	0.598	1	-0.402
6621	ENSG00000013374	NUB1	7	+	151374096	151374243	151374096	151374201	151375847	151375943	6621	28	210	0	290	191	149	2.5499e-08	5.56559e-06	0.094	0	0.094
4737	ENSG00000285437	POLR2J3	7	-	102572442	102572583	102572471	102572583	102569834	102569924	4737	11	1	1	25	178	149	1.23736e-07	2.31937e-05	0.902	0.032	0.87
5017	ENSG00000067955	CBFB	16	+	67082212	67082339	67082212	67082308	67098709	67101058	5017	36	56	5	80	180	149	1.24974e-07	2.31937e-05	0.347	0.049	0.298
1964	ENSG00000162300	ZFPL1	11	+	65085114	65085314	65085114	65085226	65086414	65086608	1964	9	1	0	21	237	149	4.63659e-07	8.12692e-05	0.85	0	0.85
5612	ENSG00000166169	POLL	10	-	101587821	101588232	101588203	101588232	101587245	101587406	5612	10	13	32	0	531	149	7.45609e-07	0.00012381	0.178	1	-0.822
428	ENSG00000182899	RPL35A	3	+	197950189	197950299	197950189	197950221	197950935	197950978	428	61	555	72	236	227	149	1.88309e-06	0.000297057	0.067	0.167	-0.1
1812	ENSG00000161010	MRNIP	5	-	179853196	179853437	179853377	179853437	179847977	179848066	1812	20	1	34	52	330	149	2.08366e-06	0.000313045	0.9	0.228	0.672
6200	ENSG00000167280	ENGASE	17	+	79081897	79082877	79081897	79082063	79083019	79083123	6200	73	23	110	3	963	149	2.9201e-06	0.000418769	0.329	0.85	-0.521
4820	ENSG00000271147	ARMCX5-GPRASP2	X	+	102599705	102599859	102599705	102599847	102601463	102601509	4820	19	45	2	81	161	149	3.7924e-06	0.000520219	0.281	0.022	0.259
1647	ENSG00000102225	CDK16	X	+	47222260	47222380	47222260	47222342	47223551	47223759	1647	25	11	4	25	187	149	7.52264e-06	0.000988914	0.644	0.113	0.531
1993	ENSG00000139624	CERS5	12	-	50134399	50134702	50134545	50134702	50129798	50130694	1993	14	22	0	39	295	149	8.30039e-06	0.00104751	0.243	0	0.243
2602	ENSG00000104859	CLASRP	19	+	45057749	45057898	45057749	45057882	45059267	45059364	2602	117	6	98	33	165	149	8.74672e-06	0.00106138	0.946	0.728	0.218
1789	ENSG00000174891	RSRC1	3	+	158110088	158110223	158110088	158110211	158122102	158122298	1789	32	5	24	34	161	149	1.21377e-05	0.00132049	0.856	0.395	0.461
5050	ENSG00000108384	RAD51C	17	+	58692601	58693650	58692601	58692788	58694930	58695189	5050	254	235	264	459	1011	149	1.2048e-05	0.00132049	0.137	0.078	0.059
6143	ENSG00000108788	MLX	17	+	42567071	42567328	42567071	42567166	42567618	42567655	6143	10	89	23	30	311	149	1.21201e-05	0.00132049	0.051	0.269	-0.218
5653	ENSG00000160867	FGFR4	5	+	177086904	177087033	177086904	177087018	177089549	177089693	5653	61	17	66	0	164	149	1.26887e-05	0.00133443	0.765	1	-0.235
4250	ENSG00000125676	THOC2	X	-	123620374	123620965	123620906	123620965	123619400	123619436	4250	183	7	164	34	681	149	1.53674e-05	0.0015213	0.851	0.513	0.338
6130	ENSG00000145979	TBC1D7	6	-	13328295	13328531	13328315	13328531	13326786	13326906	6130	7	16	14	0	169	149	1.543e-05	0.0015213	0.278	1	-0.722
80	ENSG00000130175	PRKCSH	19	+	11447438	11447618	11447438	11447597	11447692	11447789	80	21	17	0	18	170	149	1.62464e-05	0.00155325	0.52	0	0.52
2279	ENSG00000100519	PSMC6	14	+	52707201	52707529	52707201	52707304	52708308	52708388	2279	58	50	35	101	374	149	2.40711e-05	0.00217731	0.316	0.121	0.195
2384	ENSG00000179364	PACS2	14	+	105381913	105382058	105381913	105382046	105382476	105382581	2384	0	39	14	28	161	149	2.4154e-05	0.00217731	0	0.316	-0.316
1837	ENSG00000171469	ZNF561	19	-	9620915	9621231	9621161	9621231	9619431	9619582	1837	33	1	28	20	395	149	3.3446e-05	0.00293117	0.926	0.346	0.58
938	ENSG00000116580	GON4L	1	-	155774962	155775173	155775001	155775173	155773065	155773210	938	0	92	18	97	188	149	3.50486e-05	0.00298861	0	0.128	-0.128
2202	ENSG00000157184	CPT2	1	+	53210014	53211319	53210014	53211250	53213263	53214178	2202	158	0	166	17	218	149	4.26091e-05	0.00353768	1	0.87	0.13
6488	ENSG00000196781	TLE1	9	-	81652183	81652288	81652213	81652288	81634096	81634301	6488	13	247	37	173	179	149	5.84687e-05	0.00472997	0.042	0.151	-0.109
3748	ENSG00000136261	BZW2	7	+	16646133	16646304	16646133	16646288	16665436	16665501	3748	0	131	10	58	165	149	6.32896e-05	0.00499197	0	0.135	-0.135
4420	ENSG00000062524	LTK	15	-	41507513	41507657	41507561	41507657	41507094	41507290	4420	6	0	0	11	197	149	6.65526e-05	0.00512131	1	0	1
2340	ENSG00000126709	IFI6	1	-	27669232	27669346	27669244	27669346	27668457	27668535	2340	1	260	31	414	161	149	9.2416e-05	0.0069422	0.004	0.065	-0.061
5941	ENSG00000143774	GUK1	1	+	228141123	228141507	228141123	228141288	228145510	228145624	5941	107	181	56	216	368	149	9.85366e-05	0.00722983	0.193	0.095	0.098
416	ENSG00000132323	ILKAP	2	-	238194781	238194870	238194804	238194870	238194274	238194331	416	19	145	58	142	172	149	0.000107661	0.0077198	0.102	0.261	-0.159
2828	ENSG00000088247	KHSRP	19	-	6415533	6415734	6415608	6415734	6415379	6415457	2828	482	10	484	41	224	149	0.000117029	0.00802668	0.97	0.887	0.083
3128	ENSG00000133943	DGLUCY	14	+	91173288	91173439	91173288	91173403	91175933	91176056	3128	21	0	8	9	185	149	0.000114948	0.00802668	1	0.417	0.583
84	ENSG00000163660	CCNL1	3	-	157149679	157149977	157149835	157149977	157149484	157149596	84	210	332	145	403	305	149	0.000127772	0.00857706	0.236	0.149	0.087
4343	ENSG00000174365	SNHG11	20	+	38446696	38448093	38446696	38447623	38448661	38448730	4343	49	41	20	63	619	149	0.000130877	0.00860242	0.223	0.071	0.152
285	ENSG00000128581	IFT22	7	-	101318123	101319032	101318955	101319032	101316339	101316542	285	177	17	257	3	981	149	0.000138036	0.00888784	0.613	0.929	-0.316

## Sheet: L1_vs_NC.MXE.significant
ID	GeneID	geneSymbol	chr	strand	1stExonStart_0base	1stExonEnd	2ndExonStart_0base	2ndExonEnd	upstreamES	upstreamEE	downstreamES	downstreamEE	ID	IC_SAMPLE_1	SC_SAMPLE_1	IC_SAMPLE_2	SC_SAMPLE_2	IncFormLen	SkipFormLen	PValue	FDR	IncLevel1	IncLevel2	IncLevelDifference
3775	ENSG00000187735	TCEA1	8	-	53988113	53988259	53993667	53993755	53986968	53987025	53999944	54000050	3775	475	684	84	622	237	295	0	0	0.464	0.144	0.32
3777	ENSG00000187735	TCEA1	8	-	53993667	53993755	53999944	54000050	53988113	53988259	54010429	54010492	3777	757	471	0	369	255	237	0	0	0.599	0	0.599
3926	ENSG00000089157	RPLP0	12	-	120198553	120198739	120198853	120199000	120197321	120197462	120199117	120199205	3926	36239	59200	20164	37933	296	335	0	0	0.409	0.376	0.033
1047	ENSG00000234741	GAS5	1	-	173865470	173865547	173865856	173865894	173864256	173864304	173866176	173866206	1047	259	84	181	0	187	226	1.11022e-16	1.58706e-13	0.788	1	-0.212
1038	ENSG00000234741	GAS5	1	-	173865228	173865282	173865470	173865547	173864256	173864304	173866527	173866567	1038	80	0	1	15	226	203	3.33067e-16	3.80895e-13	1	0.056	0.944
1688	ENSG00000174501	ANKRD36C	2	-	95958756	95958785	95960638	95960667	95958590	95958663	95962351	95962424	1688	106	2	0	11	178	178	2.27818e-13	2.1711e-10	0.981	0	0.981
6924	ENSG00000077782	FGFR1	8	-	38429681	38429948	38457355	38457534	38428351	38428435	38467980	38468834	6924	403	88	275	180	328	416	1.97875e-12	1.61636e-09	0.853	0.66	0.193
6516	ENSG00000223546	LINC00630	X	+	102816991	102817082	102825992	102826169	102769217	102769341	102826968	102827144	6516	2	107	37	57	240	326	2.30216e-12	1.64547e-09	0.025	0.469	-0.444
5048	ENSG00000168028	RPSA	3	+	39408605	39408724	39410753	39410999	39407602	39407786	39411648	39411777	5048	28912	81936	14436	46244	268	395	3.89437e-11	2.47423e-08	0.342	0.315	0.027
1687	ENSG00000174501	ANKRD36C	2	-	95958590	95958663	95960472	95960545	95956785	95956816	95960638	95960667	1687	0	71	9	2	222	222	3.38785e-10	1.93717e-07	0	0.818	-0.818
6289	ENSG00000197586	ENTPD6	20	+	25218549	25218614	25221231	25221333	25217501	25217581	25222837	25222978	6289	98	48	62	125	214	251	1.87095e-09	9.72552e-07	0.705	0.368	0.337
7897	ENSG00000259316	AC087632.1	15	-	64365973	64366075	64376742	64376905	64300318	64300723	64380957	64381038	7897	1183	425	829	154	312	251	2.29493e-09	1.09353e-06	0.691	0.812	-0.121
6871	ENSG00000170142	UBE2E1	3	+	23811459	23811510	23887566	23887699	23807236	23807421	23890508	23891316	6871	390	314	288	99	200	282	3.1706e-09	1.39458e-06	0.637	0.804	-0.167
1665	ENSG00000215021	PHB2	12	-	6968410	6968708	6969497	6969577	6967891	6968021	6970195	6970280	1665	1156	3794	773	3582	229	447	6.42117e-09	2.52905e-06	0.373	0.296	0.077
5046	ENSG00000168028	RPSA	3	+	39407620	39407786	39408605	39408724	39406719	39406764	39410753	39410999	5046	20757	47464	9227	24209	315	268	6.63445e-09	2.52905e-06	0.271	0.245	0.026
3925	ENSG00000089157	RPLP0	12	-	120198553	120198739	120198894	120199000	120197321	120197462	120199117	120199205	3925	22609	59200	12853	37933	255	335	8.42231e-09	3.00992e-06	0.334	0.308	0.026
1664	ENSG00000215021	PHB2	12	-	6968410	6968595	6969497	6969577	6967891	6968021	6970195	6970280	1664	1156	3735	773	3532	229	334	1.00264e-08	3.37242e-06	0.311	0.242	0.069
2833	ENSG00000142541	RPL13A	19	+	49490231	49490297	49490474	49490576	49489849	49489922	49490778	49491228	2833	29419	37416	22708	25966	215	251	2.94352e-08	9.18815e-06	0.479	0.505	-0.026
612	ENSG00000137312	FLOT1	6	-	30741189	30741333	30741613	30741704	30740678	30740798	30741791	30741867	612	433	519	315	662	240	293	3.05308e-08	9.18815e-06	0.505	0.367	0.138
3840	ENSG00000114956	DGUOK	2	+	73946718	73946906	73950584	73950732	73926825	73927052	73957124	73957240	3840	723	120	463	169	337	297	3.66459e-08	1.04771e-05	0.842	0.707	0.135
6475	ENSG00000140988	RPS2	16	-	1962496	1962656	1962735	1962909	1962060	1962270	1963148	1963256	6475	52958	69729	40851	58774	323	309	4.3342e-08	1.18014e-05	0.421	0.399	0.022
1762	ENSG00000114982	KANSL3	2	-	96619358	96619544	96619671	96619762	96613487	96613619	96631311	96631482	1762	55	214	155	221	240	335	6.96e-08	1.80897e-05	0.264	0.495	-0.231
7898	ENSG00000259316	AC087632.1	15	-	64365985	64366075	64376742	64376905	64300318	64300723	64380957	64381038	7898	1183	385	829	146	312	239	8.30731e-08	2.06527e-05	0.702	0.813	-0.111
6700	ENSG00000109685	NSD2	4	+	1892165	1892263	1893729	1893909	1871433	1871542	1900625	1900766	6700	33	37	2	46	247	329	1.32265e-07	3.15121e-05	0.543	0.055	0.488
6203	ENSG00000229807	XIST	X	-	73833237	73833374	73837439	73837503	73831065	73831206	73841381	73842991	6203	2665	682	1925	307	213	286	1.4606e-07	3.34068e-05	0.84	0.894	-0.054
1044	ENSG00000234741	GAS5	1	-	173865856	173866206	173866527	173866796	173865352	173865547	173866990	173867043	1044	1205	3412	604	2408	418	499	2.01771e-07	4.43742e-05	0.297	0.23	0.067
3839	ENSG00000114956	DGUOK	2	+	73946718	73946906	73957124	73957240	73926825	73927052	73958145	73958245	3839	1031	378	635	380	337	265	4.36928e-07	9.25317e-05	0.682	0.568	0.114
6484	ENSG00000196821	ILRUN	6	-	34606554	34606904	34646600	34646798	34587287	34590600	34654624	34654779	6484	155	216	119	364	347	499	5.17497e-07	0.00010568	0.508	0.32	0.188
6663	ENSG00000143158	MPC2	1	-	167919978	167920090	167920546	167920631	167916674	167918359	167924496	167924537	6663	165	222	91	280	234	261	5.49275e-07	0.000108302	0.453	0.266	0.187
3237	ENSG00000276550	HERC2P2	15	+	22516875	22516990	22534067	22534243	22495569	22495672	22537437	22537608	3237	15	274	65	284	264	325	6.62912e-07	0.000126351	0.063	0.22	-0.157
8156	ENSG00000132676	DAP3	1	+	155717005	155717128	155721516	155721618	155709772	155709824	155725381	155725490	8156	853	745	609	795	272	251	8.41848e-07	0.00015528	0.514	0.414	0.1
3943	ENSG00000107036	RIC1	9	+	5753199	5753238	5753535	5753646	5747301	5747505	5754840	5754930	3943	51	14	19	37	188	260	1.21941e-06	0.000217893	0.834	0.415	0.419
6395	ENSG00000109323	MANBA	4	-	102714437	102714561	102722870	102723041	102690595	102690771	102723861	102723967	6395	108	19	134	0	320	273	1.37376e-06	0.000238035	0.829	1	-0.171
6517	ENSG00000223546	LINC00630	X	+	102770351	102770420	102825992	102826169	102769300	102769341	102826968	102827144	6517	26	107	55	57	218	326	2.03176e-06	0.000341693	0.267	0.591	-0.324
2004	ENSG00000228065	LINC01515	10	+	65571424	65571579	65572934	65573056	65570465	65570545	65585484	65585802	2004	12	3	6	42	304	271	2.7878e-06	0.000446935	0.781	0.113	0.668
4488	ENSG00000086848	ALG9	11	-	111853648	111853736	111857601	111857737	111853379	111853485	111860546	111860635	4488	132	52	108	117	285	237	2.89203e-06	0.000446935	0.679	0.434	0.245
4937	ENSG00000180229	HERC2P3	15	-	20466194	20466370	20483402	20483517	20462830	20463001	20505390	20505493	4937	29	2	5	13	264	325	2.88459e-06	0.000446935	0.947	0.321	0.626
2962	ENSG00000156162	DPY19L4	8	+	94734629	94734754	94738368	94738459	94726330	94726441	94739412	94739534	2962	208	92	174	171	274	240	3.55604e-06	0.00052137	0.664	0.471	0.193
7510	ENSG00000143207	COP1	1	-	176116623	176116681	176184632	176184692	176085775	176085890	176206571	176207286	7510	147	126	66	142	209	207	3.47845e-06	0.00052137	0.536	0.315	0.221
1610	ENSG00000197912	SPG7	16	+	89536764	89536948	89540943	89542279	89532462	89532636	89544647	89544772	1610	17	15	12	94	333	1485	3.97263e-06	0.000567887	0.835	0.363	0.472
6650	ENSG00000182087	TMEM259	19	-	1010990	1011095	1011095	1011195	1009652	1010895	1011366	1011499	6650	344	85	424	38	249	254	4.11971e-06	0.000574548	0.805	0.919	-0.114
1042	ENSG00000234741	GAS5	1	-	173865509	173865547	173865856	173865894	173864256	173864304	173866176	173866206	1042	259	2	181	22	187	187	4.89422e-06	0.000654092	0.992	0.892	0.1
1603	ENSG00000158402	CDC25C	5	-	138289500	138289563	138290638	138290740	138287168	138287267	138291969	138292116	1603	30	94	56	46	251	212	4.91885e-06	0.000654092	0.212	0.507	-0.295
7198	ENSG00000069248	NUP133	1	-	229449125	229449190	229450524	229450605	229444913	229445002	229452524	229452643	7198	298	318	243	452	230	214	5.36253e-06	0.000696885	0.466	0.333	0.133
2275	ENSG00000124508	BTN2A2	6	+	26383791	26383915	26388012	26388294	26383100	26383181	26390004	26390211	2275	4	153	29	133	273	431	6.49708e-06	0.000825563	0.04	0.256	-0.216
902	ENSG00000142192	APP	21	-	25897572	25897673	25905023	25905077	25891721	25891868	25911740	25911962	902	197	329	209	628	203	250	6.71099e-06	0.000834205	0.424	0.291	0.133
2110	ENSG00000131373	HACL1	3	-	15589539	15589612	15591599	15591680	15582876	15582989	15596383	15596424	2110	184	1	116	17	230	222	8.54597e-06	0.0010397	0.994	0.868	0.126
7413	ENSG00000145375	SPATA5	4	+	122979231	122979386	123028185	123028395	122947232	122947488	123056386	123056440	7413	207	204	104	211	304	359	9.27506e-06	0.00110489	0.545	0.368	0.177
4121	ENSG00000268043	NBPF12	1	+	146960108	146960318	146962160	146962263	146951347	146951489	146963094	146963309	4121	25	2	7	15	359	252	1.02789e-05	0.00119948	0.898	0.247	0.651
3484	ENSG00000130741	EIF2S3	X	+	24071557	24071727	24073090	24073263	24067963	24068108	24076721	24078810	3484	3151	3425	3035	2703	319	322	1.06769e-05	0.00122101	0.482	0.531	-0.049
5743	ENSG00000179818	PCBP1-AS1	2	-	70018014	70018131	70032132	70032255	69996685	69996888	70051202	70051305	5743	1	22	16	9	272	266	1.12059e-05	0.00125638	0.043	0.635	-0.592
3893	ENSG00000119509	INVS	9	+	100131869	100131954	100214924	100215040	100126382	100126549	100215400	100215488	3893	11	0	5	18	234	265	1.2616e-05	0.00138727	1	0.239	0.761
154	ENSG00000107669	ATE1	10	-	121898840	121898969	121899865	121899994	121870005	121870038	121902390	121902620	154	308	92	264	161	278	278	1.43429e-05	0.00154741	0.77	0.621	0.149
1435	ENSG00000058804	NDC1	1	-	53827998	53828173	53832489	53832591	53825797	53825936	53835499	53835620	1435	514	733	642	621	251	324	1.4783e-05	0.00156536	0.475	0.572	-0.097
529	ENSG00000111711	GOLT1B	12	+	21507116	21507151	21507943	21508109	21506884	21506976	21508382	21508561	529	9	10	3	73	184	315	1.68285e-05	0.00174955	0.606	0.066	0.54
2279	ENSG00000111554	MDM1	12	-	68325440	68325575	68326656	68327021	68325172	68325247	68331106	68331221	2279	181	0	204	19	514	284	1.82375e-05	0.00186218	1	0.856	0.144
2478	ENSG00000029363	BCLAF1	6	-	136275531	136275701	136277864	136278770	136273081	136273187	136279762	136279866	2478	1594	318	1491	438	1055	319	2.2099e-05	0.00221688	0.602	0.507	0.095
7511	ENSG00000143207	COP1	1	-	176135009	176135086	176184632	176184692	176116623	176116681	176206571	176206691	7511	150	128	66	131	209	226	2.53174e-05	0.00249595	0.559	0.353	0.206
2151	ENSG00000160201	U2AF1	21	-	43100452	43100519	43101365	43101432	43095693	43095743	43104314	43104402	2151	0	10	57	26	216	216	2.75807e-05	0.00264972	0	0.687	-0.687
5992	ENSG00000067955	CBFB	16	+	67066681	67066798	67082212	67082339	67036638	67036755	67098709	67101035	5992	107	25	137	4	266	276	2.7804e-05	0.00264972	0.816	0.973	-0.157
6330	ENSG00000267374	MIR924HG	18	-	39388428	39388527	39535457	39535615	39327765	39327951	39751328	39751360	6330	49	11	127	1	307	248	2.90794e-05	0.00272583	0.783	0.99	-0.207
3788	ENSG00000106829	TLE4	9	+	79612655	79612718	79627373	79627448	79576132	79576177	79649819	79649858	3788	56	0	88	23	212	224	3.58046e-05	0.00330211	1	0.802	0.198
4112	ENSG00000075856	SART3	12	-	108543027	108543152	108544426	108544532	108538933	108539089	108545138	108545323	4112	27	31	8	57	255	274	4.0673e-05	0.00369156	0.483	0.131	0.352
466	ENSG00000138101	DTNB	2	-	25451547	25451635	25455404	25455494	25433909	25433995	25482795	25482873	466	27	89	55	54	239	237	4.43785e-05	0.0038448	0.231	0.502	-0.271
6221	ENSG00000196912	ANKRD36B	2	-	97560831	97560860	97576378	97576446	97558965	97558994	97578905	97579043	6221	29	8	5	17	217	178	4.40678e-05	0.0038448	0.748	0.194	0.554
925	ENSG00000129351	ILF3	19	+	10682536	10682704	10683124	10683262	10681992	10682192	10683365	10683542	925	1415	372	1498	257	317	287	4.39725e-05	0.0038448	0.775	0.841	-0.066
8188	ENSG00000149100	EIF3M	11	+	32587011	32587144	32593865	32595013	32583831	32583929	32595965	32596047	8188	516	1856	309	1594	282	1297	5.04618e-05	0.00430658	0.561	0.471	0.09
5233	ENSG00000172671	ZFAND4	10	-	45651965	45652033	45663541	45663842	45648474	45648534	45672271	45672762	5233	79	0	95	17	450	217	5.51584e-05	0.00463818	1	0.729	0.271
6651	ENSG00000285756	BX890604.2	X	-	3818656	3818703	3822072	3822285	3818441	3818500	3822373	3822580	6651	0	12	14	6	362	196	6.01126e-05	0.00491034	0	0.558	-0.558
7356	ENSG00000135926	TMBIM1	2	-	218278514	218278565	218279037	218279091	218277934	218277974	218279288	218279353	7356	134	5	63	18	203	200	5.98232e-05	0.00491034	0.964	0.775	0.189
2452	ENSG00000174233	ADCY6	12	-	48773939	48774098	48774401	48774518	48773468	48773647	48775302	48775450	2452	11	50	0	82	266	308	6.14131e-05	0.00494592	0.203	0	0.203
5301	ENSG00000171988	JMJD1C	10	-	63186214	63186383	63189167	63189446	63185562	63185653	63190893	63191108	5301	215	86	331	59	428	318	6.25018e-05	0.00496368	0.65	0.807	-0.157
112	ENSG00000197822	OCLN	5	+	69509140	69509819	69513947	69514109	69504176	69504294	69534693	69534839	112	495	84	574	180	828	311	6.36457e-05	0.00498529	0.689	0.545	0.144
3580	ENSG00000186998	EMID1	22	+	29254202	29254287	29255270	29255361	29243444	29243489	29258816	29259597	3580	80	17	51	42	234	240	6.87742e-05	0.00524334	0.828	0.555	0.273
8029	ENSG00000138400	MDH1B	2	-	206750933	206751075	206755008	206755505	206749019	206749183	206756897	206757040	8029	11	25	18	3	646	291	6.82278e-05	0.00524334	0.165	0.73	-0.565
235	ENSG00000126246	IGFLR1	19	-	35739709	35740088	35740379	35740564	35739253	35739626	35741023	35741223	235	20	20	5	42	334	528	7.42983e-05	0.00558997	0.613	0.158	0.455
3016	ENSG00000205133	TRIQK	8	-	92921502	92921660	92954405	92954564	92916928	92917007	92966006	92966144	3016	105	19	104	1	308	307	8.44616e-05	0.0062721	0.846	0.99	-0.144
716	ENSG00000249859	PVT1	8	+	128009589	128009718	128070159	128070272	127989161	127989291	128096517	128096654	716	5	4	0	37	278	262	8.70849e-05	0.00638399	0.541	0	0.541
2252	ENSG00000184575	XPOT	12	+	64439243	64439315	64445074	64445131	64435626	64435674	64448104	64451125	2252	568	305	642	218	221	206	9.19937e-05	0.00665848	0.634	0.733	-0.099
2817	ENSG00000132305	IMMT	2	-	86153559	86153574	86158591	86158721	86151296	86151520	86159535	86159671	2817	403	0	477	21	279	164	9.40773e-05	0.00672417	1	0.93	0.07
2003	ENSG00000228065	LINC01515	10	+	65571424	65571579	65572934	65573056	65570535	65570759	65585484	65585567	2003	32	4	48	43	304	271	0.000103419	0.0069068	0.877	0.499	0.378
3382	ENSG00000111596	AC092881.1	12	+	70294236	70294294	70301704	70301865	70278131	70278274	70310894	70311017	3382	1	12	9	1	207	310	0.00010077	0.0069068	0.111	0.931	-0.82
3453	ENSG00000204120	GIGYF2	2	+	232731121	232731258	232734416	232734486	232703423	232703489	232735154	232735238	3453	8	0	4	17	286	219	9.93389e-05	0.0069068	1	0.153	0.847
4668	ENSG00000115459	ELMOD3	2	+	85377343	85377474	85387097	85387225	85371085	85371209	85389750	85389827	4668	41	12	54	0	280	277	0.00010388	0.0069068	0.772	1	-0.228
6476	ENSG00000140988	RPS2	16	-	1962496	1962656	1962735	1962909	1962078	1962265	1963148	1963256	6476	52996	7421	40841	6680	323	309	0.000103022	0.0069068	0.872	0.854	0.018
7287	ENSG00000280987	MATR3	5	+	139307238	139308327	139314674	139314736	139279050	139279129	139315696	139315738	7287	7745	494	7646	650	1238	211	9.82839e-05	0.0069068	0.728	0.667	0.061
2352	ENSG00000164114	MAP9	4	-	155355715	155355884	155357448	155357519	155355070	155355160	155360167	155360415	2352	30	8	29	44	220	318	0.000109513	0.00719763	0.844	0.488	0.356
3443	ENSG00000204120	GIGYF2	2	+	232731121	232731234	232734416	232734486	232703423	232703489	232735154	232735238	3443	15	0	14	17	262	219	0.000115298	0.00740756	1	0.408	0.592
6204	ENSG00000229807	XIST	X	-	73833237	73833374	73837439	73837503	73829067	73829231	73841381	73842991	6204	2633	305	1920	124	213	286	0.000114934	0.00740756	0.921	0.954	-0.033
3378	ENSG00000111596	AC092881.1	12	+	70294070	70294294	70301704	70301865	70278131	70278274	70310894	70311017	3378	19	12	38	1	373	310	0.000127201	0.0080815	0.568	0.969	-0.401
4193	ENSG00000121067	SPOP	17	-	49636758	49636809	49668026	49668078	49622732	49622876	49675894	49676016	4193	15	1	15	24	201	200	0.000133298	0.00837578	0.937	0.383	0.554
2827	ENSG00000140650	PMM2	16	+	8804766	8804843	8806315	8806407	8801798	8801910	8811637	8811713	2827	41	2	30	18	226	241	0.000137429	0.0085415	0.956	0.64	0.316

## Sheet: L1_vs_NC.RI.significant
ID	GeneID	geneSymbol	chr	strand	riExonStart_0base	riExonEnd	upstreamES	upstreamEE	downstreamES	downstreamEE	ID	IC_SAMPLE_1	SC_SAMPLE_1	IC_SAMPLE_2	SC_SAMPLE_2	IncFormLen	SkipFormLen	PValue	FDR	IncLevel1	IncLevel2	IncLevelDifference
496	ENSG00000128272	ATF4	22	+	39520563	39521671	39520563	39520751	39521353	39521671	496	3120	1991	2317	2532	751	149	0	0	0.237	0.154	0.083
5563	ENSG00000255717	SNHG1	11	-	62852810	62853590	62852810	62853115	62853551	62853590	5563	3689	1780	1976	1482	585	149	0	0	0.345	0.254	0.091
5576	ENSG00000255717	SNHG1	11	-	62854518	62855216	62854518	62854551	62855132	62855216	5576	9097	232	4942	295	730	149	0	0	0.889	0.774	0.115
5577	ENSG00000255717	SNHG1	11	-	62854887	62855216	62854887	62854938	62855132	62855216	5577	4421	1366	2391	1185	343	149	0	0	0.584	0.467	0.117
5663	ENSG00000175061	SNHG29	17	+	16439580	16440253	16439580	16439703	16440184	16440253	5663	9567	1175	7227	1538	630	149	0	0	0.658	0.526	0.132
5970	ENSG00000173812	EIF1	17	+	41689777	41690189	41689777	41689941	41690087	41690189	5970	1495	3489	908	3518	295	149	0	0	0.178	0.115	0.063
921	ENSG00000234741	GAS5	1	-	173864256	173864704	173864256	173864304	173864674	173864704	921	3793	197	2344	271	519	149	1.78746e-14	1.05869e-11	0.847	0.713	0.134
5571	ENSG00000255717	SNHG1	11	-	62852810	62855216	62852810	62854551	62854887	62855216	5571	5431	1734	3011	1371	485	149	2.0095e-13	1.04143e-10	0.49	0.403	0.087
5567	ENSG00000255717	SNHG1	11	-	62854017	62854551	62854017	62854064	62854518	62854551	5567	5372	1795	3207	1504	603	149	8.96283e-13	4.12888e-10	0.425	0.345	0.08
6105	ENSG00000085662	AKR1B1	7	-	134447297	134448061	134447297	134447381	134447979	134448061	6105	201	1326	473	1323	747	149	2.24742e-12	9.31782e-10	0.029	0.067	-0.038
5565	ENSG00000255717	SNHG1	11	-	62853800	62854064	62853800	62853833	62854017	62854064	5565	3765	1362	2235	1161	333	149	2.29904e-11	8.66529e-09	0.553	0.463	0.09
5568	ENSG00000255717	SNHG1	11	-	62855132	62855885	62855132	62855216	62855423	62855885	5568	3826	719	2089	617	356	149	3.26442e-11	1.12786e-08	0.69	0.586	0.104
5026	ENSG00000198563	DDX39B	6	-	31532779	31535485	31532779	31532911	31535366	31535485	5026	3017	1878	3366	1409	2604	149	3.6262e-11	1.15648e-08	0.084	0.12	-0.036
3412	ENSG00000100201	DDX17	22	-	38487878	38492115	38487878	38488115	38492055	38492115	3412	19748	1606	28766	1775	4089	149	9.18271e-11	2.71939e-08	0.309	0.371	-0.062
6702	ENSG00000075624	ACTB	7	-	5528280	5529400	5528280	5528719	5529160	5529400	6702	1149	1678	631	1492	590	149	1.35062e-10	3.73312e-08	0.147	0.096	0.051
5592	ENSG00000182087	TMEM259	19	-	1012065	1012573	1012065	1012188	1012462	1012573	5592	325	523	559	469	423	149	2.07324e-10	5.37227e-08	0.18	0.296	-0.116
5572	ENSG00000255717	SNHG1	11	-	62852810	62853115	62852810	62852839	62853074	62853115	5572	3394	1801	2134	1558	384	149	4.00331e-10	9.76338e-08	0.422	0.347	0.075
4801	ENSG00000232956	SNHG15	7	-	44983022	44984046	44983022	44983322	44983821	44984046	4801	855	366	365	303	648	149	7.50845e-10	1.72945e-07	0.349	0.217	0.132
2313	ENSG00000135506	OS9	12	+	57695961	57696373	57695961	57696038	57696274	57696373	2313	91	260	39	439	385	149	1.08553e-09	2.25031e-07	0.119	0.033	0.086
3027	ENSG00000132680	KHDC4	1	-	155913044	155915964	155913044	155914320	155915872	155915964	3027	1012	181	1665	138	1701	149	1.04169e-09	2.25031e-07	0.329	0.514	-0.185
924	ENSG00000234741	GAS5	1	-	173865856	173866206	173865856	173865894	173866176	173866206	924	1684	1358	827	1007	431	149	1.15497e-09	2.28024e-07	0.3	0.221	0.079
5634	ENSG00000249915	PDCD6	5	+	304176	306754	304176	304221	306601	306754	5634	134	246	240	148	2529	149	1.8065e-09	3.40442e-07	0.031	0.087	-0.056
1464	ENSG00000197989	SNHG12	1	-	28580559	28581229	28580559	28580646	28581110	28581229	1464	1066	431	615	430	613	149	3.36643e-09	6.06836e-07	0.375	0.258	0.117
4798	ENSG00000232956	SNHG15	7	-	44984356	44986097	44984356	44984426	44986020	44986097	4798	2973	462	1576	400	1743	149	4.17727e-09	7.21623e-07	0.355	0.252	0.103
5963	ENSG00000198830	HMGN2	1	+	26473482	26474135	26473482	26473732	26474084	26474135	5963	1141	324	1314	203	501	149	5.22771e-09	8.66963e-07	0.512	0.658	-0.146
3042	ENSG00000125459	MSTO1	1	+	155611215	155611603	155611215	155611291	155611548	155611603	3042	44	1	15	21	406	149	8.0448e-09	1.28284e-06	0.942	0.208	0.734
6684	ENSG00000203875	SNHG5	6	-	85677953	85678736	85677953	85678032	85678135	85678736	6684	203	447	60	350	252	149	8.69949e-09	1.33586e-06	0.212	0.092	0.12
2883	ENSG00000197858	GPAA1	8	+	144083388	144083861	144083388	144083500	144083713	144083861	2883	115	241	229	197	362	149	1.41515e-08	2.05699e-06	0.164	0.324	-0.16
5668	ENSG00000175061	SNHG29	17	+	16439326	16440253	16439326	16439414	16440184	16440253	5668	10754	850	8330	912	919	149	1.45266e-08	2.05699e-06	0.672	0.597	0.075
6350	ENSG00000100299	ARSA	22	-	50627555	50628170	50627555	50627792	50627945	50628170	6350	176	6	121	38	302	149	1.48841e-08	2.05699e-06	0.935	0.611	0.324
6310	ENSG00000206195	DUXAP8	22	+	15787171	15788699	15787171	15787282	15788551	15788699	6310	411	157	273	232	1418	149	1.79793e-08	2.40459e-06	0.216	0.11	0.106
5860	ENSG00000099624	ATP5F1D	19	+	1244314	1244825	1244314	1244440	1244736	1244825	5860	497	435	431	198	445	149	2.09361e-08	2.71253e-06	0.277	0.422	-0.145
326	ENSG00000132475	H3F3B	17	-	75778809	75779184	75778809	75778963	75779046	75779184	326	593	2481	507	3376	232	149	4.41888e-08	5.55172e-06	0.133	0.088	0.045
4183	ENSG00000168906	MAT2A	2	+	85542154	85542747	85542154	85542373	85542564	85542747	4183	584	282	502	428	340	149	6.30746e-08	7.69139e-06	0.476	0.34	0.136
3215	ENSG00000130244	FAM98C	19	+	38405518	38407077	38405518	38405635	38406909	38407077	3215	70	164	135	103	1423	149	3.0755e-07	3.64314e-05	0.043	0.121	-0.078
2988	ENSG00000204256	BRD2	6	+	32976561	32977570	32976561	32976936	32977441	32977570	2988	1729	1459	1655	1910	654	149	4.21503e-07	4.72312e-05	0.213	0.165	0.048
6734	ENSG00000125967	NECAB3	20	-	33659884	33660395	33659884	33660058	33660258	33660395	6734	103	22	108	0	349	149	4.15579e-07	4.72312e-05	0.667	1	-0.333
2501	ENSG00000117335	CD46	1	+	207767012	207770362	207767012	207767195	207770320	207770362	2501	3192	536	2791	304	3274	149	5.21043e-07	5.68486e-05	0.213	0.295	-0.082
1698	ENSG00000118515	SGK1	6	-	134174510	134174861	134174510	134174586	134174731	134174861	1698	33	38	13	96	294	149	8.88741e-07	9.448e-05	0.306	0.064	0.242
1732	ENSG00000178821	TMEM52	1	-	1919044	1919269	1919044	1919088	1919181	1919269	1732	14	0	4	17	242	149	1.21637e-06	0.000126077	1	0.127	0.873
5500	ENSG00000167770	OTUB1	11	+	63996529	63996941	63996529	63996648	63996856	63996941	5500	137	982	220	777	357	149	1.36842e-06	0.000138378	0.055	0.106	-0.051
4455	ENSG00000177697	CD151	11	+	836250	836843	836250	836442	836768	836843	4455	294	1803	365	1255	475	149	1.99675e-06	0.000192524	0.049	0.084	-0.035
6966	ENSG00000108465	CDK5RAP3	17	+	47974399	47975337	47974399	47974448	47975158	47975337	6966	587	24	653	81	859	149	1.95603e-06	0.000192524	0.809	0.583	0.226
6687	ENSG00000203875	SNHG5	6	-	85677794	85678188	85677794	85677875	85677953	85678188	6687	129	1073	40	943	227	149	2.33956e-06	0.000220451	0.073	0.027	0.046
5610	ENSG00000092621	PHGDH	1	+	119741766	119743044	119741766	119741876	119742806	119743044	5610	96	15	139	0	1079	149	2.53872e-06	0.000233901	0.469	1	-0.531
1450	ENSG00000160753	RUSC1	1	+	155325863	155327132	155325863	155325910	155326897	155327132	1450	732	83	936	42	1136	149	3.47661e-06	0.000306681	0.536	0.745	-0.209
391	ENSG00000111144	LTA4H	12	-	96009093	96013258	96009093	96009148	96013187	96013258	391	774	734	1012	545	4188	149	3.44607e-06	0.000306681	0.036	0.062	-0.026
3283	ENSG00000058673	ZC3H11A	1	+	203801574	203803016	203801574	203801628	203802956	203803016	3283	3260	100	3534	45	1477	149	3.61004e-06	0.000307358	0.767	0.888	-0.121
4210	ENSG00000129353	SLC44A2	19	+	10634755	10635073	10634755	10634887	10634973	10635073	4210	38	81	5	83	235	149	3.63254e-06	0.000307358	0.229	0.037	0.192
1957	ENSG00000064601	CTSA	20	+	45891568	45892027	45891568	45891762	45891915	45892027	1957	58	118	17	141	302	149	4.02996e-06	0.000334164	0.195	0.056	0.139
2565	ENSG00000133606	MKRN1	7	-	140455094	140455900	140455094	140455233	140455789	140455900	2565	55	18	29	49	705	149	4.93313e-06	0.000393322	0.392	0.111	0.281
6826	ENSG00000092841	MYL6	12	+	56159586	56160148	56159586	56159622	56159974	56160148	6826	146	7	94	29	501	149	4.87049e-06	0.000393322	0.861	0.491	0.37
1796	ENSG00000215301	DDX3X	X	+	41346228	41346622	41346228	41346410	41346504	41346622	1796	58	557	17	729	243	149	5.21752e-06	0.000408148	0.06	0.014	0.046
2696	ENSG00000160948	VPS28	8	-	144423616	144424132	144423616	144423922	144424040	144424132	2696	158	609	197	402	267	149	5.87049e-06	0.000450724	0.126	0.215	-0.089
3260	ENSG00000066654	THUMPD1	16	-	20733663	20737286	20733663	20736358	20736859	20737286	3260	590	22	514	60	650	149	7.77496e-06	0.000586091	0.86	0.663	0.197
581	ENSG00000130508	PXDN	2	-	1663604	1665074	1663604	1663763	1664957	1665074	581	6	47	36	32	1343	149	8.98068e-06	0.000653226	0.014	0.111	-0.097
7001	ENSG00000124067	SLC12A4	16	-	67950653	67951060	67950653	67950711	67950961	67951060	7001	23	45	6	100	399	149	8.8917e-06	0.000653226	0.16	0.022	0.138
5214	ENSG00000180098	TRNAU1AP	1	+	28560632	28561398	28560632	28560732	28561345	28561398	5214	122	154	224	129	762	149	9.98883e-06	0.000714029	0.134	0.253	-0.119
3025	ENSG00000164111	ANXA5	4	-	121696580	121696975	121696580	121696624	121696862	121696975	3025	80	417	21	396	387	149	1.02216e-05	0.000718286	0.069	0.02	0.049
6825	ENSG00000092841	MYL6	12	+	56159586	56160148	56159586	56159730	56159974	56160148	6825	113	171	66	241	393	149	1.1733e-05	0.000810753	0.2	0.094	0.106
2209	ENSG00000213930	GALT	9	+	34648761	34649081	34648761	34648894	34648997	34649081	2209	193	79	97	97	252	149	1.21973e-05	0.000818022	0.591	0.372	0.219
4797	ENSG00000232956	SNHG15	7	-	44983821	44986097	44983821	44984046	44984356	44986097	4797	1131	709	645	587	459	149	1.22328e-05	0.000818022	0.341	0.263	0.078
4829	ENSG00000002016	RAD52	12	-	926795	927263	926795	926946	927144	927263	4829	121	16	83	44	347	149	1.4506e-05	0.000954634	0.765	0.448	0.317
2028	ENSG00000162300	ZFPL1	11	+	65085114	65086608	65085114	65085226	65086414	65086608	2028	174	1	181	21	1337	149	1.5405e-05	0.000997955	0.951	0.49	0.461
2734	ENSG00000264538	SUZ12P1	17	+	30768833	30769064	30768833	30768867	30769000	30769064	2734	138	14	145	56	282	149	1.60257e-05	0.00102219	0.839	0.578	0.261
465	ENSG00000188603	CLN3	16	-	28491481	28491835	28491481	28491560	28491713	28491835	465	26	59	5	88	302	149	2.21516e-05	0.00139152	0.179	0.027	0.152
4393	ENSG00000174365	SNHG11	20	+	38447465	38448730	38447465	38447623	38448661	38448730	4393	104	41	49	63	1187	149	2.35998e-05	0.00146037	0.242	0.089	0.153
6308	ENSG00000136826	KLF4	9	-	107487027	107488267	107487027	107487192	107487294	107488267	6308	31	12	14	37	251	149	2.39835e-05	0.00146229	0.605	0.183	0.422
905	ENSG00000144354	CDCA7	2	+	173363817	173364989	173363817	173363895	173364794	173364989	905	784	344	780	214	1048	149	2.61895e-05	0.00157365	0.245	0.341	-0.096
4297	ENSG00000099622	CIRBP	19	+	1270927	1271467	1270927	1271036	1271139	1271467	4297	27	28	3	34	252	149	3.03694e-05	0.00179874	0.363	0.05	0.313
3752	ENSG00000269893	SNHG8	4	+	118279388	118279820	118279388	118279431	118279623	118279820	3752	461	867	218	657	341	149	3.57434e-05	0.00208721	0.189	0.127	0.062
4438	ENSG00000090316	MAEA	4	+	1336860	1338617	1336860	1336994	1338425	1338617	4438	43	1	31	17	1580	149	3.73498e-05	0.00215073	0.802	0.147	0.655
4981	ENSG00000174652	ZNF266	19	-	9418761	9419299	9418761	9418895	9419050	9419299	4981	79	2	64	20	304	149	3.9342e-05	0.00223441	0.951	0.611	0.34
1463	ENSG00000197989	SNHG12	1	-	28579532	28580646	28579532	28579981	28580559	28580646	1463	648	435	429	445	727	149	4.78203e-05	0.00267923	0.234	0.165	0.069
2452	ENSG00000006712	PAF1	19	-	39389479	39389761	39389479	39389546	39389639	39389761	2452	52	26	23	48	242	149	4.98001e-05	0.00273197	0.552	0.228	0.324
639	ENSG00000149582	TMEM25	11	+	118531191	118531871	118531191	118531234	118531777	118531871	639	80	13	96	0	692	149	5.00795e-05	0.00273197	0.57	1	-0.43
5330	ENSG00000171302	CANT1	17	-	78996991	78997963	78996991	78997644	78997839	78997963	5330	226	166	196	264	344	149	5.52031e-05	0.00291444	0.371	0.243	0.128
5485	ENSG00000120889	TNFRSF10B	8	-	23028330	23028602	23028330	23028441	23028528	23028602	5485	143	66	170	170	236	149	5.55333e-05	0.00291444	0.578	0.387	0.191
5895	ENSG00000104529	EEF1D	8	-	143581053	143581328	143581053	143581154	143581285	143581328	5895	1374	166	1014	62	280	149	5.52619e-05	0.00291444	0.815	0.897	-0.082
4814	ENSG00000172009	AC006538.1	19	+	2807441	2808444	2807441	2807808	2808242	2808444	4814	173	232	238	170	583	149	5.76349e-05	0.00298693	0.16	0.264	-0.104
1452	ENSG00000160753	RUSC1	1	+	155325863	155327132	155325863	155325910	155326609	155327132	1452	158	13	179	0	848	149	5.85786e-05	0.00299835	0.681	1	-0.319
447	ENSG00000204536	CCHCR1	6	-	31156730	31157089	31156730	31156944	31157022	31157089	447	1	59	13	31	227	149	6.23938e-05	0.00315469	0.011	0.216	-0.205
2183	ENSG00000111653	ING4	12	-	6652661	6653050	6652661	6652770	6652935	6653050	2183	18	20	4	44	314	149	7.17682e-05	0.00354227	0.299	0.041	0.258
3081	ENSG00000140983	RHOT2	16	+	668487	668699	668487	668569	668655	668699	3081	44	204	61	106	235	149	7.15451e-05	0.00354227	0.12	0.267	-0.147
6468	ENSG00000075336	TIMM21	18	+	74155144	74155403	74155144	74155207	74155305	74155403	6468	22	10	10	35	247	149	7.34924e-05	0.0035847	0.57	0.147	0.423
6622	ENSG00000234912	SNHG20	17	+	77088748	77089271	77088748	77088949	77089152	77089271	6622	125	25	84	52	352	149	7.54211e-05	0.003636	0.679	0.406	0.273
6628	ENSG00000101365	IDH3B	20	-	2659698	2660176	2659698	2659793	2660029	2660176	6628	154	368	85	410	385	149	7.91711e-05	0.00377291	0.139	0.074	0.065
1090	ENSG00000092203	TOX4	14	+	21487450	21488850	21487450	21487693	21488589	21488850	1090	46	280	108	237	1045	149	8.02733e-05	0.00378197	0.023	0.061	-0.038
1854	ENSG00000132950	ZMYM5	13	-	19851354	19852190	19851354	19851448	19851688	19852190	1854	103	29	56	50	389	149	8.17461e-05	0.00379484	0.576	0.3	0.276
3004	ENSG00000143499	SMYD2	1	+	214332017	214334308	214332017	214332192	214334199	214334308	3004	219	280	253	163	2156	149	8.23771e-05	0.00379484	0.051	0.097	-0.046
6859	ENSG00000090581	GNPTG	16	+	1362205	1362534	1362205	1362320	1362451	1362534	6859	44	60	13	73	280	149	8.42819e-05	0.00383579	0.281	0.087	0.194
998	ENSG00000077152	UBE2T	1	-	202334988	202335818	202334988	202335058	202335645	202335818	998	250	1007	357	836	736	149	8.51163e-05	0.00383579	0.048	0.08	-0.032
6607	ENSG00000148334	PTGES2	9	-	128122361	128123134	128122361	128122479	128122933	128123134	6607	244	584	294	419	603	149	8.73072e-05	0.00389221	0.094	0.148	-0.054
2169	ENSG00000204356	NELFE	6	-	31953728	31954134	31953728	31953831	31954079	31954134	2169	164	553	245	476	397	149	8.90898e-05	0.00392943	0.1	0.162	-0.062
5181	ENSG00000114021	NIT2	3	+	100345584	100346255	100345584	100345678	100346180	100346255	5181	238	242	313	181	651	149	9.57163e-05	0.00417726	0.184	0.284	-0.1
847	ENSG00000129351	ILF3	19	+	10681218	10682192	10681218	10681329	10681992	10682192	847	377	279	519	236	812	149	0.000100317	0.00433242	0.199	0.288	-0.089
1439	ENSG00000110274	CEP164	11	+	117394919	117395191	117394919	117395003	117395122	117395191	1439	16	13	4	35	268	149	0.00010397	0.00440556	0.406	0.06	0.346
4228	ENSG00000137103	TMEM8B	9	+	35829227	35829955	35829227	35829391	35829876	35829955	4228	19	17	37	3	634	149	0.000104135	0.00440556	0.208	0.743	-0.535
1934	ENSG00000163597	SNHG16	17	+	76558373	76559043	76558373	76558600	76558944	76559043	1934	516	39	363	65	493	149	0.000114422	0.00478481	0.8	0.628	0.172
4478	ENSG00000062524	LTK	15	-	41507094	41507657	41507094	41507290	41507561	41507657	4478	18	0	9	11	420	149	0.000115408	0.00478481	1	0.225	0.775
1457	ENSG00000095906	NUBP2	16	+	1786536	1786955	1786536	1786655	1786737	1786955	1457	33	19	56	4	231	149	0.00012709	0.00521697	0.528	0.9	-0.372
803	ENSG00000162191	UBXN1	11	-	62677517	62677832	62677517	62677634	62677780	62677832	803	86	644	107	386	295	149	0.000133263	0.00541674	0.063	0.123	-0.06
6598	ENSG00000135454	B4GALNT1	12	-	57631199	57631364	57631199	57631254	57631338	57631364	6598	62	0	97	19	233	149	0.000137618	0.0054862	1	0.766	0.234
961	ENSG00000256269	HMBS	11	+	119089682	119090067	119089682	119089760	119089989	119090067	961	32	119	11	189	378	149	0.000136793	0.0054862	0.096	0.022	0.074
6477	ENSG00000116871	MAP7D1	1	+	36176198	36176581	36176198	36176321	36176417	36176581	6477	62	31	137	19	245	149	0.000150258	0.00593303	0.549	0.814	-0.265
2136	ENSG00000163479	SSR2	1	-	156011809	156012565	156011809	156011887	156012394	156012565	2136	37	9	66	0	656	149	0.00016145	0.00631481	0.483	1	-0.517
5843	ENSG00000103266	STUB1	16	+	681792	682076	681792	681880	682019	682076	5843	370	604	163	431	288	149	0.00016953	0.00650805	0.241	0.164	0.077
814	ENSG00000108443	RPS6KB1	17	+	59936214	59936541	59936214	59936277	59936463	59936541	814	16	105	39	69	335	149	0.000168651	0.00650805	0.063	0.201	-0.138
3806	ENSG00000167996	FTH1	11	-	61964986	61965515	61964986	61965112	61965368	61965515	3806	213	753	159	1004	405	149	0.000176842	0.00672649	0.094	0.055	0.039
3575	ENSG00000072163	LIMS2	2	-	127640269	127640988	127640269	127640318	127640895	127640988	3575	4	0	0	17	726	149	0.000202219	0.00762182	1	0	1
1257	ENSG00000165782	PIP4P1	14	-	20457857	20459296	20457857	20458702	20459205	20459296	1257	148	299	88	364	652	149	0.00020745	0.00774852	0.102	0.052	0.05
2221	ENSG00000149476	TKFC	11	+	61333548	61334731	61333548	61333650	61334619	61334731	2221	288	14	234	0	1118	149	0.000227868	0.00843519	0.733	1	-0.267
1744	ENSG00000099797	TECR	19	+	14564785	14565123	14564785	14564992	14565065	14565123	1744	0	250	19	214	222	149	0.000258305	0.00941299	0	0.056	-0.056
5925	ENSG00000147813	NAPRT	8	-	143574784	143575093	143574784	143574900	143574985	143575093	5925	12	16	7	75	234	149	0.000258823	0.00941299	0.323	0.056	0.267
6162	ENSG00000177731	FLII	17	-	18245554	18246062	18245554	18245660	18245743	18246062	6162	3	225	27	245	232	149	0.00027399	0.00987792	0.008	0.066	-0.058

## Sheet: L1_vs_NC.SE.significant
ID	GeneID	geneSymbol	chr	strand	exonStart_0base	exonEnd	upstreamES	upstreamEE	downstreamES	downstreamEE	ID	IC_SAMPLE_1	SC_SAMPLE_1	IC_SAMPLE_2	SC_SAMPLE_2	IncFormLen	SkipFormLen	PValue	FDR	IncLevel1	IncLevel2	IncLevelDifference
15238	ENSG00000215021	PHB2	12	-	6969506	6969577	6968410	6968587	6970195	6970280	15238	1042	45	683	154	220	149	0	0	0.94	0.75	0.19
21438	ENSG00000148481	MINDY3	10	-	15837541	15837633	15837203	15837318	15838227	15838279	21438	2	279	16	0	241	149	0	0	0.004	1	-0.996
21445	ENSG00000148481	MINDY3	10	-	15838227	15838279	15837203	15837318	15841425	15841599	21445	338	44	61	65	201	149	0	0	0.851	0.41	0.441
30999	ENSG00000143228	NUF2	1	+	163322866	163323095	163321889	163322066	163326031	163326174	30999	45	106	64	0	378	149	0	0	0.143	1	-0.857
32542	ENSG00000100372	SLC25A17	22	-	40792524	40792676	40779008	40779125	40819194	40819350	32542	479	0	409	61	301	149	0	0	1	0.768	0.232
54635	ENSG00000100239	PPP6R2	22	+	50436987	50437068	50436366	50436452	50437505	50437603	54635	204	0	218	72	230	149	0	0	1	0.662	0.338
58215	ENSG00000143158	MPC2	1	-	167919978	167920090	167916674	167918359	167920546	167920631	58215	360	90	463	1	261	149	0	0	0.695	0.996	-0.301
62656	ENSG00000143774	GUK1	1	+	228141123	228141288	228140281	228140363	228145510	228146067	62656	201	90	250	0	314	149	0	0	0.515	1	-0.485
62661	ENSG00000143774	GUK1	1	+	228141123	228141507	228140317	228140363	228145510	228145624	62661	127	90	90	0	533	149	0	0	0.283	1	-0.717
66613	ENSG00000102078	SLC25A14	X	+	130350645	130350731	130349250	130349345	130358639	130358735	66613	112	56	167	0	235	149	0	0	0.559	1	-0.441
68410	ENSG00000141552	ANAPC11	17	+	81893551	81893614	81891720	81891841	81894466	81894586	68410	165	0	50	31	212	149	0	0	1	0.531	0.469
9378	ENSG00000234741	GAS5	1	-	173865228	173865282	173864256	173864304	173865470	173865547	9378	620	128	519	0	203	149	0	0	0.78	1	-0.22
9391	ENSG00000234741	GAS5	1	-	173864483	173864704	173864256	173864304	173865470	173865547	9391	1538	128	1174	0	370	149	0	0	0.829	1	-0.171
9399	ENSG00000234741	GAS5	1	-	173864674	173864704	173864256	173864304	173865470	173865547	9399	65	128	88	0	179	149	0	0	0.297	1	-0.703
32547	ENSG00000100372	SLC25A17	22	-	40799022	40799083	40779008	40779125	40819194	40819332	32547	165	0	168	61	210	149	2.22045e-16	5.79107e-13	1	0.661	0.339
38888	ENSG00000100418	DESI1	22	-	41607261	41607331	41604043	41604153	41620751	41621043	38888	365	0	248	45	219	149	6.66134e-16	1.62874e-12	1	0.789	0.211
17127	ENSG00000116473	RAP1A	1	+	111627469	111627563	111619776	111619934	111691333	111691417	17127	22	0	0	31	243	149	3.55271e-15	8.17563e-12	1	0	1
44400	ENSG00000103034	NDRG4	16	+	58499143	58501077	58494963	58495008	58503797	58503903	44400	13	59	93	27	2083	149	8.77076e-15	1.90623e-11	0.016	0.198	-0.182
25474	ENSG00000136643	RPS6KC1	1	+	213125765	213125843	213117316	213117410	213129526	213129889	25474	3	45	21	0	227	149	1.26565e-14	2.60598e-11	0.042	1	-0.958
10900	ENSG00000226688	ENTPD1-AS1	10	-	95897557	95897679	95876517	95876660	95904829	95904938	10900	29	0	17	59	271	149	4.15223e-14	8.12198e-11	1	0.137	0.863
9377	ENSG00000234741	GAS5	1	-	173865228	173865282	173864256	173864304	173865509	173865547	9377	245	0	226	47	203	149	9.17044e-14	1.70837e-10	1	0.779	0.221
30786	ENSG00000151914	DST	6	-	56468981	56468999	56466077	56466195	56469882	56469957	30786	0	34	67	31	167	149	9.72555e-14	1.72942e-10	0	0.659	-0.659
40565	ENSG00000196873	CBWD3	9	+	68256920	68256980	68248805	68248897	68258531	68258569	40565	45	35	83	0	209	149	1.4766e-13	2.51156e-10	0.478	1	-0.522
36644	ENSG00000188092	GPR89B	1	+	147968331	147968428	147966553	147966663	147968874	147968963	36644	7	72	34	12	246	149	1.5421e-13	2.51369e-10	0.056	0.632	-0.576
15915	ENSG00000188313	PLSCR1	3	-	146536539	146536565	146533469	146533550	146544466	146544620	15915	60	66	129	16	175	149	1.97065e-13	2.96514e-10	0.436	0.873	-0.437
42958	ENSG00000213983	AP1G2	14	-	23566561	23566686	23566338	23566419	23567110	23567315	42958	301	65	238	177	274	149	1.91624e-13	2.96514e-10	0.716	0.422	0.294
33600	ENSG00000187735	TCEA1	8	-	54010429	54010492	53999944	54000050	54022062	54022314	33600	1135	36	47	22	212	149	2.07279e-13	3.00331e-10	0.957	0.6	0.357
14785	ENSG00000197912	SPG7	16	+	89540943	89542279	89532462	89532636	89544647	89544772	14785	15	114	94	76	1485	149	3.31069e-13	4.46611e-10	0.013	0.11	-0.097
5779	ENSG00000007255	TRAPPC6A	19	-	45165126	45165194	45164852	45164970	45178134	45178237	5779	121	0	110	45	217	149	3.26184e-13	4.46611e-10	1	0.627	0.373
22815	ENSG00000197147	LRRC8B	1	+	89549914	89549971	89524853	89525022	89568246	89568307	22815	31	6	0	29	206	149	4.06564e-13	5.30173e-10	0.789	0	0.789
43947	ENSG00000141759	TXNL4A	18	-	79977597	79977701	79973512	79973856	79988239	79988536	43947	663	0	587	47	253	149	4.9305e-13	6.22213e-10	1	0.88	0.12
54346	ENSG00000229807	XIST	X	-	73841291	73841321	73837439	73837503	73850501	73850624	54346	349	75	187	0	179	149	7.29194e-13	8.91463e-10	0.795	1	-0.205
68411	ENSG00000141552	ANAPC11	17	+	81893551	81893614	81891731	81891833	81894466	81894586	68411	85	74	51	0	212	149	3.90643e-12	4.63101e-09	0.447	1	-0.553
58354	ENSG00000197948	FCHSD1	5	-	141642396	141642503	141641701	141641757	141643000	141643088	58354	6	45	19	0	256	149	4.16711e-12	4.79475e-09	0.072	1	-0.928
13034	ENSG00000107789	MINPP1	10	+	87521035	87521169	87508335	87508533	87552081	87553460	13034	112	29	189	0	283	149	6.80211e-12	7.60301e-09	0.67	1	-0.33
56760	ENSG00000223546	LINC00630	X	+	102770351	102770420	102769300	102769341	102825992	102826169	56760	28	27	63	0	218	149	1.29787e-11	1.37227e-08	0.415	1	-0.585
65188	ENSG00000145996	CDKAL1	6	+	21108400	21108463	21065047	21065228	21198020	21198104	65188	133	0	83	30	212	149	1.26313e-11	1.37227e-08	1	0.66	0.34
23458	ENSG00000125354	SEPT6	X	-	119625334	119625379	119619857	119620051	119629317	119629508	23458	6	28	26	0	194	149	1.46594e-11	1.50918e-08	0.141	1	-0.859
347	ENSG00000223745	CCDC18-AS1	1	-	93339648	93339679	93339356	93339536	93340457	93340510	347	66	62	132	17	180	149	1.76921e-11	1.7747e-08	0.468	0.865	-0.397
8287	ENSG00000142192	APP	21	-	25897572	25897673	25891721	25891868	25905023	25905077	8287	642	36	1168	0	250	149	2.5154e-11	2.46012e-08	0.914	1	-0.086
64384	ENSG00000154640	BTG3	21	-	17604144	17604276	17598616	17598824	17604859	17604997	64384	263	487	196	813	281	149	2.62724e-11	2.50684e-08	0.223	0.113	0.11
43510	ENSG00000137819	PAQR5	15	+	69359965	69360131	69337340	69337501	69379882	69380010	43510	112	42	103	0	315	149	3.64531e-11	3.39543e-08	0.558	1	-0.442
70323	ENSG00000196204	RNF216P1	7	+	4995474	4995582	4989062	4989177	4996609	4998169	70323	25	31	60	2	257	149	7.98024e-11	7.26035e-08	0.319	0.946	-0.627
8949	ENSG00000067057	PFKP	10	+	3105114	3105159	3103778	3103944	3105392	3105501	8949	14	30	57	5	194	149	9.26428e-11	8.237e-08	0.264	0.897	-0.633
9932	ENSG00000173276	ZBTB21	21	-	42009466	42009597	41993947	41994108	42010251	42010357	9932	0	54	9	0	280	149	1.15975e-10	1.00823e-07	0	1	-1
15284	ENSG00000186501	TMEM222	1	+	27330984	27331137	27330719	27330804	27332069	27332101	15284	13	73	74	51	302	149	1.52946e-10	1.2955e-07	0.081	0.417	-0.336
50302	ENSG00000156467	UQCRB	8	-	96231378	96231515	96230941	96231132	96231773	96231940	50302	541	183	361	268	286	149	1.55642e-10	1.2955e-07	0.606	0.412	0.194
56757	ENSG00000223546	LINC00630	X	+	102816991	102817082	102769186	102769341	102825992	102826169	56757	88	27	132	0	240	149	2.70847e-10	2.20746e-07	0.669	1	-0.331
15495	ENSG00000116747	RO60	1	+	193069033	193069181	193059618	193059776	193075819	193075890	15495	202	0	156	29	297	149	3.17241e-10	2.53282e-07	1	0.73	0.27
9857	ENSG00000269713	NBPF9	1	-	149080052	149080155	149079006	149079221	149081964	149082174	9857	27	23	60	0	252	149	3.73151e-10	2.91961e-07	0.41	1	-0.59
32554	ENSG00000100372	SLC25A17	22	-	40779757	40779894	40779008	40779125	40819194	40819338	32554	8	0	0	61	286	149	4.24089e-10	3.2531e-07	1	0	1
9398	ENSG00000234741	GAS5	1	-	173864674	173864704	173864256	173864304	173865509	173865547	9398	59	0	79	47	179	149	4.48127e-10	3.37138e-07	1	0.583	0.417
3289	ENSG00000168255	POLR2J3	7	-	102566581	102566736	102541500	102541662	102566996	102567083	3289	62	330	44	43	304	149	4.97514e-10	3.6043e-07	0.084	0.334	-0.25
33540	ENSG00000196290	NIF3L1	2	+	200890522	200890585	200889368	200889652	200891917	200892379	33540	23	53	0	111	212	149	4.9623e-10	3.6043e-07	0.234	0	0.234
5145	ENSG00000111711	GOLT1B	12	+	21507943	21508109	21506884	21506976	21508382	21508561	5145	10	161	73	162	315	149	5.85776e-10	4.16657e-07	0.029	0.176	-0.147
59446	ENSG00000198901	PRC1	15	-	90969078	90969120	90966464	90966653	90969446	90969623	59446	143	33	153	0	191	149	6.40348e-10	4.4734e-07	0.772	1	-0.228
49916	ENSG00000124356	STAMBP	2	+	73829404	73829510	73828966	73828996	73830844	73831059	49916	2	67	41	53	255	149	7.52833e-10	5.16694e-07	0.017	0.311	-0.294
58124	ENSG00000049541	RFC2	7	-	74249011	74249220	74246661	74246763	74249738	74249780	58124	662	0	705	38	358	149	1.07195e-09	7.23033e-07	1	0.885	0.115
55204	ENSG00000197586	ENTPD6	20	+	25221231	25221333	25218549	25218614	25222837	25222978	55204	106	44	169	8	251	149	1.19113e-09	7.89797e-07	0.588	0.926	-0.338
33233	ENSG00000188677	PARVB	22	+	44151482	44151551	44147860	44147922	44157981	44158083	33233	493	51	290	0	218	149	1.74816e-09	1.13835e-06	0.869	1	-0.131
50301	ENSG00000156467	UQCRB	8	-	96231225	96231515	96230714	96231132	96231773	96231940	50301	441	183	299	268	439	149	1.77498e-09	1.13835e-06	0.45	0.275	0.175
45968	ENSG00000069424	KCNAB2	1	+	6041830	6041872	6040516	6040645	6072754	6072798	45968	2	44	43	35	191	149	1.94095e-09	1.22471e-06	0.034	0.489	-0.455
7042	ENSG00000249859	PVT1	8	+	128070159	128070272	127989161	127989291	128096517	128096654	7042	4	13	37	0	262	149	2.30407e-09	1.43075e-06	0.149	1	-0.851
3290	ENSG00000168255	POLR2J3	7	-	102543524	102543702	102541500	102541662	102544705	102544776	3290	1	19	16	0	327	149	2.61758e-09	1.60004e-06	0.023	1	-0.977
35205	ENSG00000107036	RIC1	9	+	5753535	5753646	5753199	5753238	5754840	5754930	35205	144	32	139	0	260	149	3.0796e-09	1.85349e-06	0.721	1	-0.279
10546	ENSG00000149196	HIKESHI	11	+	86306244	86306482	86302210	86302478	86337378	86337530	10546	1640	0	1876	49	387	149	3.82359e-09	2.2664e-06	1	0.936	0.064
42260	ENSG00000161249	DMKN	19	-	35509910	35509961	35507457	35507511	35510183	35510252	42260	46	27	62	0	200	149	3.89026e-09	2.27151e-06	0.559	1	-0.441
14423	ENSG00000218739	CEBPZOS	2	+	37198493	37198672	37196504	37196520	37199703	37199819	14423	12	0	11	72	328	149	4.45396e-09	2.5624e-06	1	0.065	0.935
56761	ENSG00000223546	LINC00630	X	+	102770351	102770420	102769300	102769341	102816991	102817082	56761	85	0	127	42	218	149	5.5482e-09	3.14567e-06	1	0.674	0.326
16142	ENSG00000114982	KANSL3	2	-	96619671	96619762	96619358	96619544	96631311	96631543	16142	172	52	360	23	240	149	6.09182e-09	3.40455e-06	0.673	0.907	-0.234
67781	ENSG00000137693	YAP1	11	+	102209516	102209564	102205892	102206074	102223621	102223752	67781	98	48	9	39	197	149	6.97518e-09	3.84332e-06	0.607	0.149	0.458
41423	ENSG00000244306	DUXAP10	14	-	19335351	19335462	19333933	19334048	19337579	19337730	41423	12	27	24	0	260	149	7.98254e-09	4.33729e-06	0.203	1	-0.797
48177	ENSG00000135476	ESPL1	12	+	53274816	53275010	53272720	53272857	53276619	53276859	48177	150	32	233	4	343	149	1.05217e-08	5.6386e-06	0.671	0.962	-0.291
34953	ENSG00000225151	GOLGA2P7	15	-	84204176	84204331	84202869	84203020	84204425	84204516	34953	18	1	1	18	304	149	1.07472e-08	5.68161e-06	0.898	0.027	0.871
58863	ENSG00000109685	NSD2	4	+	1893729	1893909	1892165	1892263	1900625	1900766	58863	42	26	55	0	329	149	1.28656e-08	6.71087e-06	0.422	1	-0.578
30035	ENSG00000185418	TARSL2	15	-	101699330	101699435	101685895	101686062	101701085	101701184	30035	0	116	26	84	254	149	1.32828e-08	6.7485e-06	0	0.154	-0.154
9934	ENSG00000173276	ZBTB21	21	-	42002896	42002961	41993947	41994108	42010251	42010357	9934	5	54	10	0	214	149	1.31272e-08	6.7485e-06	0.061	1	-0.939
28833	ENSG00000142856	ITGB3BP	1	-	63490082	63490218	63478763	63478833	63508527	63508570	28833	742	1	777	39	285	149	1.41197e-08	7.08173e-06	0.997	0.912	0.085
3292	ENSG00000168255	POLR2J3	7	-	102541500	102541662	102541150	102541303	102566996	102567083	3292	454	0	58	10	311	149	1.46487e-08	7.25409e-06	1	0.735	0.265
57146	ENSG00000132881	CPLANE2	1	-	16232892	16233017	16232509	16232646	16233611	16233764	57146	49	0	50	32	274	149	1.55011e-08	7.58023e-06	1	0.459	0.541
60586	ENSG00000104133	SPG11	15	-	44589251	44589414	44585837	44585850	44592330	44592438	60586	109	15	311	0	312	149	1.75545e-08	8.47837e-06	0.776	1	-0.224
25561	ENSG00000068745	IP6K2	3	-	48694693	48694824	48693487	48694240	48695089	48695418	25561	99	34	128	3	280	149	1.88201e-08	8.97881e-06	0.608	0.958	-0.35
13321	ENSG00000139618	BRCA2	13	+	32344557	32344653	32336264	32341196	32346826	32346896	13321	138	27	144	0	245	149	2.47609e-08	1.16707e-05	0.757	1	-0.243
3296	ENSG00000168255	POLR2J3	7	-	102543524	102543661	102541500	102541662	102544705	102544776	3296	2	19	15	0	286	149	2.57629e-08	1.17676e-05	0.052	1	-0.948
50338	ENSG00000118900	UBN1	16	+	4877384	4877474	4877022	4877111	4880082	4880445	50338	29	28	71	5	239	149	2.58688e-08	1.17676e-05	0.392	0.899	-0.507
5194	ENSG00000106305	AIMP2	7	+	6014901	6015052	6009254	6009378	6015145	6015352	5194	0	41	7	0	300	149	2.57219e-08	1.17676e-05	0	1	-1
57117	ENSG00000071054	MAP4K4	2	+	101868028	101868037	101867211	101867309	101869621	101869797	57117	0	94	23	67	158	149	2.62755e-08	1.18152e-05	0	0.245	-0.245
15124	ENSG00000143416	SELENBP1	1	-	151366274	151366453	151365767	151365846	151366721	151366904	15124	752	40	511	0	328	149	3.65286e-08	1.6239e-05	0.895	1	-0.105
30826	ENSG00000125846	ZNF133	20	+	18305007	18305178	18288282	18288604	18305680	18305807	30826	8	26	18	0	320	149	3.8612e-08	1.69723e-05	0.125	1	-0.875
68152	ENSG00000259316	AC087632.1	15	-	64376742	64376905	64365973	64366075	64380957	64381038	68152	2554	480	1620	175	312	149	4.53557e-08	1.97151e-05	0.718	0.816	-0.098
61200	ENSG00000083544	TDRD3	13	+	60528366	60529217	60510629	60510755	60535107	60535233	61200	355	29	430	2	1000	149	4.6651e-08	2.00553e-05	0.646	0.97	-0.324
18100	ENSG00000162910	MRPL55	1	-	228108436	228109021	228108234	228108318	228109148	228109299	18100	773	83	611	150	734	149	5.09588e-08	2.16691e-05	0.654	0.453	0.201
57230	ENSG00000130669	PAK4	19	+	39168229	39168302	39125833	39125919	39169531	39169757	57230	107	0	114	28	222	149	5.32004e-08	2.23791e-05	1	0.732	0.268
14536	ENSG00000145912	NHP2	5	-	178150887	178150993	178149459	178149838	178153490	178153560	14536	1843	0	1345	43	255	149	5.50792e-08	2.29229e-05	1	0.948	0.052
24554	ENSG00000155621	C9orf85	9	+	71947005	71947112	71911544	71911836	71971504	71971618	24554	33	0	16	20	256	149	5.70582e-08	2.34966e-05	1	0.318	0.682
25557	ENSG00000068745	IP6K2	3	-	48694701	48694824	48694174	48694240	48695089	48695418	25557	54	34	71	3	272	149	5.86874e-08	2.36692e-05	0.465	0.928	-0.463
63593	ENSG00000160221	GATD3A	21	+	44134101	44134154	44133778	44133838	44136059	44136173	63593	96	0	112	30	202	149	5.81867e-08	2.36692e-05	1	0.734	0.266
2614	ENSG00000127952	STYXL1	7	-	76000889	76001002	75996337	75996599	76003757	76003855	2614	93	0	76	23	262	149	6.10235e-08	2.43602e-05	1	0.653	0.347
68715	ENSG00000136933	RABEPK	9	+	125213369	125213522	125207563	125207721	125220538	125220700	68715	212	6	204	45	302	149	6.76415e-08	2.67293e-05	0.946	0.691	0.255
62739	ENSG00000158163	DZIP1L	3	-	138112363	138112500	138103853	138104052	138115327	138115818	62739	86	30	73	0	286	149	7.24428e-08	2.83403e-05	0.599	1	-0.401
66664	ENSG00000178802	MPI	15	+	74897010	74897219	74896151	74896325	74897511	74902219	66664	926	119	1061	52	358	149	7.35515e-08	2.84892e-05	0.764	0.895	-0.131
36487	ENSG00000276840	PMS2P10	7	-	75297394	75297497	75295940	75296126	75297673	75297760	36487	18	0	0	10	252	149	7.73527e-08	2.96678e-05	1	0	1
6893	ENSG00000198586	TLK1	2	-	171081639	171081708	171061080	171061156	171082780	171082852	6893	9	0	4	46	218	149	7.86293e-08	2.98646e-05	1	0.056	0.944
37944	ENSG00000183048	SLC25A10	17	+	81713261	81713506	81712263	81712519	81714952	81715072	37944	29	266	99	251	394	149	8.09226e-08	3.04401e-05	0.04	0.13	-0.09
17703	ENSG00000023191	RNH1	11	-	504823	504996	502136	502181	506608	506800	17703	183	64	167	11	322	149	8.61958e-08	3.21149e-05	0.57	0.875	-0.305
65820	ENSG00000189077	TMEM120A	7	-	75987537	75987602	75987149	75987428	75987717	75987810	65820	81	0	60	21	214	149	1.12515e-07	4.15256e-05	1	0.665	0.335
23538	ENSG00000111358	GTF2H3	12	+	123654923	123654998	123652706	123652735	123659515	123659584	23538	267	32	203	0	224	149	1.15503e-07	4.223e-05	0.847	1	-0.153
17554	ENSG00000137500	CCDC90B	11	-	83278725	83278829	83274638	83274740	83280140	83280260	17554	432	0	497	32	253	149	1.19506e-07	4.32888e-05	1	0.901	0.099
25710	ENSG00000101972	STAG2	X	+	123962078	123962106	123961822	123961856	124022530	124022552	25710	0	133	26	125	177	149	1.28627e-07	4.57649e-05	0	0.149	-0.149
46817	ENSG00000075539	FRYL	4	-	48684672	48684795	48634290	48634490	48710518	48710698	46817	67	23	150	4	272	149	1.28681e-07	4.57649e-05	0.615	0.954	-0.339
53226	ENSG00000138621	PPCDC	15	+	75044385	75044514	75028248	75028453	75048552	75048721	53226	26	22	72	4	278	149	1.39219e-07	4.81982e-05	0.388	0.906	-0.518
66536	ENSG00000149743	TRPT1	11	-	64225785	64225869	64225498	64225580	64226049	64226254	66536	140	0	116	22	233	149	1.38634e-07	4.81982e-05	1	0.771	0.229
7408	ENSG00000134371	CDC73	1	+	193127847	193128138	193125111	193125217	193130173	193130243	7408	20	14	1	36	440	149	1.39164e-07	4.81982e-05	0.326	0.009	0.317
7260	ENSG00000187522	HSPA14	10	+	14851218	14851323	14849720	14849811	14852369	14852531	7260	277	25	300	0	254	149	1.56138e-07	5.35813e-05	0.867	1	-0.133
26361	ENSG00000213625	LEPROT	1	+	65429930	65430048	65425302	65425378	65431802	65431920	26361	112	0	102	23	267	149	1.6209e-07	5.51402e-05	1	0.712	0.288
3446	ENSG00000101966	XIAP	X	+	123860166	123860293	123859826	123859905	123885630	123885711	3446	28	0	12	18	276	149	1.73439e-07	5.84924e-05	1	0.265	0.735
49537	ENSG00000162076	FLYWCH2	16	+	2895219	2895320	2883214	2883366	2896351	2896771	49537	504	32	496	1	250	149	1.80344e-07	6.03012e-05	0.904	0.997	-0.093
69359	ENSG00000197020	ZNF100	19	-	21744016	21744112	21726192	21727989	21765693	21765783	69359	7	41	24	9	245	149	1.9353e-07	6.41618e-05	0.094	0.619	-0.525
29320	ENSG00000110172	CHORDC1	11	-	90202812	90202875	90201448	90202551	90203307	90203427	29320	208	33	262	4	212	149	1.98838e-07	6.4722e-05	0.816	0.979	-0.163
53349	ENSG00000081377	CDC14B	9	-	96509672	96509789	96500112	96503789	96515648	96515792	53349	39	22	50	0	266	149	2.00183e-07	6.4722e-05	0.498	1	-0.502
57228	ENSG00000130669	PAK4	19	+	39168229	39168312	39125797	39125919	39169531	39169757	57228	95	0	114	28	232	149	1.97164e-07	6.4722e-05	1	0.723	0.277
59379	ENSG00000023330	ALAS1	3	+	52198671	52198848	52198159	52198255	52199220	52199440	59379	52	0	50	25	326	149	2.23166e-07	7.15612e-05	1	0.478	0.522
62098	ENSG00000188690	UROS	10	-	125789282	125789528	125788585	125789005	125794879	125794978	62098	25	280	89	266	395	149	2.39556e-07	7.61925e-05	0.033	0.112	-0.079
26360	ENSG00000213625	LEPROT	1	+	65429861	65430048	65425302	65425378	65431802	65436007	26360	212	0	202	23	336	149	2.47585e-07	7.81109e-05	1	0.796	0.204
9241	ENSG00000173402	DAG1	3	+	49488625	49488745	49470276	49470433	49510418	49510765	9241	3	86	6	0	269	149	2.56777e-07	8.0363e-05	0.019	1	-0.981
58865	ENSG00000109685	NSD2	4	+	1892165	1892263	1871433	1871542	1900625	1900766	58865	33	91	2	95	247	149	2.88451e-07	8.95594e-05	0.179	0.013	0.166
41106	ENSG00000186132	C2orf76	2	-	119321153	119321204	119317465	119317503	119339826	119339971	41106	0	9	17	0	200	149	3.16457e-07	9.73274e-05	0	1	-1
46075	ENSG00000148187	MRRF	9	+	122285779	122285946	122285168	122285287	122286038	122286166	46075	260	72	314	25	316	149	3.18446e-07	9.73274e-05	0.63	0.856	-0.226
50385	ENSG00000179818	PCBP1-AS1	2	-	70032132	70032255	70018014	70018131	70051202	70051305	50385	0	19	17	6	272	149	3.21812e-07	9.75938e-05	0	0.608	-0.608
64245	ENSG00000072571	HMMR	5	+	163467700	163467748	163464722	163464802	163469640	163469829	64245	135	470	216	369	197	149	3.30097e-07	9.93362e-05	0.178	0.307	-0.129
42252	ENSG00000161249	DMKN	19	-	35508204	35508240	35507457	35507511	35509910	35509961	42252	47	0	28	18	185	149	3.35455e-07	0.000100178	1	0.556	0.444
70840	ENSG00000141376	BCAS3	17	+	61026865	61026910	61015750	61015901	61034665	61034790	70840	24	32	1	47	194	149	3.59888e-07	0.00010666	0.365	0.016	0.349
15492	ENSG00000116747	RO60	1	+	193069033	193069634	193059421	193059776	193075819	193076040	15492	1540	0	1592	29	750	149	3.69754e-07	0.000108761	1	0.916	0.084
64452	ENSG00000251022	THAP9-AS1	4	-	82897988	82898062	82895691	82895774	82900076	82900223	64452	31	0	3	9	223	149	3.80909e-07	0.000110382	1	0.182	0.818
72021	ENSG00000116212	LRRC42	1	+	53947787	53947821	53946349	53946549	53951985	53952472	72021	1	77	24	58	183	149	3.79057e-07	0.000110382	0.01	0.252	-0.242
18641	ENSG00000161010	MRNIP	5	-	179851242	179851424	179847977	179848066	179853377	179853437	18641	21	1	30	52	331	149	3.95513e-07	0.000113771	0.904	0.206	0.698
62511	ENSG00000147996	CBWD5	9	+	65690966	65691026	65682765	65682857	65692570	65692608	62511	63	0	67	25	209	149	4.1531e-07	0.000118594	1	0.656	0.344
49148	ENSG00000181555	SETD2	3	-	47126647	47126663	47120482	47124548	47163853	47163967	49148	0	8	19	0	165	149	4.57544e-07	0.000129707	0	1	-1
18667	ENSG00000131373	HACL1	3	-	15591599	15591680	15589539	15589612	15596383	15596424	18667	485	0	334	22	230	149	4.87519e-07	0.00013721	1	0.908	0.092
18096	ENSG00000162910	MRPL55	1	-	228107976	228108137	228107667	228107869	228108234	228108325	18096	111	504	40	545	310	149	5.42499e-07	0.000151594	0.096	0.034	0.062
57104	ENSG00000165055	METTL2B	7	+	128493803	128493943	128480646	128480696	128498035	128498142	57104	6	9	57	1	289	149	5.70242e-07	0.000158216	0.256	0.967	-0.711
14147	ENSG00000132436	FIGNL1	7	-	50449544	50449723	50448180	50448289	50450300	50450336	14147	76	19	96	0	328	149	5.86003e-07	0.000160867	0.645	1	-0.355
4828	ENSG00000103194	USP10	16	+	84775159	84775225	84768264	84768358	84778894	84779194	4828	155	23	156	0	215	149	5.8802e-07	0.000160867	0.824	1	-0.176
14925	ENSG00000197299	BLM	15	+	90760146	90760279	90754810	90754938	90760593	90761255	14925	172	31	236	5	282	149	6.11148e-07	0.000166033	0.746	0.961	-0.215
14152	ENSG00000132436	FIGNL1	7	-	50449499	50449723	50448180	50448289	50450300	50450390	14152	96	19	118	0	373	149	6.33279e-07	0.000170859	0.669	1	-0.331
31796	ENSG00000085185	BCORL1	X	+	130010507	130010663	130005187	130005317	130012577	130012668	31796	22	0	6	14	305	149	6.699e-07	0.000179501	1	0.173	0.827
43999	ENSG00000180229	HERC2P3	15	-	20483402	20483517	20466194	20466370	20505390	20505493	43999	11	0	0	12	264	149	6.76855e-07	0.000180131	1	0	1
7107	ENSG00000249859	PVT1	8	+	128070159	128070361	127989161	127989291	128096517	128096654	7107	10	13	32	0	351	149	7.1359e-07	0.000188624	0.246	1	-0.754
66602	ENSG00000165219	GAPVD1	9	+	125287761	125287883	125261830	125261959	125295457	125295522	66602	15	0	3	15	271	149	7.36161e-07	0.000193284	1	0.099	0.901
25705	ENSG00000101972	STAG2	X	+	124021366	124021431	123962093	123962106	124022530	124022671	25705	17	0	16	31	214	149	7.62302e-07	0.000198813	1	0.264	0.736
10195	ENSG00000169660	HEXD	17	+	82440472	82440613	82439999	82440334	82440996	82441075	10195	39	0	18	15	290	149	7.73101e-07	0.000200294	1	0.381	0.619
53901	ENSG00000141367	CLTC	17	+	59687000	59687021	59685586	59685808	59690635	59690711	53901	11	1174	73	1308	170	149	7.78999e-07	0.000200495	0.008	0.047	-0.039
51500	ENSG00000118855	MFSD1	3	+	158805340	158805474	158804318	158804371	158807039	158807082	51500	154	0	174	24	283	149	7.87773e-07	0.000201428	1	0.792	0.208
10341	ENSG00000134986	NREP	5	-	111755769	111755830	111735429	111735507	111757135	111757179	10341	130	0	71	15	210	149	8.04083e-07	0.000204263	1	0.771	0.229
17688	ENSG00000150403	TMCO3	13	+	113547299	113547379	113539356	113539507	113548302	113548452	17688	130	1	87	20	229	149	8.22795e-07	0.000207668	0.988	0.739	0.249
14924	ENSG00000197299	BLM	15	+	90759980	90760279	90754810	90754938	90760593	90761255	14924	103	31	140	5	448	149	8.55834e-07	0.000213827	0.525	0.903	-0.378
3750	ENSG00000169180	XPO6	16	-	28180940	28181031	28175897	28176095	28211365	28211869	3750	247	0	198	20	240	149	8.63094e-07	0.000213827	1	0.86	0.14
7140	ENSG00000197056	ZMYM1	1	+	35093393	35093441	35079390	35079442	35093913	35094083	7140	30	0	44	34	197	149	8.63594e-07	0.000213827	1	0.495	0.505
25026	ENSG00000132305	IMMT	2	-	86153559	86153574	86151296	86151520	86159535	86159671	25026	0	7	21	0	164	149	8.79995e-07	0.000213828	0	1	-1
38896	ENSG00000119487	MAPKAP1	9	-	125669817	125669907	125657650	125657799	125706970	125707212	38896	163	0	191	25	239	149	8.69116e-07	0.000213828	1	0.826	0.174
58078	ENSG00000285756	BX890604.2	X	-	3822072	3822285	3818656	3818703	3822373	3822580	58078	0	8	17	0	362	149	8.75612e-07	0.000213828	0	1	-1
46760	ENSG00000148985	PGAP2	11	+	3823612	3823740	3811249	3811424	3823882	3824357	46760	0	28	6	0	277	149	9.15443e-07	0.000219712	0	1	-1
59679	ENSG00000180530	NRIP1	21	-	15014343	15014466	14961234	14968526	15043494	15043574	59679	28	27	66	7	272	149	9.14282e-07	0.000219712	0.362	0.838	-0.476
62037	ENSG00000157600	TMEM164	X	+	110003882	110004164	110002686	110002772	110067346	110067396	62037	107	0	84	18	431	149	9.4545e-07	0.00022553	1	0.617	0.383
18639	ENSG00000161010	MRNIP	5	-	179853196	179853276	179847977	179848066	179853377	179853437	18639	15	1	19	52	229	149	1.01254e-06	0.000240069	0.907	0.192	0.715
18595	ENSG00000167491	GATAD2A	19	+	19501968	19502043	19501120	19501416	19502330	19502526	18595	194	41	241	9	224	149	1.05046e-06	0.000241736	0.759	0.947	-0.188
23967	ENSG00000025293	PHF20	20	+	35782327	35782609	35772025	35772079	35801490	35801605	23967	2	16	12	0	431	149	1.04577e-06	0.000241736	0.041	1	-0.959
24570	ENSG00000023516	AKAP11	13	+	42297047	42297182	42295694	42295742	42298532	42298797	24570	215	20	254	0	284	149	1.03862e-06	0.000241736	0.849	1	-0.151
42269	ENSG00000161249	DMKN	19	-	35507457	35507511	35505938	35505986	35510183	35510211	42269	73	206	26	252	203	149	1.04443e-06	0.000241736	0.206	0.07	0.136
69556	ENSG00000123600	METTL8	2	-	171414602	171414726	171360421	171360513	171433882	171434087	69556	4	11	23	0	273	149	1.03406e-06	0.000241736	0.166	1	-0.834
30122	ENSG00000185324	CDK10	16	+	89689251	89689324	89686689	89686797	89690552	89690624	30122	12	45	41	21	222	149	1.09121e-06	0.000249645	0.152	0.567	-0.415
12597	ENSG00000166965	RCCD1	15	+	90955799	90955883	90954883	90954948	90956611	90957503	12597	9	32	12	0	233	149	1.10481e-06	0.000251286	0.152	1	-0.848
14150	ENSG00000132436	FIGNL1	7	-	50449117	50449723	50448180	50448289	50450300	50450390	14150	301	19	335	0	755	149	1.15941e-06	0.000259185	0.758	1	-0.242
14204	ENSG00000118058	KMT2A	11	+	118439023	118439122	118436509	118436944	118468774	118468844	14204	11	113	52	101	248	149	1.15925e-06	0.000259185	0.055	0.236	-0.181
7422	ENSG00000130159	ECSIT	19	-	11519074	11519193	11513803	11514221	11529061	11529096	7422	333	0	224	18	268	149	1.15178e-06	0.000259185	1	0.874	0.126
48735	ENSG00000166946	CCNDBP1	15	+	43194080	43194137	43192742	43192803	43194414	43194461	48735	94	214	38	253	206	149	1.20738e-06	0.000268374	0.241	0.098	0.143
10340	ENSG00000134986	NREP	5	-	111755769	111755926	111735495	111735507	111757135	111757179	10340	68	0	39	15	306	149	1.22173e-06	0.000268513	1	0.559	0.441
26236	ENSG00000156162	DPY19L4	8	+	94734629	94734754	94726401	94726441	94738368	94738459	26236	420	32	353	80	274	149	1.21877e-06	0.000268513	0.877	0.706	0.171
5399	ENSG00000235703	LINC00894	X	+	149942183	149942329	149941789	149941847	149944017	149944100	5399	14	0	4	17	295	149	1.24451e-06	0.000271991	1	0.106	0.894
2083	ENSG00000126246	IGFLR1	19	-	35739709	35739769	35739214	35739626	35740379	35740549	2083	4	10	25	0	209	149	1.40499e-06	0.000305011	0.222	1	-0.778
69218	ENSG00000173914	RBM4B	11	-	66666271	66666493	66665547	66665578	66668614	66668685	69218	23	20	31	0	371	149	1.41119e-06	0.000305011	0.316	1	-0.684
40816	ENSG00000171103	TRMT61B	2	-	28865016	28865119	28861117	28861308	28869578	28870295	40816	170	0	112	16	252	149	1.58043e-06	0.000339713	1	0.805	0.195
4830	ENSG00000103194	USP10	16	+	84772540	84772685	84768192	84768358	84778894	84778987	4830	363	23	364	0	294	149	1.63831e-06	0.000349245	0.889	1	-0.111
69355	ENSG00000197020	ZNF100	19	-	21744016	21744115	21722770	21727989	21765693	21765786	69355	8	41	22	9	248	149	1.64263e-06	0.000349245	0.105	0.595	-0.49
17869	ENSG00000136504	KAT7	17	+	49809118	49809208	49805362	49805445	49811475	49811574	17869	60	1	71	30	239	149	1.7275e-06	0.000365306	0.974	0.596	0.378
33683	ENSG00000106829	TLE4	9	+	79612655	79612718	79576132	79576177	79627373	79627448	33683	121	0	219	33	212	149	1.80075e-06	0.000378047	1	0.823	0.177
7019	ENSG00000249859	PVT1	8	+	128070161	128070272	127989161	127989291	128096517	128096654	7019	0	13	9	0	260	149	1.80708e-06	0.000378047	0	1	-1
53621	ENSG00000063587	ZNF275	X	+	153336633	153336710	153334154	153334285	153345519	153345621	53621	51	43	90	15	226	149	1.86767e-06	0.000388645	0.439	0.798	-0.359
7477	ENSG00000214176	PLEKHM1P1	17	-	64814862	64815245	64804829	64805100	64821766	64822393	7477	77	42	162	21	532	149	1.89606e-06	0.000392464	0.339	0.684	-0.345
6984	ENSG00000048028	USP28	11	-	113852500	113852633	113841662	113841768	113875444	113875533	6984	155	19	175	0	282	149	1.94969e-06	0.00040144	0.812	1	-0.188
12991	ENSG00000130731	METTL26	16	-	634888	634956	634718	634797	635280	635340	12991	324	0	178	16	217	149	1.98898e-06	0.000403165	1	0.884	0.116
58545	ENSG00000060237	WNK1	12	+	880720	880999	878211	878361	881691	881789	58545	24	63	74	45	428	149	1.9876e-06	0.000403165	0.117	0.364	-0.247
60235	ENSG00000077782	FGFR1	8	-	38429681	38429948	38428345	38428435	38457355	38457534	60235	231	66	334	31	416	149	1.98844e-06	0.000403165	0.556	0.794	-0.238
55255	ENSG00000111445	RFC5	12	+	118017689	118017815	118016700	118016892	118019071	118019136	55255	99	684	146	461	275	149	2.03313e-06	0.00040999	0.073	0.146	-0.073
9221	ENSG00000151422	FER	5	+	108782662	108782755	108768092	108768238	108798123	108798389	9221	6	0	1	34	242	149	2.06942e-06	0.000415169	1	0.018	0.982
24332	ENSG00000274265	AC245297.3	1	+	149177157	149177212	149175897	149176250	149250564	149251066	24332	0	55	15	31	204	149	2.1583e-06	0.00043079	0	0.261	-0.261
65506	ENSG00000140367	UBE2Q2	15	+	75896994	75897061	75883365	75883424	75899426	75901044	65506	34	0	28	20	216	149	2.17301e-06	0.000431524	1	0.491	0.509
44394	ENSG00000103034	NDRG4	16	+	58500987	58501077	58494963	58495008	58503797	58503903	44394	1	59	16	27	239	149	2.21298e-06	0.000437242	0.01	0.27	-0.26
14149	ENSG00000132436	FIGNL1	7	-	50449555	50449723	50448180	50448289	50450300	50450324	14149	81	19	87	0	317	149	2.50127e-06	0.000489261	0.667	1	-0.333
54184	ENSG00000221983	UBA52	19	+	18572350	18572607	18571854	18571887	18573292	18573403	54184	164	218	138	77	406	149	2.49635e-06	0.000489261	0.216	0.397	-0.181
9386	ENSG00000234741	GAS5	1	-	173864483	173864506	173864256	173864304	173864674	173864704	9386	7735	197	5258	271	172	149	2.59343e-06	0.000504764	0.971	0.944	0.027
25025	ENSG00000132305	IMMT	2	-	86153559	86153574	86151296	86151520	86158591	86158721	25025	0	5	167	9	164	149	2.64402e-06	0.000512062	0	0.944	-0.944
980	ENSG00000225210	DUXAP9	14	+	19066235	19066347	19062357	19062466	19068076	19068183	980	10	12	66	4	261	149	2.68117e-06	0.0005167	0.322	0.904	-0.582
13746	ENSG00000159753	CARMIL2	16	+	67656800	67656881	67656423	67656645	67657238	67657316	13746	17	2	0	10	230	149	2.83059e-06	0.000542821	0.846	0	0.846
21960	ENSG00000115318	LOXL3	2	-	74536708	74536928	74536290	74536471	74549368	74549583	21960	167	27	108	0	369	149	2.87822e-06	0.000549263	0.714	1	-0.286
7135	ENSG00000197056	ZMYM1	1	+	35093319	35093441	35079385	35079442	35093913	35094083	7135	43	0	80	34	271	149	2.92466e-06	0.000555416	1	0.564	0.436
22813	ENSG00000197147	LRRC8B	1	+	89558710	89559036	89549914	89549971	89568246	89568307	22813	6	29	10	0	475	149	2.9421e-06	0.000556028	0.061	1	-0.939
6254	ENSG00000146463	ZMYM4	1	+	35295926	35295988	35269032	35269085	35325359	35325405	6254	25	56	79	42	211	149	2.97798e-06	0.000560103	0.24	0.57	-0.33
16009	ENSG00000154114	TBCEL	11	+	121053629	121053732	121047527	121047667	121055051	121055308	16009	124	17	158	0	252	149	3.01981e-06	0.000564604	0.812	1	-0.188
21444	ENSG00000148481	MINDY3	10	-	15821655	15821726	15796099	15796172	15860205	15860498	21444	0	9	12	0	220	149	3.03077e-06	0.000564604	0	1	-1
14151	ENSG00000132436	FIGNL1	7	-	50449562	50449723	50448180	50448289	50450300	50450350	14151	94	19	98	0	310	149	3.04723e-06	0.000564979	0.704	1	-0.296
70415	ENSG00000090581	GNPTG	16	+	1361742	1361797	1352238	1352306	1361871	1361955	70415	188	53	307	25	204	149	3.0711e-06	0.000566719	0.722	0.9	-0.178
12563	ENSG00000118292	C1orf54	1	+	150279642	150279741	150276521	150276632	150280834	150280916	12563	44	25	56	2	248	149	3.11081e-06	0.000571352	0.514	0.944	-0.43
24867	ENSG00000158201	ABHD3	18	-	21683919	21683965	21664117	21664230	21702315	21702498	24867	81	17	103	0	195	149	3.23007e-06	0.000587738	0.785	1	-0.215
31828	ENSG00000112081	SRSF3	6	+	36599820	36600276	36598848	36598983	36601151	36601190	31828	1022	962	1243	824	605	149	3.22322e-06	0.000587738	0.207	0.271	-0.064
67582	ENSG00000179262	RAD23A	19	+	12948513	12948552	12948176	12948358	12948685	12948813	67582	48	0	20	12	188	149	3.24719e-06	0.000588118	1	0.569	0.431
7282	ENSG00000151883	PARP8	5	+	50668070	50668125	50667084	50667186	50750150	50750188	7282	11	24	39	8	204	149	3.36686e-06	0.000606981	0.251	0.781	-0.53
21877	ENSG00000029363	BCLAF1	6	-	136273962	136274189	136273081	136273187	136275531	136275701	21877	317	248	256	363	376	149	3.45668e-06	0.000620316	0.336	0.218	0.118
61693	ENSG00000113552	GNPDA1	5	-	142007798	142007900	142006143	142006326	142011911	142012041	61693	176	17	235	0	251	149	3.69111e-06	0.00065936	0.86	1	-0.14
22597	ENSG00000163875	MEAF6	1	-	37496546	37496604	37495884	37495918	37501803	37501996	22597	59	304	109	228	207	149	3.84822e-06	0.000683239	0.123	0.256	-0.133
29657	ENSG00000183506	PI4KAP2	22	-	21477996	21478101	21476001	21476160	21478584	21478694	29657	59	0	47	17	254	149	3.85971e-06	0.000683239	1	0.619	0.381
27014	ENSG00000183137	CEP57L1	6	+	109140420	109140675	109095525	109095575	109145218	109145381	27014	123	16	156	0	404	149	3.94547e-06	0.000695274	0.739	1	-0.261
58627	ENSG00000168916	ZNF608	5	-	124638781	124638823	124637277	124637906	124639132	124639214	58627	4	39	24	19	191	149	4.41011e-06	0.000773668	0.074	0.496	-0.422
71165	ENSG00000180228	PRKRA	2	-	178450241	178450411	178447504	178447586	178450965	178451021	71165	725	35	628	3	319	149	4.52073e-06	0.000789533	0.906	0.99	-0.084
32683	ENSG00000119185	ITGB1BP1	2	-	9419989	9420100	9418625	9418732	9422965	9423176	32683	56	17	67	0	260	149	4.83316e-06	0.000840346	0.654	1	-0.346
63965	ENSG00000233184	AC093157.1	1	+	101072659	101072830	101025886	101026061	101075394	101075716	63965	45	15	65	0	320	149	4.89151e-06	0.000846729	0.583	1	-0.417
29316	ENSG00000150471	ADGRL3	4	+	61383123	61383189	61201257	61201765	61497120	61497348	29316	17	20	44	4	215	149	4.91992e-06	0.000847895	0.371	0.884	-0.513
55983	ENSG00000145725	PPIP5K2	5	+	103186319	103186439	103184671	103184744	103190841	103190982	55983	53	89	143	85	269	149	5.02494e-06	0.000862195	0.248	0.482	-0.234
48521	ENSG00000029364	SLC39A9	14	+	69442068	69442266	69424093	69424202	69453240	69453309	48521	348	0	389	22	347	149	5.46913e-06	0.000933372	1	0.884	0.116
60397	ENSG00000067606	PRKCZ	1	+	2059540	2059591	2055440	2055562	2135261	2135347	60397	5	21	16	2	200	149	5.48748e-06	0.000933372	0.151	0.856	-0.705
59119	ENSG00000197111	PCBP2	12	+	53467804	53467843	53467220	53467293	53468776	53468832	59119	949	130	798	202	188	149	5.62426e-06	0.000952496	0.853	0.758	0.095
71334	ENSG00000131236	CAP1	1	+	40041428	40041493	40040732	40040783	40059333	40059458	71334	7	15	17	0	214	149	5.69324e-06	0.000960022	0.245	1	-0.755
69395	ENSG00000116641	DOCK7	1	-	62544946	62545039	62543655	62543745	62552731	62552901	69395	88	147	145	100	242	149	5.75401e-06	0.000966106	0.269	0.472	-0.203
9433	ENSG00000164576	SAP30L	5	+	154452455	154452499	154451090	154451213	154453401	154453485	9433	3	134	27	112	193	149	5.84736e-06	0.000977583	0.017	0.157	-0.14
65232	ENSG00000143374	TARS2	1	+	150496481	150496628	150492410	150492489	150496809	150496908	65232	357	0	476	26	296	149	5.96271e-06	0.000992626	1	0.902	0.098
64465	ENSG00000126391	FRMD8	11	+	65393572	65393674	65389360	65389528	65394040	65394099	64465	43	0	59	25	251	149	6.00269e-06	0.000995048	1	0.583	0.417
40650	ENSG00000156831	NSMCE2	8	+	125102013	125102146	125091869	125091958	125102316	125102487	40650	124	31	159	6	282	149	6.09855e-06	0.00100667	0.679	0.933	-0.254
62075	ENSG00000107863	ARHGAP21	10	-	24590205	24590479	24589270	24589302	24591224	24591330	62075	6	35	19	8	423	149	6.27439e-06	0.00103135	0.057	0.456	-0.399
71643	ENSG00000124795	DEK	6	-	18244507	18244603	18237380	18237516	18249650	18249839	71643	61	117	17	127	245	149	6.41564e-06	0.00105015	0.241	0.075	0.166
12983	ENSG00000130731	METTL26	16	-	634888	635063	634718	634797	635280	635340	12983	231	0	181	16	324	149	6.76153e-06	0.00109758	1	0.839	0.161
16061	ENSG00000070159	PTPN3	9	-	109454495	109454574	109448810	109448855	109457172	109457215	16061	39	27	62	5	228	149	6.74899e-06	0.00109758	0.486	0.89	-0.404
21515	ENSG00000160209	PDXK	21	+	43732138	43732647	43728899	43729010	43734068	43734123	21515	11	25	33	7	658	149	6.856e-06	0.00110832	0.091	0.516	-0.425
28742	ENSG00000223482	NUTM2A-AS1	10	-	87307956	87308060	87288441	87288495	87326629	87326672	28742	17	13	2	33	253	149	7.505e-06	0.00120824	0.435	0.034	0.401
21440	ENSG00000148481	MINDY3	10	-	15816834	15816915	15796099	15796172	15821655	15821726	21440	466	0	491	25	230	149	7.58373e-06	0.00121591	1	0.927	0.073
27669	ENSG00000004866	ST7	7	+	117190132	117190268	117189320	117189393	117190833	117190932	27669	18	55	0	67	285	149	7.64642e-06	0.00122096	0.146	0	0.146
65021	ENSG00000143458	GABPB2	1	+	151073038	151073157	151070577	151070934	151088189	151088297	65021	0	38	15	24	268	149	7.74446e-06	0.00123159	0	0.258	-0.258
61434	ENSG00000116459	ATP5PB	1	+	111449836	111449873	111449463	111449581	111456085	111456249	61434	13	9	47	0	186	149	7.79806e-06	0.00123509	0.536	1	-0.464
18099	ENSG00000162910	MRPL55	1	-	228107976	228108084	228107667	228107869	228108234	228108318	18099	69	504	20	545	257	149	8.18098e-06	0.00128655	0.074	0.021	0.053
26697	ENSG00000108848	LUC7L3	17	+	50749218	50749344	50746541	50746702	50750500	50750550	26697	0	93	26	122	275	149	8.24012e-06	0.00128655	0	0.104	-0.104
59835	ENSG00000170142	UBE2E1	3	+	23811459	23811510	23807236	23807421	23887566	23887699	59835	3200	366	1794	115	200	149	8.25495e-06	0.00128655	0.867	0.921	-0.054
61649	ENSG00000151338	MIPOL1	14	+	37227725	37227838	37219552	37219691	37247102	37247240	61649	15	3	0	11	262	149	8.31229e-06	0.00128655	0.74	0	0.74
71225	ENSG00000179528	LBX2	2	-	74501496	74501614	74497581	74498318	74502835	74503216	71225	10	0	5	22	267	149	8.24975e-06	0.00128655	1	0.113	0.887
9387	ENSG00000234741	GAS5	1	-	173864483	173864506	173864256	173864304	173865228	173865282	9387	992	0	751	33	172	149	8.32028e-06	0.00128655	1	0.952	0.048
16008	ENSG00000154114	TBCEL	11	+	121053550	121053732	121047527	121047667	121055051	121055310	16008	258	17	312	0	331	149	8.42913e-06	0.00129316	0.872	1	-0.128
33354	ENSG00000002822	MAD1L1	7	-	2225409	2225550	2222574	2222754	2229983	2230143	33354	4	18	25	6	290	149	8.40718e-06	0.00129316	0.102	0.682	-0.58
58123	ENSG00000049541	RFC2	7	-	74249011	74249118	74246661	74246763	74249738	74249780	58123	1178	0	1325	38	256	149	8.74465e-06	0.00133633	1	0.953	0.047
55810	ENSG00000064666	CNN2	19	+	1036066	1036246	1032558	1032696	1036415	1036562	55810	133	0	54	10	329	149	9.08647e-06	0.00138316	1	0.71	0.29
2118	ENSG00000135341	MAP3K7	6	-	90544551	90544632	90536336	90536401	90547257	90547387	2118	4	82	27	61	230	149	9.41748e-06	0.00142648	0.031	0.223	-0.192
58214	ENSG00000143158	MPC2	1	-	167920546	167920631	167920010	167920090	167924496	167924537	58214	231	18	273	0	234	149	9.44397e-06	0.00142648	0.891	1	-0.109
30702	ENSG00000256591	AP003108.2	11	+	61437624	61437848	61430124	61430182	61445940	61446231	30702	165	17	174	0	373	149	9.67877e-06	0.00145632	0.795	1	-0.205
3696	ENSG00000198700	IPO9	1	+	201834953	201835064	201829148	201829372	201847278	201847340	3696	8	190	35	141	260	149	9.74836e-06	0.00146117	0.024	0.125	-0.101
65280	ENSG00000183808	RBM12B	8	-	93740628	93740696	93737306	93737355	93740880	93740956	65280	21	58	77	54	217	149	9.87855e-06	0.00147503	0.199	0.495	-0.296
54276	ENSG00000090661	CERS4	19	+	8251075	8251249	8210705	8210862	8254498	8254616	54276	248	0	201	16	323	149	1.01417e-05	0.00150857	1	0.853	0.147
20221	ENSG00000116337	AMPD2	1	+	109622184	109622353	109621151	109621266	109625302	109625433	20221	8	1	2	26	318	149	1.10155e-05	0.00162617	0.789	0.035	0.754
50651	ENSG00000129197	RPAIN	17	+	5425970	5426082	5422768	5422829	5426235	5426299	50651	329	122	508	91	261	149	1.09968e-05	0.00162617	0.606	0.761	-0.155
33033	ENSG00000183323	CCDC125	5	-	69292187	69292362	69285336	69285467	69294792	69294900	33033	64	45	100	17	324	149	1.12371e-05	0.00163602	0.395	0.73	-0.335
36543	ENSG00000022267	FHL1	X	+	136209242	136209442	136208454	136208641	136209870	136211359	36543	134	3116	222	2185	349	149	1.11928e-05	0.00163602	0.018	0.042	-0.024
40772	ENSG00000185049	NELFA	4	-	2007962	2008046	2006997	2007199	2008749	2008942	40772	0	13	7	0	233	149	1.12165e-05	0.00163602	0	1	-1
67702	ENSG00000143353	LYPLAL1	1	+	219193129	219193251	219179146	219179246	219210531	219210647	67702	247	21	207	0	271	149	1.12494e-05	0.00163602	0.866	1	-0.134
44595	ENSG00000156026	MCU	10	+	72708282	72708356	72692142	72692301	72715110	72715226	44595	12	2	1	15	223	149	1.14019e-05	0.00165205	0.8	0.043	0.757
21511	ENSG00000160209	PDXK	21	+	43732138	43732442	43728916	43729010	43734068	43734123	21511	4	25	19	7	453	149	1.16599e-05	0.00167087	0.05	0.472	-0.422
55206	ENSG00000197586	ENTPD6	20	+	25206521	25206590	25195700	25195867	25207078	25207397	55206	5	8	28	0	218	149	1.16498e-05	0.00167087	0.299	1	-0.701
71151	ENSG00000172366	MCRIP2	16	+	646471	646608	642119	642249	647416	647544	71151	124	206	138	103	286	149	1.1617e-05	0.00167087	0.239	0.411	-0.172
72059	ENSG00000159147	DONSON	21	-	33583487	33583666	33581950	33582055	33584589	33584768	72059	206	28	428	12	328	149	1.19098e-05	0.00170045	0.77	0.942	-0.172
45053	ENSG00000198625	MDM4	1	+	204537429	204537497	204532190	204532246	204538208	204538308	45053	174	134	194	65	217	149	1.22881e-05	0.00174808	0.471	0.672	-0.201
65587	ENSG00000168067	MAP4K2	11	-	64800899	64801031	64800763	64800826	64801110	64801183	65587	197	23	136	0	281	149	1.27294e-05	0.0018043	0.82	1	-0.18
6813	ENSG00000109381	ELF2	4	-	139117828	139117950	139116648	139116807	139125163	139125329	6813	10	5	0	20	271	149	1.28271e-05	0.00181159	0.524	0	0.524
51498	ENSG00000118855	MFSD1	3	+	158805361	158805474	158804318	158804371	158807039	158807082	51498	405	0	479	24	262	149	1.32899e-05	0.0018702	1	0.919	0.081
53760	ENSG00000128654	MTX2	2	+	176304240	176304365	176297848	176297895	176323391	176323464	53760	39	340	8	448	274	149	1.35344e-05	0.00189777	0.059	0.01	0.049
58415	ENSG00000107341	UBE2R2	9	+	33886880	33886967	33817159	33817934	33900173	33900271	58415	205	3	167	24	236	149	1.38663e-05	0.00193737	0.977	0.815	0.162
66420	ENSG00000179950	PUF60	8	-	143820665	143820716	143818372	143818534	143821596	143821686	66420	225	756	343	705	200	149	1.40824e-05	0.00196056	0.181	0.266	-0.085
33828	ENSG00000100578	KIAA0586	14	+	58472198	58472279	58470612	58470723	58474606	58474797	33828	80	14	110	0	230	149	1.42481e-05	0.00196961	0.787	1	-0.213
49946	ENSG00000171570	RAB4B-EGLN2	19	+	40783777	40783840	40780070	40780499	40783920	40784075	49946	177	0	118	14	212	149	1.42097e-05	0.00196961	1	0.856	0.144
19230	ENSG00000101084	RAB5IF	20	+	36609600	36609758	36607714	36607818	36612009	36612557	19230	308	0	356	21	307	149	1.44122e-05	0.00197995	1	0.892	0.108
54282	ENSG00000090661	CERS4	19	+	8251043	8251249	8210705	8210862	8254498	8254616	54282	195	0	175	16	355	149	1.44241e-05	0.00197995	1	0.821	0.179
27007	ENSG00000183137	CEP57L1	6	+	109155790	109155877	109155229	109155307	109159024	109159102	27007	107	14	151	0	236	149	1.4656e-05	0.00199082	0.828	1	-0.172
49915	ENSG00000124356	STAMBP	2	+	73829404	73829510	73829030	73829070	73830844	73831059	49915	2	9	53	8	255	149	1.45771e-05	0.00199082	0.115	0.795	-0.68
53714	ENSG00000099917	MED15	22	+	20551435	20551487	20537116	20537204	20554935	20555148	53714	45	27	59	4	201	149	1.46423e-05	0.00199082	0.553	0.916	-0.363
54280	ENSG00000090661	CERS4	19	+	8251109	8251249	8210705	8210862	8254498	8254616	54280	183	0	160	16	289	149	1.47263e-05	0.00199346	1	0.838	0.162
45072	ENSG00000079387	SENP1	12	-	48101468	48101516	48097736	48098124	48106027	48106066	45072	94	17	98	0	197	149	1.5077e-05	0.00203389	0.807	1	-0.193
60859	ENSG00000149636	DSN1	20	-	36771424	36771473	36770872	36771193	36773661	36773818	60859	25	49	47	19	198	149	1.56745e-05	0.00210722	0.277	0.651	-0.374
13630	ENSG00000110921	MVK	12	+	109581394	109581550	109579801	109579946	109586021	109586125	13630	175	18	164	0	305	149	1.58838e-05	0.00212295	0.826	1	-0.174
52133	ENSG00000112039	FANCE	6	+	35457555	35457600	35455746	35456353	35457915	35457984	52133	274	0	191	16	194	149	1.59e-05	0.00212295	1	0.902	0.098
41076	ENSG00000121892	PDS5A	4	-	39926774	39926861	39925835	39925933	39927960	39928164	41076	493	74	553	30	236	149	1.61287e-05	0.00214616	0.808	0.921	-0.113
60170	ENSG00000148840	PPRC1	10	+	102138618	102138765	102137849	102138038	102138878	102138980	60170	71	14	93	0	296	149	1.62176e-05	0.00215067	0.719	1	-0.281
35492	ENSG00000100038	TOP3B	22	-	21975980	21976187	21975639	21975807	21982729	21982787	35492	24	0	29	23	356	149	1.69734e-05	0.0022433	1	0.345	0.655
13207	ENSG00000137210	TMEM14B	6	+	10755141	10755232	10747830	10747881	10770076	10770204	13207	0	7	12	0	240	149	1.70993e-05	0.00224477	0	1	-1
50691	ENSG00000198237	AC131392.1	5	+	69910374	69910562	69875270	69875319	69914157	69914242	50691	15	14	122	14	337	149	1.70934e-05	0.00224477	0.321	0.794	-0.473
65046	ENSG00000006625	GGCT	7	-	30500535	30500681	30498802	30498938	30504568	30504829	65046	687	161	585	68	295	149	1.74778e-05	0.00228678	0.683	0.813	-0.13
5661	ENSG00000138759	FRAS1	4	+	78466207	78466435	78464442	78464583	78469977	78470091	5661	51	0	62	20	377	149	1.77151e-05	0.00231011	1	0.551	0.449
35406	ENSG00000254870	ATP6V1G2-DDX39B	6	-	31538762	31538855	31536499	31536683	31540321	31540664	35406	804	0	713	26	242	149	1.79021e-05	0.00232674	1	0.944	0.056
34357	ENSG00000161558	TMEM143	19	-	48360071	48360176	48345268	48345354	48363290	48363531	34357	38	0	32	16	254	149	1.82267e-05	0.00236108	1	0.54	0.46
62954	ENSG00000113240	CLK4	5	-	178619837	178619896	178616881	178618778	178623255	178623416	62954	0	43	13	26	208	149	1.8399e-05	0.00237554	0	0.264	-0.264
1955	ENSG00000186056	MATN1-AS1	1	+	30720976	30721174	30719173	30719232	30721287	30721722	1955	21	5	2	14	347	149	1.87307e-05	0.00241041	0.643	0.058	0.585
104	ENSG00000162341	TPCN2	11	+	69055174	69055352	69054032	69054097	69057577	69057694	104	54	0	23	10	327	149	1.93164e-05	0.00246159	1	0.512	0.488
34170	ENSG00000114956	DGUOK	2	+	73957124	73957240	73946718	73946906	73958145	73958245	34170	379	309	373	176	265	149	1.93172e-05	0.00246159	0.408	0.544	-0.136
40651	ENSG00000156831	NSMCE2	8	+	125102050	125102146	125091843	125091958	125102316	125102464	40651	115	31	136	6	245	149	1.93168e-05	0.00246159	0.693	0.932	-0.239
16639	ENSG00000156411	ATP5MPL	14	-	103914478	103914633	103913256	103913984	103915065	103915189	16639	506	969	335	982	304	149	1.94066e-05	0.00246495	0.204	0.143	0.061
54255	ENSG00000170791	CHCHD7	8	+	56212761	56212889	56211797	56211837	56214597	56214667	54255	2	21	29	18	277	149	1.96223e-05	0.00248428	0.049	0.464	-0.415
18681	ENSG00000076513	ANKRD13A	12	+	110021107	110021301	110019138	110019328	110025741	110025823	18681	42	15	86	2	343	149	1.99089e-05	0.00250269	0.549	0.949	-0.4
27511	ENSG00000116906	GNPAT	1	+	231258221	231258309	231241215	231241456	231260506	231260683	27511	15	34	0	45	237	149	1.98926e-05	0.00250269	0.217	0	0.217
58162	ENSG00000115268	RPS15	19	+	1439605	1439826	1438806	1438892	1440025	1440049	58162	123	118	31	87	370	149	1.99596e-05	0.00250269	0.296	0.125	0.171
19769	ENSG00000144224	UBXN4	2	+	135753538	135754277	135748266	135748369	135755516	135755691	19769	620	16	692	0	888	149	2.024e-05	0.00252974	0.867	1	-0.133
18915	ENSG00000198908	BHLHB9	X	+	102747816	102747911	102720956	102721091	102748698	102752438	18915	28	18	0	14	244	149	2.03819e-05	0.00253936	0.487	0	0.487
3765	ENSG00000169180	XPO6	16	-	28177219	28177332	28175897	28176095	28211365	28211476	3765	449	0	412	20	262	149	2.06152e-05	0.00256027	1	0.921	0.079
28942	ENSG00000276550	HERC2P2	15	+	22516875	22516990	22495569	22495672	22534067	22534243	28942	30	15	169	12	264	149	2.12025e-05	0.00262489	0.53	0.888	-0.358
23454	ENSG00000125354	SEPT6	X	-	119625334	119625396	119619308	119620051	119629317	119629508	23454	4	28	7	0	211	149	2.19387e-05	0.00270746	0.092	1	-0.908
64493	ENSG00000197619	ZNF615	19	-	52000345	52000378	51994614	51994837	52001812	52001908	64493	11	1	2	15	182	149	2.28346e-05	0.00280916	0.9	0.098	0.802
32799	ENSG00000147050	KDM6A	X	+	45062646	45062748	45061323	45061419	45063421	45063817	32799	35	95	77	68	251	149	2.29609e-05	0.00281585	0.179	0.402	-0.223
59445	ENSG00000198901	PRC1	15	-	90969078	90969120	90966039	90967202	90969523	90969623	59445	174	133	140	217	191	149	2.33844e-05	0.00285882	0.505	0.335	0.17
71746	ENSG00000173715	C11orf80	11	+	66748378	66748517	66744735	66744919	66759042	66759096	71746	15	16	21	0	288	149	2.34975e-05	0.0028637	0.327	1	-0.673
66949	ENSG00000116871	MAP7D1	1	+	36174897	36175008	36173363	36173478	36176198	36176581	66949	118	5	183	46	260	149	2.36951e-05	0.0028788	0.931	0.695	0.236
67703	ENSG00000143353	LYPLAL1	1	+	219193081	219193251	219179146	219179246	219210531	219210647	67703	454	21	399	0	319	149	2.38174e-05	0.00288471	0.91	1	-0.09
49173	ENSG00000167842	MIS12	17	+	5488195	5488589	5486373	5486684	5488822	5490808	49173	265	27	335	91	543	149	2.39699e-05	0.00288885	0.729	0.503	0.226
6954	ENSG00000270181	BIVM-ERCC5	13	+	102805306	102805390	102799109	102799521	102807145	102807745	6954	66	0	97	22	233	149	2.39993e-05	0.00288885	1	0.738	0.262
62761	ENSG00000156374	PCGF6	10	-	103345023	103345132	103326533	103326632	103348715	103348812	62761	28	37	31	5	258	149	2.42127e-05	0.0029056	0.304	0.782	-0.478
12633	ENSG00000186866	POFUT2	21	-	45266021	45266227	45263927	45265635	45267589	45267713	12633	13	101	58	110	355	149	2.51781e-05	0.0030122	0.051	0.181	-0.13
28891	ENSG00000085788	DDHD2	8	+	38234393	38234510	38232986	38233214	38237537	38237622	28891	132	0	161	19	266	149	2.54062e-05	0.00303023	1	0.826	0.174
34015	ENSG00000185842	DNAH14	1	+	225002782	225002927	224974090	224974153	225007412	225007544	34015	200	17	197	0	294	149	2.62623e-05	0.00312281	0.856	1	-0.144
12537	ENSG00000120519	SLC10A7	4	-	146442782	146442821	146325960	146325996	146503848	146503924	12537	53	15	61	0	188	149	2.7044e-05	0.00320602	0.737	1	-0.263
58016	ENSG00000203930	LINC00632	X	+	140713516	140716289	140711620	140711656	140733877	140733964	58016	0	18	67	47	2922	149	2.79148e-05	0.00329926	0	0.068	-0.068
11020	ENSG00000122643	NT5C3A	7	-	33035933	33035988	33026816	33026915	33062567	33062796	11020	40	22	30	0	204	149	2.81462e-05	0.00331659	0.57	1	-0.43
13265	ENSG00000005801	ZNF195	11	-	3362532	3362602	3361808	3361889	3370974	3371070	13265	0	35	10	14	219	149	2.84221e-05	0.00333781	0	0.327	-0.327
6748	ENSG00000284770	TBCE	1	+	235401502	235401587	235380046	235380149	235414432	235414618	6748	63	0	89	21	234	149	2.84969e-05	0.00333781	1	0.73	0.27
24568	ENSG00000023516	AKAP11	13	+	42285985	42286035	42272151	42272228	42286299	42286399	24568	41	0	31	14	199	149	2.89891e-05	0.00338533	1	0.624	0.376
35912	ENSG00000122033	MTIF3	13	-	27437115	27437273	27435642	27435893	27439988	27440449	35912	21	11	41	0	307	149	2.91702e-05	0.00339634	0.481	1	-0.519
48923	ENSG00000101104	PABPC1L	20	+	44936893	44936976	44936636	44936730	44938060	44938191	48923	1	54	13	25	232	149	3.00567e-05	0.00348917	0.012	0.25	-0.238
29982	ENSG00000158106	RHPN1	8	+	143381267	143381344	143380588	143380783	143381571	143381718	29982	179	3	175	26	226	149	3.06827e-05	0.00355129	0.975	0.816	0.159
60152	ENSG00000179912	R3HDM2	12	-	57395748	57395818	57310263	57310463	57430719	57431005	60152	44	18	40	0	219	149	3.1439e-05	0.0036281	0.624	1	-0.376
59547	ENSG00000174938	SEZ6L2	16	-	29879863	29880064	29878286	29878425	29885585	29885749	59547	22	7	87	0	350	149	3.15409e-05	0.00362915	0.572	1	-0.428
61925	ENSG00000081177	EXD2	14	+	69234773	69235031	69230471	69230598	69236045	69236152	61925	199	16	196	0	407	149	3.17098e-05	0.00363788	0.82	1	-0.18
42251	ENSG00000161249	DMKN	19	-	35508204	35508240	35507457	35507511	35510183	35510252	42251	27	27	18	0	185	149	3.20068e-05	0.00366122	0.446	1	-0.554
21612	ENSG00000174233	ADCY6	12	-	48773939	48774098	48773468	48773647	48774401	48774518	21612	72	10	146	0	308	149	3.30636e-05	0.00377108	0.777	1	-0.223
59056	ENSG00000198862	LTN1	21	-	28965864	28965906	28960516	28960706	28966369	28967179	59056	117	13	183	0	191	149	3.42138e-05	0.00389093	0.875	1	-0.125
6124	ENSG00000114062	UBE3A	15	-	25407066	25407262	25405460	25405502	25409087	25409207	6124	188	49	160	100	345	149	3.43181e-05	0.00389147	0.624	0.409	0.215
48970	ENSG00000099864	PALM	19	+	734172	734194	731091	731245	746284	746927	48970	60	15	67	0	171	149	3.44475e-05	0.00389485	0.777	1	-0.223
71297	ENSG00000099282	TSPAN15	10	+	69483690	69483876	69451464	69451690	69485140	69485215	71297	106	0	101	15	335	149	3.45523e-05	0.00389544	1	0.75	0.25
53054	ENSG00000067829	IDH3G	X	-	153790563	153790575	153789837	153790292	153790809	153790851	53054	0	5	56	5	161	149	3.48398e-05	0.00391657	0	0.912	-0.912
15636	ENSG00000123737	EXOSC9	4	+	121816368	121816447	121813754	121814047	121816771	121816840	15636	71	13	95	0	228	149	3.52424e-05	0.00395048	0.781	1	-0.219
2161	ENSG00000166747	AP1G1	16	-	71767876	71767885	71765488	71765584	71769622	71769699	2161	0	137	18	139	158	149	3.54219e-05	0.00395925	0	0.109	-0.109
37114	ENSG00000269609	RPARP-AS1	10	+	102452089	102452187	102451398	102451555	102455336	102456293	37114	42	0	26	12	247	149	3.55322e-05	0.00396027	1	0.567	0.433
35691	ENSG00000136986	DERL1	8	-	123030604	123030716	123013169	123015585	123041969	123042302	35691	142	30	149	5	261	149	3.73287e-05	0.00414868	0.73	0.944	-0.214
18872	ENSG00000171469	ZNF561	19	-	9620915	9621049	9619431	9619582	9621161	9621205	18872	19	1	13	20	283	149	3.7678e-05	0.00417564	0.909	0.255	0.654
61914	ENSG00000139567	ACVRL1	12	+	51913558	51913770	51913098	51913350	51914438	51914585	61914	26	0	16	13	361	149	3.78945e-05	0.00418777	1	0.337	0.663
22602	ENSG00000118640	VAMP8	2	+	85579008	85579167	85577585	85577649	85581575	85582031	22602	293	26	202	1	308	149	3.91869e-05	0.00431839	0.845	0.99	-0.145
40847	ENSG00000140105	WARS	14	-	100375282	100375406	100369086	100369258	100376259	100376285	40847	48	164	90	121	273	149	3.93578e-05	0.00432504	0.138	0.289	-0.151
9983	ENSG00000106069	CHN2	7	+	29146848	29146960	29146568	29146745	29354624	29354663	9983	11	0	3	12	261	149	4.00574e-05	0.0043896	1	0.125	0.875
2081	ENSG00000126246	IGFLR1	19	-	35739709	35740086	35739256	35739626	35740379	35740564	2081	20	10	43	0	526	149	4.03621e-05	0.00439835	0.362	1	-0.638
60072	ENSG00000165526	RPUSD4	11	-	126206253	126206553	126205718	126205781	126209520	126209723	60072	5	120	34	115	449	149	4.03585e-05	0.00439835	0.014	0.089	-0.075
3908	ENSG00000113391	FAM172A	5	-	94050730	94050831	93964457	93964523	94053125	94053227	3908	29	16	43	1	250	149	4.10896e-05	0.00446519	0.519	0.962	-0.443
39938	ENSG00000134897	BIVM	13	+	102805057	102805239	102799139	102799521	102807145	102807745	39938	12	0	11	22	331	149	4.17119e-05	0.00452025	1	0.184	0.816
4651	ENSG00000110318	CEP126	11	+	101955791	101956943	101948030	101948142	101958167	101958366	4651	0	12	23	11	1301	149	4.41205e-05	0.00476806	0	0.193	-0.193
14904	ENSG00000115234	SNX17	2	+	27373039	27373113	27371268	27371343	27373246	27373311	14904	0	12	6	0	223	149	4.50638e-05	0.00485659	0	1	-1
71868	ENSG00000167637	ZNF283	19	+	43833504	43833626	43831317	43831381	43835504	43835592	71868	13	1	21	43	271	149	4.55592e-05	0.00489649	0.877	0.212	0.665
10662	ENSG00000121417	ZNF211	19	+	57634022	57634061	57633167	57633436	57634628	57634755	10662	15	16	19	0	188	149	4.67664e-05	0.00500951	0.426	1	-0.574
15630	ENSG00000102908	NFAT5	16	+	69644796	69644856	69626402	69626528	69646516	69646578	15630	15	35	0	40	209	149	4.6995e-05	0.00500951	0.234	0	0.234
43466	ENSG00000145736	GTF2H2	5	-	71065124	71065222	71062707	71062796	71067493	71067650	43466	37	2	15	14	247	149	4.69575e-05	0.00500951	0.918	0.393	0.525
52048	ENSG00000140545	MFGE8	15	-	88899655	88899811	88899297	88899532	88901550	88901960	52048	411	77	596	48	305	149	4.72629e-05	0.00502438	0.723	0.858	-0.135
3293	ENSG00000168255	POLR2J3	7	-	102543524	102543697	102541500	102541662	102544705	102544776	3293	5	19	9	0	322	149	4.78118e-05	0.00506896	0.109	1	-0.891
69362	ENSG00000197020	ZNF100	19	-	21744940	21745067	21722770	21727989	21765693	21765786	69362	53	41	58	9	276	149	4.80603e-05	0.00508153	0.411	0.777	-0.366
41012	ENSG00000171311	EXOSC1	10	-	97445452	97445606	97443236	97443311	97445731	97445847	41012	8	163	41	165	303	149	4.82682e-05	0.00508975	0.024	0.109	-0.085
64625	ENSG00000278175	GLIDR	9	-	39809485	39809615	39803495	39803859	39809730	39810089	64625	22	12	35	0	279	149	4.86284e-05	0.00511396	0.495	1	-0.505
50099	ENSG00000110429	FBXO3	11	-	33753110	33754500	33751522	33751607	33755770	33755975	50099	257	16	221	0	1539	149	4.89861e-05	0.00513776	0.609	1	-0.391
14803	ENSG00000197912	SPG7	16	+	89540943	89541384	89532462	89532636	89544647	89544772	14803	10	114	35	76	590	149	4.96636e-05	0.00519489	0.022	0.104	-0.082
50629	ENSG00000149554	CHEK1	11	+	125627606	125627830	125626748	125626833	125629231	125629296	50629	1151	90	1253	42	373	149	5.04385e-05	0.00526188	0.836	0.923	-0.087
58129	ENSG00000117322	CR2	1	+	207473544	207473721	207472771	207473179	207473800	207473885	58129	18	0	6	10	326	149	5.08621e-05	0.00529195	1	0.215	0.785
13152	ENSG00000215067	ALOX12-AS1	17	-	7009795	7009889	7002483	7002620	7012195	7012338	13152	42	7	16	21	243	149	5.17462e-05	0.00536967	0.786	0.318	0.468
10438	ENSG00000137601	NEK1	4	-	169587558	169587613	169585348	169585549	169588648	169588735	10438	169	34	220	10	204	149	5.24692e-05	0.00543029	0.784	0.941	-0.157
776	ENSG00000165304	MELK	9	+	36594627	36594771	36589535	36589652	36599393	36599486	776	154	0	206	19	293	149	5.26351e-05	0.00543309	1	0.846	0.154
60111	ENSG00000140455	USP3	15	+	63533802	63533918	63532646	63532707	63537024	63537156	60111	4	66	25	51	265	149	5.30757e-05	0.00546414	0.033	0.216	-0.183
7129	ENSG00000185122	HSF1	8	+	144312627	144312711	144311962	144312244	144313510	144313616	7129	0	42	18	48	233	149	5.33167e-05	0.00547455	0	0.193	-0.193
41298	ENSG00000089597	GANAB	11	-	62634309	62634375	62633444	62633514	62634820	62635000	41298	127	155	74	196	215	149	5.47057e-05	0.00560247	0.362	0.207	0.155
4649	ENSG00000110318	CEP126	11	+	101956261	101956943	101948030	101948142	101958167	101958366	4649	0	12	21	11	831	149	5.52995e-05	0.00564849	0	0.255	-0.255
7146	ENSG00000144029	MRPS5	2	-	95104639	95104730	95101676	95101723	95106422	95106457	7146	345	28	265	2	240	149	5.56867e-05	0.00567323	0.884	0.988	-0.104
15788	ENSG00000163013	FBXO41	2	-	73265892	73265966	73265281	73265640	73266456	73266682	15788	20	8	6	26	223	149	5.5867e-05	0.00567681	0.626	0.134	0.492
8	ENSG00000146263	MMS22L	6	-	97270106	97270283	97269901	97269992	97278848	97278898	8	101	0	113	16	326	149	5.64515e-05	0.00572134	1	0.763	0.237
58427	ENSG00000122203	KIAA1191	5	-	176359480	176359567	176355570	176355749	176361601	176361761	58427	265	31	389	10	236	149	5.67237e-05	0.00573407	0.844	0.961	-0.117
9750	ENSG00000186566	GPATCH8	17	-	44464471	44464544	44436477	44436545	44474828	44474903	9750	71	2	101	30	222	149	5.72502e-05	0.00577238	0.96	0.693	0.267
16329	ENSG00000198837	DENND4B	1	-	153942555	153942625	153942186	153942356	153942877	153943130	16329	111	0	108	15	219	149	5.78236e-05	0.00581522	1	0.83	0.17
16234	ENSG00000153006	SREK1IP1	5	-	64754622	64754770	64754314	64754362	64765044	64765121	16234	0	11	11	3	297	149	6.00167e-05	0.00597885	0	0.648	-0.648
27680	ENSG00000004866	ST7	7	+	117134123	117134192	117131884	117131960	117136080	117136235	27680	65	13	80	0	218	149	5.99321e-05	0.00597885	0.774	1	-0.226
29404	ENSG00000102445	RUBCNL	13	-	46377889	46378005	46371940	46372597	46387133	46387500	29404	12	0	5	13	265	149	5.97806e-05	0.00597885	1	0.178	0.822
6975	ENSG00000048028	USP28	11	-	113830866	113830943	113829220	113829345	113833419	113833552	6975	112	1	96	17	226	149	6.0062e-05	0.00597885	0.987	0.788	0.199
15272	ENSG00000070371	CLTCL1	22	-	19239274	19239388	19235695	19235869	19242774	19242936	15272	58	12	79	0	263	149	6.03586e-05	0.00599312	0.732	1	-0.268
50803	ENSG00000215039	CD27-AS1	12	-	6443545	6443717	6439224	6439676	6446960	6447087	50803	24	4	5	14	321	149	6.16261e-05	0.00610348	0.736	0.142	0.594
55969	ENSG00000109323	MANBA	4	-	102690879	102690957	102690595	102690771	102714437	102714561	55969	7	22	9	0	227	149	6.22166e-05	0.0061464	0.173	1	-0.827
19542	ENSG00000010810	FYN	6	-	111846588	111846629	111780565	111780635	111872967	111873037	19542	246	118	297	68	190	149	6.25744e-05	0.00616618	0.62	0.774	-0.154
38448	ENSG00000198000	NOL8	9	-	92311145	92311259	92310552	92310675	92314266	92316138	38448	31	16	43	1	263	149	6.28614e-05	0.0061789	0.523	0.961	-0.438
33578	ENSG00000150768	DLAT	11	+	112045862	112045970	112045137	112045230	112051233	112051349	33578	271	0	295	18	257	149	6.46199e-05	0.00633583	1	0.905	0.095
28248	ENSG00000129038	LOXL1	15	+	73941874	73942058	73925988	73927885	73942853	73942962	28248	0	33	9	12	333	149	6.52875e-05	0.006358	0	0.251	-0.251
31835	ENSG00000186998	EMID1	22	+	29226489	29226551	29215526	29215630	29231019	29231140	31835	39	0	13	8	211	149	6.5276e-05	0.006358	1	0.534	0.466
40939	ENSG00000115970	THADA	2	-	43592843	43592890	43592316	43592416	43595930	43596007	40939	22	63	4	91	196	149	6.53336e-05	0.006358	0.21	0.032	0.178
28895	ENSG00000085788	DDHD2	8	+	38234399	38234584	38232986	38233214	38237537	38237616	28895	216	0	290	19	334	149	6.72876e-05	0.00651607	1	0.872	0.128
50933	ENSG00000133983	COX16	14	-	70342657	70342729	70329173	70329236	70359518	70359683	50933	493	106	465	45	221	149	6.7291e-05	0.00651607	0.758	0.874	-0.116
32227	ENSG00000134444	RELCH	18	+	62298789	62298860	62291542	62291631	62305413	62307112	32227	95	0	132	19	220	149	6.75037e-05	0.00652053	1	0.825	0.175
19717	ENSG00000039560	RAI14	5	+	34813573	34813660	34812179	34812208	34814582	34814669	19717	50	36	97	18	236	149	6.86821e-05	0.00661801	0.467	0.773	-0.306
29771	ENSG00000156170	NDUFAF6	8	+	95044476	95044595	95041569	95041626	95045544	95045647	29771	0	70	20	89	268	149	7.01868e-05	0.00674638	0	0.111	-0.111
26251	ENSG00000138658	ZGRF1	4	-	112607815	112607937	112605559	112606091	112612523	112612588	26251	2	70	22	64	271	149	7.05491e-05	0.00676459	0.015	0.159	-0.144
16165	ENSG00000149923	PPP4C	16	+	30081258	30081310	30076314	30076475	30082483	30082534	16165	580	14	626	54	201	149	7.08258e-05	0.00677451	0.968	0.896	0.072
47384	ENSG00000165802	NSMF	9	-	137453730	137453820	137453055	137453180	137454390	137454443	47384	411	7	276	26	239	149	7.12158e-05	0.0067952	0.973	0.869	0.104
71802	ENSG00000172965	MIR4435-2HG	2	-	111479906	111480061	111429322	111429620	111494884	111495051	71802	5	205	20	100	304	149	7.15652e-05	0.00681192	0.012	0.089	-0.077
36795	ENSG00000015475	BID	22	-	17750104	17750174	17743802	17744013	17774380	17774412	36795	305	0	301	18	219	149	7.17982e-05	0.00681445	1	0.919	0.081
53864	ENSG00000196422	PPP1R26	9	+	135483351	135483553	135482682	135482815	135483949	135484082	53864	47	96	113	90	351	149	7.19401e-05	0.00681445	0.172	0.348	-0.176
11009	ENSG00000160767	FAM189B	1	-	155251094	155251164	155248404	155248473	155253624	155253732	11009	4	22	7	0	219	149	7.23926e-05	0.00684075	0.11	1	-0.89
57086	ENSG00000143515	ATP8B2	1	+	154345799	154345883	154345321	154345545	154346230	154346476	57086	113	12	164	0	233	149	7.25678e-05	0.00684078	0.858	1	-0.142
65	ENSG00000131375	CAPN7	3	+	15245525	15245671	15242177	15242253	15246731	15246794	65	451	49	262	67	295	149	7.5038e-05	0.00705663	0.823	0.664	0.159
39885	ENSG00000231721	LINC-PINT	7	-	130967388	130967517	130945609	130945835	130984052	130984109	39885	8	1	3	22	278	149	7.56784e-05	0.00709979	0.811	0.068	0.743
367	ENSG00000177479	ARIH2	3	+	48924717	48924839	48922747	48922811	48945135	48945181	367	203	16	192	0	271	149	7.63326e-05	0.00714404	0.875	1	-0.125
71867	ENSG00000167637	ZNF283	19	+	43827775	43827940	43827377	43827444	43828201	43828281	71867	25	10	46	0	314	149	7.75849e-05	0.00724391	0.543	1	-0.457
29351	ENSG00000124074	ENKD1	16	-	67664995	67665168	67663786	67663820	67666070	67666129	29351	19	24	75	19	322	149	7.84648e-05	0.00730862	0.268	0.646	-0.378
13745	ENSG00000159753	CARMIL2	16	+	67656833	67656881	67656423	67656645	67657238	67657316	13745	10	2	0	10	197	149	7.90683e-05	0.00734734	0.791	0	0.791
36382	ENSG00000185187	SIGIRR	11	-	406842	406993	405871	406538	407061	407164	36382	322	124	215	155	300	149	8.00613e-05	0.00742199	0.563	0.408	0.155
11992	ENSG00000240990	HOXA11-AS	7	+	27186682	27186891	27186133	27186263	27188600	27189083	11992	19	25	25	3	358	149	8.16414e-05	0.00755058	0.24	0.776	-0.536
16036	ENSG00000110075	PPP6R3	11	+	68515027	68515166	68505144	68505271	68519500	68519651	16036	15	89	0	135	288	149	8.2389e-05	0.00760027	0.08	0	0.08
6648	ENSG00000056487	PHF21B	22	-	44885862	44885938	44885425	44885529	44887962	44888121	6648	31	0	38	18	225	149	8.25672e-05	0.00760027	1	0.583	0.417
34163	ENSG00000114956	DGUOK	2	+	73938909	73939022	73926907	73927052	73946718	73947053	34163	237	576	237	347	262	149	8.30832e-05	0.00762981	0.19	0.28	-0.09
41069	ENSG00000176834	VSIG10	12	-	118102988	118103170	118095532	118095814	118103592	118104000	41069	26	4	20	28	331	149	8.46055e-05	0.00775141	0.745	0.243	0.502
71620	ENSG00000188070	C11orf95	11	-	63764867	63765254	63759891	63763869	63765806	63766304	71620	22	34	60	21	536	149	8.66762e-05	0.00792257	0.152	0.443	-0.291
18041	ENSG00000186312	CA5BP1	X	+	15692962	15693058	15688660	15688858	15697239	15697751	18041	127	17	101	0	245	149	8.72966e-05	0.00795794	0.82	1	-0.18
38628	ENSG00000197128	ZNF772	19	-	57475659	57475786	57473044	57474421	57477276	57477570	38628	11	0	4	12	276	149	8.747e-05	0.00795794	1	0.153	0.847
9233	ENSG00000173402	DAG1	3	+	49492826	49492973	49470288	49470433	49510418	49510490	9233	0	86	3	0	296	149	8.78055e-05	0.00796992	0	1	-1
31582	ENSG00000120832	MTERF2	12	-	106985114	106985215	106977290	106978771	106986968	106987149	31582	13	15	23	1	250	149	8.89073e-05	0.00805022	0.341	0.932	-0.591
68485	ENSG00000188185	LINC00265	7	+	39788481	39788604	39782734	39782799	39789353	39789544	68485	3	92	18	55	272	149	8.91016e-05	0.00805022	0.018	0.152	-0.134
3775	ENSG00000187824	TMEM220	17	-	10723269	10723329	10715429	10715588	10725010	10725134	3775	79	0	24	7	209	149	8.97029e-05	0.00808587	1	0.71	0.29
9229	ENSG00000173402	DAG1	3	+	49492822	49492973	49470131	49470433	49510418	49510516	9229	0	86	3	0	300	149	9.10657e-05	0.00818984	0	1	-1
60401	ENSG00000067606	PRKCZ	1	+	2056483	2056573	2055440	2055562	2135261	2135347	60401	42	21	47	2	239	149	9.23018e-05	0.00828197	0.555	0.936	-0.381
61928	ENSG00000081177	EXD2	14	+	69234699	69235031	69230471	69230598	69236045	69236152	61928	411	16	385	0	481	149	9.28618e-05	0.00831315	0.888	1	-0.112
22522	ENSG00000010270	STARD3NL	7	+	38217024	38217078	38215027	38215105	38217187	38217305	22522	539	39	683	12	203	149	9.31223e-05	0.00831744	0.91	0.977	-0.067
13327	ENSG00000263070	AC019322.1	15	-	30381702	30381876	30380352	30380399	30383318	30383382	13327	12	6	0	13	323	149	9.43145e-05	0.00839171	0.48	0	0.48
39344	ENSG00000229180	AC006001.3	7	-	66560578	66560675	66554584	66554837	66573384	66573550	39344	29	43	2	34	246	149	9.43829e-05	0.00839171	0.29	0.034	0.256
20509	ENSG00000084774	CAD	2	+	27226130	27226319	27225704	27225926	27226524	27226649	20509	180	22	200	3	338	149	9.5001e-05	0.00842752	0.783	0.967	-0.184
11229	ENSG00000137842	TMEM62	15	+	43138573	43138619	43135511	43135649	43148754	43148879	11229	3	6	22	0	195	149	9.58537e-05	0.00848392	0.276	1	-0.724
45817	ENSG00000214022	REPIN1	7	+	150370759	150370884	150369670	150369868	150371230	150371632	45817	14	9	0	14	274	149	9.64459e-05	0.00851707	0.458	0	0.458
33598	ENSG00000187735	TCEA1	8	-	54002891	54003086	54000009	54000050	54010429	54010492	33598	4	1066	2	0	344	149	9.73641e-05	0.00857597	0.002	1	-0.998
59809	ENSG00000100888	CHD8	14	-	21395297	21395352	21394911	21395119	21395816	21395892	59809	80	12	149	1	204	149	9.75513e-05	0.00857597	0.83	0.991	-0.161
26258	ENSG00000138658	ZGRF1	4	-	112603523	112603697	112589723	112589874	112609378	112609429	26258	52	0	56	15	323	149	9.9858e-05	0.00875907	1	0.633	0.367
69545	ENSG00000123600	METTL8	2	-	171392042	171392197	171360421	171360513	171433882	171434086	69545	107	11	157	0	304	149	0.000100222	0.00877137	0.827	1	-0.173
13732	ENSG00000197568	HHLA3	1	+	70366932	70366984	70366443	70366537	70367616	70368023	13732	32	213	51	119	201	149	0.000100524	0.00877383	0.1	0.241	-0.141
17668	ENSG00000112130	RNF8	6	+	37376925	37377033	37368483	37369218	37390741	37391062	17668	13	0	0	5	257	149	0.000100923	0.00877383	1	0	1
892	ENSG00000065665	SEC61A2	10	+	12142432	12142565	12136104	12136170	12143116	12143195	892	12	32	2	84	282	149	0.000100889	0.00877383	0.165	0.012	0.153
66684	ENSG00000108094	CUL2	10	-	35089895	35090001	35071198	35071339	35090178	35090364	66684	25	33	6	52	255	149	0.000103113	0.00894429	0.307	0.063	0.244
26978	ENSG00000197603	CPLANE1	5	-	37139339	37139370	37138701	37138848	37142309	37142641	26978	29	22	68	9	180	149	0.000103487	0.00895689	0.522	0.862	-0.34
31836	ENSG00000186998	EMID1	22	+	29225132	29225216	29215526	29215630	29226489	29226551	31836	68	17	53	0	233	149	0.000104577	0.00903125	0.719	1	-0.281
54493	ENSG00000144278	GALNT13	2	+	154446567	154446765	154438591	154438726	154450410	154450745	54493	1	49	23	60	347	149	0.000104891	0.00903846	0.009	0.141	-0.132
16319	ENSG00000144034	TPRKB	2	-	73732583	73732700	73732162	73732285	73734428	73734591	16319	150	17	116	0	266	149	0.000105666	0.00906522	0.832	1	-0.168
50109	ENSG00000187778	MCRS1	12	-	49566721	49566841	49566076	49566215	49568047	49568142	50109	633	23	514	0	269	149	0.00010561	0.00906522	0.938	1	-0.062
29808	ENSG00000120896	SORBS3	8	+	22566344	22566484	22565677	22565872	22566660	22566713	29808	11	11	29	1	289	149	0.00010598	0.00907234	0.34	0.937	-0.597
66475	ENSG00000205746	AC126755.1	16	-	18350587	18350771	18349628	18349744	18350889	18351561	66475	18	0	6	9	333	149	0.000106621	0.00908739	1	0.23	0.77
6976	ENSG00000048028	USP28	11	-	113830866	113830946	113829196	113829345	113833419	113833517	6976	107	1	99	17	229	149	0.000106603	0.00908739	0.986	0.791	0.195
5646	ENSG00000256594	AC010186.2	12	+	9656567	9656697	9655872	9655979	9656920	9657087	5646	6	56	37	61	279	149	0.000106946	0.00909533	0.054	0.245	-0.191
1534	ENSG00000185813	PCYT2	17	-	81908875	81909321	81908567	81908634	81909513	81909602	1534	143	13	149	0	595	149	0.000107754	0.00914417	0.734	1	-0.266
10865	ENSG00000182150	ERCC6L2	9	+	95954727	95954922	95941453	95941549	95955913	95956013	10865	33	110	9	146	344	149	0.000109545	0.00927596	0.115	0.026	0.089
20817	ENSG00000109738	GLRB	4	+	157152717	157153010	157143806	157143959	157170431	157172090	20817	69	7	208	0	442	149	0.00011022	0.00929293	0.769	1	-0.231
67680	ENSG00000119689	DLST	14	+	74891067	74891167	74889276	74889349	74892833	74892986	67680	60	13	95	1	249	149	0.00011016	0.00929293	0.734	0.983	-0.249
66797	ENSG00000234062	AL390879.1	X	+	136921243	136922776	136909394	136909780	136925246	136925379	66797	45	15	43	0	1682	149	0.000113766	0.00957125	0.21	1	-0.79
35736	ENSG00000239779	WBP1	2	+	74458831	74459117	74458471	74458671	74459642	74459745	35736	26	207	66	177	435	149	0.000114178	0.00958534	0.041	0.113	-0.072
31704	ENSG00000103148	NPRL3	16	-	117300	117375	112621	112775	119125	119255	31704	35	7	15	22	224	149	0.000119173	0.00998323	0.769	0.312	0.457

## Sheet: Alu_vs_NC.A3SS.significant
ID	GeneID	geneSymbol	chr	strand	longExonStart_0base	longExonEnd	shortES	shortEE	flankingES	flankingEE	ID	IC_SAMPLE_1	SC_SAMPLE_1	IC_SAMPLE_2	SC_SAMPLE_2	IncFormLen	SkipFormLen	PValue	FDR	IncLevel1	IncLevel2	IncLevelDifference
2097	ENSG00000215021	PHB2	12	-	6968410	6968708	6968410	6968587	6970195	6970280	2097	111	0	165	154	270	149	0	0	1	0.372	0.628
3457	ENSG00000115368	WDR75	2	+	189449244	189450968	189450902	189450968	189448378	189448508	3457	615	151	468	321	1807	149	0	0	0.251	0.107	0.144
5661	ENSG00000092199	HNRNPC	14	-	21263310	21263582	21263310	21263336	21269297	21269425	5661	428	805	165	1045	395	149	0	0	0.167	0.056	0.111
5662	ENSG00000092199	HNRNPC	14	-	21263310	21263829	21263310	21263336	21269297	21269442	5662	808	805	348	1045	642	149	0	0	0.189	0.072	0.117
7033	ENSG00000123562	MORF4L2	X	-	103678498	103678651	103678498	103678600	103685170	103685260	7033	714	961	2636	1678	200	149	0	0	0.356	0.539	-0.183
7916	ENSG00000229807	XIST	X	-	73826114	73827984	73826114	73827928	73829067	73829231	7916	8458	1902	7542	1065	205	149	0	0	0.764	0.837	-0.073
9805	ENSG00000109046	WSB1	17	+	27307743	27309272	27309099	27309272	27306781	27306882	9805	1158	99	1998	30	1505	149	0	0	0.537	0.868	-0.331
102	ENSG00000127564	PKMYT1	16	-	2973137	2973445	2973137	2973215	2973999	2974157	102	45	105	180	68	379	149	3.33067e-16	1.94136e-13	0.144	0.51	-0.366
7255	ENSG00000175197	DDIT3	12	-	57517268	57517595	57517268	57517438	57517705	57517753	7255	132	17	59	76	306	149	6.66134e-16	3.45131e-13	0.791	0.274	0.517
7256	ENSG00000175197	DDIT3	12	-	57517268	57517542	57517268	57517438	57517705	57517753	7256	91	17	45	76	253	149	3.83138e-13	1.62416e-10	0.759	0.259	0.5
8124	ENSG00000047634	SCML1	X	+	17746014	17746098	17746017	17746098	17744070	17744219	8124	0	21	24	0	152	149	3.64597e-13	1.62416e-10	0	1	-1
4352	ENSG00000204256	BRD2	6	+	32977259	32977570	32977441	32977570	32976561	32976936	4352	375	787	460	1910	331	149	6.02629e-13	2.34172e-10	0.177	0.098	0.079
9014	ENSG00000115204	MPV17	2	-	27312993	27313154	27312993	27313109	27322447	27322522	9014	18	0	3	37	194	149	4.02589e-12	1.44406e-09	1	0.059	0.941
2079	ENSG00000143416	SELENBP1	1	-	151365767	151366453	151365767	151365846	151366721	151366904	2079	650	61	355	0	756	149	1.14269e-11	3.80596e-09	0.677	1	-0.323
8551	ENSG00000175061	SNHG29	17	+	16439580	16440253	16440184	16440253	16439326	16439414	8551	2086	522	5742	912	753	149	1.46091e-11	4.54148e-09	0.442	0.555	-0.113
928	ENSG00000109381	ELF2	4	-	139071865	139072039	139071865	139072003	139073453	139073567	928	106	115	301	97	185	149	3.0882e-11	9.00016e-09	0.426	0.714	-0.288
1188	ENSG00000168036	CTNNB1	3	+	41239659	41239904	41239818	41239904	41239133	41239354	1188	343	972	565	880	308	149	7.95125e-11	2.18098e-08	0.146	0.237	-0.091
9395	ENSG00000147180	ZNF711	X	+	85246929	85247651	85247546	85247651	85245902	85246022	9395	682	0	428	26	766	149	1.12078e-10	2.90345e-08	1	0.762	0.238
5078	ENSG00000151923	TIAL1	10	-	119582458	119582608	119582458	119582557	119588151	119588248	5078	240	140	268	372	200	149	3.4156e-10	7.76394e-08	0.561	0.349	0.212
707	ENSG00000198860	TSEN15	1	+	184072050	184072194	184072156	184072194	184054727	184054863	707	39	169	7	349	255	149	3.25495e-10	7.76394e-08	0.119	0.012	0.107
7196	ENSG00000028203	VEZT	12	+	95299093	95301172	95300164	95301172	95296050	95296258	7196	173	95	211	337	1220	149	3.49652e-10	7.76394e-08	0.182	0.071	0.111
3626	ENSG00000197713	RPE	2	+	210019668	210019961	210019672	210019961	210017472	210017559	3626	5	9	307	6	153	149	5.43634e-10	1.15226e-07	0.351	0.98	-0.629
7900	ENSG00000170791	CHCHD7	8	+	56216388	56216531	56216432	56216531	56214597	56214667	7900	58	185	126	121	193	149	2.01027e-09	4.07561e-07	0.195	0.446	-0.251
7035	ENSG00000123562	MORF4L2	X	-	103678498	103678651	103678498	103678620	103685170	103685260	7035	699	113	2635	172	180	149	2.20713e-09	4.28828e-07	0.837	0.927	-0.09
3333	ENSG00000100867	DHRS2	14	+	23641665	23643219	23643151	23643219	23639793	23639895	3333	95	10	35	36	1635	149	3.35148e-09	6.25119e-07	0.464	0.081	0.383
7663	ENSG00000070087	PFN2	3	-	149964903	149966586	149964903	149966264	149968357	149968550	7663	504	414	992	1370	471	149	4.03831e-09	7.24255e-07	0.278	0.186	0.092
5248	ENSG00000007376	RPUSD1	16	-	787555	787744	787555	787645	788255	788381	5248	7	10	117	2	248	149	4.94049e-09	8.5324e-07	0.296	0.972	-0.676
6806	ENSG00000105483	CARD8	19	-	48232452	48232789	48232452	48232493	48234402	48234543	6806	40	8	6	27	445	149	6.16877e-09	1.02732e-06	0.626	0.069	0.557
4666	ENSG00000013306	SLC25A39	17	-	44322418	44322552	44322418	44322528	44322807	44322852	4666	11	532	66	528	173	149	1.49704e-08	2.40713e-06	0.017	0.097	-0.08
7038	ENSG00000123562	MORF4L2	X	-	103678498	103678651	103678498	103678620	103684680	103684729	7038	132	0	244	46	180	149	2.16746e-08	3.36895e-06	1	0.814	0.186
7306	ENSG00000114867	EIF4G1	3	+	184320842	184320993	184320926	184320993	184320629	184320722	7306	23	53	7	190	233	149	3.09866e-08	4.66098e-06	0.217	0.023	0.194
324	ENSG00000110619	CARS	11	-	3001969	3002174	3001969	3002053	3002540	3002600	324	35	18	21	84	270	149	4.13794e-08	6.02975e-06	0.518	0.121	0.397
7032	ENSG00000166946	CCNDBP1	15	+	43194080	43194461	43194414	43194461	43192742	43192803	7032	138	163	77	253	483	149	4.37978e-08	6.18876e-06	0.207	0.086	0.121
802	ENSG00000137274	BPHL	6	+	3138040	3140509	3140385	3140509	3137361	3137493	802	363	230	163	249	2494	149	6.75238e-08	9.26069e-06	0.086	0.038	0.048
6732	ENSG00000125734	GPR108	19	-	6731198	6731282	6731198	6731234	6731472	6731522	6732	166	18	331	0	197	149	1.67795e-07	2.23551e-05	0.875	1	-0.125
3875	ENSG00000160948	VPS28	8	-	144424945	144425051	144424945	144425000	144425682	144425772	3875	170	0	261	35	200	149	1.83661e-07	2.37892e-05	1	0.847	0.153
8833	ENSG00000113282	CLINT1	5	-	157789362	157789567	157789362	157789513	157791702	157791995	8833	198	151	146	37	203	149	2.07949e-07	2.62072e-05	0.49	0.743	-0.253
6	ENSG00000166012	TAF1D	11	-	93733349	93733505	93733349	93733397	93734624	93734660	6	172	183	451	234	257	149	3.51199e-07	4.23104e-05	0.353	0.528	-0.175
89	ENSG00000189046	ALKBH2	12	-	109092506	109092937	109092506	109092787	109093246	109093472	89	116	9	188	78	299	149	3.53872e-07	4.23104e-05	0.865	0.546	0.319
7430	ENSG00000077232	DNAJC10	2	+	182739544	182740388	182740298	182740388	182732498	182732542	7430	63	33	382	48	903	149	4.02777e-07	4.69538e-05	0.24	0.568	-0.328
2117	ENSG00000156873	PHKG2	16	+	30756354	30756520	30756366	30756520	30756181	30756272	2117	43	80	18	160	161	149	5.65872e-07	6.28252e-05	0.332	0.094	0.238
8721	ENSG00000123136	DDX39A	19	-	14409741	14409981	14409741	14409873	14410215	14410334	8721	19	205	34	69	257	149	5.54223e-07	6.28252e-05	0.051	0.222	-0.171
1286	ENSG00000137074	APTX	9	-	32987543	32987846	32987543	32987731	32989758	32989895	1286	28	8	21	57	264	149	6.10417e-07	6.61948e-05	0.664	0.172	0.492
9798	ENSG00000136010	ALDH1L2	12	-	105049907	105050707	105049907	105050058	105052089	105052217	9798	85	20	20	31	798	149	6.65973e-07	7.0578e-05	0.442	0.108	0.334
3709	ENSG00000160741	CRTC2	1	-	153952570	153952650	153952570	153952635	153952804	153952834	3709	5	65	43	64	164	149	7.00738e-07	7.10335e-05	0.065	0.379	-0.314
8849	ENSG00000083544	TDRD3	13	+	60509541	60509919	60509762	60509919	60494434	60494575	8849	11	9	0	41	370	149	6.90397e-07	7.10335e-05	0.33	0	0.33
10430	ENSG00000093010	COMT	22	+	19962232	19962815	19962526	19962815	19961198	19961289	10430	21	402	73	329	443	149	8.07587e-07	8.01229e-05	0.017	0.069	-0.052
2102	ENSG00000101298	SNPH	20	+	1295775	1296421	1296324	1296421	1266653	1266760	2102	44	8	3	14	698	149	1.06373e-06	0.000103336	0.54	0.044	0.496
75	ENSG00000138031	ADCY3	2	-	24827901	24828161	24827901	24828023	24830708	24830825	75	219	38	254	7	287	149	1.38778e-06	0.000132066	0.75	0.95	-0.2
10148	ENSG00000196756	SNHG17	20	-	38427679	38427847	38427679	38427766	38431040	38431112	10148	87	12	233	0	230	149	1.56029e-06	0.000140316	0.824	1	-0.176
4139	ENSG00000005302	MSL3	X	+	11766960	11768682	11768572	11768682	11765466	11765729	4139	237	30	266	100	1761	149	1.51032e-06	0.000140316	0.401	0.184	0.217
9790	ENSG00000090372	STRN4	19	-	46727451	46727567	46727451	46727546	46727893	46728007	9790	87	366	181	355	170	149	1.56475e-06	0.000140316	0.172	0.309	-0.137
8073	ENSG00000185619	PCGF3	4	+	733883	735027	734930	735027	733671	733789	8073	153	121	578	213	1196	149	1.64814e-06	0.000145005	0.136	0.253	-0.117
3106	ENSG00000169490	TM2D2	8	-	38995317	38995794	38995317	38995405	38996212	38996509	3106	64	33	136	13	538	149	1.78496e-06	0.000154134	0.349	0.743	-0.394
6131	ENSG00000166436	TRIM66	11	-	8621031	8621321	8621031	8621237	8621644	8621819	6131	22	0	11	17	233	149	1.84688e-06	0.000156582	1	0.293	0.707
2487	ENSG00000104522	TSTA3	8	-	143616105	143616440	143616105	143616220	143616566	143616723	2487	5	246	52	309	369	149	1.9883e-06	0.000165562	0.008	0.064	-0.056
1473	ENSG00000099899	TRMT2A	22	-	20113431	20113561	20113431	20113507	20113685	20113808	1473	2	209	28	188	203	149	2.56314e-06	0.000209683	0.007	0.099	-0.092
2588	ENSG00000167380	ZNF226	19	+	44165587	44165807	44165756	44165807	44165100	44165142	2588	5	23	52	22	318	149	2.78248e-06	0.000223702	0.092	0.526	-0.434
5794	ENSG00000160298	C21orf58	21	-	46314715	46315049	46314715	46314880	46315473	46315547	5794	16	32	74	25	318	149	3.08293e-06	0.000243656	0.19	0.581	-0.391
7073	ENSG00000167325	RRM1	11	+	4121578	4121765	4121603	4121765	4119844	4119928	7073	12	402	1	1541	174	149	4.12314e-06	0.000320436	0.025	0.001	0.024
2854	ENSG00000178761	FAM219B	15	-	74904981	74905059	74904981	74905039	74905153	74905231	2854	1	5	42	0	169	149	4.27562e-06	0.00032684	0.15	1	-0.85
6351	ENSG00000103034	NDRG4	16	+	58503705	58503903	58503797	58503903	58494963	58495008	6351	1	43	19	27	241	149	4.71858e-06	0.000354883	0.014	0.303	-0.289
10280	ENSG00000158850	B4GALT3	1	-	161176433	161177106	161176433	161176579	161177422	161177479	10280	23	50	109	59	676	149	4.93009e-06	0.000364905	0.092	0.289	-0.197
2227	ENSG00000160058	BSDC1	1	-	32383829	32384048	32383829	32383997	32386778	32386895	2227	14	78	141	206	200	149	5.06429e-06	0.000368981	0.118	0.338	-0.22
3033	ENSG00000143971	ETAA1	2	+	67404996	67405335	67405235	67405335	67402861	67402974	3033	43	12	84	0	388	149	5.71537e-06	0.0004038	0.579	1	-0.421
4744	ENSG00000185753	CXorf38	X	-	40639008	40640320	40639008	40639128	40647006	40647141	4744	46	27	27	79	1341	149	5.67557e-06	0.0004038	0.159	0.037	0.122
7433	ENSG00000077232	DNAJC10	2	+	182739544	182740388	182740298	182740388	182736248	182736386	7433	152	231	466	371	903	149	5.90897e-06	0.000411247	0.098	0.172	-0.074
3218	ENSG00000167925	GHDC	17	-	42190184	42190359	42190184	42190270	42190623	42190757	3218	1	26	29	27	238	149	6.30446e-06	0.000432319	0.024	0.402	-0.378
5940	ENSG00000122678	POLM	7	-	44074130	44074233	44074130	44074220	44074397	44074530	5940	2	8	20	0	162	149	6.69358e-06	0.00045235	0.187	1	-0.813
2472	ENSG00000215301	DDX3X	X	+	41337690	41339083	41339035	41339083	41337407	41337465	2472	1246	274	1594	534	1494	149	7.77903e-06	0.000517345	0.312	0.229	0.083
8172	ENSG00000165905	LARGE2	11	+	45927748	45928069	45927919	45928069	45927314	45927593	8172	13	36	38	15	320	149	7.87722e-06	0.000517345	0.144	0.541	-0.397
821	ENSG00000114062	UBE3A	15	-	25407066	25407262	25407066	25407137	25409087	25409207	821	21	11	84	2	274	149	9.54657e-06	0.000618273	0.509	0.958	-0.449
103	ENSG00000127564	PKMYT1	16	-	2973137	2973253	2973137	2973215	2973999	2974157	103	9	105	33	68	187	149	1.01036e-05	0.000636662	0.064	0.279	-0.215
2220	ENSG00000089818	NECAP1	12	+	8091768	8092784	8092675	8092784	8090194	8090299	2220	340	3	506	37	1056	149	9.98592e-06	0.000636662	0.941	0.659	0.282
4738	ENSG00000151090	THRB	3	-	24143500	24144896	24143500	24143706	24146674	24146822	4738	49	22	12	35	1339	149	1.16254e-05	0.000722793	0.199	0.037	0.162
6906	ENSG00000140632	GLYR1	16	-	4813736	4813955	4813736	4813838	4814536	4814629	6906	33	123	6	150	266	149	1.25228e-05	0.000768339	0.131	0.022	0.109
10431	ENSG00000093010	COMT	22	+	19964109	19964299	19964167	19964299	19963565	19963759	10431	8	418	49	462	207	149	1.29847e-05	0.000786335	0.014	0.071	-0.057
6405	ENSG00000117616	RSRP1	1	-	25243549	25244224	25243549	25243633	25245149	25245301	6405	192	4	331	46	740	149	1.31726e-05	0.000787484	0.906	0.592	0.314
8579	ENSG00000142303	ADAMTS10	19	-	8597233	8597322	8597233	8597317	8600927	8601145	8579	6	10	22	0	154	149	1.35963e-05	0.000792497	0.367	1	-0.633
9264	ENSG00000040487	PQLC2	1	+	19325494	19325582	19325525	19325582	19324632	19324762	9264	60	23	145	9	180	149	1.34561e-05	0.000792497	0.683	0.93	-0.247
10124	ENSG00000213676	ATF6B	6	-	32117036	32117130	32117036	32117107	32117322	32117404	10124	0	110	23	144	172	149	1.46748e-05	0.00083719	0	0.122	-0.122
7293	ENSG00000132773	TOE1	1	+	45342734	45343002	45342842	45343002	45342383	45342643	7293	19	80	41	39	257	149	1.47222e-05	0.00083719	0.121	0.379	-0.258
2223	ENSG00000089818	NECAP1	12	+	8091839	8092784	8092675	8092784	8090194	8090299	2223	131	3	198	37	985	149	1.85256e-05	0.00104078	0.869	0.447	0.422
9472	ENSG00000113648	H2AFY	5	-	135360496	135360607	135360496	135360604	135369405	135369603	9472	275	333	176	373	152	149	2.1745e-05	0.00120711	0.447	0.316	0.131
4145	ENSG00000173559	NABP1	2	+	191683289	191683804	191683728	191683804	191681945	191682017	4145	86	9	77	40	588	149	2.2291e-05	0.00121298	0.708	0.328	0.38
4396	ENSG00000152527	PLEKHH2	2	+	43740815	43741043	43740945	43741043	43738340	43738520	4396	11	12	1	40	279	149	2.23711e-05	0.00121298	0.329	0.013	0.316
5163	ENSG00000188092	GPR89B	1	+	147968874	147968963	147968894	147968963	147968331	147968428	5163	1	5	27	0	169	149	2.50509e-05	0.00134267	0.15	1	-0.85
4728	ENSG00000198677	TTC37	5	-	95506933	95507011	95506933	95506992	95509593	95509687	4728	224	25	538	11	168	149	2.59846e-05	0.00135951	0.888	0.977	-0.089
8035	ENSG00000171824	EXOSC10	1	-	11070899	11070988	11070899	11070973	11072086	11072171	8035	3	241	26	214	164	149	2.61654e-05	0.00135951	0.011	0.099	-0.088
8079	ENSG00000162613	FUBP1	1	-	77948404	77948914	77948404	77948774	77949154	77949300	8079	132	93	280	88	289	149	2.62398e-05	0.00135951	0.423	0.621	-0.198
3659	ENSG00000155428	TRIM74	7	-	72959484	72959908	72959484	72959905	72960020	72960251	3659	14	0	3	10	152	149	2.71816e-05	0.0013813	1	0.227	0.773
8383	ENSG00000255717	SNHG1	11	-	62854518	62854938	62854518	62854551	62855132	62855216	8383	1619	66	3885	295	536	149	2.72528e-05	0.0013813	0.872	0.785	0.087
3899	ENSG00000148143	ZNF462	9	+	106932262	106932549	106932445	106932549	106930524	106930689	3899	10	49	19	11	332	149	2.98757e-05	0.00149796	0.084	0.437	-0.353
8812	ENSG00000250337	PURPL	5	+	27494118	27494335	27494234	27494335	27489281	27489386	8812	7	11	19	0	265	149	3.05171e-05	0.00151384	0.264	1	-0.736
4925	ENSG00000071564	TCF3	19	-	1612206	1612433	1612206	1612430	1615685	1615821	4925	43	3	79	47	152	149	3.48041e-05	0.00170833	0.934	0.622	0.312
5624	ENSG00000181991	MRPS11	15	+	88475029	88475239	88475109	88475239	88467907	88468024	5624	11	0	6	17	229	149	3.69175e-05	0.00179319	1	0.187	0.813
9051	ENSG00000143774	GUK1	1	+	228145470	228145624	228145510	228145624	228140227	228140363	9051	1	134	3	0	189	149	3.93627e-05	0.00189225	0.006	1	-0.994
7589	ENSG00000181220	ZNF746	7	-	149493988	149494115	149493988	149494070	149494203	149494503	7589	19	32	106	43	194	149	3.99834e-05	0.00190247	0.313	0.654	-0.341
3772	ENSG00000008838	MED24	17	-	40053468	40053657	40053468	40053635	40054360	40054405	3772	40	27	95	13	171	149	4.10406e-05	0.00191372	0.563	0.864	-0.301
7155	ENSG00000066651	TRMT11	6	+	126010924	126011417	126011252	126011417	126008391	126008472	7155	124	86	173	256	477	149	4.0975e-05	0.00191372	0.311	0.174	0.137
5122	ENSG00000112531	QKI	6	+	163565945	163566795	163566720	163566795	163563419	163563719	5122	720	440	523	489	924	149	4.29837e-05	0.00196852	0.209	0.147	0.062
9499	ENSG00000168872	DDX19A	16	+	70365932	70366262	70366084	70366262	70365016	70365131	9499	12	83	19	20	301	149	4.306e-05	0.00196852	0.067	0.32	-0.253
3440	ENSG00000138092	CENPO	2	+	24815496	24815756	24815597	24815756	24814375	24814493	3440	209	14	300	0	250	149	4.73445e-05	0.00214337	0.899	1	-0.101
3240	ENSG00000182473	EXOC7	17	-	76090328	76090481	76090328	76090397	76091142	76091235	3240	16	2	5	16	233	149	5.35201e-05	0.00239966	0.836	0.167	0.669
4415	ENSG00000112992	NNT	5	+	43647923	43649308	43649146	43649308	43645356	43645510	4415	87	113	97	334	1372	149	6.06878e-05	0.00269512	0.077	0.031	0.046
3976	ENSG00000100150	DEPDC5	22	+	31836998	31837155	31837093	31837155	31833914	31833980	3976	12	8	37	0	244	149	6.23954e-05	0.00274481	0.478	1	-0.522
9900	ENSG00000204852	TCTN1	12	+	110647195	110647336	110647210	110647336	110644966	110645129	9900	14	71	0	84	164	149	6.57859e-05	0.00286691	0.152	0	0.152
9829	ENSG00000118495	PLAGL1	6	-	143966157	143966230	143966157	143966212	143968906	143968978	9829	48	18	39	0	167	149	6.66391e-05	0.00287721	0.704	1	-0.296
5793	ENSG00000160298	C21orf58	21	-	46317207	46317348	46317207	46317268	46318011	46318220	5793	9	45	27	22	229	149	7.13066e-05	0.00305048	0.115	0.444	-0.329
974	ENSG00000125503	PPP1R12C	19	-	55092782	55092868	55092782	55092865	55093015	55093076	974	65	51	39	91	152	149	7.32642e-05	0.00310574	0.555	0.296	0.259
4196	ENSG00000117262	GPR89A	1	+	145623592	145623714	145623612	145623714	145623053	145623160	4196	9	29	1	96	169	149	7.66909e-05	0.00322171	0.215	0.009	0.206
7123	ENSG00000118507	AKAP7	6	+	131281529	131283532	131282398	131283532	131219660	131219808	7123	72	40	43	76	1018	149	7.99049e-05	0.00332675	0.209	0.076	0.133
8214	ENSG00000106263	EIF3B	7	+	2380203	2380740	2380278	2380740	2379393	2379511	8214	485	220	403	295	224	149	8.30602e-05	0.00342752	0.595	0.476	0.119
2692	ENSG00000204387	SNHG32	6	+	31836298	31836517	31836423	31836517	31835410	31835451	2692	29	248	131	447	274	149	8.90309e-05	0.00364167	0.06	0.137	-0.077
6577	ENSG00000103994	ZNF106	15	-	42439032	42439813	42439032	42439552	42442072	42442414	6577	216	30	305	10	410	149	9.23445e-05	0.00373599	0.723	0.917	-0.194
7140	ENSG00000130544	ZNF557	19	+	7075654	7075743	7075675	7075743	7074995	7075105	7140	21	28	17	1	170	149	9.29389e-05	0.00373599	0.397	0.937	-0.54
7921	ENSG00000126012	KDM5C	X	-	53217142	53217277	53217142	53217274	53217795	53217966	7921	25	1	15	15	152	149	0.000100199	0.00399338	0.961	0.495	0.466
9785	ENSG00000143353	LYPLAL1	1	+	219193081	219193251	219193129	219193251	219179146	219179246	9785	112	34	184	15	197	149	0.000101453	0.00400911	0.714	0.903	-0.189
2636	ENSG00000070669	ASNS	7	-	97854579	97854754	97854579	97854680	97856689	97856816	2636	37	0	17	9	223	149	0.000104253	0.00408516	1	0.558	0.442
780	ENSG00000187239	FNBP1	9	-	129923843	129924026	129923843	129923996	129924959	129925157	780	22	0	16	13	179	149	0.000106667	0.0041449	1	0.506	0.494
3113	ENSG00000176438	SYNE3	14	-	95436819	95436981	95436819	95436966	95439032	95439162	3113	8	0	0	7	164	149	0.000123357	0.00475384	1	0	1
9067	ENSG00000204410	MSH5	6	+	31761817	31761955	31761865	31761955	31761471	31761615	9067	106	16	121	1	197	149	0.000146521	0.00560023	0.834	0.989	-0.155
5190	ENSG00000130305	NSUN5	7	-	73304229	73304408	73304229	73304404	73304746	73304862	5190	251	10	235	38	153	149	0.000150677	0.00566617	0.961	0.858	0.103
8877	ENSG00000274602	PI4KAP1	22	-	18536649	18537412	18536649	18536808	18538432	18538558	8877	336	46	530	27	753	149	0.00015036	0.00566617	0.591	0.795	-0.204
3034	ENSG00000143971	ETAA1	2	+	67403224	67405335	67405235	67405335	67402861	67402974	3034	1059	12	1260	0	2160	149	0.000153875	0.00574014	0.859	1	-0.141
5079	ENSG00000151923	TIAL1	10	-	119580470	119580846	119580470	119580538	119581921	119582009	5079	239	21	203	51	457	149	0.000161591	0.00598015	0.788	0.565	0.223
3708	ENSG00000198176	TFDP1	13	+	113637619	113637896	113637817	113637896	113636533	113636700	3708	31	266	5	344	347	149	0.000175495	0.00639322	0.048	0.006	0.042
8186	ENSG00000143702	CEP170	1	-	243156220	243156455	243156220	243156347	243164283	243166116	8186	144	19	242	5	257	149	0.000175142	0.00639322	0.815	0.966	-0.151
5168	ENSG00000121073	SLC35B1	17	-	49706203	49706334	49706203	49706309	49706964	49707068	5168	390	95	575	244	174	149	0.000180522	0.00652538	0.779	0.669	0.11
3054	ENSG00000198931	APRT	16	-	88809468	88809840	88809468	88809706	88810069	88810148	3054	2349	655	3695	788	283	149	0.000184106	0.00660373	0.654	0.712	-0.058
9821	ENSG00000118495	PLAGL1	6	-	143960468	143960580	143960468	143960542	143964786	143964818	9821	23	92	2	81	187	149	0.000193045	0.00681945	0.166	0.019	0.147
9933	ENSG00000203875	SNHG5	6	-	85677423	85677875	85677423	85677492	85677953	85678032	9933	620	8	1085	54	532	149	0.000191761	0.00681945	0.956	0.849	0.107
1367	ENSG00000140443	IGF1R	15	+	98929557	98929660	98929560	98929660	98924524	98924684	1367	18	20	14	0	152	149	0.000198133	0.00694657	0.469	1	-0.531
8240	ENSG00000155363	MOV10	1	+	112699457	112699810	112699684	112699810	112698714	112698789	8240	13	141	39	109	376	149	0.000209915	0.00730471	0.035	0.124	-0.089
6350	ENSG00000103034	NDRG4	16	+	58503743	58503903	58503797	58503903	58494963	58495008	6350	0	43	10	27	203	149	0.000215765	0.00745269	0	0.214	-0.214
3311	ENSG00000092531	SNAP23	15	+	42513173	42513447	42513398	42513447	42512954	42512996	3311	17	11	19	73	374	149	0.000218246	0.00748294	0.381	0.094	0.287
3787	ENSG00000183137	CEP57L1	6	+	109159217	109159462	109159268	109159462	109159024	109159102	3787	1	107	15	85	200	149	0.000227491	0.00774301	0.007	0.116	-0.109
10325	ENSG00000102100	SLC35A2	X	-	48904745	48905482	48904745	48904892	48906391	48906543	10325	235	0	123	8	739	149	0.000231033	0.00775888	1	0.756	0.244
1295	ENSG00000234741	GAS5	1	-	173864256	173864704	173864256	173864304	173865470	173865547	1295	1159	18	1828	0	549	149	0.000231285	0.00775888	0.946	1	-0.054
5162	ENSG00000188092	GPR89B	1	+	147968357	147968963	147968874	147968963	147966553	147966663	5162	143	1	95	12	666	149	0.000233722	0.00778461	0.97	0.639	0.331
5155	ENSG00000101361	NOP56	20	+	2655237	2655512	2655324	2655512	2654748	2654947	5155	45	609	18	1019	236	149	0.000235394	0.00778471	0.045	0.011	0.034
5510	ENSG00000166153	DEPDC4	12	-	100263496	100263893	100263496	100263692	100266919	100267079	5510	19	5	94	0	350	149	0.000238634	0.00782586	0.618	1	-0.382
7300	ENSG00000004534	RBM6	3	+	50075172	50075330	50075200	50075330	50070454	50070552	7300	8	9	0	23	177	149	0.000239995	0.00782586	0.428	0	0.428
9764	ENSG00000076928	ARHGEF1	19	+	41892024	41892373	41892330	41892373	41888751	41888865	9764	62	0	87	16	455	149	0.00024732	0.0080087	1	0.64	0.36
3975	ENSG00000100150	DEPDC5	22	+	31836971	31837155	31837093	31837155	31833914	31833980	3975	13	8	30	0	271	149	0.000249214	0.00801439	0.472	1	-0.528
3217	ENSG00000167925	GHDC	17	-	42192905	42193101	42192905	42193027	42193316	42193594	3217	0	34	29	91	223	149	0.000270767	0.00864787	0	0.176	-0.176
8550	ENSG00000175061	SNHG29	17	+	16439531	16439703	16439580	16439703	16439326	16439414	8550	340	64	645	222	198	149	0.00028668	0.0090938	0.8	0.686	0.114
2691	ENSG00000204387	SNHG32	6	+	31836294	31836517	31836298	31836517	31835410	31835451	2691	8	11	4	72	153	149	0.000291276	0.00917715	0.415	0.051	0.364
8377	ENSG00000255717	SNHG1	11	-	62852810	62852993	62852810	62852839	62853074	62853115	8377	302	407	794	1558	303	149	0.000315662	0.00987873	0.267	0.2	0.067

## Sheet: Alu_vs_NC.A5SS.significant
ID	GeneID	geneSymbol	chr	strand	longExonStart_0base	longExonEnd	shortES	shortEE	flankingES	flankingEE	ID	IC_SAMPLE_1	SC_SAMPLE_1	IC_SAMPLE_2	SC_SAMPLE_2	IncFormLen	SkipFormLen	PValue	FDR	IncLevel1	IncLevel2	IncLevelDifference
1842	ENSG00000148303	RPL7A	9	+	133348217	133348573	133348217	133348246	133348921	133349042	1842	104	1897	155	477	476	149	0	0	0.017	0.092	-0.075
1879	ENSG00000159086	PAXBP1	21	-	32755212	32755353	32755229	32755353	32751118	32751218	1879	182	184	459	124	166	149	0	0	0.47	0.769	-0.299
2869	ENSG00000115524	SF3B1	2	-	197418895	197420542	197420427	197420542	197418508	197418588	2869	2670	96	2750	348	1681	149	0	0	0.711	0.412	0.299
2985	ENSG00000134419	RPS15A	16	-	18790243	18790334	18790309	18790334	18788980	18789118	2985	604	680	950	3802	215	149	0	0	0.381	0.148	0.233
3431	ENSG00000101361	NOP56	20	+	2655933	2656214	2655933	2656034	2656400	2656549	3431	752	311	650	601	329	149	0	0	0.523	0.329	0.194
3955	ENSG00000146457	WTAP	6	+	159748190	159750010	159748190	159748369	159753459	159753614	3955	2913	136	2157	284	1790	149	0	0	0.641	0.387	0.254
4992	ENSG00000135018	UBQLN1	9	-	83666349	83669327	83669184	83669327	83665029	83665145	4992	1134	8	1641	119	2984	149	0	0	0.876	0.408	0.468
5829	ENSG00000182093	WRB	21	+	39390697	39391476	39390697	39390863	39391768	39391836	5829	127	522	409	581	762	149	2.22045e-16	8.67362e-14	0.045	0.121	-0.076
6645	ENSG00000168522	FNTA	8	+	43077215	43080441	43077215	43077364	43083117	43083180	6645	1407	186	1086	337	3226	149	1.11022e-15	3.85494e-13	0.259	0.13	0.129
422	ENSG00000244687	UBE2V1	20	-	50096482	50096820	50096671	50096820	50084128	50084254	422	84	12	77	113	338	149	1.09912e-14	3.43475e-12	0.755	0.231	0.524
5095	ENSG00000137955	RABGGTB	1	+	75789158	75790517	75789158	75789356	75791284	75791337	5095	1030	0	1397	59	1310	149	4.05231e-14	1.15123e-11	1	0.729	0.271
3340	ENSG00000148343	MIGA2	9	+	129068197	129068975	129068197	129068332	129069075	129069129	3340	102	92	198	36	792	149	2.14795e-12	5.59362e-10	0.173	0.509	-0.336
2903	ENSG00000164039	BDH2	4	-	103085698	103086540	103086479	103086540	103085348	103085462	2903	209	182	176	434	930	149	6.12799e-12	1.47307e-09	0.155	0.061	0.094
6392	ENSG00000105939	ZC3HAV1	7	-	139079103	139080243	139079469	139080243	139078551	139078653	6392	165	307	170	104	515	149	1.41572e-11	3.1601e-09	0.135	0.321	-0.186
6499	ENSG00000106603	COA1	7	-	43650492	43650712	43650611	43650712	43648599	43648652	6499	71	54	43	168	268	149	7.00889e-11	1.46019e-08	0.422	0.125	0.297
1755	ENSG00000162910	MRPL55	1	-	228108436	228109021	228108954	228109021	228108234	228108318	1755	292	105	646	77	667	149	1.10473e-10	2.15768e-08	0.383	0.652	-0.269
4983	ENSG00000226419	SLC16A1-AS1	1	+	112956414	112957722	112956414	112956956	112960476	112960575	4983	104	30	243	5	915	149	2.44277e-10	4.49039e-08	0.361	0.888	-0.527
2807	ENSG00000100316	RPL3	22	-	39319389	39319623	39319594	39319623	39318399	39318592	2807	49	1740	116	972	354	149	7.77483e-10	1.3498e-07	0.012	0.048	-0.036
932	ENSG00000234741	GAS5	1	-	173865228	173865547	173865509	173865547	173864256	173864304	932	802	0	1118	47	430	149	8.21037e-10	1.35039e-07	1	0.892	0.108
3748	ENSG00000223501	VPS52	6	-	33271136	33271876	33271585	33271876	33270198	33270283	3748	36	10	44	120	598	149	1.56763e-09	2.44942e-07	0.473	0.084	0.389
207	ENSG00000115661	STK16	2	+	219245478	219245796	219245478	219245522	219245895	219246085	207	43	48	114	19	423	149	1.82547e-09	2.71648e-07	0.24	0.679	-0.439
917	ENSG00000173402	DAG1	3	+	49470131	49470573	49470131	49470433	49510418	49510819	917	6	101	9	0	289	149	1.95083e-09	2.77106e-07	0.03	1	-0.97
2812	ENSG00000153558	FBXL2	3	+	33378684	33378834	33378684	33378741	33383988	33384201	2812	4	100	45	83	242	149	2.34172e-09	3.18169e-07	0.024	0.25	-0.226
1388	ENSG00000132436	FIGNL1	7	-	50449117	50449723	50449555	50449723	50448180	50448289	1388	354	0	302	27	587	149	2.84214e-09	3.7007e-07	1	0.74	0.26
4392	ENSG00000148187	MRRF	9	+	122285168	122285946	122285168	122285287	122286038	122286166	4392	353	49	773	25	808	149	1.17479e-08	1.46849e-06	0.571	0.851	-0.28
876	ENSG00000144120	TMEM177	2	+	119679166	119679617	119679166	119679225	119680831	119682118	876	40	9	34	72	541	149	1.45349e-08	1.74698e-06	0.55	0.115	0.435
930	ENSG00000234741	GAS5	1	-	173865470	173865547	173865509	173865547	173864256	173864304	930	337	0	573	47	188	149	3.27913e-08	3.79529e-06	1	0.906	0.094
4410	ENSG00000168101	NUDT16L1	16	+	4693977	4694308	4693977	4694238	4694957	4695859	4410	4	89	79	178	219	149	3.84604e-08	4.29245e-06	0.03	0.232	-0.202
668	ENSG00000187147	RNF220	1	+	44635544	44635666	44635544	44635588	44636029	44636162	668	47	79	199	97	227	149	4.09097e-08	4.40837e-06	0.281	0.574	-0.293
3593	ENSG00000100796	PPP4R3A	14	-	91475810	91475966	91475849	91475966	91473238	91473370	3593	121	221	24	161	188	149	5.15866e-08	5.37361e-06	0.303	0.106	0.197
4	ENSG00000007372	PAX6	11	-	31801229	31801776	31801560	31801776	31800690	31800856	4	50	80	17	152	480	149	7.40155e-08	7.46124e-06	0.162	0.034	0.128
1389	ENSG00000132436	FIGNL1	7	-	50449499	50449723	50449555	50449723	50448180	50448289	1389	81	0	85	27	205	149	9.81392e-08	9.5839e-06	1	0.696	0.304
1174	ENSG00000110492	MDK	11	+	46382586	46383193	46382586	46382748	46383468	46383806	1174	34	328	183	550	594	149	1.32092e-07	1.25087e-05	0.025	0.077	-0.052
4997	ENSG00000067955	CBFB	16	+	67082212	67082339	67082212	67082308	67098709	67101058	4997	25	34	5	80	180	149	2.62305e-07	2.41089e-05	0.378	0.049	0.329
3390	ENSG00000107404	DVL1	1	-	1339286	1339439	1339361	1339439	1338521	1338653	3390	123	134	357	169	224	149	3.40407e-07	3.03935e-05	0.379	0.584	-0.205
2601	ENSG00000166881	NEMP1	12	-	57070673	57070893	57070819	57070893	57064645	57064739	2601	202	16	213	68	295	149	6.71668e-07	5.83046e-05	0.864	0.613	0.251
3850	ENSG00000167384	ZNF180	19	-	44500197	44500522	44500274	44500522	44497283	44497377	3850	24	0	5	12	226	149	6.99066e-07	5.90427e-05	1	0.216	0.784
295	ENSG00000035403	VCL	10	+	74074742	74077748	74074742	74074903	74082453	74082544	295	361	199	250	304	2994	149	7.53467e-07	6.19627e-05	0.083	0.039	0.044
4364	ENSG00000167792	NDUFV1	11	+	67606957	67607324	67606957	67607076	67608395	67608478	4364	147	101	111	190	397	149	8.21169e-07	6.57988e-05	0.353	0.18	0.173
5415	ENSG00000197062	ZSCAN26	6	+	28271853	28272339	28271853	28271934	28272669	28272787	5415	86	12	202	0	554	149	1.01512e-06	7.93065e-05	0.658	1	-0.342
4232	ENSG00000125676	THOC2	X	-	123620374	123620965	123620906	123620965	123619400	123619436	4232	315	13	164	34	681	149	1.06586e-06	8.10699e-05	0.841	0.513	0.328
4541	ENSG00000090621	PABPC4	1	-	39571096	39571349	39571233	39571349	39569862	39570002	4541	98	393	127	219	286	149	1.08958e-06	8.10699e-05	0.115	0.232	-0.117
967	ENSG00000137409	MTCH1	6	-	36972651	36972796	36972702	36972796	36970646	36970694	967	232	329	434	345	200	149	1.42546e-06	0.000103594	0.344	0.484	-0.14
2295	ENSG00000169714	CNBP	3	-	129171633	129171771	129171654	129171771	129171445	129171538	2295	869	839	1061	713	170	149	2.43374e-06	0.000169796	0.476	0.566	-0.09
4233	ENSG00000117616	RSRP1	1	-	25244176	25245301	25245149	25245301	25243549	25243633	4233	535	4	836	46	1122	149	2.44506e-06	0.000169796	0.947	0.707	0.24
941	ENSG00000104231	ZFAND1	8	-	81721226	81721295	81721248	81721295	81718181	81718224	941	69	5	85	46	171	149	3.14284e-06	0.000213508	0.923	0.617	0.306
5595	ENSG00000175061	SNHG29	17	+	16439326	16439703	16439326	16439414	16440184	16440253	5595	1071	522	2646	912	438	149	3.65198e-06	0.000237759	0.411	0.497	-0.086
5721	ENSG00000178026	LRRC75B	22	-	24592216	24593073	24592862	24593073	24589820	24589949	5721	9	21	105	32	795	149	3.63397e-06	0.000237759	0.074	0.381	-0.307
158	ENSG00000054148	PHPT1	9	+	136850012	136850560	136850012	136850137	136850754	136851022	158	36	368	178	638	572	149	4.31662e-06	0.000275295	0.025	0.068	-0.043
5340	ENSG00000143702	CEP170	1	-	243142285	243142463	243142315	243142463	243139936	243140107	5340	29	72	71	47	179	149	5.92739e-06	0.000365806	0.251	0.557	-0.306
5414	ENSG00000197062	ZSCAN26	6	+	28271853	28272336	28271853	28271934	28272669	28272787	5414	87	12	160	0	551	149	5.96996e-06	0.000365806	0.662	1	-0.338
6595	ENSG00000156650	KAT6B	10	+	74838682	74838783	74838682	74838752	74842599	74843478	6595	0	50	5	2	180	149	6.71214e-06	0.000403374	0	0.674	-0.674
3781	ENSG00000092199	HNRNPC	14	-	21230957	21231072	21230996	21231072	21230318	21230366	3781	401	966	401	621	188	149	6.88524e-06	0.000405969	0.248	0.339	-0.091
4296	ENSG00000115694	STK25	2	-	241508442	241508584	241508504	241508584	241508005	241508135	4296	31	59	87	45	211	149	7.87147e-06	0.000455525	0.271	0.577	-0.306
1571	ENSG00000110075	PPP6R3	11	+	68505144	68505271	68505144	68505249	68519500	68519651	1571	142	0	139	19	171	149	9.1069e-06	0.000517438	1	0.864	0.136
1386	ENSG00000132436	FIGNL1	7	-	50449544	50449723	50449555	50449723	50448180	50448289	1386	26	0	37	27	160	149	9.41972e-06	0.000525654	1	0.561	0.439
1807	ENSG00000006634	DBF4	7	+	87878052	87878225	87878052	87878133	87884978	87885158	1807	144	37	351	25	241	149	1.08853e-05	0.000592584	0.706	0.897	-0.191
4393	ENSG00000148187	MRRF	9	+	122265461	122265780	122265461	122265545	122270863	122271075	4393	81	3	111	37	384	149	1.10963e-05	0.000592584	0.913	0.538	0.375
5064	ENSG00000143258	USP21	1	+	161163877	161163981	161163877	161163922	161164163	161164250	5064	194	36	278	11	208	149	1.1188e-05	0.000592584	0.794	0.948	-0.154
5134	ENSG00000165533	TTC8	14	+	88841036	88841514	88841036	88841196	88843805	88843850	5134	64	0	157	35	467	149	1.38227e-05	0.000719932	1	0.589	0.411
355	ENSG00000170581	STAT2	12	-	56354989	56355351	56355275	56355351	56354777	56354863	355	13	49	39	26	435	149	1.48798e-05	0.000762285	0.083	0.339	-0.256
2405	ENSG00000169733	RFNG	17	-	82051011	82051342	82051293	82051342	82050661	82050764	2405	14	130	73	172	431	149	1.54145e-05	0.000776938	0.036	0.128	-0.092
3331	ENSG00000102125	TAZ	X	+	154413206	154413358	154413206	154413252	154413481	154413567	3331	2	88	29	101	255	149	1.70504e-05	0.000845754	0.013	0.144	-0.131
2316	ENSG00000147454	SLC25A37	8	+	23566107	23566813	23566107	23566336	23568321	23568378	2316	187	0	216	18	626	149	1.7359e-05	0.000847605	1	0.741	0.259
2197	ENSG00000157184	CPT2	1	+	53210014	53211319	53210014	53211250	53213263	53214178	2197	180	0	166	17	218	149	1.86425e-05	0.000896272	1	0.87	0.13
1670	ENSG00000174446	SNAPC5	15	-	66494902	66495419	66495329	66495419	66493467	66494552	1670	64	81	40	158	576	149	1.89633e-05	0.000897883	0.17	0.061	0.109
2809	ENSG00000138592	USP8	15	+	50424381	50424654	50424381	50424514	50439008	50439177	2809	72	4	50	24	289	149	1.94745e-05	0.000908325	0.903	0.518	0.385
931	ENSG00000234741	GAS5	1	-	173865228	173865547	173865470	173865547	173864256	173864304	931	480	18	545	0	391	149	2.28788e-05	0.00105141	0.91	1	-0.09
6724	ENSG00000177082	WDR73	15	-	84654226	84654280	84654233	84654280	84653631	84653699	6724	63	67	45	140	156	149	2.36085e-05	0.00106923	0.473	0.235	0.238
2847	ENSG00000163608	NEPRO	3	-	113013948	113014032	113013952	113014032	113013271	113013403	2847	19	50	5	108	153	149	2.80115e-05	0.00125051	0.27	0.043	0.227
1980	ENSG00000243716	NPIPB5	16	+	22519137	22519414	22519137	22519269	22523819	22523948	1980	77	0	13	6	294	149	2.92724e-05	0.0012884	1	0.523	0.477
3774	ENSG00000134897	BIVM	13	+	102816427	102817128	102816427	102816554	102821036	102821132	3774	97	93	66	163	723	149	3.17368e-05	0.00136428	0.177	0.077	0.1
5150	ENSG00000170791	CHCHD7	8	+	56212761	56212909	56212761	56212889	56214597	56214667	5150	47	6	32	29	169	149	3.18695e-05	0.00136428	0.874	0.493	0.381
2310	ENSG00000068308	OTUD5	X	-	48934695	48934867	48934710	48934867	48934463	48934612	2310	22	103	5	175	164	149	3.35792e-05	0.00141804	0.163	0.025	0.138
847	ENSG00000211455	STK38L	12	+	27302136	27302255	27302136	27302188	27308338	27308461	847	4	0	0	27	216	149	3.64707e-05	0.00151961	1	0	1
3943	ENSG00000089053	ANAPC5	12	-	121331226	121331428	121331346	121331428	121330582	121330672	3943	79	350	65	701	269	149	4.00323e-05	0.00164607	0.111	0.049	0.062
431	ENSG00000182899	RPL35A	3	+	197950189	197950299	197950189	197950221	197950935	197950978	431	39	337	72	236	227	149	4.14847e-05	0.00166205	0.071	0.167	-0.096
6194	ENSG00000168872	DDX19A	16	+	70361417	70361636	70361417	70361510	70364542	70364645	6194	4	127	13	35	275	149	4.13219e-05	0.00166205	0.017	0.168	-0.151
3733	ENSG00000205581	HMGN1	21	-	39347113	39347292	39347246	39347292	39345829	39345958	3733	139	1	254	31	282	149	4.27595e-05	0.00169144	0.987	0.812	0.175
2930	ENSG00000084072	PPIE	1	+	39745374	39748767	39745374	39745498	39748902	39749088	2930	194	260	123	511	3418	149	4.69345e-05	0.00183338	0.032	0.01	0.022
4030	ENSG00000247708	STX18-AS1	4	+	4542142	4542625	4542142	4542475	4544737	4544907	4030	50	0	34	12	299	149	4.92526e-05	0.00190018	1	0.585	0.415
6752	ENSG00000112319	EYA4	6	+	133468565	133468749	133468565	133468731	133481462	133481599	6752	29	159	0	73	167	149	5.56856e-05	0.00212217	0.14	0	0.14
5244	ENSG00000111445	RFC5	12	+	118017689	118018053	118017689	118017815	118019071	118019136	5244	27	5	45	58	387	149	5.6544e-05	0.00212891	0.675	0.23	0.445
6662	ENSG00000196756	SNHG17	20	-	38422086	38422241	38422091	38422241	38421005	38421098	6662	17	30	63	23	154	149	5.78723e-05	0.00215299	0.354	0.726	-0.372
182	ENSG00000168264	IRF2BP2	1	-	234608446	234609525	234608494	234609525	234604268	234607852	182	188	100	192	200	197	149	6.7404e-05	0.00245951	0.587	0.421	0.166
84	ENSG00000163660	CCNL1	3	-	157156935	157157083	157157010	157157083	157153035	157153156	84	51	50	99	30	224	149	6.76858e-05	0.00245951	0.404	0.687	-0.283
1045	ENSG00000113558	SKP1	5	-	134176685	134176950	134176854	134176950	134173925	134174022	1045	41	152	24	307	318	149	8.11831e-05	0.00287378	0.112	0.035	0.077
1363	ENSG00000101158	NELFCD	20	+	58993623	58993764	58993623	58993675	58994109	58994239	1363	208	0	283	20	238	149	8.18453e-05	0.00287378	1	0.899	0.101
5919	ENSG00000139651	ZNF740	12	+	53181676	53182190	53181676	53181992	53184890	53185040	5919	49	62	55	19	347	149	8.07245e-05	0.00287378	0.253	0.554	-0.301
3793	ENSG00000088970	KIZ	20	+	21205490	21205584	21205490	21205530	21214534	21214700	3793	18	12	75	5	203	149	8.91207e-05	0.00309447	0.524	0.917	-0.393
4447	ENSG00000166845	C18orf54	18	+	54361642	54362431	54361642	54361891	54362770	54362921	4447	338	6	63	10	689	149	9.32316e-05	0.00320164	0.924	0.577	0.347
1585	ENSG00000089818	NECAP1	12	+	8090194	8091850	8090194	8090299	8092675	8092784	1585	378	3	691	37	1700	149	9.53094e-05	0.00323741	0.917	0.621	0.296
279	ENSG00000105655	ISYNA1	19	-	18437598	18437988	18437859	18437988	18436972	18437105	279	294	12	476	0	410	149	9.63461e-05	0.00323744	0.899	1	-0.101
5524	ENSG00000110841	PPFIBP1	12	+	27664361	27664446	27664361	27664437	27667165	27667320	5524	88	50	12	30	158	149	0.00010143	0.00337201	0.624	0.274	0.35
1086	ENSG00000120662	MTRF1	13	-	41262047	41262331	41262214	41262331	41260492	41260915	1086	28	0	7	7	316	149	0.00010625	0.00349506	1	0.32	0.68
3815	ENSG00000138606	SHF	15	-	45172146	45172318	45172148	45172318	45171882	45172002	3815	13	2	5	18	151	149	0.000112145	0.00361292	0.865	0.215	0.65
6006	ENSG00000174373	RALGAPA1	14	-	35688458	35690003	35689835	35690003	35686541	35686666	6006	536	95	350	118	1526	149	0.000111012	0.00361292	0.355	0.225	0.13
4276	ENSG00000161013	MGAT4B	5	-	179798927	179799121	179799064	179799121	179798512	179798576	4276	210	4	106	16	286	149	0.000115808	0.00369285	0.965	0.775	0.19
3280	ENSG00000074356	NCBP3	17	-	3823792	3825050	3824941	3825050	3821952	3822052	3280	174	2	261	27	1298	149	0.000143742	0.00449193	0.909	0.526	0.383
3947	ENSG00000204463	BAG6	6	-	31652399	31652700	31652423	31652700	31651655	31651776	3947	32	98	73	81	173	149	0.00014272	0.00449193	0.22	0.437	-0.217
3286	ENSG00000144591	GMPPA	2	+	219498900	219499254	219498900	219498938	219499960	219500015	3286	144	14	88	32	465	149	0.000147526	0.00456455	0.767	0.468	0.299
144	ENSG00000187741	FANCA	16	-	89798950	89799232	89799165	89799232	89795905	89796018	144	24	215	46	129	364	149	0.000152196	0.0046058	0.044	0.127	-0.083
4353	ENSG00000116001	TIA1	2	-	70236072	70236175	70236078	70236175	70230755	70230854	4353	15	76	10	308	155	149	0.000151132	0.0046058	0.159	0.03	0.129
4441	ENSG00000120925	RNF170	8	-	42896253	42896723	42896483	42896723	42887727	42887871	4441	43	18	9	23	379	149	0.000153281	0.0046058	0.484	0.133	0.351
6512	ENSG00000203875	SNHG5	6	-	85677790	85678032	85677953	85678032	85677423	85677492	6512	28	8	36	54	312	149	0.000173331	0.00515866	0.626	0.241	0.385
6397	ENSG00000137693	YAP1	11	+	102205892	102206086	102205892	102206074	102209516	102209564	6397	45	115	7	0	161	149	0.000197324	0.00581734	0.266	1	-0.734
2463	ENSG00000068745	IP6K2	3	-	48715314	48715527	48715388	48715527	48695089	48695418	2463	34	0	8	6	223	149	0.000202657	0.00591871	1	0.471	0.529
4568	ENSG00000102030	NAA10	X	-	153933942	153934001	153933960	153934001	153932538	153932584	4568	556	7	292	22	167	149	0.000211186	0.00605464	0.986	0.922	0.064
81	ENSG00000126457	PRMT1	19	+	49680139	49680253	49680139	49680238	49680486	49680588	81	0	18	35	52	164	149	0.000209399	0.00605464	0	0.379	-0.379
6693	ENSG00000139116	KIF21A	12	-	39321347	39322882	39322667	39322882	39319905	39320013	6693	148	28	54	33	1469	149	0.00022222	0.00631306	0.349	0.142	0.207
5679	ENSG00000100888	CHD8	14	-	21430800	21431858	21431810	21431858	21428963	21429335	5679	706	13	716	0	1159	149	0.000233153	0.00656398	0.875	1	-0.125
2830	ENSG00000092439	TRPM7	15	-	50578558	50578664	50578638	50578664	50575868	50575919	2830	2	120	13	60	229	149	0.000240068	0.00663905	0.011	0.124	-0.113
5980	ENSG00000085662	AKR1B1	7	-	134447460	134448061	134447979	134448061	134447297	134447381	5980	115	880	337	1323	668	149	0.000238321	0.00663905	0.028	0.054	-0.026
2924	ENSG00000125459	MSTO1	1	+	155611215	155611355	155611215	155611291	155611548	155611603	2924	15	1	14	21	213	149	0.000244737	0.0067088	0.913	0.318	0.595
6478	ENSG00000188130	MAPK12	22	-	50256787	50256964	50256934	50256964	50256598	50256646	6478	19	147	80	216	296	149	0.000252251	0.00685464	0.061	0.157	-0.096
2302	ENSG00000154832	CXXC1	18	-	50284719	50284839	50284731	50284839	50284377	50284562	2302	8	23	0	49	161	149	0.000265901	0.00716329	0.244	0	0.244
1012	ENSG00000134291	TMEM106C	12	+	47963595	47963704	47963595	47963633	47964208	47964423	1012	120	198	349	334	220	149	0.000271306	0.00724643	0.291	0.414	-0.123
5342	ENSG00000143702	CEP170	1	-	243142315	243142463	243142366	243142463	243139936	243140107	5342	74	51	51	91	200	149	0.000281254	0.00744847	0.519	0.295	0.224
2843	ENSG00000283128	AC009403.2	7	-	155506616	155507116	155507019	155507116	155503020	155503105	2843	38	45	84	32	552	149	0.00029576	0.00773708	0.186	0.415	-0.229
4889	ENSG00000100429	HDAC10	22	-	50250973	50251405	50251101	50251405	50250770	50250905	4889	98	11	61	28	277	149	0.000297104	0.00773708	0.827	0.54	0.287
2623	ENSG00000131470	PSMC3IP	17	-	42573818	42574210	42574098	42574210	42573477	42573623	2623	69	1	57	14	429	149	0.000310815	0.00796145	0.96	0.586	0.374
4638	ENSG00000006282	SPATA20	17	+	50550997	50551222	50550997	50551190	50551510	50551679	4638	7	15	4	123	181	149	0.000308305	0.00796145	0.278	0.026	0.252
1971	ENSG00000131778	CHD1L	1	+	147270931	147271195	147270931	147271113	147272170	147272281	1971	36	35	13	0	231	149	0.000326864	0.00828289	0.399	1	-0.601
4218	ENSG00000124333	VAMP7	X	+	155889457	155889633	155889457	155889608	155895622	155895680	4218	5	6	22	0	174	149	0.000328665	0.00828289	0.416	1	-0.584
649	ENSG00000163161	ERCC3	2	-	127293856	127294145	127294053	127294145	127293512	127293718	649	16	42	46	31	346	149	0.000346687	0.00866717	0.141	0.39	-0.249
3499	ENSG00000116127	ALMS1	2	+	73489633	73491498	73489633	73490158	73519774	73520016	3499	442	14	488	1	1489	149	0.000361765	0.00897235	0.76	0.98	-0.22
5028	ENSG00000181896	ZNF101	19	+	19677863	19677990	19677863	19677986	19678725	19678786	5028	23	0	25	14	153	149	0.000377065	0.00927817	1	0.635	0.365
929	ENSG00000234741	GAS5	1	-	173865470	173865547	173865509	173865547	173865228	173865282	929	1275	841	2750	1431	188	149	0.000385902	0.00942143	0.546	0.604	-0.058
1839	ENSG00000198908	BHLHB9	X	+	102720956	102721091	102720956	102721027	102747816	102747911	1839	0	5	9	0	213	149	0.000393378	0.00945619	0	1	-1
6329	ENSG00000132522	GPS2	17	-	7313567	7313988	7313905	7313988	7313211	7313291	6329	62	12	60	0	487	149	0.000392824	0.00945619	0.613	1	-0.387

## Sheet: Alu_vs_NC.MXE.significant
ID	GeneID	geneSymbol	chr	strand	1stExonStart_0base	1stExonEnd	2ndExonStart_0base	2ndExonEnd	upstreamES	upstreamEE	downstreamES	downstreamEE	ID	IC_SAMPLE_1	SC_SAMPLE_1	IC_SAMPLE_2	SC_SAMPLE_2	IncFormLen	SkipFormLen	PValue	FDR	IncLevel1	IncLevel2	IncLevelDifference
1276	ENSG00000277791	PSMB3	17	+	38760430	38760608	38762410	38762505	38755882	38755990	38764118	38764225	1276	2272	597	2818	1530	327	244	0	0	0.74	0.579	0.161
1541	ENSG00000215021	PHB2	12	-	6968410	6968708	6969497	6969577	6967891	6968021	6970195	6970280	1541	1071	2107	773	3582	229	447	0	0	0.498	0.296	0.202
1559	ENSG00000087586	AURKA	20	-	56373407	56373556	56386256	56386533	56370484	56370659	56388155	56388202	1559	351	379	975	464	426	298	0	0	0.393	0.595	-0.202
1567	ENSG00000000003	TSPAN6	X	-	100632484	100632568	100633404	100633539	100630758	100630866	100633930	100634029	1567	483	538	948	479	284	233	0	0	0.424	0.619	-0.195
1592	ENSG00000168374	ARF4	3	-	57577315	57577387	57583897	57584007	57575547	57575673	57584383	57584464	1592	335	725	667	529	259	221	0	0	0.283	0.518	-0.235
1845	ENSG00000108953	YWHAE	17	-	1361091	1361298	1361929	1362008	1354210	1354347	1364858	1365058	1845	235	5567	2244	12220	228	356	0	0	0.062	0.223	-0.161
1846	ENSG00000108953	YWHAE	17	-	1361901	1362008	1364858	1365058	1361091	1361298	1400046	1400222	1846	929	1320	6688	6159	349	256	0	0	0.34	0.443	-0.103
2071	ENSG00000134333	LDHA	11	+	18399430	18399548	18400836	18401010	18396818	18396968	18402839	18403013	2071	1265	1513	1484	2958	267	323	0	0	0.503	0.378	0.125
2154	ENSG00000243716	NPIPB5	16	+	22489205	22489315	22490294	22490442	22486120	22486322	22490816	22490976	2154	831	288	316	407	259	297	0	0	0.768	0.471	0.297
2189	ENSG00000164114	MAP9	4	-	155355715	155355884	155357448	155357519	155355070	155355160	155360167	155360415	2189	88	2	29	44	220	318	0	0	0.985	0.488	0.497
2442	ENSG00000095564	BTAF1	10	+	91939951	91940066	91942421	91942568	91935651	91935780	91951402	91951566	2442	204	76	142	250	264	296	0	0	0.751	0.389	0.362
2548	ENSG00000175063	UBE2C	20	+	45814383	45814470	45815540	45815745	45813436	45813464	45815853	45815913	2548	352	521	489	1807	236	354	0	0	0.503	0.289	0.214
2619	ENSG00000153339	TRAPPC8	18	-	31855659	31855807	31857539	31857982	31853848	31853945	31864626	31864781	2619	1143	34	932	145	592	297	0	0	0.944	0.763	0.181
2620	ENSG00000153339	TRAPPC8	18	-	31855659	31855807	31857539	31857720	31853848	31853945	31864626	31864781	2620	126	34	75	145	330	297	0	0	0.769	0.318	0.451
2646	ENSG00000142541	RPL13A	19	+	49490231	49490297	49490474	49490576	49489849	49489922	49490778	49491228	2646	22429	19673	22708	25966	215	251	0	0	0.571	0.505	0.066
3043	ENSG00000149273	RPS3	11	+	75402351	75402379	75404019	75404207	75401639	75401733	75404671	75404868	3043	144	7628	302	2959	177	337	0	0	0.035	0.163	-0.128
3044	ENSG00000149273	RPS3	11	+	75402351	75402446	75404019	75404207	75401639	75401733	75404671	75404868	3044	642	7628	980	2959	244	337	0	0	0.104	0.314	-0.21
3047	ENSG00000196419	XRCC6	22	+	41656902	41657032	41661330	41661444	41653528	41653690	41663621	41664034	3047	2440	1648	3854	937	279	263	0	0	0.583	0.795	-0.212
3134	ENSG00000114850	SSR3	3	-	156548904	156549003	156553654	156553781	156544307	156544439	156554956	156555184	3134	1390	998	2401	1009	276	248	0	0	0.556	0.681	-0.125
3190	ENSG00000067560	RHOA	3	-	49362495	49362626	49368427	49368548	49359144	49360382	49375433	49375591	3190	1356	847	1718	2036	270	280	0	0	0.624	0.467	0.157
3715	ENSG00000089157	RPLP0	12	-	120198553	120198739	120198853	120199000	120197321	120197462	120199117	120199205	3715	13836	22078	20164	37933	296	335	0	0	0.415	0.376	0.039
3747	ENSG00000100201	DDX17	22	-	38494629	38494802	38494885	38495046	38494020	38494131	38495795	38495937	3747	3787	947	4178	1755	310	322	0	0	0.806	0.712	0.094
3915	ENSG00000102054	RBBP7	X	-	16858675	16858849	16862954	16863100	16857593	16857709	16869075	16869220	3915	835	1526	822	657	295	323	0	0	0.375	0.578	-0.203
4238	ENSG00000072042	RDH11	14	-	67691139	67691244	67692437	67692593	67690211	67690421	67692933	67693052	4238	290	298	693	232	305	254	0	0	0.448	0.713	-0.265
4311	ENSG00000110958	PTGES3	12	-	56671748	56671847	56672739	56672809	56670274	56670364	56672951	56673065	4311	440	791	732	372	219	248	0	0	0.386	0.69	-0.304
4312	ENSG00000110958	PTGES3	12	-	56671748	56671809	56672739	56672809	56670274	56670364	56672951	56673065	4312	440	586	732	267	219	210	0	0	0.419	0.724	-0.305
4675	ENSG00000057608	GDI2	10	-	5773841	5773941	5785141	5785273	5768212	5768384	5785851	5786050	4675	1026	168	1662	642	281	249	0	0	0.844	0.696	0.148
4681	ENSG00000041357	PSMA4	15	+	78542482	78542645	78544189	78544267	78542176	78542219	78544868	78544957	4681	883	150	2924	148	312	227	0	0	0.811	0.935	-0.124
4789	ENSG00000168028	RPSA	3	+	39408605	39408724	39410753	39410999	39407602	39407786	39411648	39411777	4789	8045	31793	14436	46244	268	395	0	0	0.272	0.315	-0.043
5229	ENSG00000115762	PLEKHB2	2	+	131126683	131126786	131132901	131132991	131125752	131125905	131140166	131140275	5229	9	160	107	154	252	239	0	0	0.051	0.397	-0.346
5247	ENSG00000161960	EIF4A1	17	+	7574545	7574678	7575118	7575258	7574259	7574308	7576523	7576692	5247	2911	3123	1810	3080	282	289	0	0	0.489	0.376	0.113
5252	ENSG00000163466	ARPC2	2	+	218239390	218239484	218245419	218245546	218238663	218238850	218249363	218249464	5252	217	907	623	1010	243	276	0	0	0.214	0.412	-0.198
5253	ENSG00000163466	ARPC2	2	+	218234351	218234397	218245419	218245546	218228737	218228850	218249363	218249464	5253	230	906	694	1010	195	276	0	0	0.264	0.493	-0.229
526	ENSG00000120992	LYPLA1	8	-	54052654	54052756	54055059	54055133	54051011	54051188	54062253	54062324	526	134	531	468	534	223	251	0	0	0.221	0.497	-0.276
5500	ENSG00000126261	UBA2	19	+	34454443	34454556	34460469	34460566	34454259	34454353	34464025	34464131	5500	495	422	1229	441	262	246	0	0	0.524	0.724	-0.2
5502	ENSG00000126261	UBA2	19	+	34431860	34431931	34433347	34433412	34430575	34430659	34434867	34434968	5502	195	327	157	858	220	214	0	0	0.367	0.151	0.216
5689	ENSG00000115484	CCT4	2	-	61880285	61880394	61883458	61883548	61878868	61879011	61885019	61885072	5689	527	2909	1433	3149	239	258	0	0	0.164	0.329	-0.165
5861	ENSG00000229807	XIST	X	-	73831065	73831274	73833237	73833374	73829067	73829231	73837439	73837503	5861	12578	7220	6340	8682	286	358	0	0	0.686	0.478	0.208
5862	ENSG00000229807	XIST	X	-	73831065	73831274	73837439	73837503	73829067	73829231	73841381	73842684	5862	5955	6688	1920	8266	213	358	0	0	0.599	0.281	0.318
5867	ENSG00000229807	XIST	X	-	73831065	73831206	73833237	73833374	73829067	73829231	73837439	73837503	5867	12578	5320	6340	6765	286	290	0	0	0.706	0.487	0.219
5868	ENSG00000229807	XIST	X	-	73831065	73831206	73837439	73837503	73829067	73829231	73841381	73841473	5868	5955	5288	1920	6757	213	290	0	0	0.605	0.279	0.326
6125	ENSG00000140988	RPS2	16	-	1962496	1962656	1962735	1962909	1962060	1962270	1963148	1963256	6125	16698	18195	40851	58774	323	309	0	0	0.468	0.399	0.069
6126	ENSG00000140988	RPS2	16	-	1962496	1962656	1962735	1962909	1962078	1962265	1963148	1963256	6126	16719	1932	40841	6680	323	309	0	0	0.892	0.854	0.038
7154	ENSG00000117139	KDM5B	1	-	202760414	202760573	202773117	202773288	202758390	202758510	202774612	202774735	7154	62	461	235	328	320	308	0	0	0.115	0.408	-0.293
7577	ENSG00000163444	TMEM183A	1	+	203014888	203015048	203018480	203018561	203008642	203008810	203020792	203020948	7577	1026	315	874	753	309	230	0	0	0.708	0.464	0.244
7792	ENSG00000149100	EIF3M	11	+	32594913	32595013	32595965	32596047	32593865	32593949	32600688	32600832	7792	677	1263	1564	1224	249	231	0	0	0.332	0.542	-0.21
7913	ENSG00000147403	RPL10	X	+	154399802	154399941	154400463	154400626	154399337	154399396	154400701	154400917	7913	638	10566	907	31763	288	312	0	0	0.061	0.03	0.031
7914	ENSG00000147403	RPL10	X	+	154399486	154399594	154399802	154399941	154399337	154399396	154400463	154400626	7914	8149	10080	26937	22107	257	288	0	0	0.475	0.577	-0.102
942	ENSG00000234741	GAS5	1	-	173865856	173866206	173866527	173866796	173865352	173865547	173866990	173867043	942	481	955	604	2408	418	499	0	0	0.375	0.23	0.145
984	ENSG00000133706	LARS	5	-	146171909	146171990	146172686	146172774	146168127	146168265	146177546	146177665	984	62	89	311	48	237	230	0	0	0.403	0.863	-0.46
999	ENSG00000089006	SNX5	20	-	17953995	17954117	17955364	17955475	17952586	17952710	17956932	17957037	999	513	646	927	546	260	271	0	0	0.453	0.639	-0.186
2684	ENSG00000115825	PRKD3	2	-	37277865	37277989	37279745	37279929	37275766	37275844	37282541	37282619	2684	552	195	362	334	333	273	1.11022e-16	1.10899e-14	0.699	0.47	0.229
7181	ENSG00000100714	MTHFD1	14	+	64453753	64453861	64454722	64454875	64449444	64449622	64458213	64458307	7181	675	1081	991	869	257	302	1.11022e-16	1.10899e-14	0.423	0.573	-0.15
792	ENSG00000152942	RAD17	5	+	69372033	69372217	69373829	69374087	69371034	69371171	69374627	69374711	792	36	217	190	230	333	407	1.11022e-16	1.10899e-14	0.169	0.502	-0.333
239	ENSG00000143252	SDHC	1	+	161328395	161328497	161340593	161340655	161323613	161323670	161356676	161356840	239	100	692	138	262	251	211	2.22045e-16	2.17765e-14	0.108	0.307	-0.199
6236	ENSG00000100567	PSMA3	14	+	58260947	58261020	58263704	58263770	58257924	58257998	58267473	58267520	6236	650	373	975	246	222	215	6.66134e-16	6.4163e-14	0.628	0.793	-0.165
7912	ENSG00000147403	RPL10	X	+	154399802	154399941	154400463	154400626	154399486	154399594	154400701	154400917	7912	10744	10573	27270	31763	288	312	8.88178e-16	8.40497e-14	0.524	0.482	0.042
3746	ENSG00000100504	PYGL	14	-	50935106	50935185	50937735	50937837	50931672	50931776	50944160	50944483	3746	363	558	861	648	251	228	1.44329e-15	1.34226e-13	0.371	0.547	-0.176
7100	ENSG00000135446	CDK4	12	-	57750655	57750765	57750922	57751090	57749453	57749504	57751206	57751342	7100	1537	1142	3312	1589	317	259	1.55431e-15	1.42101e-13	0.524	0.63	-0.106
7408	ENSG00000119969	HELLS	10	+	94576661	94576805	94581325	94581522	94574553	94574736	94582962	94583059	7408	271	983	427	720	293	346	2.22045e-15	1.99618e-13	0.246	0.412	-0.166
6229	ENSG00000253729	PRKDC	8	-	47854082	47854214	47855221	47855373	47852672	47852784	47857155	47857299	6229	1306	493	811	581	301	281	2.77556e-15	2.45432e-13	0.712	0.566	0.146
2153	ENSG00000243716	NPIPB5	16	+	22490294	22490442	22490816	22490976	22489205	22489315	22491706	22491826	2153	627	178	235	193	297	309	2.9976e-15	2.60791e-13	0.786	0.559	0.227
4985	ENSG00000169504	CLIC4	1	+	24797741	24797851	24814093	24814219	24745381	24745625	24827009	24827116	4985	423	674	658	521	259	275	7.43849e-15	6.36877e-13	0.4	0.573	-0.173
4065	ENSG00000148700	ADD3	10	+	110119465	110119564	110122109	110122292	110119210	110119354	110124016	110124274	4065	188	134	173	390	248	332	9.10383e-15	7.67282e-13	0.653	0.373	0.28
5228	ENSG00000115762	PLEKHB2	2	+	131126683	131126786	131132901	131133015	131125752	131125905	131140166	131140275	5228	9	57	107	46	252	263	9.32587e-15	7.73904e-13	0.141	0.708	-0.567
2623	ENSG00000147162	OGT	X	+	71537828	71538072	71544566	71548023	71533103	71533336	71554512	71554592	2623	276	12374	560	13499	393	3606	9.65894e-15	7.89399e-13	0.17	0.276	-0.106
3709	ENSG00000241837	ATP5PO	21	-	33907340	33907453	33909081	33909211	33903934	33904021	33912288	33912399	3709	1022	1377	2914	2580	279	262	1.12133e-14	9.02751e-13	0.411	0.515	-0.104
7702	ENSG00000159873	CCDC117	22	+	28773724	28773778	28780947	28781172	28772673	28773034	28783507	28783645	7702	247	618	92	650	203	374	1.5099e-14	1.18035e-12	0.424	0.207	0.217
946	ENSG00000234741	GAS5	1	-	173865856	173865894	173866176	173866206	173865509	173865547	173866527	173866567	946	232	769	263	2038	179	187	1.5099e-14	1.18035e-12	0.24	0.119	0.121
4942	ENSG00000133318	RTN3	11	+	63749990	63750198	63752506	63752645	63681499	63681778	63753068	63753138	4942	2265	616	2297	1022	357	288	2.70894e-14	2.08743e-12	0.748	0.645	0.103
2499	ENSG00000284292	AC004922.1	7	+	99348851	99348959	99353908	99354121	99344292	99344515	99358339	99358415	2499	426	1579	639	1307	257	362	2.84217e-14	2.15925e-12	0.275	0.408	-0.133
6580	ENSG00000114120	SLC25A36	3	+	140956526	140956691	140959462	140959540	140941829	140942095	140963126	140963227	6580	218	208	530	183	314	227	3.25295e-14	2.437e-12	0.431	0.677	-0.246
6829	ENSG00000069248	NUP133	1	-	229460610	229460769	229463542	229463676	229458160	229458296	229464623	229464875	6829	920	544	895	943	283	308	4.04121e-14	2.98607e-12	0.648	0.508	0.14
7312	ENSG00000188229	TUBB4B	9	+	137241720	137241829	137241910	137242021	137241286	137241417	137242495	137243707	7312	743	1974	1029	1684	258	260	4.55191e-14	3.31798e-12	0.275	0.381	-0.106
5629	ENSG00000168958	MFF	2	+	227342744	227342819	227347225	227347384	227340291	227340380	227355676	227355761	5629	112	225	89	620	224	308	1.76081e-13	1.26638e-11	0.406	0.165	0.241
3295	ENSG00000130741	EIF2S3	X	+	24071557	24071727	24073090	24073263	24067963	24068108	24076721	24078810	3295	722	1005	3035	2703	319	322	1.803e-13	1.27966e-11	0.42	0.531	-0.111
5230	ENSG00000115762	PLEKHB2	2	+	131126683	131126786	131132901	131132991	131125752	131125905	131140169	131140275	5230	9	33	105	19	252	239	2.62901e-13	1.84167e-11	0.206	0.84	-0.634
1609	ENSG00000110075	PPP6R3	11	+	68551120	68551186	68567013	68567166	68548066	68548204	68569747	68569897	1609	263	423	143	577	215	302	2.74447e-13	1.89791e-11	0.466	0.258	0.208
3717	ENSG00000120802	TMPO	12	+	98527885	98528012	98531679	98531838	98515851	98516146	98537474	98537713	3717	471	211	914	845	276	308	3.26517e-13	2.22941e-11	0.714	0.547	0.167
5477	ENSG00000038427	VCAN	5	+	83519348	83522309	83537006	83542268	83512102	83512396	83545536	83545650	5477	2074	5457	1331	4892	3110	5411	3.747e-13	2.52642e-11	0.398	0.321	0.077
2392	ENSG00000116221	MRPL37	1	+	54209945	54210131	54212500	54212658	54205294	54205410	54216140	54216344	2392	1214	1123	3255	2010	335	307	4.63296e-13	3.08521e-11	0.498	0.597	-0.099
279	ENSG00000151893	CACUL1	10	-	118695140	118695230	118701305	118701408	118691264	118691403	118707491	118707587	279	201	43	220	184	252	239	7.68274e-13	5.05375e-11	0.816	0.531	0.285
7045	ENSG00000070961	ATP2B1	12	-	89634996	89635251	89642157	89642355	89634777	89634903	89655678	89656107	7045	116	45	100	178	347	404	8.29115e-13	5.38825e-11	0.75	0.395	0.355
2702	ENSG00000101972	STAG2	X	+	124081379	124081528	124083420	124083549	124077956	124078058	124086546	124086770	2702	438	987	1104	1456	298	278	1.04394e-12	6.7036e-11	0.293	0.414	-0.121
4674	ENSG00000057608	GDI2	10	-	5794884	5795019	5796762	5796862	5785851	5786050	5800597	5800705	4674	388	1209	336	2003	249	284	1.34548e-12	8.53825e-11	0.268	0.161	0.107
2643	ENSG00000142541	RPL13A	19	+	49490474	49490576	49490778	49490864	49490126	49490297	49491039	49491099	2643	19412	15524	32261	22468	251	235	1.67866e-12	1.05287e-10	0.539	0.573	-0.034
7850	ENSG00000213160	KLHL23	2	+	169735012	169736227	169741384	169741537	169733831	169734087	169749421	169751878	7850	1888	164	1716	314	1364	302	1.92313e-12	1.19234e-10	0.718	0.548	0.17
1936	ENSG00000214046	SMIM7	19	-	16647095	16647261	16654034	16654125	16630996	16631724	16659394	16659447	1936	139	36	157	178	240	315	2.25342e-12	1.38124e-10	0.835	0.537	0.298
4524	ENSG00000122406	RPL5	1	+	92834778	92834913	92837455	92837633	92833544	92833660	92840550	92840639	4524	6551	1250	11965	1555	284	327	2.93288e-12	1.77752e-10	0.858	0.899	-0.041
6791	ENSG00000120253	NUP43	6	-	149738642	149738778	149742389	149742570	149736470	149736622	149743637	149743715	6791	133	241	214	129	330	285	3.87923e-12	2.32495e-10	0.323	0.589	-0.266
1545	ENSG00000198715	GLMP	1	-	156293319	156293576	156294017	156294236	156292686	156293209	156294364	156294565	1545	123	136	565	214	368	406	4.2859e-12	2.54046e-10	0.499	0.744	-0.245
3126	ENSG00000257379	AC023509.1	12	+	53464759	53464852	53465931	53465973	53462492	53462567	53467220	53467528	3126	800	1229	290	816	242	191	5.28222e-12	3.09699e-10	0.339	0.219	0.12
3496	ENSG00000117362	APH1A	1	-	150267074	150267202	150267355	150267478	150266644	150266656	150267715	150267789	3496	516	699	810	615	272	277	6.92379e-12	4.0158e-10	0.429	0.573	-0.144
7644	ENSG00000116984	MTR	1	+	236831965	236832078	236835546	236835687	236829188	236829268	236838413	236838599	7644	166	233	146	549	262	290	8.38307e-12	4.81046e-10	0.441	0.227	0.214
5819	ENSG00000196998	WDR45	X	-	49076644	49076753	49077642	49077747	49076429	49076524	49077836	49077911	5819	24	206	134	247	254	258	9.23572e-12	5.24395e-10	0.106	0.355	-0.249
4313	ENSG00000110958	PTGES3	12	-	56664775	56664800	56666203	56666266	56664272	56664498	56670274	56670364	4313	570	859	270	776	212	174	9.96214e-12	5.59748e-10	0.353	0.222	0.131
83	ENSG00000165304	MELK	9	+	36589535	36589652	36594627	36594771	36581643	36581739	36597221	36597290	83	69	609	199	623	266	293	1.5447e-11	8.58979e-10	0.111	0.26	-0.149
6510	ENSG00000137513	NARS2	11	-	78493062	78493195	78559538	78559619	78478584	78478683	78566131	78566272	6510	41	140	94	65	230	282	1.7936e-11	9.87211e-10	0.264	0.639	-0.375
6573	ENSG00000077782	FGFR1	8	-	38429681	38429948	38457355	38457534	38428351	38428435	38467980	38468834	6573	263	52	275	180	328	416	2.23339e-11	1.21686e-09	0.865	0.66	0.205
5822	ENSG00000108298	RPL19	17	+	39202316	39202439	39202988	39203109	39201212	39201319	39204076	39204187	5822	4409	6210	8365	9599	272	270	2.79829e-11	1.5094e-09	0.413	0.464	-0.051
1907	ENSG00000039523	RIPOR1	16	+	67538423	67538550	67538671	67538824	67528828	67528914	67538989	67539068	1907	10	81	36	20	276	302	3.25292e-11	1.73725e-09	0.119	0.663	-0.544
4991	ENSG00000115966	ATF2	2	-	175114689	175114868	175117989	175118118	175111567	175111654	175118250	175118369	4991	241	18	176	76	278	328	3.48709e-11	1.84405e-09	0.94	0.732	0.208
2787	ENSG00000198176	TFDP1	13	+	113610995	113611062	113623179	113623286	113585773	113585849	113631622	113631744	2787	68	286	128	161	216	256	3.61556e-11	1.87523e-09	0.22	0.485	-0.265
5811	ENSG00000138750	NUP54	4	-	76136185	76136412	76144148	76144292	76134174	76134362	76144389	76144473	5811	186	347	425	357	293	376	3.60143e-11	1.87523e-09	0.408	0.604	-0.196
7073	ENSG00000182973	CNOT10	3	+	32759457	32759571	32762732	32762863	32737409	32737490	32764454	32764490	7073	179	238	331	174	263	280	4.65684e-11	2.39229e-09	0.445	0.669	-0.224
2216	ENSG00000104687	GSR	8	-	30689160	30689319	30692968	30693055	30684087	30684199	30696379	30696479	2216	134	419	87	767	236	308	5.86222e-11	2.9831e-09	0.294	0.129	0.165
3597	ENSG00000132182	NUP210	3	-	13371833	13372032	13373717	13373873	13365945	13366091	13375503	13375641	3597	249	951	256	467	305	348	6.04574e-11	3.04773e-09	0.23	0.385	-0.155
7643	ENSG00000116984	MTR	1	+	236838413	236838599	236850343	236850523	236835546	236835687	236852520	236852637	7643	300	230	604	204	335	329	7.40908e-11	3.70043e-09	0.562	0.744	-0.182
2914	ENSG00000099246	RAB18	10	+	27526827	27526889	27533734	27533853	27509874	27509930	27533927	27533994	2914	27	104	160	133	211	268	8.65438e-11	4.28273e-09	0.248	0.604	-0.356
1203	ENSG00000135535	CD164	6	-	109370410	109370467	109376073	109376112	109366517	109369017	109377899	109377971	1203	156	313	396	349	188	206	9.18227e-11	4.50265e-09	0.353	0.554	-0.201
6212	ENSG00000131725	WDR44	X	+	118387339	118387414	118392631	118393271	118378418	118378452	118394054	118394185	6212	21	438	108	520	224	789	1.16384e-10	5.65564e-09	0.144	0.422	-0.278
5485	ENSG00000198237	AC131392.1	5	+	69910374	69910562	69914157	69914242	69875270	69875319	69916080	69916255	5485	16	30	100	14	337	234	1.25797e-10	6.05846e-09	0.27	0.832	-0.562
2194	ENSG00000184014	DENND5A	11	-	9180766	9181084	9193493	9193681	9178857	9179073	9203659	9204317	2194	401	940	252	289	337	467	1.45815e-10	6.96043e-09	0.372	0.547	-0.175
5891	ENSG00000092853	CLSPN	1	-	35753744	35753936	35760341	35760916	35751249	35751506	35761095	35761204	5891	223	20	90	50	724	341	1.59994e-10	7.57023e-09	0.84	0.459	0.381
2504	ENSG00000083312	TNPO1	5	+	72887069	72887222	72888077	72888303	72883063	72883232	72889785	72889957	2504	1104	1099	1183	1760	302	375	1.83157e-10	8.59088e-09	0.555	0.455	0.1
1039	ENSG00000125257	ABCC4	13	-	95188452	95188542	95194835	95194937	95186700	95186892	95206531	95206781	1039	188	60	136	147	251	239	1.8964e-10	8.81827e-09	0.749	0.468	0.281
3843	ENSG00000138686	BBS7	4	-	121828618	121828728	121833230	121833395	121828401	121828505	121835143	121835283	3843	213	145	524	136	314	259	1.99438e-10	9.19458e-09	0.548	0.761	-0.213
4898	ENSG00000090316	MAEA	4	+	1315396	1315600	1322380	1322503	1311978	1312161	1327626	1327703	4898	139	161	259	103	353	272	2.13426e-10	9.7561e-09	0.399	0.66	-0.261
6593	ENSG00000127314	RAP1B	12	+	68654111	68654252	68656305	68656449	68651994	68652051	68657100	68657217	6593	133	240	276	196	290	293	2.49801e-10	1.13229e-08	0.359	0.587	-0.228
7075	ENSG00000182973	CNOT10	3	+	32762732	32762863	32764454	32764490	32759457	32759571	32764681	32764809	7075	354	148	544	84	280	185	2.76291e-10	1.24193e-08	0.612	0.811	-0.199
5304	ENSG00000101052	IFT52	20	+	43618939	43619026	43620856	43620925	43613849	43613976	43623890	43624045	5304	84	53	50	143	236	218	3.4738e-10	1.54857e-08	0.594	0.244	0.35
79	ENSG00000165304	MELK	9	+	36594627	36594771	36597221	36597290	36589535	36589652	36599393	36599486	79	297	263	206	403	293	218	3.59207e-10	1.58817e-08	0.457	0.276	0.181
6144	ENSG00000161904	LEMD2	6	-	33784351	33784427	33786733	33786774	33781076	33781153	33788380	33789119	6144	61	69	12	103	190	225	3.7433e-10	1.63685e-08	0.511	0.121	0.39
7819	ENSG00000136754	ABI1	10	-	26755654	26755741	26759061	26759238	26751597	26751783	26765217	26765318	7819	8	51	47	22	326	236	3.76288e-10	1.63685e-08	0.102	0.607	-0.505
6991	ENSG00000137200	CMTR1	6	+	37461969	37462102	37462828	37463008	37461548	37461645	37471020	37471077	6991	116	265	254	230	282	329	4.04331e-10	1.74477e-08	0.338	0.563	-0.225
6847	ENSG00000115204	MPV17	2	-	27312993	27313109	27322447	27322522	27312679	27312772	27323051	27323102	6847	27	118	6	367	224	265	4.13495e-10	1.77015e-08	0.213	0.019	0.194
883	ENSG00000173171	MTX1	1	+	155210547	155210627	155212126	155212219	155210345	155210415	155212384	155212567	883	228	132	337	455	229	242	4.21964e-10	1.79219e-08	0.646	0.439	0.207
308	ENSG00000066279	ASPM	1	-	197133349	197133595	197135095	197135242	197132284	197132352	197139766	197139871	308	45	1276	62	433	296	395	5.42225e-10	2.28497e-08	0.045	0.16	-0.115
1934	ENSG00000214046	SMIM7	19	-	16654034	16654125	16659394	16659447	16647095	16647261	16659958	16660000	1934	20	221	119	300	202	240	7.14044e-10	2.9857e-08	0.097	0.32	-0.223
7198	ENSG00000117500	TMED5	1	-	93156299	93156483	93160128	93160226	93149741	93154888	93180053	93180413	7198	235	235	377	780	247	333	7.71101e-10	3.19947e-08	0.574	0.395	0.179
7052	ENSG00000141627	DYM	18	-	49281996	49282175	49286433	49286616	49272177	49272303	49331863	49332006	7052	325	195	206	282	332	328	8.09791e-10	3.33436e-08	0.622	0.419	0.203
2728	ENSG00000141564	RPTOR	17	+	80643727	80643810	80707840	80707999	80625690	80625793	80730559	80730706	2728	92	30	49	85	232	308	8.34092e-10	3.4084e-08	0.803	0.434	0.369
2502	ENSG00000083312	TNPO1	5	+	72893615	72893703	72896457	72896556	72893376	72893535	72897055	72897151	2502	117	168	221	808	237	248	9.82005e-10	3.98266e-08	0.422	0.223	0.199
21	ENSG00000134352	IL6ST	5	-	55951928	55952075	55952249	55952351	55951463	55951604	55954809	55954992	21	324	170	375	419	251	296	1.02082e-09	4.1092e-08	0.692	0.513	0.179
4899	ENSG00000090316	MAEA	4	+	1315396	1315600	1322380	1322503	1311978	1312238	1327626	1327703	4899	60	159	134	103	353	272	1.03563e-09	4.13792e-08	0.225	0.501	-0.276
161	ENSG00000064933	PMS1	2	+	189805651	189805754	189818016	189818180	189795768	189795951	189843963	189844080	161	60	190	103	91	252	313	1.0566e-09	4.19066e-08	0.282	0.584	-0.302
7141	ENSG00000117054	ACADM	1	+	75745805	75745914	75749418	75749559	75739979	75740110	75750450	75750546	7141	9	266	100	463	258	290	1.07635e-09	4.23782e-08	0.037	0.195	-0.158
5817	ENSG00000196998	WDR45	X	-	49076644	49076750	49077642	49077747	49076429	49076524	49077836	49077911	5817	24	229	134	323	254	255	1.0978e-09	4.29097e-08	0.095	0.294	-0.199
2549	ENSG00000175063	UBE2C	20	+	45814383	45814470	45815853	45815913	45813436	45813464	45816708	45816957	2549	346	319	481	828	236	209	1.48215e-09	5.71052e-08	0.49	0.34	0.15
6050	ENSG00000204842	ATXN2	12	-	111513356	111513539	111516153	111516363	111510384	111510582	111518248	111518427	6050	61	190	60	40	359	332	1.47935e-09	5.71052e-08	0.229	0.581	-0.352
188	ENSG00000124571	XPO5	6	-	43551297	43551453	43553372	43553503	43549892	43549934	43555835	43555964	188	276	225	253	439	280	305	1.7776e-09	6.80027e-08	0.572	0.386	0.186
1929	ENSG00000177030	DEAF1	11	-	653961	654051	674535	674783	644232	644654	678693	678822	1929	264	125	1153	235	397	239	2.25148e-09	8.55244e-08	0.56	0.747	-0.187
6060	ENSG00000109323	MANBA	4	-	102714437	102714561	102722870	102723041	102690595	102690771	102723861	102723967	6060	85	24	134	0	320	273	2.31625e-09	8.73695e-08	0.751	1	-0.249
6592	ENSG00000127314	RAP1B	12	+	68651994	68652051	68654111	68654252	68650399	68650468	68656305	68656449	6592	66	101	166	70	206	290	2.60811e-09	9.76954e-08	0.479	0.77	-0.291
4981	ENSG00000123094	RASSF8	12	+	26064497	26065387	26067568	26067713	26055278	26055446	26068696	26069485	4981	316	95	701	74	1039	294	2.83536e-09	1.05437e-07	0.485	0.728	-0.243
6850	ENSG00000115204	MPV17	2	-	27312679	27312772	27312993	27313109	27312213	27312246	27322447	27322522	6850	0	13	24	1	265	242	2.85389e-09	1.05437e-07	0	0.956	-0.956
1387	ENSG00000145604	SKP2	5	+	36168312	36168447	36170343	36170442	36166518	36166662	36171602	36171733	1387	551	566	1046	651	284	248	3.15645e-09	1.15823e-07	0.459	0.584	-0.125
419	ENSG00000129103	SUMF2	7	+	56072996	56073111	56076833	56076889	56068481	56068638	56078101	56078186	419	67	75	378	126	264	205	3.29355e-09	1.20037e-07	0.41	0.7	-0.29
5671	ENSG00000067955	CBFB	16	+	67066681	67066798	67082212	67082339	67036638	67036755	67098709	67101035	5671	40	22	137	4	266	276	3.49981e-09	1.26698e-07	0.654	0.973	-0.319
3852	ENSG00000185480	PARPBP	12	+	102148229	102148463	102164437	102164608	102123885	102124041	102165728	102165883	3852	333	86	242	163	383	320	3.72248e-09	1.33861e-07	0.764	0.554	0.21
3766	ENSG00000006695	COX10	17	+	14076734	14077056	14102117	14102242	14074322	14074456	14159876	14159947	3766	45	104	93	49	471	274	4.1779e-09	1.49242e-07	0.201	0.525	-0.324
3210	ENSG00000023228	NDUFS1	2	-	206130087	206130242	206132944	206133105	206127796	206127972	206138484	206138614	3210	304	262	156	298	310	304	4.21061e-09	1.49421e-07	0.532	0.339	0.193
656	ENSG00000249859	PVT1	8	+	128009589	128009718	128070159	128070272	127989161	127989291	128096517	128096654	656	21	15	0	37	278	262	4.72586e-09	1.6661e-07	0.569	0	0.569
2789	ENSG00000198176	TFDP1	13	+	113610995	113611062	113631622	113631744	113585773	113585849	113633119	113633285	2789	69	521	120	328	216	271	4.98345e-09	1.7455e-07	0.142	0.315	-0.173
7231	ENSG00000113648	H2AFY	5	-	135360496	135360604	135369405	135369603	135352945	135353045	135370035	135370142	7231	324	556	418	386	347	257	5.47829e-09	1.89423e-07	0.301	0.445	-0.144
7409	ENSG00000119969	HELLS	10	+	94573959	94574187	94574553	94574736	94571387	94571429	94576661	94576805	7409	654	325	594	520	377	332	5.4588e-09	1.89423e-07	0.639	0.501	0.138
4152	ENSG00000117751	PPP1R8	1	+	27841013	27841234	27843185	27843330	27838698	27838852	27847027	27847092	4152	435	228	712	680	370	294	7.04337e-09	2.39813e-07	0.603	0.454	0.149
6215	ENSG00000124532	MRS2	6	+	24405167	24405241	24408407	24408444	24402907	24403236	24409460	24409573	6215	425	21	221	53	223	186	7.00803e-09	2.39813e-07	0.944	0.777	0.167
730	ENSG00000079805	DNM2	19	+	10796060	10796199	10797379	10797518	10795371	10795439	10798485	10798572	730	413	165	515	410	288	288	7.06902e-09	2.39813e-07	0.715	0.557	0.158
7333	ENSG00000197771	MCMBP	10	-	119840842	119840960	119842471	119842595	119838534	119838700	119843253	119843426	7333	313	672	583	723	273	267	7.23851e-09	2.44028e-07	0.313	0.441	-0.128
4806	ENSG00000225470	JPX	X	+	73946998	73947374	73994863	73994961	73944583	73944662	73998767	73998844	4806	226	137	395	93	525	247	7.53212e-09	2.5235e-07	0.437	0.666	-0.229
282	ENSG00000139734	DIAPH3	13	-	60112009	60112186	60132956	60132989	60042689	60042820	60163586	60163766	282	52	64	26	161	182	326	9.10983e-09	3.03324e-07	0.593	0.224	0.369
6502	ENSG00000174989	FBXW8	12	+	116945363	116945528	116949617	116949706	116928022	116928127	116964696	116964854	6502	23	40	100	25	314	238	1.13829e-08	3.76685e-07	0.304	0.752	-0.448
3873	ENSG00000101361	NOP56	20	+	2655933	2656034	2656400	2656549	2655594	2655746	2656773	2656895	3873	424	866	702	885	250	298	1.19279e-08	3.92312e-07	0.369	0.486	-0.117
278	ENSG00000151893	CACUL1	10	-	118691264	118691403	118695140	118695230	118686597	118686641	118701305	118701408	278	129	89	144	272	239	288	1.3626e-08	4.45446e-07	0.636	0.389	0.247
3872	ENSG00000136436	CALCOCO2	17	+	48852925	48853012	48856091	48856187	48852505	48852628	48860313	48860449	3872	29	298	148	461	236	245	1.39262e-08	4.52517e-07	0.092	0.25	-0.158
7234	ENSG00000113648	H2AFY	5	-	135352945	135353045	135360496	135360780	135345967	135346057	135369405	135369603	7234	17	305	34	91	433	249	1.7643e-08	5.69859e-07	0.031	0.177	-0.146
6155	ENSG00000141447	OSBPL1A	18	-	24172375	24172483	24178012	24178195	24171408	24171498	24179737	24179835	6155	263	93	278	234	332	257	1.81276e-08	5.82026e-07	0.686	0.479	0.207
1990	ENSG00000128059	PPAT	4	-	56399178	56399400	56400783	56400911	56396618	56396739	56401329	56401481	1990	316	419	314	762	277	371	1.86257e-08	5.94478e-07	0.503	0.356	0.147
1860	ENSG00000095002	MSH2	2	+	47412413	47412560	47414268	47414418	47410093	47410372	47416295	47416429	1860	602	1112	346	1047	296	299	1.87728e-08	5.9565e-07	0.354	0.25	0.104
4398	ENSG00000089597	GANAB	11	-	62628768	62629012	62629193	62629295	62627288	62627353	62629587	62629684	4398	1156	1932	347	906	251	393	1.98867e-08	6.27303e-07	0.484	0.375	0.109
5818	ENSG00000196998	WDR45	X	-	49076429	49076524	49077642	49077747	49075865	49075945	49077836	49077911	5818	24	171	135	261	254	244	2.01054e-08	6.30515e-07	0.119	0.332	-0.213
7463	ENSG00000115760	BIRC6	2	+	32463193	32463381	32464508	32464823	32453807	32453942	32465064	32465164	7463	333	392	185	430	337	464	2.08758e-08	6.50892e-07	0.539	0.372	0.167
6065	ENSG00000091732	ZC3HC1	7	-	130022318	130022525	130023510	130023723	130018314	130018732	130024262	130024506	6065	180	226	92	285	362	356	2.27045e-08	7.0384e-07	0.439	0.241	0.198
403	ENSG00000185722	ANKFY1	17	-	4235771	4235890	4242255	4242448	4216982	4217118	4263931	4263956	403	48	146	95	81	342	268	2.44555e-08	7.53787e-07	0.205	0.479	-0.274
2928	ENSG00000059588	TARBP1	1	-	234398381	234398553	234400852	234400948	234393645	234393837	234401180	234401262	2928	49	80	23	184	245	321	2.6933e-08	8.25435e-07	0.445	0.141	0.304
5029	ENSG00000100227	POLDIP3	22	-	42599697	42599793	42601969	42602056	42596185	42596365	42602769	42603160	5029	121	156	138	443	236	245	2.80937e-08	8.56143e-07	0.446	0.244	0.202
945	ENSG00000234741	GAS5	1	-	173864674	173864704	173865228	173865282	173864256	173864304	173865509	173865547	945	209	16	226	79	203	179	2.86351e-08	8.67741e-07	0.92	0.716	0.204
134	ENSG00000187741	FANCA	16	-	89810928	89811057	89814519	89814613	89810706	89810802	89815876	89815986	134	99	278	180	208	243	278	3.24649e-08	9.78298e-07	0.289	0.497	-0.208
3589	ENSG00000151090	THRB	3	-	24297225	24297371	24318357	24318494	24228937	24229001	24337299	24337371	3589	20	1	2	17	286	295	3.30852e-08	9.91452e-07	0.954	0.108	0.846
7898	ENSG00000123066	MED13L	12	-	116111427	116111512	116237467	116237705	116096668	116096752	116277059	116277719	7898	191	134	144	29	387	234	3.58507e-08	1.06839e-06	0.463	0.75	-0.287
2147	ENSG00000009335	UBE3C	7	+	157225406	157225539	157231079	157231327	157223253	157223351	157248367	157248580	2147	849	684	598	757	282	397	4.12852e-08	1.22358e-06	0.636	0.527	0.109
3213	ENSG00000023228	NDUFS1	2	-	206132944	206133105	206138484	206138614	206130087	206130242	206141940	206142069	3213	120	486	173	313	279	310	4.15946e-08	1.22602e-06	0.215	0.38	-0.165
659	ENSG00000249859	PVT1	8	+	128009589	128009718	128070159	128070361	127989161	127989291	128096517	128096654	659	21	16	0	32	278	351	4.20598e-08	1.23299e-06	0.624	0	0.624
7335	ENSG00000165219	GAPVD1	9	+	125268935	125268984	125295457	125295574	125261910	125261959	125298889	125299106	7335	9	0	4	49	198	266	4.30818e-08	1.25612e-06	1	0.099	0.901
6650	ENSG00000149636	DSN1	20	-	36762460	36762548	36767968	36768042	36758557	36758617	36770872	36771473	6650	133	175	67	242	223	237	4.43133e-08	1.28509e-06	0.447	0.227	0.22
1030	ENSG00000158435	CNOT11	2	+	101257790	101257955	101262538	101262691	101252885	101253478	101264844	101265047	1030	64	121	312	218	314	302	4.47934e-08	1.29206e-06	0.337	0.579	-0.242
2264	ENSG00000177156	TALDO1	11	+	763343	763519	763746	763940	760121	760253	764287	764433	2264	768	306	957	631	325	343	4.79631e-08	1.37613e-06	0.726	0.615	0.111
4381	ENSG00000024526	DEPDC1	1	-	68482045	68482897	68483949	68484090	68481439	68481612	68486936	68486984	4381	372	644	456	1309	290	1001	4.92905e-08	1.40673e-06	0.666	0.546	0.12
3369	ENSG00000112078	KCTD20	6	+	36474788	36475062	36479590	36479711	36470051	36470257	36481561	36481759	3369	439	379	687	337	423	270	5.06856e-08	1.43533e-06	0.425	0.565	-0.14
6041	ENSG00000138674	SEC31A	4	-	82861630	82861708	82862533	82862572	82857688	82857764	82863317	82863392	6041	84	28	91	122	188	227	5.08247e-08	1.43533e-06	0.784	0.474	0.31
2652	ENSG00000106628	POLD2	7	-	44115294	44115396	44115765	44115893	44114686	44114945	44116114	44116272	2652	513	324	467	515	277	251	5.26684e-08	1.47199e-06	0.589	0.451	0.138
4561	ENSG00000126756	UXT	X	-	47657182	47657290	47657571	47657639	47652080	47652144	47657781	47657863	4561	205	378	478	472	217	257	5.24259e-08	1.47199e-06	0.391	0.545	-0.154
3854	ENSG00000185480	PARPBP	12	+	102148234	102148463	102164437	102164608	102123885	102124041	102165728	102165883	3854	158	86	108	163	378	320	5.39544e-08	1.50015e-06	0.609	0.359	0.25
6371	ENSG00000025800	KPNA6	1	+	32167168	32167296	32169881	32170060	32166104	32166230	32170706	32176563	6371	378	599	699	673	277	328	6.18698e-08	1.71141e-06	0.428	0.552	-0.124
5231	ENSG00000114999	TTL	2	+	112502911	112503181	112520281	112520425	112501205	112501341	112528680	112541739	5231	266	381	590	471	419	293	6.46118e-08	1.77814e-06	0.328	0.467	-0.139
7828	ENSG00000124523	SIRT5	6	+	13588330	13588464	13591668	13591894	13584075	13584225	13595476	13595564	7828	120	152	162	73	283	375	6.74225e-08	1.84608e-06	0.511	0.746	-0.235
649	ENSG00000164830	OXR1	8	+	106692727	106692877	106702905	106703090	106684245	106684359	106706381	106706982	649	108	128	229	101	299	334	6.92623e-08	1.88687e-06	0.485	0.717	-0.232
3793	ENSG00000141644	MBD1	18	-	50274185	50274353	50274976	50275045	50273563	50273863	50275128	50275245	3793	12	94	58	78	218	317	8.76417e-08	2.37557e-06	0.157	0.52	-0.363
388	ENSG00000126432	PRDX5	11	+	64319733	64319868	64320660	64320792	64318120	64318386	64320864	64320903	388	181	169	350	145	284	281	1.07809e-07	2.9076e-06	0.514	0.705	-0.191
4498	ENSG00000182220	ATP6AP2	X	+	40591233	40591365	40597248	40597344	40588985	40589116	40597526	40597664	4498	438	371	773	381	281	245	1.09804e-07	2.94667e-06	0.507	0.639	-0.132
1316	ENSG00000058804	NDC1	1	-	53796898	53797144	53800692	53800848	53789132	53789196	53803927	53804009	1316	422	392	771	420	305	395	1.25746e-07	3.35778e-06	0.582	0.704	-0.122
1597	ENSG00000112249	ASCC3	6	-	100848147	100848707	100864063	100864214	100805759	100805880	100867907	100868038	1597	151	611	514	1163	300	709	1.35673e-07	3.60503e-06	0.369	0.511	-0.142
1873	ENSG00000215301	DDX3X	X	+	41342736	41342836	41343215	41343351	41342494	41342653	41343736	41343822	1873	243	255	374	195	249	285	1.50821e-07	3.98789e-06	0.522	0.687	-0.165
4073	ENSG00000198089	SFI1	22	+	31531057	31531129	31550253	31550348	31528689	31528863	31556941	31557059	4073	42	43	9	70	221	244	1.57417e-07	4.14198e-06	0.519	0.124	0.395
3026	ENSG00000125124	BBS2	16	-	56500853	56501025	56501352	56501497	56499777	56499907	56502316	56502456	3026	182	140	271	442	294	321	1.58518e-07	4.15072e-06	0.587	0.401	0.186
3199	ENSG00000111596	AC092881.1	12	+	70294070	70294294	70301704	70301865	70278131	70278274	70310894	70311017	3199	12	17	38	1	373	310	1.77447e-07	4.62392e-06	0.37	0.969	-0.599
1176	ENSG00000121749	TBC1D15	12	+	71880468	71880607	71884810	71885021	71872928	71873003	71893221	71893324	1176	79	141	173	115	288	360	2.13809e-07	5.54464e-06	0.412	0.653	-0.241
559	ENSG00000265257	AP005263.1	18	+	9124873	9124983	9126830	9126907	9122512	9122681	9134185	9134292	559	171	201	177	442	259	226	2.27062e-07	5.86015e-06	0.426	0.259	0.167
5337	ENSG00000163946	TASOR	3	-	56670072	56670145	56671599	56671692	56669699	56669791	56673579	56673725	5337	69	48	360	71	242	222	2.32544e-07	5.97306e-06	0.569	0.823	-0.254
5892	ENSG00000196912	ANKRD36B	2	-	97560831	97560860	97576378	97576446	97558965	97558994	97578905	97579043	5892	23	1	5	17	217	178	2.34325e-07	5.99028e-06	0.95	0.194	0.756
2670	ENSG00000111581	NUP107	12	+	68690630	68690746	68691967	68692112	68689532	68689619	68696818	68696922	2670	177	317	427	404	265	294	2.35854e-07	6.00094e-06	0.383	0.54	-0.157
5786	ENSG00000162517	PEF1	1	-	31632494	31632638	31633158	31633314	31630788	31630842	31635221	31635522	5786	299	634	315	1150	305	293	2.4353e-07	6.16713e-06	0.312	0.208	0.104
2368	ENSG00000104408	EIF3E	8	-	108216411	108216513	108217333	108217460	108214606	108214716	108228266	108228391	2368	1927	2717	3589	4003	276	251	2.59103e-07	6.53086e-06	0.392	0.449	-0.057
54	ENSG00000239900	ADSL	22	+	40349831	40350035	40353072	40353117	40346499	40346711	40354247	40354327	54	43	68	95	36	353	194	2.65311e-07	6.65623e-06	0.258	0.592	-0.334
4096	ENSG00000173473	SMARCC1	3	-	47736033	47736126	47738028	47738110	47729024	47729094	47745907	47745993	4096	77	154	97	63	231	242	2.67829e-07	6.68829e-06	0.344	0.617	-0.273
6350	ENSG00000137135	ARHGEF39	9	-	35662511	35662741	35662945	35663074	35662178	35662267	35663321	35663392	6350	79	251	106	126	278	379	2.69575e-07	6.70086e-06	0.3	0.534	-0.234
908	ENSG00000198431	TXNRD1	12	+	104311289	104311412	104313244	104313317	104288930	104289040	104315776	104315896	908	92	237	291	343	272	222	2.74703e-07	6.797e-06	0.241	0.409	-0.168
2480	ENSG00000164941	INTS8	8	+	94836523	94836631	94838462	94838618	94831991	94832174	94841490	94841591	2480	216	248	234	523	257	305	2.88277e-07	7.1003e-06	0.508	0.347	0.161
2537	ENSG00000060339	CCAR1	10	+	68755369	68755536	68756272	68756483	68754713	68754827	68757293	68757377	2537	237	129	200	237	316	360	3.26202e-07	7.99789e-06	0.677	0.49	0.187
3371	ENSG00000170632	ARMC10	7	+	103086629	103086764	103092476	103092653	103083681	103083830	103097276	103097348	3371	247	269	454	261	284	326	3.39494e-07	8.2861e-06	0.513	0.666	-0.153
7000	ENSG00000163468	CCT3	1	-	156333546	156333622	156335826	156335888	156324971	156325089	156338153	156338292	7000	338	1317	444	2794	211	225	3.50797e-07	8.52341e-06	0.215	0.145	0.07
941	ENSG00000234741	GAS5	1	-	173865228	173865282	173865470	173865547	173864256	173864304	173866527	173866567	941	12	0	1	15	226	203	4.02773e-07	9.74242e-06	1	0.056	0.944
5993	ENSG00000267374	MIR924HG	18	-	39208598	39208789	39388428	39388527	39206916	39208039	39535457	39535615	5993	33	11	17	50	248	340	4.08055e-07	9.82612e-06	0.804	0.318	0.486
5272	ENSG00000149311	ATM	11	+	108267170	108267342	108268409	108268609	108258985	108259075	108271063	108271146	5272	147	328	180	187	321	349	4.56444e-07	1.09425e-05	0.328	0.511	-0.183
4026	ENSG00000127022	CANX	5	+	179708977	179709059	179709872	179710065	179708238	179708380	179716104	179716294	4026	1807	3649	3719	6034	231	342	4.63669e-07	1.10665e-05	0.423	0.477	-0.054
5828	ENSG00000168393	DTYMK	2	-	241680228	241680319	241681918	241682333	241678451	241678649	241685768	241685877	5828	74	209	24	258	564	240	4.72064e-07	1.12172e-05	0.131	0.038	0.093
3258	ENSG00000204120	GIGYF2	2	+	232724573	232724691	232731121	232731234	232703423	232703489	232735154	232735238	3258	32	11	0	14	267	262	5.21912e-07	1.23473e-05	0.741	0	0.741
5584	ENSG00000163159	VPS72	1	-	151184316	151184493	151185505	151185620	151178000	151178145	151185797	151185950	5584	148	300	787	883	264	326	5.37131e-07	1.26519e-05	0.379	0.524	-0.145
2520	ENSG00000063046	EIF4B	12	+	53016472	53016610	53018797	53019006	53006455	53006496	53019909	53020026	2520	224	2736	528	3907	287	358	6.29776e-07	1.47696e-05	0.093	0.144	-0.051
4399	ENSG00000134602	STK26	X	+	132054630	132054861	132063432	132063489	132023507	132023659	132068214	132068323	4399	140	155	378	195	380	206	7.10878e-07	1.65995e-05	0.329	0.512	-0.183
4606	ENSG00000108510	MED13	17	-	62010549	62011233	62029540	62029651	61995151	61995365	62029850	62030013	4606	273	1266	233	1819	260	833	7.4582e-07	1.73403e-05	0.409	0.291	0.118
3777	ENSG00000187446	CHP1	15	+	41262755	41262883	41270556	41270618	41256909	41256990	41278766	41278889	3777	129	15	108	57	277	211	7.65612e-07	1.77241e-05	0.868	0.591	0.277
4316	ENSG00000110958	PTGES3	12	-	56670274	56670364	56671748	56671847	56666203	56666266	56672739	56672809	4316	844	977	1034	830	248	239	8.03641e-07	1.8525e-05	0.454	0.546	-0.092
311	ENSG00000116539	ASH1L	1	-	155438326	155439068	155459796	155459898	155415743	155415923	155477885	155482449	311	107	709	47	782	251	891	8.13367e-07	1.86694e-05	0.349	0.176	0.173
3768	ENSG00000010292	NCAPD2	12	+	6520985	6521110	6521797	6522037	6517778	6517959	6522827	6523002	3768	359	777	447	599	274	389	8.31225e-07	1.89984e-05	0.396	0.514	-0.118
6358	ENSG00000133315	MACROD1	11	-	63999641	63999763	64000226	64000343	63999529	63999560	64015251	64015281	6358	206	209	488	257	266	271	8.44728e-07	1.92256e-05	0.501	0.659	-0.158
3714	ENSG00000089157	RPLP0	12	-	120198553	120198739	120198894	120199000	120197321	120197462	120199117	120199205	3714	8490	22078	12853	37933	255	335	8.57266e-07	1.9429e-05	0.336	0.308	0.028
5	ENSG00000131375	CAPN7	3	+	15242177	15242253	15246731	15246794	15240753	15240853	15247326	15247457	5	19	192	50	119	225	212	8.75013e-07	1.97482e-05	0.085	0.284	-0.199
1809	ENSG00000187079	TEAD1	11	+	12901939	12902113	12924911	12925052	12883000	12883125	12930173	12930326	1809	261	220	174	61	323	290	8.96029e-07	2.01383e-05	0.516	0.719	-0.203
468	ENSG00000104812	GYS1	19	-	48985849	48986035	48987193	48987385	48985460	48985605	48991301	48991483	468	52	151	215	247	341	335	9.1422e-07	2.03773e-05	0.253	0.461	-0.208
5368	ENSG00000145982	FARS2	6	+	5404541	5404701	5431040	5431172	5368549	5369182	5545179	5545340	5368	102	39	72	93	309	281	9.11537e-07	2.03773e-05	0.704	0.413	0.291
2110	ENSG00000119541	VPS4B	18	-	63397033	63397253	63399241	63399323	63393408	63393549	63400047	63400196	2110	41	190	76	113	231	369	9.28457e-07	2.06094e-05	0.256	0.518	-0.262
1474	ENSG00000158402	CDC25C	5	-	138319218	138319374	138325814	138325904	138291969	138292116	138326020	138326054	1474	58	63	63	222	239	305	9.9576e-07	2.20128e-05	0.54	0.266	0.274
3147	ENSG00000204634	TBC1D8	2	-	101029490	101029776	101032267	101032385	101028302	101028432	101033543	101033758	3147	21	24	6	74	267	435	1.05744e-06	2.3281e-05	0.588	0.117	0.471
421	ENSG00000129103	SUMF2	7	+	56072996	56073111	56074173	56074218	56068481	56068638	56074585	56074736	421	71	35	404	52	264	194	1.07689e-06	2.36128e-05	0.599	0.851	-0.252
7811	ENSG00000164190	NIPBL	5	+	36984675	36986301	36995621	36995804	36975775	36976402	37000372	37000570	7811	716	167	735	83	1775	332	1.2081e-06	2.63825e-05	0.445	0.624	-0.179
5212	ENSG00000116962	NID1	1	-	236011920	236012043	236017147	236017273	235993644	235993872	236024069	236024213	5212	272	46	133	68	275	272	1.24557e-06	2.70912e-05	0.854	0.659	0.195
6112	ENSG00000106070	GRB10	7	-	50710874	50710990	50732271	50732368	50703820	50703908	50755886	50756056	6112	2	14	23	3	246	265	1.31939e-06	2.85815e-05	0.133	0.892	-0.759
5037	ENSG00000173852	DPY19L1	7	-	34957983	34958070	34966893	34966971	34955307	34955367	34969432	34969532	5037	260	49	139	76	227	236	1.35251e-06	2.91817e-05	0.847	0.655	0.192
2632	ENSG00000132305	IMMT	2	-	86171207	86171345	86173649	86173761	86170748	86170841	86179432	86179622	2632	639	63	847	21	261	287	1.41704e-06	3.03616e-05	0.918	0.978	-0.06
2926	ENSG00000059588	TARBP1	1	-	234392415	234392552	234393361	234393486	234391312	234391745	234393645	234393837	2926	130	389	169	244	274	286	1.41845e-06	3.03616e-05	0.259	0.42	-0.161
7233	ENSG00000113648	H2AFY	5	-	135352945	135353045	135360496	135360607	135345967	135346057	135369405	135369603	7233	217	305	145	91	260	249	1.4472e-06	3.08545e-05	0.405	0.604	-0.199
7751	ENSG00000132676	DAP3	1	+	155717005	155717128	155721516	155721618	155709772	155709824	155725381	155725490	7751	309	238	609	795	272	251	1.5198e-06	3.22748e-05	0.545	0.414	0.131
120	ENSG00000162409	PRKAA2	1	+	56674380	56674522	56691393	56691487	56645313	56645481	56692357	56692502	120	22	47	84	38	291	243	1.55499e-06	3.25137e-05	0.281	0.649	-0.368
4205	ENSG00000042429	MED17	11	+	93807517	93807635	93809716	93809876	93801834	93801972	93811852	93812378	4205	131	227	120	85	267	309	1.55498e-06	3.25137e-05	0.4	0.62	-0.22
4473	ENSG00000100139	MICALL1	22	+	37919035	37919178	37921971	37922426	37917706	37917795	37924659	37924717	4473	133	259	298	293	292	604	1.5519e-06	3.25137e-05	0.515	0.678	-0.163
6363	ENSG00000109685	NSD2	4	+	1892165	1892263	1893729	1893909	1871433	1871542	1900625	1900766	6363	16	15	2	46	247	329	1.55516e-06	3.25137e-05	0.587	0.055	0.532
6899	ENSG00000141568	FOXK2	17	+	82584012	82584188	82587062	82587272	82571723	82571870	82601302	82604602	6899	58	87	74	328	325	359	1.66585e-06	3.46933e-05	0.424	0.199	0.225
5870	ENSG00000229807	XIST	X	-	73833237	73833374	73837439	73837503	73831065	73831206	73841381	73842991	5870	5979	576	1925	307	213	286	1.71194e-06	3.55162e-05	0.933	0.894	0.039
6754	ENSG00000004700	RECQL	12	-	21490198	21490378	21491518	21491716	21486478	21486585	21499554	21499615	6754	193	242	175	430	347	329	1.75425e-06	3.62545e-05	0.431	0.278	0.153
5700	ENSG00000099889	ARVCF	22	-	19990584	19990812	20010454	20010508	19981932	19982091	20016588	20016823	5700	9	2	10	84	203	377	1.83118e-06	3.77e-05	0.893	0.181	0.712
107	ENSG00000225210	DUXAP9	14	+	19066235	19066347	19068076	19068214	19062357	19062466	19068432	19068568	107	0	48	16	30	261	287	1.89203e-06	3.88045e-05	0	0.37	-0.37
2988	ENSG00000171612	SLC25A33	1	+	9573345	9573412	9579953	9580234	9570257	9570358	9582298	9585173	2988	123	837	142	482	216	430	1.93506e-06	3.95368e-05	0.226	0.37	-0.144
3206	ENSG00000111596	AC092881.1	12	+	70294236	70294294	70301704	70301865	70278131	70278274	70310894	70311017	3206	0	17	9	1	207	310	1.96298e-06	3.99559e-05	0	0.931	-0.931
5644	ENSG00000151092	NGLY1	3	-	25736003	25736149	25736308	25736400	25733871	25733982	25737333	25737455	5644	16	174	0	364	241	295	1.99256e-06	4.04055e-05	0.101	0	0.101
374	ENSG00000163507	CIP2A	3	-	108582976	108583083	108585064	108585212	108582107	108582202	108589273	108589411	374	60	156	195	209	297	256	2.06154e-06	4.14924e-05	0.249	0.446	-0.197
5642	ENSG00000147874	HAUS6	9	-	19080478	19080672	19082872	19083043	19078175	19078302	19086733	19086782	5642	175	329	370	382	320	343	2.06119e-06	4.14924e-05	0.363	0.509	-0.146
6354	ENSG00000063177	RPL18	19	-	48616078	48616202	48616725	48616824	48615876	48615946	48617315	48617415	6354	15275	7277	20382	8443	248	273	2.34836e-06	4.70894e-05	0.698	0.727	-0.029
7413	ENSG00000138069	RAB1A	2	-	65088938	65089070	65097970	65098066	65087870	65088690	65104733	65104806	7413	11	267	20	68	245	281	2.43292e-06	4.86044e-05	0.045	0.252	-0.207
5787	ENSG00000162517	PEF1	1	-	31633158	31633314	31635221	31635522	31632494	31632638	31644379	31644589	5787	474	684	754	1626	450	305	2.51875e-06	5.01334e-05	0.32	0.239	0.081
3046	ENSG00000120008	WDR11	10	+	120890715	120890887	120900028	120900137	120889894	120890009	120901035	120901098	3046	135	220	360	301	321	258	2.60321e-06	5.1624e-05	0.33	0.49	-0.16
103	ENSG00000131473	ACLY	17	-	41869042	41869125	41869473	41869587	41868708	41868785	41871688	41871832	103	165	356	318	374	263	232	2.74133e-06	5.41638e-05	0.29	0.429	-0.139
3330	ENSG00000083535	PIBF1	13	+	72893783	72893949	72908530	72908681	72854056	72854155	72917075	72917166	3330	34	125	173	229	315	300	2.77187e-06	5.45673e-05	0.206	0.418	-0.212
39	ENSG00000177479	ARIH2	3	+	48927461	48927813	48964918	48964982	48922747	48922811	48967124	48967275	39	203	54	217	141	501	213	3.11132e-06	6.1027e-05	0.615	0.396	0.219
7565	ENSG00000178177	LCORL	4	-	17873387	17878213	17886067	17886161	17841198	17845901	17909093	17909345	7565	70	565	102	355	243	4975	3.41025e-06	6.66482e-05	0.717	0.855	-0.138
4855	ENSG00000143401	ANP32E	1	-	150229071	150229237	150230570	150230693	150226607	150226795	150231776	150231926	4855	138	25	265	144	272	315	3.51785e-06	6.85029e-05	0.865	0.681	0.184
1783	ENSG00000110768	GTF2H1	11	+	18335753	18335946	18338108	18338274	18333059	18333228	18339563	18339657	1783	139	249	261	237	342	315	3.57523e-06	6.91211e-05	0.34	0.504	-0.164
4317	ENSG00000110958	PTGES3	12	-	56666203	56666266	56670274	56670364	56664775	56664800	56671748	56671847	4317	564	1261	247	872	239	212	3.56567e-06	6.91211e-05	0.284	0.201	0.083
271	ENSG00000079819	EPB41L2	6	-	130867458	130867581	130869811	130870126	130865535	130865634	130885095	130885268	271	42	190	46	58	464	272	3.65236e-06	7.03601e-05	0.115	0.317	-0.202
5320	ENSG00000182670	TTC3	21	+	37150077	37150170	37150819	37150884	37148545	37148647	37151892	37152029	5320	419	104	348	31	242	214	3.67596e-06	7.05628e-05	0.781	0.908	-0.127
5319	ENSG00000182670	TTC3	21	+	37148545	37148647	37150077	37150170	37147480	37147603	37150819	37150884	5319	345	368	361	219	251	242	3.71043e-06	7.09719e-05	0.475	0.614	-0.139
5869	ENSG00000229807	XIST	X	-	73831065	73831206	73841381	73841473	73829067	73829231	73850501	73851867	5869	183	5296	87	6775	241	290	3.88591e-06	7.40658e-05	0.04	0.015	0.025
4984	ENSG00000123094	RASSF8	12	+	25995036	25995130	26055235	26055446	25959057	25959148	26064497	26065387	4984	26	61	11	154	243	360	3.94726e-06	7.49702e-05	0.387	0.096	0.291
1561	ENSG00000171720	HDAC3	5	-	141630043	141630125	141634810	141634953	141629859	141629916	141636547	141636630	1561	106	173	298	234	292	231	3.99899e-06	7.56862e-05	0.326	0.502	-0.176
2482	ENSG00000164941	INTS8	8	+	94859510	94859632	94865505	94865700	94856776	94856978	94866157	94866191	2482	162	99	269	66	271	344	4.02463e-06	7.5905e-05	0.675	0.838	-0.163
1643	ENSG00000087365	SF3B2	11	+	66055534	66055585	66056837	66056955	66055075	66055315	66057265	66057375	1643	32	248	111	316	200	267	4.75831e-06	8.94296e-05	0.147	0.319	-0.172
2374	ENSG00000198408	OGA	10	-	101807729	101807901	101810183	101810314	101806044	101806143	101813029	101813127	2374	3	353	16	129	280	321	5.01462e-06	9.35947e-05	0.01	0.124	-0.114
327	ENSG00000116237	ICMT	1	-	6233473	6233643	6234404	6234511	6231901	6232119	6234885	6234974	327	78	1094	37	1568	256	319	5.00902e-06	9.35947e-05	0.082	0.029	0.053
2791	ENSG00000198176	TFDP1	13	+	113623179	113623286	113631622	113631744	113610995	113611062	113633119	113633285	2791	126	514	162	336	256	271	5.4406e-06	0.000101195	0.206	0.338	-0.132
7462	ENSG00000115760	BIRC6	2	+	32439507	32439686	32441328	32441462	32436052	32436184	32442064	32442226	7462	289	489	332	331	328	283	5.46601e-06	0.000101319	0.338	0.464	-0.126
2058	ENSG00000170606	HSPA4	5	+	133067416	133067557	133070373	133070496	133064979	133065037	133073229	133073329	2058	812	701	835	489	290	272	5.80603e-06	0.000107252	0.521	0.616	-0.095
3092	ENSG00000091009	RBM27	5	+	146251710	146251875	146254942	146255092	146237297	146237432	146258448	146258593	3092	22	115	93	147	314	299	5.97257e-06	0.000109952	0.154	0.376	-0.222
1574	ENSG00000123737	EXOSC9	4	+	121809833	121809916	121809966	121810099	121807539	121807622	121811582	121811671	1574	33	77	23	223	232	282	6.3591e-06	0.00011667	0.343	0.111	0.232
4078	ENSG00000119725	ZNF410	14	+	73892026	73892208	73893796	73893932	73886858	73886915	73896315	73896534	4078	99	313	264	429	331	285	6.44765e-06	0.000117894	0.214	0.346	-0.132
7340	ENSG00000068784	SRBD1	2	-	45551124	45551282	45553622	45553730	45547521	45547612	45562652	45562756	7340	81	198	59	362	257	307	6.50082e-06	0.000118464	0.328	0.163	0.165
5649	ENSG00000115355	CCDC88A	2	-	55355578	55355751	55362307	55362448	55349517	55349599	55363949	55364033	5649	176	60	62	63	290	322	6.68081e-06	0.000121334	0.765	0.522	0.243
3576	ENSG00000106829	TLE4	9	+	79612655	79612718	79627373	79627448	79576132	79576177	79649819	79649858	3576	69	0	88	23	212	224	6.90448e-06	0.000124976	1	0.802	0.198
377	ENSG00000116761	CTH	1	+	70415955	70416037	70417936	70418032	70411271	70411583	70421565	70421675	377	151	69	188	196	231	245	7.40339e-06	0.000133558	0.699	0.504	0.195
1827	ENSG00000099797	TECR	19	+	14564948	14564992	14565065	14565123	14564785	14564858	14565201	14565290	1827	35	44	99	31	193	207	8.18796e-06	0.00014722	0.46	0.774	-0.314
4387	ENSG00000157800	SLC37A3	7	-	140343411	140343563	140345215	140345263	140337283	140337349	140345868	140345970	4387	236	203	165	272	197	301	8.30514e-06	0.00014883	0.64	0.481	0.159
748	ENSG00000082269	FAM135A	6	+	70426438	70426532	70426569	70426709	70415290	70415376	70428303	70428419	748	60	8	59	46	243	289	8.34562e-06	0.000149061	0.899	0.604	0.295
6251	ENSG00000276234	TADA2A	17	+	37437737	37437829	37440504	37440662	37426949	37427009	37442563	37442652	6251	73	75	42	130	241	307	8.54741e-06	0.000152161	0.554	0.292	0.262
5627	ENSG00000168958	MFF	2	+	227342744	227342819	227347225	227347384	227340291	227340380	227352513	227352573	5627	88	488	76	963	224	308	8.64308e-06	0.000153358	0.199	0.098	0.101
2447	ENSG00000116198	CEP104	1	-	3829790	3829997	3831045	3831222	3829265	3829373	3833861	3834035	2447	142	44	155	125	326	356	8.75017e-06	0.000154749	0.779	0.575	0.204
5271	ENSG00000149311	ATM	11	+	108243952	108244118	108246963	108247127	108235669	108235834	108248932	108249102	5271	90	267	163	230	315	313	9.23123e-06	0.000162723	0.251	0.413	-0.162
2986	ENSG00000171612	SLC25A33	1	+	9567283	9567361	9573345	9573412	9553625	9553805	9579953	9580234	2986	165	147	251	105	227	216	9.76736e-06	0.000171613	0.516	0.695	-0.179
2125	ENSG00000137807	AC027237.1	15	+	69439903	69440077	69440307	69440487	69438247	69438405	69444789	69445041	2125	18	47	84	52	323	329	1.02629e-05	0.000179734	0.281	0.622	-0.341
3956	ENSG00000103507	BCKDK	16	+	31111090	31111219	31111299	31111389	31110687	31110761	31111868	31112567	3956	381	185	344	294	278	239	1.05953e-05	0.000184955	0.639	0.501	0.138
2763	ENSG00000138658	ZGRF1	4	-	112612523	112612588	112617439	112619690	112609378	112609429	112620001	112620190	2763	1961	101	3085	77	2400	214	1.07888e-05	0.000187725	0.634	0.781	-0.147
2764	ENSG00000138658	ZGRF1	4	-	112589723	112589874	112606007	112606091	112587279	112587929	112612523	112612588	2764	13	208	35	124	233	300	1.10399e-05	0.000191476	0.074	0.267	-0.193
1404	ENSG00000160753	RUSC1	1	+	155325566	155325672	155325863	155325910	155325101	155325490	155326579	155326815	1404	215	36	238	104	255	196	1.13922e-05	0.000196954	0.821	0.638	0.183
1054	ENSG00000137770	CTDSPL2	15	+	44490783	44490999	44496379	44496458	44486550	44486700	44497026	44497138	1054	375	112	665	96	365	228	1.15883e-05	0.000199703	0.677	0.812	-0.135
5827	ENSG00000168807	SNTB2	16	+	69245601	69245815	69260049	69260260	69187128	69187746	69270142	69270285	5827	50	110	127	106	363	360	1.1866e-05	0.000203839	0.311	0.543	-0.232
1406	ENSG00000022840	RNF10	12	+	120552498	120552698	120554717	120554808	120546404	120546601	120557281	120557466	1406	160	180	287	164	349	240	1.22374e-05	0.000209551	0.379	0.546	-0.167
2246	ENSG00000198270	TMEM116	12	-	111933885	111936830	111937159	111937243	111932584	111932659	111938160	111938210	2246	15	159	52	144	233	3094	1.23571e-05	0.00021093	0.556	0.827	-0.271
7869	ENSG00000107829	FBXW4	10	-	101667885	101667980	101672914	101673047	101624746	101624810	101673487	101673673	7869	46	35	118	21	282	244	1.24867e-05	0.000212471	0.532	0.829	-0.297
5262	ENSG00000123552	USP45	6	-	99445796	99446463	99464603	99464747	99443564	99443662	99465079	99465136	5262	71	280	107	186	293	816	1.26982e-05	0.00021539	0.414	0.616	-0.202
2629	ENSG00000132305	IMMT	2	-	86166507	86166644	86170748	86170844	86161975	86162079	86171207	86171312	2629	107	252	73	382	245	286	1.29587e-05	0.000219119	0.331	0.182	0.149
2157	ENSG00000117593	DARS2	1	+	173830659	173830761	173831534	173831630	173828332	173828399	173833375	173833499	2157	372	526	353	783	251	245	1.30182e-05	0.000219197	0.408	0.306	0.102
3217	ENSG00000100077	GRK3	22	+	25672295	25672347	25674436	25674528	25667738	25667800	25678815	25678915	3217	7	41	38	32	201	241	1.30445e-05	0.000219197	0.17	0.587	-0.417
7806	ENSG00000172366	MCRIP2	16	+	642119	642249	646471	646608	641845	642043	647416	647544	7806	107	19	154	91	279	286	1.3409e-05	0.000224621	0.852	0.634	0.218
322	ENSG00000062716	VMP1	17	+	59764970	59765138	59773753	59773885	59738836	59738947	59808795	59808876	322	263	302	507	348	317	281	1.37434e-05	0.00022951	0.436	0.564	-0.128
539	ENSG00000101003	GINS1	20	+	25425210	25425327	25441701	25441776	25407672	25407895	25445922	25448563	539	4	87	50	152	266	224	1.45048e-05	0.000241478	0.037	0.217	-0.18
3364	ENSG00000103148	NPRL3	16	-	117300	117375	119125	119255	112621	112775	130521	130591	3364	28	30	40	5	279	224	1.46309e-05	0.000242305	0.428	0.865	-0.437
6364	ENSG00000115514	TXNDC9	2	-	99321954	99322209	99327534	99327653	99318981	99319799	99333021	99333242	6364	46	319	75	203	268	404	1.46443e-05	0.000242305	0.179	0.358	-0.179
1765	ENSG00000156411	ATP5MPL	14	-	103913960	103913984	103914478	103914633	103912299	103912694	103915065	103915189	1765	184	682	186	1267	304	173	1.54944e-05	0.000255586	0.133	0.077	0.056
3824	ENSG00000111300	NAA25	12	-	112060269	112060359	112061180	112061388	112054387	112054568	112068879	112068992	3824	255	122	359	81	357	239	1.60431e-05	0.000263306	0.583	0.748	-0.165
7812	ENSG00000164190	NIPBL	5	+	36995621	36995804	37000372	37000570	36984675	36986301	37000816	37000888	7812	105	173	101	68	332	347	1.606e-05	0.000263306	0.388	0.608	-0.22
1525	ENSG00000136856	SLC2A8	9	+	127404817	127404991	127405419	127405565	127403958	127404067	127407111	127407898	1525	33	86	109	96	323	295	1.613e-05	0.000263652	0.26	0.509	-0.249
2371	ENSG00000128891	CCDC32	15	-	40557215	40557372	40562771	40563027	40553098	40554127	40564790	40565052	2371	118	35	144	116	405	306	1.6668e-05	0.000270805	0.718	0.484	0.234
7101	ENSG00000135446	CDK4	12	-	57750655	57750765	57750922	57751090	57749453	57749504	57751499	57751736	7101	267	1142	565	1588	317	259	1.66466e-05	0.000270805	0.16	0.225	-0.065
3491	ENSG00000141698	NT5C3B	17	-	41828789	41828952	41830800	41830890	41827425	41827626	41832391	41832477	3491	237	315	505	1084	239	312	1.77134e-05	0.000286925	0.496	0.378	0.118
104	ENSG00000131473	ACLY	17	-	41868708	41868785	41869042	41869125	41866930	41867904	41869473	41869587	104	230	533	235	316	232	226	1.83037e-05	0.000295599	0.296	0.42	-0.124
4931	ENSG00000140365	COMMD4	15	+	75339263	75339344	75339701	75339878	75338984	75339104	75339964	75340273	4931	449	592	492	966	230	326	1.85136e-05	0.000298096	0.518	0.419	0.099
2784	ENSG00000120705	ETF1	5	-	138513567	138513706	138517560	138517700	138512771	138512954	138518691	138518867	2784	790	842	1173	904	289	288	1.86366e-05	0.000299184	0.483	0.564	-0.081
5245	ENSG00000173660	UQCRH	1	+	46309100	46309127	46309896	46310044	46303708	46303820	46310154	46310316	5245	269	56	309	145	176	297	1.93273e-05	0.000308436	0.89	0.782	0.108
5570	ENSG00000140307	GTF2A2	15	-	59650668	59650773	59652205	59652326	59642135	59642262	59657405	59657520	5570	79	253	138	206	270	254	1.92939e-05	0.000308436	0.227	0.387	-0.16
741	ENSG00000115525	ST3GAL5	2	-	85846376	85846563	85847860	85848204	85839195	85840392	85861180	85861292	741	25	7	116	0	493	336	1.96693e-05	0.000312968	0.709	1	-0.291
2651	ENSG00000106628	POLD2	7	-	44115765	44115893	44116114	44116272	44115294	44115396	44116429	44116510	2651	686	338	841	619	307	277	2.08092e-05	0.000330133	0.647	0.551	0.096
2837	ENSG00000091651	ORC6	16	+	46693092	46693182	46695561	46695674	46692381	46692545	46696016	46696085	2837	201	151	360	139	239	262	2.39157e-05	0.000378303	0.593	0.74	-0.147
657	ENSG00000249859	PVT1	8	+	128009589	128009718	128070161	128070272	127989161	127989291	128096517	128096654	657	21	5	0	9	278	260	2.44004e-05	0.000384842	0.797	0	0.797
2128	ENSG00000143543	JTB	1	-	153976692	153976775	153976975	153977013	153975816	153975905	153977169	153977389	2128	670	424	813	336	187	232	2.47258e-05	0.000388229	0.662	0.75	-0.088
4933	ENSG00000137070	IL11RA	9	+	34655604	34655665	34656738	34656908	34655217	34655317	34657034	34657149	4933	30	19	18	61	210	319	2.47592e-05	0.000388229	0.706	0.31	0.396
2079	ENSG00000160447	PKN3	9	+	128715368	128715460	128716746	128716923	128715171	128715235	128718324	128718387	2079	48	202	140	257	241	326	2.54437e-05	0.000397806	0.243	0.424	-0.181
5324	ENSG00000114867	EIF4G1	3	+	184316131	184316218	184317320	184317497	184315762	184315856	184317716	184317816	5324	65	153	29	198	236	326	2.57271e-05	0.000401076	0.37	0.168	0.202
1300	ENSG00000153107	ANAPC1	2	-	111873307	111873408	111873612	111873664	111872629	111872712	111878809	111878971	1300	28	98	135	170	201	250	2.67134e-05	0.000415251	0.262	0.497	-0.235
6989	ENSG00000129315	CCNT1	12	-	48695758	48695829	48695998	48696162	48688457	48694436	48698137	48698183	6989	170	118	203	62	313	220	2.70046e-05	0.000418572	0.503	0.697	-0.194
5296	ENSG00000115307	AUP1	2	-	74528750	74528935	74529131	74529282	74528416	74528489	74529361	74529499	5296	491	767	914	1008	300	334	2.76118e-05	0.000426757	0.416	0.502	-0.086
919	ENSG00000144354	CDCA7	2	+	173366282	173366432	173367149	173367286	173365451	173365592	173367633	173368904	919	754	473	606	560	299	286	2.8097e-05	0.000433015	0.604	0.509	0.095
1480	ENSG00000197912	SPG7	16	+	89549080	89549336	89549499	89549713	89548002	89548113	89550493	89550609	1480	3	16	16	3	405	363	2.83227e-05	0.000434014	0.144	0.827	-0.683
6993	ENSG00000100814	CCNB1IP1	14	-	20317793	20317974	20318255	20318470	20316226	20316560	20325538	20325653	6993	41	3	16	16	364	330	2.82928e-05	0.000434014	0.925	0.476	0.449
6600	ENSG00000103126	AXIN1	16	-	297721	298251	304303	304441	293487	293718	309972	310069	6600	69	201	302	443	287	679	2.91725e-05	0.00044577	0.448	0.617	-0.169
3205	ENSG00000111596	AC092881.1	12	+	70285399	70285586	70301704	70301865	70278131	70278274	70310894	70311017	3205	19	17	30	1	336	310	3.02135e-05	0.000460372	0.508	0.965	-0.457
1415	ENSG00000163870	TPRA1	3	-	127575748	127575809	127575939	127576050	127575402	127575505	127576616	127576696	1415	252	70	189	115	260	210	3.18467e-05	0.00048389	0.744	0.57	0.174
6898	ENSG00000141568	FOXK2	17	+	82582740	82582934	82584012	82584188	82571723	82571870	82585903	82586200	6898	458	427	599	362	343	325	3.19587e-05	0.000484228	0.504	0.611	-0.107
554	ENSG00000100403	ZC3H7B	22	+	41332170	41332227	41338312	41338355	41330022	41330103	41339000	41339191	554	100	35	92	91	206	192	3.40126e-05	0.000513905	0.727	0.485	0.242
3796	ENSG00000090487	SPG21	15	-	64974601	64974747	64976474	64976555	64970113	64970222	64980863	64981025	3796	128	384	246	415	230	295	3.45236e-05	0.000520169	0.299	0.432	-0.133
6329	ENSG00000163625	WDFY3	4	-	84860411	84860622	84932269	84932363	84849901	84850025	84966208	84966391	6329	116	137	99	249	243	360	3.46639e-05	0.000520827	0.556	0.371	0.185
3174	ENSG00000092108	SCFD1	14	+	30633946	30634037	30639776	30639864	30630476	30630565	30643315	30643405	3174	44	152	82	108	240	237	3.52849e-05	0.000528685	0.222	0.428	-0.206
7673	ENSG00000163960	UBXN7	3	-	196402951	196403019	196407245	196407393	196393553	196393619	196432326	196432427	7673	14	49	68	57	297	217	3.66997e-05	0.00054836	0.173	0.466	-0.293
2519	ENSG00000063046	EIF4B	12	+	53018797	53019006	53019909	53020026	53016472	53016610	53021805	53021860	2519	3177	2003	4695	3575	358	266	3.7863e-05	0.000564177	0.541	0.494	0.047
3816	ENSG00000140391	TSPAN3	15	-	77055788	77055863	77056063	77056255	77054177	77054279	77070891	77071109	3816	817	561	699	323	341	224	3.79674e-05	0.000564177	0.489	0.587	-0.098
4804	ENSG00000225470	JPX	X	+	73946998	73947374	73994839	73994961	73944583	73944662	73998767	73998844	4804	226	331	395	347	525	271	3.85044e-05	0.000570585	0.261	0.37	-0.109
234	ENSG00000079459	FDFT1	8	+	11802758	11802931	11809666	11809850	11795572	11796011	11821749	11821878	234	75	1118	138	998	322	333	3.91228e-05	0.000578159	0.065	0.125	-0.06
5555	ENSG00000166024	R3HCC1L	10	+	98208100	98209899	98231511	98231687	98163292	98163397	98234445	98234516	5555	1153	85	899	126	1948	325	3.93254e-05	0.000579566	0.694	0.543	0.151
2014	ENSG00000163539	CLASP2	3	-	33501651	33501768	33510557	33510764	33496992	33498717	33516022	33516151	2014	165	277	157	135	356	266	4.11058e-05	0.000604154	0.308	0.465	-0.157
4230	ENSG00000116191	RALGPS2	1	+	178821611	178821704	178833423	178833550	178811314	178811404	178877497	178877635	4230	104	83	73	140	242	276	4.34663e-05	0.000637112	0.588	0.373	0.215
5971	ENSG00000067208	EVI5	1	-	92624175	92624334	92625793	92625934	92607615	92607727	92636201	92636336	5971	63	3	38	19	290	308	4.36294e-05	0.000637769	0.957	0.68	0.277
4821	ENSG00000225470	JPX	X	+	73994839	73994961	73998767	73998844	73944583	73944662	73998953	74000496	4821	139	96	216	65	271	226	4.38574e-05	0.00063937	0.547	0.735	-0.188
4410	ENSG00000134668	SPOCD1	1	-	31800440	31800617	31813950	31815372	31800015	31800141	31815960	31816051	4410	109	1	101	18	1571	326	4.45122e-05	0.000647167	0.958	0.538	0.42
1320	ENSG00000137210	TMEM14B	6	+	10749621	10749698	10751132	10751234	10749201	10749268	10755141	10755232	1320	562	358	565	542	226	251	4.49964e-05	0.000652443	0.636	0.537	0.099
2608	ENSG00000187240	DYNC2H1	11	+	103358242	103358359	103399662	103399872	103323885	103323990	103435942	103436032	2608	39	20	55	106	266	359	4.5238e-05	0.000652443	0.725	0.412	0.313
3256	ENSG00000204120	GIGYF2	2	+	232724573	232724691	232734416	232734486	232703423	232703489	232735154	232735238	3256	32	33	0	17	267	219	4.51314e-05	0.000652443	0.443	0	0.443
3590	ENSG00000151090	THRB	3	-	24297225	24297323	24318357	24318494	24228937	24229001	24337299	24337371	3590	20	1	2	8	286	247	4.53979e-05	0.000653004	0.945	0.178	0.767
314	ENSG00000137814	HAUS2	15	+	42558197	42558290	42559338	42559408	42548837	42548965	42560781	42560870	314	53	16	58	68	242	219	4.63154e-05	0.000664429	0.75	0.436	0.314
6266	ENSG00000122481	RWDD3	1	+	95244210	95244698	95246541	95246657	95234209	95234315	95246755	95247225	6266	275	104	477	89	637	265	4.64404e-05	0.000664455	0.524	0.69	-0.166
1558	ENSG00000087586	AURKA	20	-	56388686	56388784	56390555	56390665	56388155	56388202	56392153	56392215	1558	9	40	0	105	259	247	4.77127e-05	0.000679056	0.177	0	0.177
7803	ENSG00000172366	MCRIP2	16	+	647416	647544	647782	647884	646471	646608	648119	648474	7803	17	148	87	242	277	251	4.7611e-05	0.000679056	0.094	0.246	-0.152
3260	ENSG00000204120	GIGYF2	2	+	232703423	232703489	232724573	232724691	232697330	232697392	232735154	232735238	3260	31	24	21	0	215	267	4.87359e-05	0.000691793	0.616	1	-0.384
6840	ENSG00000183765	CHEK2	22	-	28724564	28724923	28724976	28725124	28719394	28719485	28725242	28725367	6840	261	26	468	5	297	508	4.93505e-05	0.000698678	0.945	0.994	-0.049
3719	ENSG00000198551	ZNF627	19	+	11564060	11564184	11564444	11564492	11559373	11559616	11575249	11575353	3719	1	10	9	0	273	197	4.97812e-05	0.000702932	0.067	1	-0.933
2718	ENSG00000172785	CBWD1	9	-	146101	146158	151304	151427	134978	135030	152033	152078	2718	0	31	14	24	272	206	5.03073e-05	0.00070666	0	0.306	-0.306
3495	ENSG00000117362	APH1A	1	-	150267355	150267478	150267715	150267789	150266644	150266656	150268697	150269023	3495	23	16	2	22	223	272	5.02039e-05	0.00070666	0.637	0.1	0.537
2331	ENSG00000258644	SYNJ2BP-COX16	14	-	70375675	70375771	70388469	70388606	70373032	70373131	70416899	70416984	2331	157	97	98	133	286	245	5.08579e-05	0.000712539	0.581	0.387	0.194
3725	ENSG00000128656	CHN1	2	-	174877839	174878128	174915057	174915171	174846879	174846957	174952163	174952202	3725	7	31	1	171	263	438	5.12611e-05	0.000714476	0.273	0.01	0.263
6882	ENSG00000104980	TIMM44	19	-	7927656	7927767	7928076	7928166	7926717	7927306	7931137	7931188	6882	55	144	87	91	239	260	5.12431e-05	0.000714476	0.294	0.51	-0.216
3485	ENSG00000120798	NR2C1	12	-	95031348	95031488	95049067	95049233	95028386	95028524	95051761	95051943	3485	280	111	210	161	315	289	5.31477e-05	0.000738421	0.698	0.545	0.153
860	ENSG00000108423	TUBD1	17	-	59866608	59866749	59886082	59886230	59863663	59863847	59890830	59891041	860	36	81	74	55	297	290	5.32528e-05	0.000738421	0.303	0.568	-0.265
3654	ENSG00000010803	SCMH1	1	-	41070594	41070721	41075218	41075451	41048689	41048890	41113282	41113526	3654	107	20	129	75	382	276	5.435e-05	0.000748673	0.794	0.554	0.24
4909	ENSG00000148187	MRRF	9	+	122286038	122286166	122291748	122291840	122285168	122285287	122313226	122313386	4909	47	186	24	301	277	241	5.43023e-05	0.000748673	0.18	0.065	0.115
4989	ENSG00000115966	ATF2	2	-	175111567	175111654	175114689	175114868	175097443	175097593	175117989	175118118	4989	215	21	378	102	328	236	5.44085e-05	0.000748673	0.88	0.727	0.153
1040	ENSG00000125257	ABCC4	13	-	95170531	95170628	95177706	95177793	95166157	95166367	95177996	95178091	1040	28	79	79	73	236	246	5.67789e-05	0.000775355	0.27	0.53	-0.26
6992	ENSG00000100814	CCNB1IP1	14	-	20317794	20317974	20318255	20318470	20316226	20316560	20325538	20325653	6992	41	3	16	15	364	329	5.67503e-05	0.000775355	0.925	0.491	0.434
76	ENSG00000182872	RBM10	X	+	47179318	47179495	47179879	47180037	47179102	47179163	47180211	47180309	76	204	30	199	78	326	307	5.66366e-05	0.000775355	0.865	0.706	0.159
7746	ENSG00000139323	POC1B	12	-	89491935	89492115	89497170	89497342	89472167	89472275	89525119	89525204	7746	45	160	241	396	321	329	5.8061e-05	0.000788869	0.224	0.384	-0.16
944	ENSG00000234741	GAS5	1	-	173864674	173864704	173865228	173865282	173864256	173864304	173865470	173865547	944	279	15	519	88	203	179	5.80264e-05	0.000788869	0.943	0.839	0.104
4149	ENSG00000182389	CACNB4	2	-	151855223	151855375	151870530	151870611	151841902	151842088	151872416	151872493	4149	0	8	11	1	230	301	6.00883e-05	0.000812079	0	0.935	-0.935
5863	ENSG00000229807	XIST	X	-	73837439	73837503	73841381	73841473	73831065	73831274	73850501	73851715	5863	198	103	97	110	241	213	5.99536e-05	0.000812079	0.629	0.438	0.191
6321	ENSG00000143158	MPC2	1	-	167919978	167920090	167920546	167920631	167916674	167918359	167924496	167924537	6321	22	189	91	280	234	261	6.02209e-05	0.000812079	0.115	0.266	-0.151
3531	ENSG00000108039	XPNPEP1	10	-	109891721	109891826	109893011	109893075	109888502	109888595	109907690	109907815	3531	46	258	138	353	213	254	6.17129e-05	0.000830123	0.175	0.318	-0.143
5394	ENSG00000179818	PCBP1-AS1	2	-	70003045	70003315	70032132	70032255	69996685	69996888	70051202	70051305	5394	0	6	16	1	272	419	6.37737e-05	0.00085571	0	0.961	-0.961
7465	ENSG00000090060	PAPOLA	14	+	96525309	96525391	96527429	96527539	96521005	96521072	96527952	96528006	7465	57	283	61	122	231	259	6.65299e-05	0.000890477	0.184	0.359	-0.175
3963	ENSG00000085365	SCAMP1	5	+	78418774	78418903	78421800	78421960	78416540	78416649	78449932	78450034	3963	150	370	270	389	278	309	6.67389e-05	0.000891063	0.311	0.436	-0.125
4866	ENSG00000029725	RABEP1	17	+	5350450	5350629	5354358	5354490	5346789	5346925	5361207	5361675	4866	102	197	235	238	328	281	6.71565e-05	0.000894424	0.307	0.458	-0.151
251	ENSG00000105655	ISYNA1	19	-	18436683	18436877	18436972	18437105	18436329	18436479	18437598	18437760	251	235	468	353	441	282	343	6.73989e-05	0.000895442	0.379	0.493	-0.114
180	ENSG00000108100	CCNY	10	+	35501500	35501535	35525963	35525999	35483403	35483478	35529972	35530036	180	38	20	94	8	184	185	6.90161e-05	0.000912992	0.656	0.922	-0.266
7814	ENSG00000143224	PPOX	1	+	161167994	161168127	161168412	161168576	161167120	161167234	161168992	161169183	7814	16	21	4	52	282	313	6.90584e-05	0.000912992	0.458	0.079	0.379
4951	ENSG00000197555	SIPA1L1	14	+	71400793	71400918	71413947	71414014	71321121	71321181	71512742	71512845	4951	0	13	8	2	274	216	7.1193e-05	0.000938912	0	0.759	-0.759
4033	ENSG00000116786	PLEKHM2	1	+	15728266	15728357	15728668	15728733	15728078	15728148	15729101	15729190	4033	60	93	208	142	240	214	7.25617e-05	0.000954629	0.365	0.566	-0.201
6809	ENSG00000152061	RABGAP1L	1	+	174683521	174683596	174699524	174699650	174637374	174637488	174702112	174702256	6809	18	102	69	122	224	275	7.28374e-05	0.000955924	0.178	0.41	-0.232
3568	ENSG00000138346	DNA2	10	-	68465666	68465812	68468122	68468306	68459103	68459235	68469980	68470163	3568	259	175	429	163	333	295	7.39064e-05	0.000965257	0.567	0.7	-0.133
793	ENSG00000152942	RAD17	5	+	69372033	69372217	69373829	69374087	69371453	69371557	69374627	69374711	793	13	206	50	221	333	407	7.37858e-05	0.000965257	0.072	0.217	-0.145
6586	ENSG00000163904	SENP2	3	+	185614563	185614740	185617479	185617611	185613344	185613408	185619298	185619502	6586	1	157	23	189	326	281	7.57774e-05	0.000987303	0.005	0.095	-0.09
6851	ENSG00000115204	MPV17	2	-	27312993	27313074	27317077	27317234	27312679	27312772	27322447	27322522	6851	15	56	9	233	306	230	7.60481e-05	0.000988442	0.168	0.028	0.14
3735	ENSG00000107036	RIC1	9	+	5656582	5656690	5689958	5690038	5629118	5629453	5713895	5714003	3735	82	48	143	27	257	229	7.6321e-05	0.000989604	0.604	0.825	-0.221
920	ENSG00000107758	PPP3CB	10	-	73439871	73439901	73444724	73444822	73436805	73438420	73446491	73446576	920	122	0	66	10	247	179	8.17158e-05	0.00105701	1	0.827	0.173
4077	ENSG00000163517	HDAC11	3	+	13483463	13483564	13502883	13502980	13481245	13481394	13504093	13504272	4077	2	26	17	14	250	246	8.47895e-05	0.00109415	0.07	0.544	-0.474
6359	ENSG00000175061	SNHG29	17	+	16439326	16439414	16439659	16439703	16439037	16439060	16440184	16440253	6359	500	182	899	509	237	193	8.5923e-05	0.00110613	0.691	0.59	0.101
61	ENSG00000138031	ADCY3	2	-	24827545	24827608	24827901	24828023	24826044	24826126	24830708	24830825	61	36	91	6	83	271	212	8.62697e-05	0.00110795	0.236	0.054	0.182
7143	ENSG00000109674	NEIL3	4	+	177341475	177341642	177351379	177351549	177336107	177336321	177353307	177353728	7143	26	22	25	93	316	319	8.8492e-05	0.00113379	0.544	0.213	0.331
6166	ENSG00000223546	LINC00630	X	+	102816991	102817082	102825992	102826169	102769217	102769341	102826968	102827144	6166	10	70	37	57	240	326	8.94606e-05	0.00114348	0.163	0.469	-0.306
1587	ENSG00000143621	ILF2	1	-	153667999	153668077	153668452	153668557	153667554	153667657	153669835	153669878	1587	1009	655	1972	1685	254	227	9.16882e-05	0.00116919	0.579	0.511	0.068
2813	ENSG00000205133	TRIQK	8	-	92921502	92921660	92954405	92954564	92916928	92917007	92966006	92966144	2813	40	10	104	1	308	307	9.32609e-05	0.00118644	0.799	0.99	-0.191
1481	ENSG00000197912	SPG7	16	+	89548979	89549336	89549499	89549713	89548002	89548113	89550493	89550609	1481	9	16	24	3	506	363	9.48824e-05	0.00120423	0.288	0.852	-0.564
5908	ENSG00000137073	UBAP2	9	-	33948373	33948587	33953284	33953474	33944364	33944639	33960825	33960878	5908	62	42	122	25	339	363	9.57217e-05	0.00121203	0.613	0.839	-0.226
1375	ENSG00000133059	DSTYK	1	-	205148204	205148339	205150679	205150794	205142504	205147745	205157272	205157386	1375	28	82	54	49	264	284	9.77266e-05	0.00123451	0.269	0.542	-0.273
483	ENSG00000011052	NME1-NME2	17	+	51155650	51155780	51159979	51160081	51153603	51153662	51161159	51161272	483	151	462	627	1220	279	251	0.000102191	0.0012879	0.227	0.316	-0.089
7431	ENSG00000159352	PSMD4	1	+	151265165	151265234	151265393	151265609	151264831	151264918	151266003	151266112	7431	360	941	168	689	218	365	0.000105096	0.00132142	0.39	0.29	0.1
7631	ENSG00000165195	PIGA	X	-	15325019	15325152	15325913	15326046	15324664	15324871	15331589	15331992	7631	3	135	29	167	282	282	0.000108193	0.0013572	0.022	0.148	-0.126
4130	ENSG00000185164	NOMO2	16	-	18549520	18549627	18551438	18551539	18547227	18547300	18554806	18554852	4130	38	81	59	41	250	256	0.000111482	0.00139521	0.325	0.596	-0.271
583	ENSG00000166797	CIAO2A	15	-	64075491	64075537	64081101	64081151	64072980	64073028	64088686	64088851	583	69	187	221	306	199	195	0.000119056	0.00148655	0.266	0.414	-0.148
2487	ENSG00000164941	INTS8	8	+	94838462	94838618	94841490	94841591	94836523	94836631	94842346	94842488	2487	122	213	296	290	305	250	0.000120809	0.00150495	0.319	0.456	-0.137
5439	ENSG00000179818	PCBP1-AS1	2	-	70018014	70018131	70032132	70032255	69996685	69996888	70051202	70051305	5439	0	12	16	9	272	266	0.000121305	0.00150765	0	0.635	-0.635
2805	ENSG00000172175	MALT1	18	+	58734306	58734381	58734450	58734566	58733396	58733574	58735201	58735329	2805	71	4	79	30	224	265	0.000122763	0.00152226	0.955	0.757	0.198
80	ENSG00000165304	MELK	9	+	36589535	36589652	36594627	36594771	36583626	36583712	36597221	36597290	80	148	628	243	623	266	293	0.000126057	0.00155952	0.206	0.301	-0.095
4892	ENSG00000110497	AMBRA1	11	-	46508190	46508370	46512726	46512813	46494123	46494204	46541944	46543398	4892	50	168	28	262	236	329	0.000130071	0.0016055	0.293	0.13	0.163
609	ENSG00000142494	SLC47A1	17	+	19567095	19567228	19571477	19571572	19566789	19566859	19572779	19572861	609	9	33	23	12	282	244	0.000130755	0.00161025	0.191	0.624	-0.433
1041	ENSG00000125257	ABCC4	13	-	95186700	95186892	95194835	95194937	95177996	95178091	95206531	95206781	1041	186	64	139	105	251	341	0.0001313	0.00161328	0.798	0.643	0.155
2758	ENSG00000156162	DPY19L4	8	+	94726330	94726441	94734629	94734754	94719899	94720014	94738368	94738459	2758	26	95	112	154	260	274	0.000133057	0.00163116	0.224	0.434	-0.21
6116	ENSG00000106070	GRB10	7	-	50614769	50614880	50616209	50616347	50612740	50612839	50618070	50618139	6116	81	125	106	71	287	260	0.000134245	0.00164199	0.37	0.575	-0.205
2756	ENSG00000100991	TRPC4AP	20	-	35044504	35044712	35049865	35049994	35035122	35035308	35054975	35055031	2756	327	435	350	705	278	357	0.000138529	0.00169056	0.491	0.389	0.102
7024	ENSG00000157538	VPS26C	21	-	37233361	37233442	37240495	37240639	37232376	37232451	37267237	37267334	7024	58	52	121	38	293	230	0.000144048	0.00175394	0.467	0.714	-0.247
2801	ENSG00000136758	YME1L1	10	-	27142386	27142485	27145427	27145590	27136275	27136385	27148905	27149040	2801	684	259	504	295	312	248	0.00014493	0.0017607	0.677	0.576	0.101
4209	ENSG00000062485	CS	12	-	56283791	56283857	56285915	56286023	56282859	56282991	56286594	56286645	4209	193	282	214	178	257	215	0.000145363	0.00176199	0.364	0.501	-0.137
4144	ENSG00000182389	CACNB4	2	-	151860710	151860820	151870530	151870611	151855223	151855375	151872416	151872493	4144	1	22	20	21	230	259	0.000156281	0.00189009	0.049	0.517	-0.468
3127	ENSG00000175066	GK5	3	-	142198801	142198933	142204694	142204788	142187703	142187779	142213525	142213601	3127	43	120	60	62	243	281	0.000159441	0.00192399	0.293	0.528	-0.235
7421	ENSG00000136104	RNASEH2B	13	+	50930682	50930759	50934884	50934999	50929474	50929582	50943320	50943394	7421	99	192	239	251	226	264	0.00016147	0.00194413	0.376	0.527	-0.151
5013	ENSG00000143748	NVL	1	-	224233200	224233289	224236505	224236582	224231225	224231296	224250211	224250318	5013	71	124	93	69	226	238	0.000161914	0.00194513	0.376	0.587	-0.211
4986	ENSG00000166788	SAAL1	11	-	18083534	18083731	18086865	18087054	18081410	18081503	18087142	18087225	4986	247	9	337	49	338	346	0.000166557	0.00199646	0.966	0.876	0.09
628	ENSG00000203995	ZYG11A	1	+	52854464	52854630	52856997	52857749	52842735	52842973	52860730	52860871	628	96	826	80	351	315	901	0.000168871	0.00201972	0.249	0.395	-0.146
5780	ENSG00000101040	ZMYND8	20	-	47291795	47291888	47294665	47294779	47290186	47290274	47298728	47298872	5780	96	100	70	26	263	242	0.000169912	0.00202766	0.469	0.712	-0.243
7791	ENSG00000149100	EIF3M	11	+	32588593	32588732	32589546	32589641	32587011	32587144	32593865	32595013	7791	475	495	791	1157	288	244	0.00017257	0.00205484	0.448	0.367	0.081
6194	ENSG00000087470	DNM1L	12	+	32707366	32707413	32718642	32718763	32701414	32701562	32720663	32720795	6194	39	87	35	224	196	270	0.000174655	0.00207508	0.382	0.177	0.205
6061	ENSG00000109323	MANBA	4	-	102714437	102714561	102722870	102723041	102690879	102690957	102723861	102723967	6061	84	23	135	7	320	273	0.000175972	0.00208614	0.757	0.943	-0.186
4215	ENSG00000156502	SUPV3L1	10	+	69195187	69195265	69196991	69197083	69191654	69191766	69198371	69198552	4215	13	3	7	24	227	241	0.000178665	0.00210879	0.821	0.236	0.585
5624	ENSG00000112039	FANCE	6	+	35457555	35457600	35457915	35457984	35455746	35456353	35458296	35458440	5624	75	44	86	126	194	218	0.000178442	0.00210879	0.657	0.434	0.223
2530	ENSG00000136052	SLC41A2	12	-	104886292	104886439	104895273	104895345	104866431	104866579	104909654	104909762	2530	14	97	44	86	221	296	0.000179533	0.00211442	0.162	0.407	-0.245
3985	ENSG00000010322	NISCH	3	+	52490074	52490231	52490704	52490833	52489335	52489678	52491351	52491513	3985	52	161	91	123	306	278	0.000180609	0.00211783	0.227	0.402	-0.175
6757	ENSG00000133812	SBF2	11	-	9816839	9817024	9829355	9829496	9812531	9812708	9832223	9832420	6757	16	172	43	140	290	334	0.000180337	0.00211783	0.097	0.261	-0.164
4641	ENSG00000130818	ZNF426	19	-	9533839	9533966	9535187	9535279	9532844	9532925	9536207	9536356	4641	36	6	48	44	241	276	0.000186337	0.00218027	0.873	0.555	0.318
986	ENSG00000133706	LARS	5	-	146168127	146168265	146171909	146171990	146164309	146164471	146172686	146172774	986	136	57	457	84	230	287	0.000188627	0.00220228	0.749	0.872	-0.123
2162	ENSG00000117593	DARS2	1	+	173831534	173831630	173833375	173833499	173830659	173830761	173834472	173834519	2162	255	510	216	681	245	273	0.000189416	0.00220672	0.358	0.261	0.097
1575	ENSG00000123737	EXOSC9	4	+	121809833	121809916	121809966	121810073	121807539	121807622	121811582	121811671	1575	33	38	23	95	232	256	0.000192594	0.0022389	0.489	0.211	0.278
4913	ENSG00000148187	MRRF	9	+	122291748	122291840	122313226	122313386	122285168	122285287	122322539	122323461	4913	90	73	111	195	241	309	0.000196364	0.00227782	0.613	0.422	0.191
2624	ENSG00000147162	OGT	X	+	71537828	71538072	71544566	71544635	71533103	71533336	71547906	71548023	2624	292	76	599	76	393	218	0.00020257	0.00233475	0.681	0.814	-0.133
463	ENSG00000165102	HGSNAT	8	+	43146947	43147063	43158574	43158711	43140463	43140614	43158922	43159044	463	20	122	43	82	265	286	0.000202208	0.00233475	0.15	0.361	-0.211
5449	ENSG00000008517	IL32	16	+	3067553	3067613	3067983	3068010	3067376	3067415	3068179	3068239	5449	35	16	34	62	209	176	0.000202554	0.00233475	0.648	0.316	0.332
315	ENSG00000137814	HAUS2	15	+	42558197	42558290	42559338	42559408	42548827	42548965	42561269	42561402	315	54	22	58	75	242	219	0.000208342	0.00238597	0.69	0.412	0.278
527	ENSG00000120992	LYPLA1	8	-	54055059	54055133	54062253	54062324	54052654	54052756	54063327	54063375	527	119	117	427	227	220	223	0.000207477	0.00238597	0.508	0.656	-0.148
7202	ENSG00000133731	IMPA1	8	-	81676233	81676279	81679125	81679230	81673840	81673949	81680649	81680783	7202	44	12	203	8	254	195	0.000208025	0.00238597	0.738	0.951	-0.213
1023	ENSG00000108654	DDX5	17	-	64504221	64504318	64504676	64504842	64503982	64504116	64506075	64506289	1023	946	522	2583	1070	315	246	0.000214833	0.0024551	0.586	0.653	-0.067
3196	ENSG00000071553	ATP6AP1	X	+	154432265	154432376	154433659	154433720	154431829	154431904	154434207	154434446	3196	367	354	365	223	260	210	0.000217816	0.00247347	0.456	0.569	-0.113
4056	ENSG00000112339	HBS1L	6	-	135039572	135039767	135042000	135042126	135002733	135002842	135050581	135050647	4056	250	147	166	177	275	344	0.000217278	0.00247347	0.68	0.54	0.14
4475	ENSG00000107518	ATRNL1	10	+	115171036	115171292	115215696	115215880	115165557	115165645	115241570	115241725	4475	306	105	518	93	405	333	0.000217576	0.00247347	0.706	0.821	-0.115
227	ENSG00000172986	GXYLT2	3	+	72922203	72922335	72955097	72955349	72908366	72908559	72957228	72957352	227	234	273	95	202	281	401	0.000218518	0.00247623	0.55	0.402	0.148
3331	ENSG00000083535	PIBF1	13	+	72854056	72854155	72908530	72908681	72835242	72835368	72917075	72917166	3331	5	125	41	202	248	300	0.000224309	0.00253653	0.046	0.197	-0.151
3247	ENSG00000123485	HJURP	2	-	233844204	233844283	233852564	233852620	233840608	233842205	233853843	233853910	3247	27	112	95	154	205	228	0.000225482	0.00253785	0.211	0.407	-0.196
4212	ENSG00000137831	UACA	15	-	70684264	70684446	70687539	70687646	70682757	70682795	70687749	70687820	4212	108	111	128	59	256	331	0.000225837	0.00253785	0.557	0.737	-0.18
6814	ENSG00000070785	EIF2B3	1	-	44881611	44881739	44897354	44897444	44879817	44880008	44926627	44926655	6814	89	113	196	122	239	277	0.000225031	0.00253785	0.477	0.651	-0.174
3257	ENSG00000204120	GIGYF2	2	+	232724573	232724691	232731121	232731258	232703423	232703489	232735154	232735238	3257	32	2	0	4	267	286	0.000226903	0.00254452	0.945	0	0.945
7829	ENSG00000124523	SIRT5	6	+	13596962	13597016	13599031	13599155	13595476	13595564	13600833	13600949	7829	51	127	14	115	203	273	0.000228728	0.00255967	0.351	0.141	0.21
7047	ENSG00000233184	AC093157.1	1	+	101075394	101075716	101077362	101077508	101072659	101072830	101083460	101083574	7047	99	0	58	9	471	295	0.000232814	0.0026	1	0.801	0.199
3919	ENSG00000206562	METTL6	3	-	15414020	15414162	15415771	15415942	15411244	15411437	15424954	15425089	3919	154	91	188	50	320	291	0.000235615	0.00262043	0.606	0.774	-0.168
4900	ENSG00000090316	MAEA	4	+	1322380	1322503	1327626	1327703	1315396	1315600	1332756	1332865	4900	146	88	257	74	272	226	0.000235459	0.00262043	0.58	0.743	-0.163
4873	ENSG00000100554	ATP6V1D	14	-	67343371	67343438	67345767	67345871	67340439	67340518	67347408	67347453	4873	17	143	76	220	253	216	0.000236286	0.00262249	0.092	0.228	-0.136
6789	ENSG00000135679	MDM2	12	+	68813553	68813628	68816811	68816945	68809211	68809292	68820324	68820374	6789	76	251	299	553	224	283	0.000237185	0.00262706	0.277	0.406	-0.129
6974	ENSG00000137497	NUMA1	11	-	72012894	72016260	72016407	72016530	72010785	72010854	72017686	72017827	6974	43	339	36	705	272	3515	0.000238475	0.00263593	0.621	0.398	0.223
2835	ENSG00000101911	PRPS2	X	+	12810021	12810146	12819506	12819680	12809233	12809332	12820643	12820803	2835	101	283	276	448	274	323	0.000239268	0.00263925	0.296	0.421	-0.125
6265	ENSG00000134109	EDEM1	3	+	5195208	5195281	5199591	5199695	5187706	5188314	5201752	5201924	6265	150	300	26	125	222	253	0.000239754	0.00263925	0.363	0.192	0.171
2338	ENSG00000115761	NOL10	2	-	10681970	10682069	10684566	10684612	10675793	10675871	10689795	10689975	2338	2	94	21	101	195	248	0.000240363	0.00264057	0.026	0.209	-0.183
7718	ENSG00000196756	SNHG17	20	-	38422086	38422241	38425934	38426048	38421005	38421098	38426418	38426503	7718	52	48	38	100	263	304	0.000245683	0.00269352	0.556	0.305	0.251
3842	ENSG00000146282	RARS2	6	-	87545615	87545699	87548590	87548646	87541917	87541994	87555407	87555505	3842	21	149	66	169	205	233	0.000250655	0.00274246	0.138	0.307	-0.169
6227	ENSG00000253729	PRKDC	8	-	47897160	47897294	47898469	47898569	47893138	47893387	47900372	47900467	6227	334	168	527	420	249	283	0.000255736	0.00278988	0.693	0.588	0.105
7122	ENSG00000050393	MCUR1	6	-	13801287	13801389	13802242	13802346	13800340	13800382	13806924	13807044	7122	146	105	255	92	253	251	0.000256023	0.00278988	0.58	0.733	-0.153
2384	ENSG00000105701	FKBP8	19	-	18537600	18537773	18539550	18539720	18533269	18533347	18541678	18541995	2384	1072	564	2018	1391	319	322	0.000258365	0.00280972	0.657	0.594	0.063
3789	ENSG00000136811	ODF2	9	+	128469182	128469353	128471307	128471468	128460941	128461010	128472912	128473042	3789	17	2	4	11	320	310	0.000262337	0.00284718	0.892	0.261	0.631
3880	ENSG00000132664	POLR3F	20	+	18475074	18475187	18480037	18480181	18473390	18473458	18480401	18480509	3880	49	56	61	179	262	293	0.000269255	0.00291055	0.495	0.276	0.219
4776	ENSG00000164306	PRIMPOL	4	+	184682247	184682336	184685575	184685684	184678231	184678394	184691498	184691581	4776	17	20	65	15	238	258	0.000269059	0.00291055	0.48	0.824	-0.344
164	ENSG00000064933	PMS1	2	+	189818016	189818180	189843963	189844080	189805651	189805754	189852654	189852777	164	132	229	122	109	313	266	0.000275356	0.00296461	0.329	0.487	-0.158
3910	ENSG00000268043	NBPF12	1	+	146960108	146960318	146966463	146966673	146959970	146960006	146968447	146968550	3910	143	47	7	14	359	359	0.000274874	0.00296461	0.753	0.333	0.42
1412	ENSG00000163870	TPRA1	3	-	127575402	127575505	127575939	127576050	127575184	127575265	127576616	127576696	1412	221	69	175	111	260	252	0.000277216	0.00296477	0.756	0.604	0.152
2010	ENSG00000183426	NPIPA1	16	+	14924504	14924638	14925100	14925189	14923976	14924152	14925732	14925876	2010	110	7	123	35	283	238	0.000276726	0.00296477	0.93	0.747	0.183
2450	ENSG00000153310	FAM49B	8	-	129904498	129904585	129970942	129970995	129903311	129903350	130016369	130016451	2450	13	10	30	137	202	236	0.000276677	0.00296477	0.603	0.204	0.399
3443	ENSG00000177600	RPLP2	11	+	810233	810357	811596	811645	809966	810039	812534	812633	3443	4812	3730	4816	3198	273	198	0.00027757	0.00296477	0.483	0.522	-0.039
4391	ENSG00000157800	SLC37A3	7	-	140355667	140355764	140358639	140358785	140352061	140352146	140369589	140369682	4391	12	64	0	75	295	246	0.000287467	0.00306442	0.135	0	0.135
280	ENSG00000139734	DIAPH3	13	-	60093627	60093732	60132956	60132989	60042689	60042820	60163586	60163766	280	52	159	26	213	182	254	0.000292961	0.00311683	0.313	0.146	0.167
1416	ENSG00000163870	TPRA1	3	-	127575748	127575809	127575939	127576050	127575184	127575265	127576616	127576696	1416	221	2	175	17	260	210	0.000294315	0.00312507	0.989	0.893	0.096
7030	ENSG00000107077	KDM4C	9	+	6814630	6814745	6849506	6849700	6805598	6805774	6880011	6880061	7030	45	156	85	129	264	343	0.000301371	0.00319371	0.273	0.461	-0.188
983	ENSG00000133706	LARS	5	-	146142871	146143084	146143411	146143550	146140203	146140261	146144266	146144349	983	576	915	1039	1242	288	362	0.00030495	0.00322529	0.442	0.513	-0.071
2244	ENSG00000198270	TMEM116	12	-	111933885	111934030	111937159	111937243	111932585	111932659	111938160	111938210	2244	15	45	52	42	233	294	0.00030819	0.00325319	0.296	0.61	-0.314
789	ENSG00000143033	MTF2	1	+	93127231	93127299	93129277	93129448	93120548	93120672	93133702	93133808	789	66	20	63	60	217	320	0.000310127	0.00326723	0.83	0.608	0.222
989	ENSG00000166004	CEP295	11	+	93723040	93723289	93724253	93724375	93721953	93722050	93725650	93725831	989	140	88	104	134	398	271	0.000311262	0.00327281	0.52	0.346	0.174
198	ENSG00000115661	STK16	2	+	219245895	219246085	219246656	219246876	219245454	219245522	219247112	219247246	198	98	193	63	255	339	369	0.000312751	0.00328206	0.356	0.212	0.144
4064	ENSG00000166479	TMX3	18	-	68700404	68700485	68701744	68701790	68697931	68698031	68710020	68710144	4064	51	39	33	76	195	230	0.000315815	0.00330778	0.607	0.339	0.268
4613	ENSG00000100889	PCK2	14	+	24096891	24097137	24098202	24098387	24094137	24094434	24098474	24098678	4613	382	353	1297	844	395	334	0.000317775	0.00332186	0.478	0.565	-0.087
2854	ENSG00000164073	MFSD8	4	-	127942044	127942158	127943751	127943992	127939852	127939997	127949803	127949847	2854	151	45	253	28	390	263	0.00032385	0.00337882	0.694	0.859	-0.165
2393	ENSG00000094804	CDC6	17	+	40296702	40296767	40300827	40301030	40295355	40295456	40301467	40301608	2393	280	628	223	760	214	352	0.000324539	0.00337946	0.423	0.326	0.097
5761	ENSG00000115020	PIKFYVE	2	+	208277536	208277708	208285725	208285933	208276711	208276830	208288728	208288818	5761	113	271	91	109	321	357	0.00032704	0.00339895	0.317	0.481	-0.164
3954	ENSG00000140612	SEC11A	15	-	84680712	84680832	84687624	84687774	84670724	84670782	84691534	84691644	3954	485	184	1692	419	299	269	0.000342555	0.00355335	0.703	0.784	-0.081
7070	ENSG00000166123	GPT2	16	+	46916627	46916707	46918620	46918757	46909683	46909927	46922241	46922416	7070	26	126	77	146	229	286	0.0003456	0.00357806	0.205	0.397	-0.192
2288	ENSG00000092036	HAUS4	14	-	22950313	22950410	22951554	22951689	22947600	22947731	22952327	22952459	2288	188	42	354	29	284	246	0.000349702	0.00361358	0.795	0.914	-0.119
5662	ENSG00000056586	RC3H2	9	-	122859916	122860131	122865348	122865657	122858668	122859102	122877470	122877583	5662	191	42	448	199	458	364	0.000350376	0.00361363	0.783	0.641	0.142
4928	ENSG00000140365	COMMD4	15	+	75338984	75339104	75339263	75339344	75338645	75338685	75339701	75339878	4928	421	512	682	585	269	230	0.000357743	0.00368257	0.413	0.499	-0.086
1106	ENSG00000160767	FAM189B	1	-	155253858	155253978	155254083	155254194	155253624	155253732	155254399	155254456	1106	88	51	38	60	260	269	0.000359409	0.00369167	0.641	0.396	0.245
6430	ENSG00000169045	HNRNPH1	5	-	179619268	179619407	179620891	179621035	179618144	179618323	179621241	179621397	6430	746	6	222	15	293	288	0.000359996	0.00369167	0.992	0.936	0.056
4051	ENSG00000064607	SUGP2	19	-	19009854	19010342	19019108	19019229	19008316	19008428	19024618	19026226	4051	307	417	224	470	270	637	0.00036259	0.00371121	0.635	0.529	0.106
5677	ENSG00000152457	DCLRE1C	10	-	14939809	14939869	14942113	14942435	14935462	14935564	14945104	14945189	5677	8	30	29	19	471	209	0.000365191	0.00373076	0.106	0.404	-0.298
1791	ENSG00000157216	SSBP3	1	-	54257126	54257186	54258068	54258149	54251793	54251860	54281437	54281527	1791	0	37	13	39	230	209	0.000369096	0.00376352	0	0.232	-0.232
1848	ENSG00000075131	TIPIN	15	-	66349314	66349437	66352128	66352207	66341149	66341356	66352814	66352955	1848	63	0	51	11	228	272	0.000371561	0.00378151	1	0.847	0.153
6177	ENSG00000144554	FANCD2	3	+	10049373	10049505	10052386	10052497	10047916	10048051	10060293	10060403	6177	402	243	280	268	281	260	0.000372677	0.00378573	0.605	0.492	0.113
1304	ENSG00000101928	MOSPD1	X	-	134896816	134897034	134899089	134899165	134891478	134891640	134899279	134899534	1304	162	208	482	380	225	367	0.000375687	0.00380913	0.56	0.674	-0.114
875	ENSG00000119326	CTNNAL1	9	-	108948185	108948234	108952208	108952363	108943961	108944018	108952443	108952494	875	267	293	444	314	304	198	0.000377469	0.00382002	0.372	0.479	-0.107
1991	ENSG00000164070	HSPA4L	4	+	127795767	127795908	127798586	127798709	127794076	127794134	127801137	127801237	1991	160	271	311	322	290	272	0.000379215	0.0038305	0.356	0.475	-0.119
2094	ENSG00000113569	NUP155	5	-	37292878	37292985	37294328	37294465	37291899	37292038	37298867	37298978	2094	1109	380	1202	569	286	256	0.000387336	0.00389793	0.723	0.654	0.069
3493	ENSG00000117362	APH1A	1	-	150267355	150267478	150267715	150267789	150267074	150267202	150268697	150269023	3493	25	600	3	737	223	272	0.000386757	0.00389793	0.048	0.005	0.043
7745	ENSG00000136982	DSCC1	8	-	119846989	119847080	119850381	119850516	119843608	119843747	119853046	119853215	7745	87	41	84	96	284	240	0.00039044	0.00392185	0.642	0.425	0.217
5755	ENSG00000170445	HARS	5	-	140677907	140678015	140683099	140683219	140677654	140677753	140690854	140690944	5755	9	73	13	16	269	257	0.000400137	0.00401178	0.105	0.437	-0.332
1938	ENSG00000165630	PRPF18	10	+	13613740	13613881	13614014	13614086	13611614	13611683	13616397	13616553	1938	23	84	67	87	290	221	0.000402911	0.0040321	0.173	0.37	-0.197
4067	ENSG00000198089	SFI1	22	+	31546860	31546971	31556941	31557059	31531057	31531129	31561289	31561392	4067	53	75	31	118	260	267	0.000416307	0.00415844	0.421	0.212	0.209
2890	ENSG00000103091	WDR59	16	-	74938149	74938266	74942737	74942826	74923925	74924003	74948518	74948556	2890	57	169	145	215	238	266	0.000418561	0.00416553	0.274	0.43	-0.156
570	ENSG00000114062	UBE3A	15	-	25407066	25407137	25408619	25408684	25405460	25405502	25409087	25409207	570	18	29	48	18	214	220	0.000418192	0.00416553	0.39	0.733	-0.343
378	ENSG00000169682	SPNS1	16	+	28981469	28981615	28981900	28982056	28979404	28979471	28982355	28982545	378	160	177	216	133	295	305	0.00041988	0.00417096	0.483	0.627	-0.144
1968	ENSG00000076513	ANKRD13A	12	+	110016387	110016433	110018344	110018488	110013124	110013249	110019138	110019328	1968	58	202	40	324	195	293	0.000421667	0.00417743	0.301	0.156	0.145
4904	ENSG00000132824	SERINC3	20	-	44504800	44504891	44506826	44506996	44503814	44503995	44509890	44510028	4904	241	26	503	124	319	240	0.00042208	0.00417743	0.875	0.753	0.122
3207	ENSG00000158106	RHPN1	8	+	143379828	143379985	143380061	143380175	143379314	143379508	143380588	143380783	3207	57	43	93	23	306	263	0.000424127	0.00419	0.533	0.777	-0.244
1995	ENSG00000285920	AC087721.2	15	+	41375711	41375828	41377195	41377304	41371526	41371684	41380092	41380996	1995	191	163	248	118	266	258	0.000427786	0.00421842	0.532	0.671	-0.139
7382	ENSG00000235501	AC105942.1	1	+	94931871	94931985	94961316	94961433	94927411	94928402	94962978	94963270	7382	17	1	19	21	263	266	0.000432339	0.00425554	0.945	0.478	0.467
2146	ENSG00000009335	UBE3C	7	+	157216866	157216971	157220688	157220776	157207702	157207935	157223253	157223351	2146	607	773	435	390	254	237	0.000433757	0.00426173	0.423	0.51	-0.087
2475	ENSG00000220804	LINC01881	2	+	242118964	242119057	242130654	242130812	242114638	242114741	242138783	242138888	2475	0	7	6	0	242	307	0.000443663	0.00434248	0	1	-1
4903	ENSG00000100462	PRMT5	14	-	22927525	22927614	22928125	22928211	22926701	22926814	22928496	22928615	4903	52	176	113	184	235	238	0.000443872	0.00434248	0.23	0.383	-0.153
6689	ENSG00000250337	PURPL	5	+	27484925	27485029	27489281	27489386	27475534	27475695	27494234	27494335	6689	0	6	7	0	253	254	0.000444392	0.00434248	0	1	-1
6769	ENSG00000156639	ZFAND3	6	+	38082391	38082457	38116571	38116739	38061592	38061775	38152234	38154624	6769	5	214	19	140	215	317	0.000446163	0.00435191	0.033	0.167	-0.134
1261	ENSG00000082781	ITGB5	3	-	124817620	124817710	124819738	124819834	124809021	124809156	124821312	124821474	1261	44	28	42	81	245	239	0.000457282	0.00445231	0.605	0.336	0.269
1135	ENSG00000275131	AC241952.1	1	-	120491581	120491628	120491934	120492073	120489859	120489916	120493157	120493301	1135	16	8	31	0	288	196	0.000460244	0.00446653	0.576	1	-0.424
1524	ENSG00000164062	APEH	3	+	49676055	49676219	49676377	49676515	49675890	49675966	49676608	49676700	1524	215	177	536	272	313	287	0.000462055	0.00446653	0.527	0.644	-0.117
1977	ENSG00000101019	UQCC1	20	-	35314687	35314765	35347163	35347272	35306665	35306779	35366556	35366614	1977	64	61	223	95	258	227	0.000461565	0.00446653	0.48	0.674	-0.194
3897	ENSG00000156802	ATAD2	8	-	123337624	123337821	123339310	123339446	123336372	123336532	123344883	123345069	3897	554	364	623	582	285	346	0.000461971	0.00446653	0.649	0.565	0.084
2365	ENSG00000184916	JAG2	14	-	105150864	105150911	105150990	105151104	105150603	105150777	105151282	105151396	2365	42	45	94	35	263	196	0.00046684	0.00450472	0.41	0.667	-0.257
1884	ENSG00000267699	AC091551.1	18	+	51049294	51049324	51054780	51054993	51048685	51048860	51058124	51058144	1884	47	256	20	299	179	362	0.000472831	0.00455438	0.271	0.119	0.152
5219	ENSG00000100722	ZC3H14	14	+	88568038	88568153	88571083	88571124	88563650	88563693	88572029	88572225	5219	75	85	182	98	264	190	0.000480698	0.00462189	0.388	0.572	-0.184
1230	ENSG00000116171	SCP2	1	+	53027968	53028071	53038916	53039046	53014965	53015043	53047857	53047937	1230	91	182	237	265	252	279	0.00048562	0.00464439	0.356	0.498	-0.142
7009	ENSG00000117758	STX12	1	+	27789561	27789631	27793532	27793632	27773234	27773425	27801677	27801815	7009	96	220	226	295	219	249	0.00048543	0.00464439	0.332	0.466	-0.134
7374	ENSG00000128513	POT1	7	-	124863349	124863640	124870910	124871041	124858956	124859112	124892265	124892380	7374	128	285	164	620	280	440	0.000484493	0.00464439	0.414	0.294	0.12
1462	ENSG00000116830	TTF2	1	+	117081827	117081947	117084017	117084168	117079567	117079649	117086416	117086522	1462	189	226	106	64	269	300	0.000506943	0.00483344	0.483	0.649	-0.166
711	ENSG00000162946	DISC1	1	+	231749925	231750076	231767139	231767269	231693825	231694805	231770834	231771070	711	0	40	10	31	300	279	0.00050718	0.00483344	0	0.231	-0.231
3821	ENSG00000151923	TIAL1	10	-	119582168	119582223	119582458	119582608	119581921	119582009	119588151	119588248	3821	153	173	180	352	299	204	0.000510585	0.00484876	0.376	0.259	0.117
4304	ENSG00000005100	DHX33	17	-	5453820	5453980	5455159	5455271	5453579	5453668	5455996	5456182	4304	97	162	62	211	261	309	0.00051054	0.00484876	0.415	0.258	0.157
3702	ENSG00000189091	SF3B3	16	+	70539103	70539207	70541668	70541834	70538322	70538460	70544437	70544533	3702	876	817	418	538	253	315	0.000520972	0.00493871	0.572	0.492	0.08
6254	ENSG00000152767	FARP1	13	+	98435575	98435706	98438803	98438872	98431042	98431280	98439106	98439196	6254	100	27	45	37	280	218	0.000531066	0.00502556	0.743	0.486	0.257
1308	ENSG00000077549	CAPZB	1	-	19385504	19385626	19419660	19419750	19378539	19378653	19485435	19485539	1308	31	655	87	787	239	271	0.000536313	0.00506633	0.051	0.111	-0.06
5557	ENSG00000140471	LINS1	15	-	100580443	100580736	100580800	100580945	100580262	100580352	100602120	100602174	5557	24	119	83	165	294	442	0.000546376	0.00515237	0.233	0.431	-0.198
7534	ENSG00000144848	ATG3	3	-	112553279	112553329	112558375	112558417	112550191	112550262	112561456	112561633	7534	54	10	23	21	191	199	0.000550915	0.0051861	0.849	0.533	0.316
5274	ENSG00000171241	SHCBP1	16	-	46603974	46604143	46604227	46604461	46603538	46603659	46608296	46608389	5274	122	157	160	109	383	318	0.000554792	0.0052135	0.392	0.549	-0.157
1861	ENSG00000143195	ILDR2	1	-	166936590	166936737	166939513	166939570	166927066	166927180	166956732	166956852	1861	0	10	7	2	206	296	0.000559506	0.00524866	0	0.834	-0.834
2443	ENSG00000095564	BTAF1	10	+	91956527	91956657	91957224	91957293	91953736	91953873	91959064	91959154	2443	50	15	90	84	279	218	0.000566684	0.00530676	0.723	0.456	0.267
1920	ENSG00000164597	COG5	7	-	107236449	107236687	107248395	107248499	107230614	107230691	107256731	107256794	1920	82	348	76	162	253	387	0.000570965	0.00533758	0.265	0.418	-0.153
1762	ENSG00000123240	OPTN	10	+	13108137	13108289	13108961	13109015	13100172	13100302	13109111	13109288	1762	6	6	86	6	301	203	0.000574955	0.0053531	0.403	0.906	-0.503
2006	ENSG00000160201	U2AF1	21	-	43100452	43100519	43101365	43101432	43095693	43095743	43104314	43104402	2006	22	0	57	26	216	216	0.000576594	0.0053531	1	0.687	0.313
3176	ENSG00000152256	PDK1	2	+	172562219	172562291	172564502	172564687	172558707	172558849	172564977	172565073	3176	84	228	65	351	221	334	0.000573906	0.0053531	0.358	0.219	0.139
5628	ENSG00000168958	MFF	2	+	227342744	227342819	227352513	227352573	227340291	227340380	227355676	227355761	5628	112	99	89	158	224	209	0.000575797	0.0053531	0.514	0.345	0.169
5518	ENSG00000060982	BCAT1	12	-	24878529	24878649	24881300	24881411	24849785	24849949	24894274	24894475	5518	85	284	258	503	260	269	0.000582507	0.0053987	0.236	0.347	-0.111
2500	ENSG00000083312	TNPO1	5	+	72896457	72896556	72897055	72897151	72893675	72893703	72900005	72900081	2500	225	15	619	111	248	245	0.000595099	0.00547776	0.937	0.846	0.091
4094	ENSG00000173473	SMARCC1	3	-	47662333	47662592	47670657	47670717	47661293	47661455	47675474	47675588	4094	192	680	93	552	209	408	0.000594958	0.00547776	0.355	0.247	0.108
5878	ENSG00000005194	CIAPIN1	16	-	57431150	57431266	57432486	57432560	57430257	57430339	57434043	57434212	5878	233	289	335	264	223	265	0.000595021	0.00547776	0.489	0.601	-0.112
750	ENSG00000082269	FAM135A	6	+	70523966	70524121	70524930	70526698	70522512	70522586	70528291	70528452	750	100	1814	108	1139	304	1917	0.000594521	0.00547776	0.258	0.374	-0.116
2630	ENSG00000132305	IMMT	2	-	86166507	86166644	86170748	86170841	86161975	86162079	86171207	86171312	2630	42	252	23	382	242	286	0.00059858	0.00550041	0.165	0.066	0.099
3731	ENSG00000180370	PAK2	3	+	196814450	196814568	196818056	196818156	196812738	196812851	196820370	196820567	3731	91	109	136	79	267	249	0.000615686	0.00564797	0.438	0.616	-0.178
170	ENSG00000116106	EPHA4	2	-	221482351	221482690	221501016	221501172	221457865	221457990	221563730	221564394	170	101	149	37	122	305	488	0.000620689	0.0056817	0.52	0.327	0.193
3652	ENSG00000010803	SCMH1	1	-	41152598	41152741	41159724	41159933	41151613	41151684	41160874	41160898	3652	130	20	159	65	358	292	0.000621468	0.0056817	0.841	0.666	0.175
3986	ENSG00000132471	WBP2	17	-	75847795	75847930	75848569	75848662	75847486	75847609	75849603	75849739	3986	50	57	103	46	242	284	0.000627165	0.00572408	0.507	0.724	-0.217
7592	ENSG00000162521	RBBP4	1	+	32657426	32657572	32668224	32668398	32651913	32652061	32668738	32668854	7592	903	1548	1530	2096	295	323	0.000632404	0.00576214	0.39	0.444	-0.054
4028	ENSG00000214021	TTLL3	3	+	9820545	9820741	9825799	9825948	9813247	9813345	9826996	9827240	4028	67	37	25	43	345	298	0.000635493	0.00578052	0.61	0.334	0.276
2572	ENSG00000088298	EDEM2	20	-	35126250	35126375	35131641	35131783	35123889	35124034	35134737	35134949	2572	84	47	66	88	291	274	0.000637465	0.00578741	0.627	0.414	0.213
5071	ENSG00000185345	PRKN	6	-	162054090	162054174	162201130	162201252	161973301	161973417	162262524	162262765	5071	3	6	14	0	271	233	0.000638396	0.00578741	0.301	1	-0.699
6848	ENSG00000115204	MPV17	2	-	27312993	27313109	27317077	27317234	27312679	27312772	27322447	27322522	6848	15	118	9	401	306	265	0.000640282	0.00579477	0.099	0.019	0.08
1608	ENSG00000110075	PPP6R3	11	+	68544837	68545024	68548066	68548204	68519500	68519651	68551120	68551186	1608	265	395	292	282	336	287	0.000643392	0.00581316	0.364	0.469	-0.105
6285	ENSG00000125970	RALY	20	+	34073562	34073635	34073818	34073866	34072065	34072205	34075873	34076040	6285	63	108	144	120	222	197	0.000650415	0.00586678	0.341	0.516	-0.175
1402	ENSG00000080345	RIF1	2	+	151435462	151435580	151436826	151437003	151433076	151433228	151437240	151437351	1402	516	532	408	593	267	326	0.000661182	0.00595395	0.542	0.457	0.085
6353	ENSG00000063177	RPL18	19	-	48616725	48616824	48617315	48617423	48616078	48616202	48617790	48617877	6353	5932	12492	7459	13961	257	248	0.000667768	0.00600324	0.314	0.34	-0.026
3838	ENSG00000132256	TRIM5	11	-	5665980	5666081	5667688	5667711	5665655	5665682	5678203	5678434	3838	17	25	0	17	172	250	0.000671984	0.00603109	0.497	0	0.497
1879	ENSG00000185104	FAF1	1	-	50787999	50788205	50801630	50801677	50744683	50744775	50857928	50857997	1879	37	1204	76	1097	196	355	0.000675273	0.00605053	0.053	0.111	-0.058
5514	ENSG00000100429	HDAC10	22	-	50248365	50248472	50249327	50249516	50248224	50248292	50249634	50249703	5514	1	39	10	20	338	256	0.000681362	0.00609497	0.019	0.275	-0.256
3241	ENSG00000254788	CKLF-CMTM1	16	+	66558189	66558348	66563121	66563217	66552678	66552793	66577103	66577202	3241	162	71	221	181	308	245	0.00068395	0.00609816	0.645	0.493	0.152
3900	ENSG00000109762	SNX25	4	+	185332594	185332759	185339378	185339510	185323527	185323800	185341975	185342116	3900	23	34	95	45	314	281	0.000684413	0.00609816	0.377	0.654	-0.277
5927	ENSG00000164828	SUN1	7	+	843340	843520	848417	848615	841945	842130	849519	849603	5927	57	156	53	321	329	347	0.00068511	0.00609816	0.278	0.148	0.13
4615	ENSG00000100889	PCK2	14	+	24099557	24099720	24099994	24100213	24099048	24099236	24102752	24102890	4615	697	504	1122	1080	312	368	0.000691553	0.00614536	0.62	0.551	0.069
6537	ENSG00000136122	BORA	13	+	72728925	72729093	72734959	72735005	72727922	72728007	72737961	72738043	6537	74	55	164	52	317	195	0.000699411	0.00620497	0.453	0.66	-0.207
2884	ENSG00000280670	CCDC163	1	-	45495417	45495545	45496555	45496623	45493865	45495166	45497298	45497383	2884	23	10	7	21	217	277	0.000701975	0.00621749	0.746	0.298	0.448
7858	ENSG00000198015	MRPL42	12	+	93476953	93477017	93479387	93479472	93469191	93469355	93487496	93487660	7858	180	554	408	843	213	234	0.000703757	0.00622306	0.263	0.347	-0.084
5062	ENSG00000184216	IRAK1	X	-	154014041	154014278	154016031	154016097	154013042	154013433	154016436	154016644	5062	250	1043	532	1589	215	386	0.000710735	0.00626798	0.301	0.375	-0.074
6115	ENSG00000106070	GRB10	7	-	50705139	50705323	50710874	50710990	50703820	50703908	50755886	50756056	6115	14	42	3	72	265	333	0.000711161	0.00626798	0.295	0.05	0.245
2061	ENSG00000268750	AC010522.1	19	+	57820493	57820549	57839022	57839149	57819718	57819945	57856103	57856233	2061	27	8	29	41	205	276	0.000717602	0.00631443	0.82	0.488	0.332
2580	ENSG00000145332	KLHL8	4	-	87178476	87178620	87183202	87183389	87176756	87176868	87195323	87195690	2580	43	81	32	159	336	293	0.000733516	0.00643374	0.316	0.149	0.167
3849	ENSG00000185480	PARPBP	12	+	102153868	102153976	102164437	102164608	102148229	102148463	102165728	102165883	3849	86	87	78	164	257	320	0.000733547	0.00643374	0.552	0.372	0.18
4009	ENSG00000267059	AC005943.1	19	-	1581091	1581269	1582621	1582712	1578338	1578538	1584539	1584677	4009	234	178	578	673	240	327	0.000748612	0.00655521	0.642	0.539	0.103
6538	ENSG00000136122	BORA	13	+	72728925	72729093	72731280	72731387	72727922	72728007	72734959	72735005	6538	93	73	205	77	317	256	0.000750367	0.00655993	0.507	0.683	-0.176
3332	ENSG00000111371	SLC38A1	12	-	46201097	46201198	46203009	46203089	46198624	46198743	46204300	46204417	3332	341	546	197	475	229	250	0.000761294	0.00663177	0.405	0.312	0.093
691	ENSG00000066084	DIP2B	12	+	50691048	50691151	50692948	50693013	50686572	50686682	50695266	50695360	691	93	21	46	33	252	214	0.00076169	0.00663177	0.79	0.542	0.248
7527	ENSG00000119688	ABCD4	14	-	74293153	74293248	74295147	74295198	74292747	74292869	74296332	74296449	7527	14	8	6	28	200	244	0.000762272	0.00663177	0.681	0.207	0.474
4522	ENSG00000166266	CUL5	11	+	108046269	108046369	108049889	108050066	108033801	108033911	108052659	108052801	4522	40	122	38	289	249	326	0.000769976	0.00668801	0.3	0.147	0.153
3148	ENSG00000204634	TBC1D8	2	-	101029490	101029776	101033543	101033758	101028302	101028432	101036017	101036168	3148	39	24	39	74	364	435	0.000782395	0.00678495	0.66	0.386	0.274
2795	ENSG00000160741	CRTC2	1	-	153951259	153951666	153952017	153952262	153949114	153949384	153952396	153952446	2795	59	3	129	40	394	556	0.000787024	0.00681414	0.965	0.82	0.145
6928	ENSG00000119522	DENND1A	9	-	123630375	123630476	123652012	123652123	123609435	123609481	123667025	123667079	6928	56	75	111	65	260	250	0.000796906	0.00688864	0.418	0.622	-0.204
4541	ENSG00000285130	AL358113.1	9	+	69053139	69053260	69064937	69065035	69046384	69046482	69099900	69100061	4541	56	2	52	17	270	247	0.000803876	0.00693777	0.962	0.737	0.225
4072	ENSG00000198089	SFI1	22	+	31531057	31531129	31546860	31546971	31528689	31528863	31550253	31550348	4072	41	229	9	178	221	260	0.000808422	0.00696586	0.174	0.056	0.118
289	ENSG00000122882	ECD	10	-	73152292	73152421	73154255	73154448	73148275	73148404	73156274	73156453	289	92	159	197	188	342	278	0.000821536	0.00706757	0.32	0.46	-0.14
4477	ENSG00000107518	ATRNL1	10	+	115315517	115315736	115334281	115334419	115301854	115302043	115394658	115394752	4477	104	20	82	45	368	287	0.000831011	0.0071377	0.802	0.587	0.215
2592	ENSG00000171109	MFN1	3	+	179375219	179375341	179377041	179377168	179368035	179368103	179377343	179377448	2592	64	86	230	155	271	276	0.000834317	0.0071547	0.431	0.602	-0.171
4447	ENSG00000115459	ELMOD3	2	+	85377343	85377474	85387097	85387225	85371085	85371209	85389750	85389827	4447	27	7	54	0	280	277	0.000853685	0.00730917	0.792	1	-0.208
2060	ENSG00000115310	RTN4	2	-	54973820	54973867	54974694	54974764	54973562	54973621	54982514	54982653	2060	133	278	167	204	219	196	0.000855343	0.00731176	0.3	0.423	-0.123
256	ENSG00000221829	FANCG	9	-	35074370	35074494	35074926	35075082	35073837	35074216	35075278	35075325	256	216	331	308	305	305	273	0.000869536	0.00742133	0.369	0.475	-0.106
7174	ENSG00000111450	STX2	12	-	130801414	130801488	130806981	130807090	130801253	130801290	130808630	130808704	7174	20	49	135	123	258	223	0.00087122	0.00742395	0.261	0.487	-0.226
238	ENSG00000132932	ATP8A2	13	+	25699172	25699345	25705162	25705353	25589634	25589699	25769045	25769229	238	4	6	15	0	322	340	0.00088317	0.00751391	0.413	1	-0.587
1645	ENSG00000172731	LRRC20	10	-	70323862	70324030	70340552	70340702	70298975	70301508	70376451	70376596	1645	91	20	122	71	299	317	0.000893348	0.00758853	0.828	0.646	0.182
3996	ENSG00000161203	AP2M1	3	+	184176950	184177067	184178856	184179122	184174854	184174959	184180168	184180251	3996	33	357	195	1063	266	415	0.000911582	0.00773124	0.126	0.223	-0.097
318	ENSG00000137814	HAUS2	15	+	42559338	42559408	42561269	42561402	42548837	42548965	42563748	42563857	318	0	96	20	207	219	282	0.000938647	0.00794829	0	0.111	-0.111
918	ENSG00000173083	HPSE	4	-	83310721	83310890	83313113	83313287	83310030	83310078	83319343	83319469	918	117	104	115	48	323	318	0.000951179	0.00804179	0.526	0.702	-0.176
2307	ENSG00000152056	AP1S3	2	-	223765212	223765350	223775900	223776009	223756988	223758750	223777690	223777869	2307	48	27	33	56	258	287	0.000963487	0.0081331	0.664	0.396	0.268
3049	ENSG00000130695	CEP85	1	+	26244165	26244318	26255170	26255865	26239761	26239838	26257596	26257730	3049	148	1024	284	1314	302	844	0.000967404	0.00814185	0.288	0.377	-0.089
3701	ENSG00000025039	RRAGD	6	-	89372436	89372585	89377670	89377813	89364997	89368207	89379223	89379338	3701	286	350	384	314	292	298	0.000967543	0.00814185	0.455	0.555	-0.1
3697	ENSG00000133597	ADCK2	7	+	140681041	140681137	140686989	140687241	140679154	140679283	140689596	140689725	3697	124	182	139	353	245	401	0.000973747	0.0081813	0.527	0.392	0.135
6528	ENSG00000138036	DYNC2LI1	2	+	43795889	43795958	43796717	43796795	43794456	43794643	43800840	43800917	6528	48	73	29	115	218	227	0.000975343	0.00818196	0.406	0.208	0.198
91	ENSG00000162769	FLVCR1	1	+	212863724	212863869	212872677	212872818	212858274	212859190	212883370	212883438	91	93	81	56	106	294	290	0.000981212	0.00821841	0.531	0.343	0.188
1817	ENSG00000165233	CARD19	9	+	93110567	93110721	93111878	93111938	93107673	93107827	93112217	93112289	1817	119	66	253	68	303	209	0.000985164	0.00822597	0.554	0.72	-0.166
611	ENSG00000101974	ATP11C	X	-	139761960	139762106	139763315	139763418	139757807	139757867	139768259	139768434	611	114	433	146	328	252	295	0.000984685	0.00822597	0.236	0.343	-0.107
5534	ENSG00000181450	ZNF678	1	+	227582513	227582606	227646543	227646670	227563542	227563724	227650955	227651076	5534	37	110	93	124	242	276	0.000987291	0.00823098	0.277	0.461	-0.184
1582	ENSG00000108799	EZH1	17	-	42722794	42722915	42727634	42727763	42720272	42720449	42728824	42728952	1582	55	84	75	48	278	270	0.00099056	0.00824549	0.389	0.603	-0.214
5625	ENSG00000168958	MFF	2	+	227347225	227347384	227352513	227352573	227340291	227340380	227355676	227355761	5625	225	99	620	158	308	209	0.00099257	0.00824949	0.607	0.727	-0.12
5641	ENSG00000147874	HAUS6	9	-	19078175	19078302	19080478	19080672	19076601	19076704	19082872	19083043	5641	360	267	623	664	343	276	0.00099765	0.00827896	0.52	0.43	0.09
5918	ENSG00000108239	TBC1D12	10	+	94497054	94497172	94522343	94522453	94493364	94493447	94531201	94531460	5918	12	36	39	30	267	259	0.00101019	0.00837011	0.244	0.558	-0.314
2124	ENSG00000137807	AC027237.1	15	+	69440767	69441079	69444789	69445041	69440307	69440487	69446008	69446091	2124	180	179	372	228	461	401	0.00101395	0.00838845	0.467	0.587	-0.12
2656	ENSG00000093009	CDC45	22	+	19480952	19481045	19482689	19482827	19480157	19480217	19483861	19484005	2656	79	116	186	144	242	287	0.00101809	0.00839444	0.447	0.605	-0.158
7664	ENSG00000143363	PRUNE1	1	+	151018556	151018669	151025514	151025673	151017811	151017904	151027232	151027327	7664	49	116	20	128	262	308	0.0010209	0.00839444	0.332	0.155	0.177
891	ENSG00000170919	TPT1-AS1	13	+	45378529	45378671	45379194	45379335	45377060	45377215	45379925	45380001	891	32	8	49	0	291	290	0.00102063	0.00839444	0.799	1	-0.201
931	ENSG00000063854	HAGH	16	-	1817167	1817271	1819114	1819223	1816892	1816994	1819896	1820014	931	73	52	93	144	258	253	0.00101949	0.00839444	0.579	0.388	0.191
2916	ENSG00000066117	SMARCD1	12	+	50087362	50087485	50088520	50088637	50086755	50086878	50089883	50089985	2916	55	158	167	252	272	266	0.00102477	0.00841339	0.254	0.393	-0.139
323	ENSG00000062716	VMP1	17	+	59773753	59773885	59808795	59808876	59764970	59765138	59811669	59811786	323	234	166	280	317	281	230	0.00102776	0.00842509	0.536	0.42	0.116
2206	ENSG00000114054	PCCB	3	+	136256554	136256623	136260478	136260535	136255855	136255975	136261951	136262065	2206	84	87	132	65	218	206	0.00105607	0.00863204	0.477	0.657	-0.18
3822	ENSG00000006007	GDE1	16	-	19504880	19505092	19507686	19507779	19501692	19503617	19510838	19510944	3822	187	308	163	429	242	361	0.0010562	0.00863204	0.475	0.362	0.113
6881	ENSG00000182149	IST1	16	+	71923287	71923380	71924772	71924817	71922473	71922680	71927613	71929010	6881	199	66	193	121	242	194	0.00108495	0.00885355	0.707	0.561	0.146
371	ENSG00000122512	PMS2	7	-	5986758	5987620	5989799	5989955	5982823	5982991	5991972	5992057	371	88	599	157	642	305	1011	0.00108757	0.00886154	0.327	0.448	-0.121
2996	ENSG00000120697	ALG5	13	-	36971976	36972036	36985626	36985740	36965574	36965726	36989483	36989555	2996	46	155	76	118	263	209	0.00109102	0.00887624	0.191	0.339	-0.148
2720	ENSG00000172785	CBWD1	9	-	150508	150725	151304	151427	146101	146158	152033	152078	2720	0	4	19	2	272	366	0.00110306	0.00896069	0	0.927	-0.927
2780	ENSG00000172889	EGFL7	9	+	136670168	136670330	136670949	136671014	136669913	136670009	136671925	136672088	2780	416	315	556	288	311	214	0.00110763	0.00897552	0.476	0.571	-0.095
281	ENSG00000139734	DIAPH3	13	-	60093627	60093732	60112009	60112186	60042689	60042820	60163586	60163766	281	64	159	161	213	326	254	0.00110821	0.00897552	0.239	0.371	-0.132
2716	ENSG00000186532	SMYD4	17	-	1804625	1804715	1811970	1812115	1800723	1801024	1827860	1828006	2716	62	52	51	102	294	239	0.00111388	0.00899442	0.492	0.289	0.203
5107	ENSG00000173039	RELA	11	-	65660123	65660215	65661686	65661835	65659665	65659797	65661936	65662088	5107	0	58	10	51	298	241	0.00111341	0.00899442	0	0.137	-0.137
4825	ENSG00000225470	JPX	X	+	73944583	73944662	73994839	73994961	73944340	73944465	73998767	73998844	4825	96	161	126	112	228	271	0.00111625	0.00900008	0.415	0.572	-0.157
1459	ENSG00000175215	CTDSP2	12	-	57826345	57826402	57826995	57827097	57824226	57824319	57827551	57827590	1459	190	67	212	139	251	206	0.00111993	0.00901628	0.699	0.556	0.143
917	ENSG00000012963	UBR7	14	+	93210647	93210708	93212031	93212127	93207242	93207441	93214928	93214982	917	0	69	15	111	210	245	0.00113831	0.00915055	0	0.136	-0.136
4240	ENSG00000100129	EIF3L	22	+	37855564	37855644	37858678	37858740	37851279	37851490	37862968	37863038	4240	742	347	1186	398	229	211	0.00114237	0.00916954	0.663	0.733	-0.07
6192	ENSG00000087470	DNM1L	12	+	32737864	32737942	32738263	32738296	32737104	32737161	32740063	32740240	6192	22	52	74	63	227	182	0.00114527	0.0091792	0.253	0.485	-0.232
6547	ENSG00000110107	PRPF19	11	-	60897845	60897951	60898100	60898271	60890546	60891263	60898540	60898626	6547	108	16	111	47	320	255	0.00116844	0.00935099	0.843	0.653	0.19
2062	ENSG00000196367	TRRAP	7	+	98881974	98882024	98890334	98890445	98881089	98881250	98892423	98892528	2062	50	123	51	52	199	260	0.00117172	0.00936333	0.347	0.562	-0.215
1798	ENSG00000109919	MTCH2	11	-	47631653	47631711	47634671	47634734	47631035	47631087	47638698	47638805	1798	15	211	38	178	212	207	0.00118022	0.00941443	0.065	0.172	-0.107
3300	ENSG00000006453	BAIAP2L1	7	-	98310444	98310592	98312096	98312264	98307688	98307896	98315459	98315612	3300	149	173	271	188	317	297	0.00118194	0.00941443	0.447	0.575	-0.128
5684	ENSG00000175581	MRPL48	11	+	73808312	73808350	73825707	73825796	73805026	73805079	73844806	73844976	5684	63	19	59	52	187	238	0.00118335	0.00941443	0.808	0.591	0.217
3033	ENSG00000100023	PPIL2	22	+	21693815	21693872	21694592	21694665	21688731	21688849	21694754	21694817	3033	31	67	11	84	206	222	0.00118701	0.00942965	0.333	0.124	0.209
1094	ENSG00000004897	CDC27	17	-	47169916	47170042	47171916	47172064	47158205	47158303	47181561	47181637	1094	219	382	369	432	297	275	0.00119291	0.00944869	0.347	0.442	-0.095
3972	ENSG00000143537	ADAM15	1	+	155061417	155061489	155061903	155061975	155060762	155060832	155062244	155062369	3972	18	1	16	15	221	221	0.00119235	0.00944869	0.947	0.516	0.431
3881	ENSG00000183077	AFMID	17	+	78204827	78204900	78205439	78205518	78202702	78202751	78205945	78206050	3881	4	7	33	4	222	228	0.001196	0.00945929	0.37	0.894	-0.524
5108	ENSG00000117408	IPO13	1	+	43956809	43956976	43957401	43957549	43956559	43956701	43957976	43958158	5108	104	180	115	106	316	297	0.00122284	0.00965739	0.352	0.505	-0.153
228	ENSG00000172986	GXYLT2	3	+	72955097	72955349	72957228	72957352	72922203	72922335	72967546	72967719	228	401	107	189	91	401	273	0.00123669	0.00975249	0.718	0.586	0.132
3879	ENSG00000105808	RASA4	7	-	102602323	102602405	102605857	102605987	102600256	102600388	102608760	102608822	3879	43	0	36	9	279	231	0.00124453	0.00978575	1	0.768	0.232
3909	ENSG00000268043	NBPF12	1	+	146986351	146986524	146991112	146991285	146985704	146985756	146991994	146992046	3909	20	10	1	10	322	322	0.0012434	0.00978575	0.667	0.091	0.576
6172	ENSG00000187605	TET3	2	+	74003109	74003166	74046277	74048411	73986403	73986706	74073548	74073639	6172	2	154	12	106	206	2283	0.00125438	0.00984883	0.126	0.556	-0.43
7467	ENSG00000147649	MTDH	8	+	97699753	97699852	97706625	97706750	97690951	97691188	97713661	97713769	7467	350	259	474	232	248	274	0.00125972	0.00987636	0.599	0.693	-0.094
7108	ENSG00000147099	HDAC8	X	-	72567888	72568030	72568753	72568884	72495155	72495268	72572056	72572109	7108	158	203	213	163	280	291	0.00126625	0.00991314	0.447	0.576	-0.129
4384	ENSG00000024526	DEPDC1	1	-	68482640	68482897	68483949	68484090	68481439	68481612	68486936	68486984	4384	372	91	456	189	290	406	0.00127562	0.00997201	0.851	0.772	0.079

## Sheet: Alu_vs_NC.RI.significant
ID	GeneID	geneSymbol	chr	strand	riExonStart_0base	riExonEnd	upstreamES	upstreamEE	downstreamES	downstreamEE	ID	IC_SAMPLE_1	SC_SAMPLE_1	IC_SAMPLE_2	SC_SAMPLE_2	IncFormLen	SkipFormLen	PValue	FDR	IncLevel1	IncLevel2	IncLevelDifference
1002	ENSG00000108654	DDX5	17	-	64500548	64502069	64500548	64500773	64502009	64502069	1002	2559	948	11323	1396	1385	149	0	0	0.225	0.466	-0.241
1020	ENSG00000156976	EIF4A2	3	+	186784563	186786051	186784563	186784696	186785882	186786051	1020	2670	173	2776	416	1335	149	0	0	0.633	0.427	0.206
1517	ENSG00000122545	SEPT7	7	+	35898247	35903215	35898247	35898383	35903075	35903215	1517	652	28	469	158	4841	149	0	0	0.417	0.084	0.333
1548	ENSG00000129084	PSMA1	11	-	14513816	14514491	14513816	14513887	14514402	14514491	1548	892	1148	630	2035	664	149	0	0	0.148	0.065	0.083
1674	ENSG00000132300	PTCD3	2	+	86130647	86131106	86130647	86130737	86131077	86131106	1674	73	276	135	84	489	149	0	0	0.075	0.329	-0.254
1711	ENSG00000123416	TUBA1B	12	-	49129499	49131395	49129499	49129722	49131297	49131395	1711	617	1366	675	5429	1724	149	0	0	0.038	0.011	0.027
2015	ENSG00000182774	RPS17	15	-	82539980	82540457	82539980	82540132	82540425	82540457	2015	743	1729	742	5967	442	149	0	0	0.127	0.04	0.087
2423	ENSG00000154734	ADAMTS1	21	-	26838438	26839762	26838438	26838614	26839586	26839762	2423	1735	694	242	409	1121	149	0	0	0.249	0.073	0.176
2523	ENSG00000113013	HSPA9	5	-	138556773	138557496	138556773	138556866	138557401	138557496	2523	179	79	311	1117	684	149	0	0	0.33	0.057	0.273
2556	ENSG00000133606	MKRN1	7	-	140455094	140455900	140455094	140455233	140455789	140455900	2556	172	6	29	49	705	149	0	0	0.858	0.111	0.747
265	ENSG00000107679	PLEKHA1	10	+	122417899	122424263	122417899	122417968	122424198	122424263	265	532	157	116	178	6379	149	0	0	0.073	0.015	0.058
2979	ENSG00000204256	BRD2	6	+	32976561	32977570	32976561	32976936	32977441	32977570	2979	1273	787	1655	1910	654	149	0	0	0.269	0.165	0.104
2990	ENSG00000115524	SF3B1	2	-	197418508	197420542	197418508	197418588	197420427	197420542	2990	3473	96	3702	348	1988	149	0	0	0.731	0.444	0.287
3247	ENSG00000112146	FBXO9	6	+	53092733	53093561	53092733	53092824	53093465	53093561	3247	456	399	658	147	790	149	0	0	0.177	0.458	-0.281
3405	ENSG00000100201	DDX17	22	-	38487878	38492115	38487878	38488115	38492055	38492115	3405	30015	983	28766	1775	4089	149	0	0	0.527	0.371	0.156
3530	ENSG00000131051	RBM39	20	-	35738967	35740887	35738967	35739017	35740823	35740887	3530	4073	30	4206	177	1955	149	0	0	0.912	0.644	0.268
3795	ENSG00000205581	HMGN1	21	-	39348421	39348577	39348421	39348451	39348544	39348577	3795	96	410	35	1402	242	149	0	0	0.126	0.015	0.111
3954	ENSG00000099956	SMARCB1	22	+	23791755	23793688	23791755	23791894	23793558	23793688	3954	155	130	38	227	1813	149	0	0	0.089	0.014	0.075
4177	ENSG00000010295	IFFO1	12	-	6548064	6548545	6548064	6548157	6548424	6548545	4177	97	11	42	82	416	149	0	0	0.76	0.155	0.605
4277	ENSG00000166598	HSP90B1	12	+	103942526	103943319	103942526	103942796	103943073	103943319	4277	285	1788	340	825	426	149	0	0	0.053	0.126	-0.073
4574	ENSG00000138796	HADH	4	+	108023473	108027760	108023473	108023563	108027687	108027760	4574	1293	514	362	656	4273	149	0	0	0.081	0.019	0.062
4635	ENSG00000120699	EXOSC8	13	+	37002933	37004561	37002933	37003007	37004515	37004561	4635	713	162	613	420	1657	149	0	0	0.284	0.116	0.168
5012	ENSG00000198563	DDX39B	6	-	31532779	31535485	31532779	31532911	31535366	31535485	5012	3792	970	3366	1409	2604	149	0	0	0.183	0.12	0.063
5221	ENSG00000116350	SRSF4	1	-	29159373	29160517	29159373	29159486	29160374	29160517	5221	255	81	109	305	1037	149	0	0	0.311	0.049	0.262
5355	ENSG00000130935	NOL11	17	+	67738121	67739010	67738121	67738355	67738931	67739010	5355	172	100	119	564	725	149	0	0	0.261	0.042	0.219
5703	ENSG00000169045	HNRNPH1	5	-	179620891	179621397	179620891	179621035	179621241	179621397	5703	1150	698	948	194	355	149	0	0	0.409	0.672	-0.263
5793	ENSG00000123136	DDX39A	19	-	14409741	14410334	14409741	14409873	14410215	14410334	5793	256	205	411	69	491	149	0	0	0.275	0.644	-0.369
596	ENSG00000136319	TTC5	14	-	20291982	20295526	20291982	20292127	20295311	20295526	596	373	95	147	191	3333	149	0	0	0.149	0.033	0.116
6081	ENSG00000110321	EIF4G2	11	-	10799551	10800348	10799551	10799756	10800089	10800348	6081	357	2030	804	1466	482	149	0	0	0.052	0.145	-0.093
6267	ENSG00000100714	MTHFD1	14	+	64440125	64441453	64440125	64440266	64441384	64441453	6267	299	483	139	1035	1267	149	0	0	0.068	0.016	0.052
6294	ENSG00000206195	DUXAP8	22	+	15787171	15788699	15787171	15787282	15788551	15788699	6294	676	182	273	232	1418	149	0	0	0.281	0.11	0.171
6325	ENSG00000166913	YWHAB	20	+	44901530	44904116	44901530	44901833	44903992	44904116	6325	552	269	438	752	2308	149	0	0	0.117	0.036	0.081
7008	ENSG00000165792	METTL17	14	+	20994793	20995233	20994793	20994901	20995164	20995233	7008	189	353	571	379	412	149	0	0	0.162	0.353	-0.191
918	ENSG00000234741	GAS5	1	-	173863900	173864304	173863900	173864075	173864256	173864304	918	627	1926	670	4707	330	149	0	0	0.128	0.06	0.068
3006	ENSG00000164934	DCAF13	8	+	103427096	103430689	103427096	103427252	103430611	103430689	3006	533	187	544	534	3508	149	1.11022e-16	1.25005e-14	0.108	0.041	0.067
301	ENSG00000013441	CLK1	2	-	200856890	200857884	200856890	200856985	200857717	200857884	301	197	185	200	631	881	149	1.11022e-16	1.25005e-14	0.153	0.051	0.102
4786	ENSG00000232956	SNHG15	7	-	44983022	44984046	44983022	44983322	44983821	44984046	4786	234	524	365	303	648	149	1.11022e-16	1.25005e-14	0.093	0.217	-0.124
5041	ENSG00000168958	MFF	2	+	227328677	227330846	227328677	227328789	227330625	227330846	5041	350	227	233	463	1985	149	3.33067e-16	3.65147e-14	0.104	0.036	0.068
928	ENSG00000104231	ZFAND1	8	-	81713917	81714895	81713917	81714039	81714803	81714895	928	448	134	540	430	913	149	6.66134e-16	7.11568e-14	0.353	0.17	0.183
6413	ENSG00000100353	EIF3D	22	-	36525663	36526131	36525663	36525709	36525998	36526131	6413	158	985	99	2743	438	149	7.77156e-16	8.09408e-14	0.052	0.012	0.04
4851	ENSG00000175197	DDIT3	12	-	57517268	57517753	57517268	57517438	57517705	57517753	4851	211	17	112	76	416	149	1.22125e-15	1.21136e-13	0.816	0.345	0.471
6204	ENSG00000205542	TMSB4X	X	+	12975109	12976361	12975109	12975168	12976245	12976361	6204	36	207	149	144	1226	149	1.22125e-15	1.21136e-13	0.021	0.112	-0.091
5655	ENSG00000175061	SNHG29	17	+	16439326	16439703	16439326	16439414	16439527	16439703	5655	327	159	578	701	262	149	1.66533e-15	1.61344e-13	0.539	0.319	0.22
6706	ENSG00000073584	SMARCE1	17	-	40630713	40632367	40630713	40630924	40631591	40632367	6706	127	14	142	132	816	149	1.77636e-15	1.68189e-13	0.624	0.164	0.46
5336	ENSG00000109332	UBE2D3	4	-	102801453	102802638	102801453	102801559	102802560	102802638	5336	355	439	386	1191	1150	149	3.21965e-15	2.98068e-13	0.095	0.04	0.055
3512	ENSG00000112096	SOD2	6	-	159679063	159682638	159679063	159679298	159682473	159682638	3512	5755	21	3273	73	3324	149	5.44009e-15	4.82201e-13	0.925	0.668	0.257
5147	ENSG00000221914	PPP2R2A	8	+	26362683	26363890	26362683	26362848	26363720	26363890	5147	463	254	179	276	1021	149	5.44009e-15	4.82201e-13	0.21	0.086	0.124
919	ENSG00000234741	GAS5	1	-	173864256	173864506	173864256	173864304	173864483	173864506	919	996	1914	1518	4629	328	149	7.10543e-15	6.16692e-13	0.191	0.13	0.061
4599	ENSG00000105483	CARD8	19	-	48232452	48234543	48232452	48232493	48234402	48234543	4599	315	8	51	27	2058	149	1.57652e-14	1.34036e-12	0.74	0.12	0.62
3794	ENSG00000205581	HMGN1	21	-	39345145	39348339	39345145	39345274	39348291	39348339	3794	4025	293	6212	796	3166	149	6.57252e-14	5.47622e-12	0.393	0.269	0.124
5035	ENSG00000067064	IDI1	10	-	1043300	1044171	1043300	1043393	1043998	1044171	5035	239	116	216	17	754	149	1.2379e-13	1.01119e-11	0.289	0.715	-0.426
4039	ENSG00000089053	ANAPC5	12	-	121327095	121328497	121327095	121327231	121328315	121328497	4039	427	638	275	1003	1233	149	1.34781e-13	1.0798e-11	0.075	0.032	0.043
5653	ENSG00000175061	SNHG29	17	+	16439036	16439414	16439036	16439060	16439326	16439414	5653	234	10	359	118	415	149	2.28484e-13	1.79597e-11	0.894	0.522	0.372
6376	ENSG00000134905	CARS2	13	-	110645966	110647239	110645966	110646090	110647100	110647239	6376	150	108	38	144	1159	149	2.88547e-13	2.22609e-11	0.152	0.033	0.119
6850	ENSG00000196756	SNHG17	20	-	38421005	38422241	38421005	38421098	38422086	38422241	6850	389	17	211	63	1137	149	3.38618e-13	2.56488e-11	0.75	0.305	0.445
7010	ENSG00000165792	METTL17	14	+	20995900	20996292	20995900	20995951	20996208	20996292	7010	86	356	204	267	406	149	3.98459e-13	2.96425e-11	0.081	0.219	-0.138
3020	ENSG00000164039	BDH2	4	-	103085348	103086540	103085348	103085462	103086479	103086540	3020	322	182	296	434	1166	149	4.32876e-13	3.16379e-11	0.184	0.08	0.104
917	ENSG00000234741	GAS5	1	-	173865228	173865547	173865228	173865282	173865470	173865547	917	590	1246	731	2706	337	149	4.7562e-13	3.41626e-11	0.173	0.107	0.066
866	ENSG00000168036	CTNNB1	3	+	41239133	41240443	41239133	41239354	41239818	41240443	866	799	972	1224	880	613	149	7.06768e-13	4.9905e-11	0.167	0.253	-0.086
1916	ENSG00000160201	U2AF1	21	-	43100452	43104402	43100452	43100519	43104314	43104402	1916	64	0	16	24	3944	149	8.21898e-13	5.70671e-11	1	0.025	0.975
3799	ENSG00000167996	FTH1	11	-	61964986	61965515	61964986	61965112	61965368	61965515	3799	63	1589	159	1004	405	149	1.3779e-12	9.41036e-11	0.014	0.055	-0.041
1639	ENSG00000165671	NSD1	5	+	177135086	177136030	177135086	177135200	177135940	177136030	1639	268	284	259	93	889	149	1.51312e-12	1.01672e-10	0.137	0.318	-0.181
6686	ENSG00000075624	ACTB	7	-	5528280	5529400	5528280	5528719	5529160	5529400	6686	843	3588	631	1492	590	149	1.63058e-12	1.07826e-10	0.056	0.096	-0.04
5329	ENSG00000135486	HNRNPA1	12	+	54281385	54281941	54281385	54281502	54281794	54281941	5329	440	844	237	193	441	149	2.69029e-12	1.75121e-10	0.15	0.293	-0.143
160	ENSG00000198755	RPL10A	6	+	35468946	35469529	35468946	35469285	35469380	35469529	160	584	138	654	350	244	149	5.7615e-12	3.69268e-10	0.721	0.533	0.188
6808	ENSG00000092841	MYL6	12	+	56159586	56160148	56159586	56159730	56159974	56160148	6808	95	81	66	241	393	149	7.50422e-12	4.73675e-10	0.308	0.094	0.214
2335	ENSG00000100867	DHRS2	14	+	23639793	23643219	23639793	23639895	23643151	23643219	2335	174	10	52	36	3405	149	7.78455e-12	4.84036e-10	0.432	0.059	0.373
3745	ENSG00000269893	SNHG8	4	+	118279388	118279820	118279388	118279431	118279623	118279820	3745	208	256	218	657	341	149	1.19198e-11	7.30263e-10	0.262	0.127	0.135
1001	ENSG00000108654	DDX5	17	-	64502161	64502549	64502161	64502223	64502438	64502549	1001	204	689	662	1119	364	149	1.33211e-11	8.04287e-10	0.108	0.195	-0.087
3435	ENSG00000100038	TOP3B	22	-	21957026	21958693	21957026	21957595	21958491	21958693	3435	258	85	445	36	1045	149	2.55684e-11	1.50837e-09	0.302	0.638	-0.336
5551	ENSG00000255717	SNHG1	11	-	62854017	62854551	62854017	62854064	62854518	62854551	5551	1485	443	3207	1504	603	149	2.57067e-11	1.50837e-09	0.453	0.345	0.108
6519	ENSG00000136104	RNASEH2B	13	+	50947986	50949505	50947986	50948068	50949462	50949505	6519	183	214	70	304	1543	149	2.70848e-11	1.56716e-09	0.076	0.022	0.054
1643	ENSG00000162298	SYVN1	11	-	65132247	65132780	65132247	65132351	65132731	65132780	1643	38	106	51	16	529	149	3.80435e-11	2.17108e-09	0.092	0.473	-0.381
5556	ENSG00000255717	SNHG1	11	-	62852810	62853115	62852810	62852839	62853074	62853115	5556	908	407	2134	1558	384	149	3.95598e-11	2.22711e-09	0.464	0.347	0.117
5652	ENSG00000175061	SNHG29	17	+	16439326	16440253	16439326	16439414	16440184	16440253	5652	3092	522	8330	912	919	149	4.87531e-11	2.70807e-09	0.49	0.597	-0.107
6236	ENSG00000117139	KDM5B	1	-	202731827	202733886	202731827	202731939	202733400	202733886	6236	140	151	58	262	1610	149	6.19735e-11	3.39713e-09	0.079	0.02	0.059
1708	ENSG00000160688	FLAD1	1	+	154990158	154990528	154990158	154990257	154990338	154990528	1708	89	40	75	156	230	149	7.84752e-11	4.19138e-09	0.59	0.237	0.353
3389	ENSG00000126088	UROD	1	+	45013135	45013354	45013135	45013215	45013291	45013354	3389	116	386	108	1053	225	149	7.84002e-11	4.19138e-09	0.166	0.064	0.102
5967	ENSG00000171848	RRM2	2	+	10122738	10123057	10122738	10122897	10122982	10123057	5967	105	164	25	184	234	149	8.26714e-11	4.35961e-09	0.29	0.08	0.21
6352	ENSG00000178035	IMPDH2	3	-	49028430	49028806	49028430	49028532	49028757	49028806	6352	75	589	33	1823	374	149	9.03501e-11	4.70498e-09	0.048	0.007	0.041
1551	ENSG00000213614	HEXA	15	-	72353690	72355624	72353690	72353737	72355558	72355624	1551	219	283	86	390	1970	149	1.29249e-10	6.64756e-09	0.055	0.016	0.039
5691	ENSG00000198805	PNP	14	+	20474471	20474948	20474471	20474575	20474772	20474948	5691	57	148	140	96	346	149	1.32156e-10	6.71416e-09	0.142	0.386	-0.244
17	ENSG00000166012	TAF1D	11	-	93736693	93737239	93736693	93736751	93737063	93737239	17	531	278	1101	293	461	149	1.43139e-10	7.18456e-09	0.382	0.548	-0.166
2475	ENSG00000142541	RPL13A	19	+	49489849	49490297	49489849	49489912	49490231	49490297	2475	298	427	842	637	468	149	1.46375e-10	7.25953e-09	0.182	0.296	-0.114
5547	ENSG00000255717	SNHG1	11	-	62852810	62853590	62852810	62853115	62853551	62853590	5547	1056	502	1976	1482	585	149	1.58969e-10	7.79133e-09	0.349	0.254	0.095
258	ENSG00000110619	CARS	11	-	3001969	3002600	3001969	3002053	3002540	3002600	258	139	18	116	84	636	149	1.95817e-10	9.48572e-09	0.644	0.244	0.4
3814	ENSG00000213780	GTF2H4	6	+	30911683	30912146	30911683	30911767	30912013	30912146	3814	99	123	232	87	395	149	2.08924e-10	1.00043e-08	0.233	0.501	-0.268
267	ENSG00000162772	ATF3	1	+	212619045	212619555	212619045	212619266	212619357	212619555	267	196	6	252	71	240	149	2.38058e-10	1.11432e-08	0.953	0.688	0.265
4799	ENSG00000172009	AC006538.1	19	+	2807441	2808444	2807441	2807808	2808242	2808444	4799	76	167	238	170	583	149	2.36289e-10	1.11432e-08	0.104	0.264	-0.16
5685	ENSG00000182944	EWSR1	22	+	29288605	29291599	29288605	29288786	29291564	29291599	5685	3092	5	2185	40	2927	149	2.41292e-10	1.11692e-08	0.969	0.735	0.234
1688	ENSG00000007202	KIAA0100	17	-	28639574	28640025	28639574	28639642	28639900	28640025	1688	101	327	31	435	407	149	2.77497e-10	1.25658e-08	0.102	0.025	0.077
2181	ENSG00000101557	USP14	18	+	209970	210493	209970	210031	210385	210493	2181	56	240	92	99	503	149	2.77356e-10	1.25658e-08	0.065	0.216	-0.151
5896	ENSG00000164405	UQCRQ	5	+	132866868	132867687	132866868	132867035	132867487	132867687	5896	198	2114	483	2238	601	149	3.65245e-10	1.63614e-08	0.023	0.051	-0.028
2800	ENSG00000149273	RPS3	11	+	75401639	75402446	75401639	75401733	75402351	75402446	2800	291	944	176	1444	767	149	4.11637e-10	1.82434e-08	0.057	0.023	0.034
159	ENSG00000198755	RPL10A	6	+	35468798	35469027	35468798	35468873	35468946	35469027	159	367	4255	237	6142	222	149	4.73115e-10	2.07473e-08	0.055	0.025	0.03
5052	ENSG00000072778	ACADVL	17	+	7222666	7223237	7222666	7222865	7223132	7223237	5052	819	144	1422	488	416	149	5.20126e-10	2.25713e-08	0.671	0.511	0.16
3261	ENSG00000140497	SCAMP2	15	-	74852068	74854119	74852068	74852186	74854020	74854119	3261	121	129	86	373	1983	149	5.93149e-10	2.53869e-08	0.066	0.017	0.049
5010	ENSG00000117155	SSX2IP	1	-	84669680	84670815	84669680	84669893	84670645	84670815	5010	64	101	16	181	901	149	5.97195e-10	2.53869e-08	0.095	0.014	0.081
4172	ENSG00000168906	MAT2A	2	+	85542154	85542747	85542154	85542373	85542564	85542747	4172	132	254	502	428	340	149	6.52214e-10	2.74457e-08	0.185	0.34	-0.155
2159	ENSG00000122952	ZWINT	10	-	56357437	56358459	56357437	56358185	56358376	56358459	2159	172	474	237	285	340	149	7.37735e-10	3.03783e-08	0.137	0.267	-0.13
2171	ENSG00000154743	TSEN2	3	+	12529761	12531659	12529761	12529873	12531569	12531659	2171	222	53	13	29	1845	149	7.4378e-10	3.03783e-08	0.253	0.035	0.218
2466	ENSG00000169733	RFNG	17	-	82049676	82050555	82049676	82050006	82050401	82050555	2466	282	218	866	322	544	149	7.4195e-10	3.03783e-08	0.262	0.424	-0.162
4176	ENSG00000010295	IFFO1	12	-	6548064	6548545	6548064	6548160	6548424	6548545	4176	97	40	42	88	413	149	8.01121e-10	3.24026e-08	0.467	0.147	0.32
6266	ENSG00000147180	ZNF711	X	+	85246929	85247651	85246929	85247183	85247546	85247651	6266	564	30	352	74	512	149	8.29061e-10	3.32103e-08	0.845	0.581	0.264
71	ENSG00000189046	ALKBH2	12	-	109092506	109093472	109092506	109092787	109093246	109093472	71	146	9	181	78	608	149	8.4568e-10	3.35534e-08	0.799	0.363	0.436
2463	ENSG00000169733	RFNG	17	-	82050661	82051342	82050661	82050764	82051293	82051342	2463	113	130	411	172	678	149	9.06301e-10	3.56193e-08	0.16	0.344	-0.184
2812	ENSG00000081307	UBA5	3	+	132671776	132672177	132671776	132671881	132672049	132672177	2812	31	200	68	92	317	149	1.00462e-09	3.91145e-08	0.068	0.258	-0.19
6970	ENSG00000141562	NARF	17	+	82483715	82484950	82483715	82483779	82484812	82484950	6970	124	166	407	208	1182	149	1.06282e-09	4.09971e-08	0.086	0.198	-0.112
11	ENSG00000007372	PAX6	11	-	31790709	31793553	31790709	31790860	31793437	31793553	11	183	15	113	57	2726	149	1.08623e-09	4.15159e-08	0.4	0.098	0.302
1307	ENSG00000177463	NR2C2	3	+	15037999	15039227	15037999	15038137	15039121	15039227	1307	171	161	170	47	1133	149	1.22059e-09	4.62271e-08	0.123	0.322	-0.199
5667	ENSG00000169718	DUS1L	17	-	82058340	82058818	82058340	82058416	82058780	82058818	5667	124	124	343	121	513	149	1.28897e-09	4.83771e-08	0.225	0.452	-0.227
6499	ENSG00000103510	KAT8	16	+	31130455	31130900	31130455	31130606	31130745	31130900	6499	39	108	11	259	288	149	1.40285e-09	5.21812e-08	0.157	0.022	0.135
2944	ENSG00000107937	GTPBP4	10	+	996105	997308	996105	996242	997207	997308	2944	241	192	152	310	1114	149	1.84638e-09	6.80709e-08	0.144	0.062	0.082
6142	ENSG00000177731	FLII	17	-	18253543	18254182	18253543	18253719	18254078	18254182	6142	38	45	57	398	508	149	2.26435e-09	8.27479e-08	0.199	0.04	0.159
6790	ENSG00000154134	ROBO3	11	+	124878583	124879341	124878583	124878796	124879189	124879341	6790	46	100	8	168	542	149	2.77312e-09	1.00459e-07	0.112	0.013	0.099
5220	ENSG00000115207	GTF3C2	2	-	27335916	27336425	27335916	27336028	27336197	27336425	5220	52	152	14	263	318	149	3.84637e-09	1.38138e-07	0.138	0.024	0.114
2816	ENSG00000196531	NACA	12	-	56712439	56712908	56712439	56712552	56712785	56712908	2816	184	393	464	2060	382	149	4.73963e-09	1.68763e-07	0.154	0.081	0.073
2870	ENSG00000132640	BTBD3	20	+	11917777	11918601	11917777	11918011	11918333	11918601	2870	174	5	128	39	471	149	5.28768e-09	1.86682e-07	0.917	0.509	0.408
1985	ENSG00000160781	PAQR6	1	-	156245781	156246250	156245781	156245987	156246122	156246250	1985	103	1	17	13	284	149	5.34818e-09	1.87231e-07	0.982	0.407	0.575
4155	ENSG00000141499	WRAP53	17	+	7688476	7689079	7688476	7688561	7688647	7689079	4155	133	83	100	190	235	149	5.97307e-09	2.07365e-07	0.504	0.25	0.254
3252	ENSG00000066654	THUMPD1	16	-	20733663	20737286	20733663	20736358	20736859	20737286	3252	427	7	514	60	650	149	6.47745e-09	2.23017e-07	0.933	0.663	0.27
5443	ENSG00000126777	KTN1	14	+	55671565	55671877	55671565	55671655	55671784	55671877	5443	81	141	85	470	278	149	6.68307e-09	2.2821e-07	0.235	0.088	0.147
4107	ENSG00000106009	BRAT1	7	-	2539785	2541052	2539785	2539888	2540978	2541052	4107	105	60	311	46	1239	149	7.02462e-09	2.37923e-07	0.174	0.448	-0.274
2626	ENSG00000121753	ADGRB2	1	-	31727117	31728081	31727117	31727605	31728024	31728081	2626	63	99	177	80	568	149	7.40007e-09	2.48618e-07	0.143	0.367	-0.224
3957	ENSG00000173821	AC124319.1	17	+	80381546	80383070	80381546	80381727	80382978	80383070	3957	175	107	200	34	1400	149	7.9899e-09	2.64174e-07	0.148	0.385	-0.237
6007	ENSG00000111877	MCM9	6	-	118910596	118913420	118910596	118911769	118913294	118913420	6007	75	32	37	90	1674	149	7.98258e-09	2.64174e-07	0.173	0.035	0.138
5312	ENSG00000137504	CREBZF	11	-	85660334	85661749	85660334	85660597	85661636	85661749	5312	692	28	1757	8	1188	149	8.42749e-09	2.76448e-07	0.756	0.965	-0.209
6765	ENSG00000138385	SSB	2	+	169808476	169808902	169808476	169808553	169808859	169808902	6765	29	97	57	33	455	149	9.40979e-09	3.06259e-07	0.089	0.361	-0.272
3651	ENSG00000146247	PHIP	6	-	78955612	78958600	78955612	78955682	78958474	78958600	3651	370	192	582	131	2941	149	1.01186e-08	3.26777e-07	0.089	0.184	-0.095
6979	ENSG00000059804	SLC2A3	12	-	7929683	7930642	7929683	7929871	7930479	7930642	6979	7	22	49	7	757	149	1.23758e-08	3.96597e-07	0.059	0.579	-0.52
5612	ENSG00000115548	KDM3A	2	+	86482457	86484158	86482457	86482694	86483986	86484158	5612	151	97	58	132	1441	149	1.26944e-08	4.03702e-07	0.139	0.043	0.096
4488	ENSG00000197622	CDC42SE1	1	-	151055015	151055993	151055015	151055126	151055676	151055993	4488	114	14	117	76	699	149	2.04033e-08	6.43942e-07	0.634	0.247	0.387
2589	ENSG00000153187	HNRNPU	1	-	244859274	244862381	244859274	244859374	244860334	244862381	2589	631	524	461	202	1109	149	2.33546e-08	7.31545e-07	0.139	0.235	-0.096
5476	ENSG00000065000	AP3D1	19	-	2109085	2109958	2109085	2109207	2109872	2109958	5476	19	246	68	157	814	149	2.35778e-08	7.33024e-07	0.014	0.073	-0.059
2684	ENSG00000160948	VPS28	8	-	144424945	144425772	144424945	144425000	144425682	144425772	2684	329	0	482	35	831	149	2.39799e-08	7.40002e-07	1	0.712	0.288
4657	ENSG00000149532	CPSF7	11	-	61415665	61416519	61415665	61415784	61416104	61416519	4657	147	18	95	58	469	149	2.75553e-08	8.44085e-07	0.722	0.342	0.38
1808	ENSG00000132424	PNISR	6	-	99403828	99404702	99403828	99403882	99404602	99404702	1808	606	32	1852	17	869	149	2.91712e-08	8.87059e-07	0.765	0.949	-0.184
4539	ENSG00000076382	SPAG5	17	-	28579140	28579485	28579140	28579252	28579364	28579485	4539	24	54	3	124	261	149	3.17473e-08	9.58401e-07	0.202	0.014	0.188
2053	ENSG00000177042	TMEM80	11	+	698868	700235	698868	698888	700141	700235	2053	191	49	105	92	1402	149	3.30318e-08	9.90003e-07	0.293	0.108	0.185
6057	ENSG00000136699	SMPD4	2	-	130154276	130155259	130154276	130154482	130155095	130155259	6057	46	139	108	90	762	149	3.76315e-08	1.11981e-06	0.061	0.19	-0.129
5241	ENSG00000003756	RBM5	3	+	50100531	50103166	50100531	50100605	50103082	50103166	5241	2261	185	3234	135	2626	149	4.47271e-08	1.32151e-06	0.409	0.576	-0.167
525	ENSG00000142546	NOSIP	19	-	49557089	49558978	49557089	49557249	49558896	49558978	525	113	107	65	224	1796	149	4.85639e-08	1.42477e-06	0.081	0.024	0.057
1191	ENSG00000128567	PODXL	7	-	131508950	131509585	131508950	131509028	131509364	131509585	1191	5	21	34	5	485	149	4.96221e-08	1.44563e-06	0.068	0.676	-0.608
4687	ENSG00000206573	THUMPD3-AS1	3	-	9390289	9391826	9390289	9390497	9391678	9391826	4687	768	18	794	73	1330	149	5.26926e-08	1.52443e-06	0.827	0.549	0.278
2235	ENSG00000246067	RAB30-DT	11	+	83072622	83073604	83072622	83072804	83073302	83073604	2235	100	49	69	123	647	149	5.3443e-08	1.53547e-06	0.32	0.114	0.206
2725	ENSG00000264538	SUZ12P1	17	+	30768833	30769064	30768833	30768867	30769000	30769064	2725	267	25	145	56	282	149	5.92507e-08	1.69067e-06	0.849	0.578	0.271
5441	ENSG00000122218	COPA	1	-	160332447	160333679	160332447	160332557	160333602	160333679	5441	443	572	198	526	1194	149	5.97781e-08	1.69412e-06	0.088	0.045	0.043
2124	ENSG00000005156	LIG3	17	+	34998603	34999449	34998603	34998727	34999306	34999449	2124	76	52	30	95	728	149	6.51649e-08	1.82587e-06	0.23	0.061	0.169
3432	ENSG00000102125	TAZ	X	+	154419542	154420094	154419542	154419623	154419704	154420094	3432	57	134	119	87	230	149	6.53035e-08	1.82587e-06	0.216	0.47	-0.254
4473	ENSG00000105726	ATP13A1	19	-	19649740	19651797	19649740	19649940	19651688	19651797	4473	78	106	172	70	1897	149	6.69929e-08	1.86062e-06	0.055	0.162	-0.107
1429	ENSG00000197343	ZNF655	7	+	99561887	99562494	99561887	99561973	99562367	99562494	1429	569	34	508	93	543	149	7.21597e-08	1.97804e-06	0.821	0.6	0.221
5996	ENSG00000143774	GUK1	1	+	228145510	228146067	228145510	228145624	228146025	228146067	5996	70	276	127	176	550	149	7.21704e-08	1.97804e-06	0.064	0.164	-0.1
4426	ENSG00000090316	MAEA	4	+	1336860	1338617	1336860	1336994	1338425	1338617	4426	82	1	31	17	1580	149	7.5668e-08	2.06035e-06	0.885	0.147	0.738
6068	ENSG00000137497	NUMA1	11	-	72007188	72008845	72007188	72007435	72008687	72008845	6068	228	35	194	97	1401	149	8.98382e-08	2.4303e-06	0.409	0.175	0.234
7009	ENSG00000165792	METTL17	14	+	20993117	20994063	20993117	20993191	20993968	20994063	7009	203	252	671	426	926	149	9.78169e-08	2.62907e-06	0.115	0.202	-0.087
6955	ENSG00000198198	SZT2	1	+	43448611	43450171	43448611	43448728	43450102	43450171	6955	80	34	105	4	1523	149	1.07208e-07	2.863e-06	0.187	0.72	-0.533
6186	ENSG00000147099	HDAC8	X	-	72567581	72568030	72567581	72567796	72567888	72568030	6186	77	4	39	27	241	149	1.11322e-07	2.95392e-06	0.922	0.472	0.45
339	ENSG00000170581	STAT2	12	-	56354777	56355351	56354777	56354863	56355275	56355351	339	20	49	67	26	561	149	1.16795e-07	3.07955e-06	0.098	0.406	-0.308
2491	ENSG00000117335	CD46	1	+	207759638	207761446	207759638	207759724	207761248	207761446	2491	591	393	1069	415	1673	149	1.19518e-07	3.13153e-06	0.118	0.187	-0.069
5763	ENSG00000133835	HSD17B4	5	+	119492099	119493946	119492099	119492124	119493817	119493946	5763	474	161	548	366	1842	149	1.26448e-07	3.29238e-06	0.192	0.108	0.084
920	ENSG00000234741	GAS5	1	-	173864256	173864704	173864256	173864304	173864674	173864704	920	1419	80	2344	271	519	149	1.2827e-07	3.31909e-06	0.836	0.713	0.123
3404	ENSG00000165699	TSC1	9	-	132925586	132927304	132925586	132925739	132927200	132927304	3404	164	109	70	144	1610	149	1.34821e-07	3.44112e-06	0.122	0.043	0.079
3551	ENSG00000142920	AZIN2	1	+	33117901	33120530	33117901	33118116	33120043	33120530	3551	42	28	12	75	2076	149	1.35464e-07	3.44112e-06	0.097	0.011	0.086
6826	ENSG00000167460	TPM4	19	+	16088026	16089120	16088026	16088097	16089044	16089120	6826	81	77	94	302	1096	149	1.35371e-07	3.44112e-06	0.125	0.041	0.084
1415	ENSG00000101158	NELFCD	20	+	58993623	58994239	58993623	58993675	58994109	58994239	1415	286	0	223	20	583	149	1.57437e-07	3.97505e-06	1	0.74	0.26
798	ENSG00000162191	UBXN1	11	-	62678689	62679073	62678689	62678743	62678864	62679073	798	39	194	12	389	270	149	1.59661e-07	4.00692e-06	0.1	0.017	0.083
1013	ENSG00000108592	FTSJ3	17	-	63826257	63826672	63826257	63826304	63826566	63826672	1013	9	161	20	31	411	149	1.64777e-07	4.11055e-06	0.02	0.19	-0.17
949	ENSG00000111196	MAGOHB	12	-	10607853	10609941	10607853	10607936	10609830	10609941	949	281	156	119	169	2043	149	1.89824e-07	4.70717e-06	0.116	0.049	0.067
4026	ENSG00000122678	POLM	7	-	44074130	44074530	44074130	44074233	44074397	44074530	4026	37	0	17	17	313	149	2.01269e-07	4.96146e-06	1	0.323	0.677
4425	ENSG00000167792	NDUFV1	11	+	67610380	67611207	67610380	67610570	67610994	67611207	4425	126	70	156	233	573	149	2.22696e-07	5.45737e-06	0.319	0.148	0.171
1809	ENSG00000132424	PNISR	6	-	99414571	99416428	99414571	99414690	99416348	99416428	1809	389	118	333	219	1807	149	2.43056e-07	5.90201e-06	0.214	0.111	0.103
5908	ENSG00000147813	NAPRT	8	-	143574784	143575093	143574784	143574900	143574985	143575093	5908	29	32	7	75	234	149	2.43674e-07	5.90201e-06	0.366	0.056	0.31
5448	ENSG00000155363	MOV10	1	+	112698286	112699810	112698286	112698789	112699684	112699810	5448	91	141	191	109	1044	149	2.84825e-07	6.85885e-06	0.084	0.2	-0.116
3433	ENSG00000102125	TAZ	X	+	154412085	154413567	154412085	154412214	154413206	154413567	3433	124	146	286	138	1141	149	2.9023e-07	6.94883e-06	0.1	0.213	-0.113
5292	ENSG00000165819	METTL3	14	-	21503172	21503829	21503172	21503577	21503663	21503829	5292	38	282	13	623	235	149	3.1228e-07	7.43405e-06	0.079	0.013	0.066
4647	ENSG00000140632	GLYR1	16	-	4803202	4805310	4803202	4804148	4804521	4805310	4647	370	11	199	34	522	149	3.17714e-07	7.52044e-06	0.906	0.626	0.28
3033	ENSG00000125459	MSTO1	1	+	155611215	155611603	155611215	155611291	155611548	155611603	3033	32	1	15	21	406	149	3.52104e-07	8.28737e-06	0.922	0.208	0.714
742	ENSG00000172602	RND1	12	-	48860996	48862118	48860996	48861131	48862008	48862118	742	15	21	32	1	1026	149	3.95674e-07	9.26056e-06	0.094	0.823	-0.729
6067	ENSG00000081760	AACS	12	+	125124704	125125024	125124704	125124769	125124901	125125024	6067	41	52	6	66	281	149	3.98883e-07	9.2835e-06	0.295	0.046	0.249
2367	ENSG00000185787	MORF4L1	15	+	78890988	78891572	78890988	78891014	78891483	78891572	2367	74	59	82	12	618	149	4.08506e-07	9.45464e-06	0.232	0.622	-0.39
4733	ENSG00000099999	RNF215	22	-	30379481	30379780	30379481	30379622	30379710	30379780	4733	76	122	78	357	237	149	4.28012e-07	9.85138e-06	0.281	0.121	0.16
5581	ENSG00000007541	PIGQ	16	+	580182	580972	580182	580263	580857	580972	5581	161	103	148	232	743	149	4.54664e-07	1.04073e-05	0.239	0.113	0.126
3951	ENSG00000099956	SMARCB1	22	+	23800943	23803422	23800943	23801081	23803294	23803422	3951	142	244	73	506	2362	149	4.77545e-07	1.08713e-05	0.035	0.009	0.026
5794	ENSG00000123136	DDX39A	19	-	14409302	14409645	14409302	14409447	14409535	14409645	5794	99	828	152	567	237	149	4.86292e-07	1.10103e-05	0.07	0.144	-0.074
2396	ENSG00000147454	SLC25A37	8	+	23566107	23568378	23566107	23566336	23568321	23568378	2396	747	0	591	18	2134	149	5.15815e-07	1.16156e-05	1	0.696	0.304
1520	ENSG00000115234	SNX17	2	+	27374688	27375153	27374688	27374758	27375060	27375153	1520	66	447	13	548	451	149	5.31152e-07	1.18967e-05	0.047	0.008	0.039
3778	ENSG00000182389	CACNB4	2	-	151870530	151872493	151870530	151870611	151872416	151872493	3778	309	0	246	18	1954	149	5.66789e-07	1.2627e-05	1	0.51	0.49
835	ENSG00000168438	CDC40	6	+	110210706	110212272	110210706	110210803	110212132	110212272	835	140	17	131	67	1478	149	5.81576e-07	1.28875e-05	0.454	0.165	0.289
4791	ENSG00000173818	ENDOV	17	+	80429772	80430343	80429772	80429831	80430040	80430343	4791	67	11	38	41	358	149	6.30181e-07	1.38907e-05	0.717	0.278	0.439
6386	ENSG00000099331	MYO9B	19	+	17202841	17203258	17202841	17202883	17203146	17203258	6386	25	169	40	56	412	149	6.58462e-07	1.44376e-05	0.051	0.205	-0.154
6506	ENSG00000117266	CDK18	1	+	205529520	205530349	205529520	205529563	205530258	205530349	6506	59	87	51	14	844	149	7.05106e-07	1.53794e-05	0.107	0.391	-0.284
6593	ENSG00000155975	VPS37A	8	+	17280238	17280443	17280238	17280297	17280374	17280443	6593	24	73	5	158	226	149	7.54255e-07	1.63658e-05	0.178	0.02	0.158
5795	ENSG00000123136	DDX39A	19	-	14412550	14413224	14412550	14412678	14413012	14413224	5795	108	280	202	235	483	149	7.70017e-07	1.66212e-05	0.106	0.21	-0.104
5087	ENSG00000157764	BRAF	7	-	140753274	140754233	140753274	140753393	140754186	140754233	5087	102	129	25	122	942	149	7.83579e-07	1.68268e-05	0.111	0.031	0.08
3476	ENSG00000151923	TIAL1	10	-	119576610	119577203	119576610	119576750	119577079	119577203	3476	449	343	816	373	478	149	7.90275e-07	1.68835e-05	0.29	0.405	-0.115
1417	ENSG00000101158	NELFCD	20	+	58993623	58994239	58993623	58993764	58994109	58994239	1417	214	136	138	198	494	149	9.14411e-07	1.94359e-05	0.322	0.174	0.148
2033	ENSG00000108559	NUP88	17	-	5387385	5387670	5387385	5387466	5387604	5387670	2033	33	59	13	140	287	149	9.37604e-07	1.98277e-05	0.225	0.046	0.179
6655	ENSG00000086504	MRPL28	16	-	368500	369220	368500	368635	369067	369220	6655	84	84	147	397	581	149	1.01995e-06	2.14601e-05	0.204	0.087	0.117
1794	ENSG00000215301	DDX3X	X	+	41337407	41339083	41337407	41337465	41339035	41339083	1794	1624	274	2037	534	1719	149	1.14384e-06	2.3946e-05	0.339	0.248	0.091
837	ENSG00000127328	RAB3IP	12	+	69812777	69813033	69812777	69812877	69812963	69813033	837	39	44	24	128	235	149	1.29336e-06	2.69407e-05	0.36	0.106	0.254
542	ENSG00000163938	GNL3	3	+	52690591	52691071	52690591	52690704	52690944	52691071	542	348	108	581	79	389	149	1.41688e-06	2.93668e-05	0.552	0.738	-0.186
2312	ENSG00000092531	SNAP23	15	+	42512954	42513447	42512954	42512996	42513398	42513447	2312	33	11	32	73	551	149	1.4738e-06	3.03953e-05	0.448	0.106	0.342
813	ENSG00000108443	RPS6KB1	17	+	59936214	59936541	59936214	59936277	59936463	59936541	813	18	157	39	69	335	149	1.49448e-06	3.06699e-05	0.049	0.201	-0.152
1966	ENSG00000144224	UBXN4	2	+	135753538	135754277	135753538	135753567	135754158	135754277	1966	156	226	164	527	740	149	1.52514e-06	3.11457e-05	0.122	0.059	0.063
229	ENSG00000104870	FCGRT	19	+	49524506	49525573	49524506	49524776	49525456	49525573	229	28	254	73	167	829	149	1.62255e-06	3.29735e-05	0.019	0.073	-0.054
5803	ENSG00000141258	SGSM2	17	+	2362837	2363134	2362837	2362905	2362988	2363134	5803	66	15	42	50	232	149	1.68571e-06	3.40906e-05	0.739	0.35	0.389
6080	ENSG00000181038	METTL23	17	+	76732977	76733377	76732977	76733215	76733292	76733377	6080	59	313	30	562	226	149	1.7512e-06	3.5244e-05	0.111	0.034	0.077
202	ENSG00000100219	XBP1	22	-	28796046	28796192	28796046	28796121	28796147	28796192	202	221	17	141	46	175	149	1.829e-06	3.66327e-05	0.917	0.723	0.194
1326	ENSG00000171453	POLR1C	6	+	43519705	43520427	43519705	43520185	43520274	43520427	1326	45	110	25	244	238	149	1.83941e-06	3.66649e-05	0.204	0.06	0.144
5279	ENSG00000134574	DDB2	11	+	47234756	47235412	47234756	47234934	47235269	47235412	5279	95	35	148	164	484	149	1.86052e-06	3.69091e-05	0.455	0.217	0.238
4214	ENSG00000041357	PSMA4	15	+	78542176	78542645	78542176	78542219	78542482	78542645	4214	91	790	85	2617	412	149	1.8802e-06	3.71227e-05	0.04	0.012	0.028
6190	ENSG00000251022	THAP9-AS1	4	-	82900076	82900566	82900076	82900223	82900333	82900566	6190	30	46	38	267	259	149	1.89205e-06	3.71806e-05	0.273	0.076	0.197
3722	ENSG00000156858	PRR14	16	+	30652720	30653103	30652720	30652842	30652913	30653103	3722	83	380	105	200	220	149	1.99983e-06	3.9114e-05	0.129	0.262	-0.133
4886	ENSG00000127980	PEX1	7	-	92492952	92494396	92492952	92493129	92494292	92494396	4886	182	103	185	243	1312	149	2.08985e-06	4.06838e-05	0.167	0.08	0.087
6709	ENSG00000073584	SMARCE1	17	-	40630713	40632367	40630713	40631693	40632194	40632367	6709	214	82	197	173	650	149	2.11112e-06	4.09065e-05	0.374	0.207	0.167
309	ENSG00000100911	PSME2	14	-	24145709	24146240	24145709	24145772	24146207	24146240	309	123	311	328	416	584	149	2.24426e-06	4.32852e-05	0.092	0.167	-0.075
3847	ENSG00000158828	PINK1	1	+	20648504	20649231	20648504	20648632	20648994	20649231	3847	62	187	26	304	511	149	2.35445e-06	4.5035e-05	0.088	0.024	0.064
9	ENSG00000007372	PAX6	11	-	31800690	31801776	31800690	31800856	31801560	31801776	9	78	80	44	152	853	149	2.35661e-06	4.5035e-05	0.146	0.048	0.098
1762	ENSG00000160613	PCSK7	11	-	117223207	117224216	117223207	117223308	117224077	117224216	1762	58	62	78	19	918	149	2.37535e-06	4.5186e-05	0.132	0.4	-0.268
1082	ENSG00000115091	ACTR3	2	+	113951719	113955706	113951719	113951845	113955622	113955706	1082	490	187	367	286	3926	149	2.4037e-06	4.54846e-05	0.09	0.046	0.044
1991	ENSG00000104897	SF3A2	19	+	2246752	2247022	2246752	2246802	2246881	2247022	1991	18	93	52	60	228	149	2.41289e-06	4.54846e-05	0.112	0.362	-0.25
2862	ENSG00000005302	MSL3	X	+	11763779	11768682	11763779	11765729	11768572	11768682	2862	433	30	520	100	2992	149	2.45653e-06	4.60528e-05	0.418	0.206	0.212
4443	ENSG00000177697	CD151	11	+	836250	836843	836250	836442	836768	836843	4443	161	1052	365	1255	475	149	2.46514e-06	4.60528e-05	0.046	0.084	-0.038
2353	ENSG00000111674	ENO2	12	+	6916670	6917107	6916670	6916729	6917037	6917107	2353	4	22	65	31	457	149	2.5315e-06	4.70813e-05	0.056	0.406	-0.35
3953	ENSG00000099956	SMARCB1	22	+	23791755	23793688	23791755	23791867	23793558	23793688	3953	157	391	38	467	1840	149	2.60484e-06	4.82301e-05	0.031	0.007	0.024
3631	ENSG00000138035	PNPT1	2	-	55680711	55680918	55680711	55680759	55680854	55680918	3631	38	166	6	187	244	149	2.76647e-06	5.09961e-05	0.123	0.019	0.104
6334	ENSG00000100299	ARSA	22	-	50627555	50628170	50627555	50627792	50627945	50628170	6334	224	16	121	38	302	149	2.97973e-06	5.46853e-05	0.874	0.611	0.263
4048	ENSG00000184208	C22orf46	22	+	41693462	41698136	41693462	41693851	41693937	41698136	4048	156	43	9	19	235	149	3.10585e-06	5.67498e-05	0.697	0.231	0.466
740	ENSG00000154889	MPPE1	18	-	11886498	11886778	11886498	11886621	11886712	11886778	740	42	40	4	38	240	149	3.25541e-06	5.92229e-05	0.395	0.061	0.334
3715	ENSG00000132128	LRRC41	1	-	46279181	46279614	46279181	46279257	46279491	46279614	3715	79	105	55	210	383	149	3.76287e-06	6.81571e-05	0.226	0.092	0.134
3643	ENSG00000145020	AMT	3	-	49419709	49420342	49419709	49419788	49420210	49420342	3643	43	0	32	17	571	149	3.96554e-06	7.15171e-05	1	0.329	0.671
710	ENSG00000182400	TRAPPC6B	14	-	39158284	39159550	39158284	39158402	39159482	39159550	710	50	24	57	117	1229	149	4.22974e-06	7.59531e-05	0.202	0.056	0.146
2905	ENSG00000011295	TTC19	17	+	15999823	16000245	15999823	16000032	16000117	16000245	2905	31	114	15	284	234	149	4.28933e-06	7.66925e-05	0.148	0.033	0.115
118	ENSG00000186815	TPCN1	12	+	113288162	113288847	113288162	113288234	113288757	113288847	118	56	47	80	14	672	149	4.6188e-06	8.22305e-05	0.209	0.559	-0.35
3920	ENSG00000160298	C21orf58	21	-	46314870	46315547	46314870	46315049	46315473	46315547	3920	85	0	86	19	573	149	4.69137e-06	8.31671e-05	1	0.541	0.459
6131	ENSG00000172171	TEFM	17	-	30898985	30900562	30898985	30899606	30900412	30900562	6131	167	54	140	118	955	149	4.81199e-06	8.49439e-05	0.325	0.156	0.169
1471	ENSG00000123384	LRP1	12	+	57208037	57208817	57208037	57208216	57208710	57208817	1471	1	77	12	17	643	149	5.13055e-06	9.01852e-05	0.003	0.141	-0.138
5687	ENSG00000182944	EWSR1	22	+	29288605	29291599	29288605	29288786	29291561	29291599	5687	3092	48	2185	81	2924	149	5.15848e-06	9.0295e-05	0.766	0.579	0.187
2342	ENSG00000103249	CLCN7	16	-	1449275	1450666	1449275	1449327	1450496	1450666	2342	63	164	122	112	1318	149	5.1898e-06	9.03856e-05	0.042	0.11	-0.068
6702	ENSG00000182196	ARL6IP4	12	+	122981128	122981879	122981128	122981299	122981570	122981879	6702	35	22	67	4	420	149	5.20704e-06	9.03856e-05	0.361	0.856	-0.495
3810	ENSG00000168291	PDHB	3	-	58431876	58433684	58431876	58431984	58433630	58433684	3810	85	36	153	201	1795	149	5.79234e-06	0.000100128	0.164	0.059	0.105
3723	ENSG00000156858	PRR14	16	+	30651595	30651964	30651595	30651668	30651795	30651964	3723	118	189	98	61	276	149	6.06517e-06	0.000104411	0.252	0.464	-0.212
2637	ENSG00000174628	IQCK	16	+	19763847	19764112	19763847	19763900	19764034	19764112	2637	14	12	0	25	283	149	6.18682e-06	0.000106067	0.381	0	0.381
1486	ENSG00000067445	TRO	X	+	54928602	54931031	54928602	54928710	54930740	54931031	1486	703	1	1134	31	2179	149	6.32458e-06	0.000107984	0.98	0.714	0.266
6678	ENSG00000203875	SNHG5	6	-	85677423	85678032	85677423	85677492	85677953	85678032	6678	134	8	182	54	610	149	6.42394e-06	0.000109233	0.804	0.452	0.352
5236	ENSG00000090661	CERS4	19	+	8255821	8256286	8255821	8255879	8256235	8256286	5236	8	152	44	136	505	149	6.75735e-06	0.000114436	0.015	0.087	-0.072
1458	ENSG00000197989	SNHG12	1	-	28579532	28580646	28579532	28579981	28580559	28580646	1458	244	135	429	445	727	149	6.86952e-06	0.000115864	0.27	0.165	0.105
1334	ENSG00000077463	AC016586.1	19	-	4175027	4175937	4175027	4175760	4175841	4175937	1334	2	85	38	128	230	149	6.96921e-06	0.000116766	0.015	0.161	-0.146
6367	ENSG00000175203	DCTN2	12	-	57532983	57533303	57532983	57533022	57533237	57533303	6367	76	747	47	1784	364	149	6.97907e-06	0.000116766	0.04	0.011	0.029
1390	ENSG00000123349	PFDN5	12	+	53295838	53296275	53295838	53295941	53296243	53296275	1390	240	200	284	434	451	149	7.3617e-06	0.000122187	0.284	0.178	0.106
6789	ENSG00000154134	ROBO3	11	+	124877518	124878131	124877518	124877752	124877936	124878131	6789	155	6	134	33	333	149	7.3606e-06	0.000122187	0.92	0.645	0.275
1788	ENSG00000215301	DDX3X	X	+	41341483	41342653	41341483	41341616	41342494	41342653	1788	793	98	825	191	1027	149	7.97261e-06	0.000131801	0.54	0.385	0.155
3918	ENSG00000176454	LPCAT4	15	-	34359588	34360209	34359588	34359745	34360110	34360209	3918	136	92	253	71	514	149	9.76113e-06	0.000160731	0.3	0.508	-0.208
6139	ENSG00000080823	MOK	14	-	102232534	102233789	102232534	102232708	102233687	102233789	6139	190	1	152	18	1128	149	9.88407e-06	0.000162114	0.962	0.527	0.435
6048	ENSG00000131748	STARD3	17	+	39657972	39658522	39657972	39658026	39658404	39658522	6048	104	222	211	215	527	149	1.08414e-05	0.000177118	0.117	0.217	-0.1
656	ENSG00000103365	GGA2	16	-	23493359	23494378	23493359	23493587	23494302	23494378	656	311	2	274	22	864	149	1.09639e-05	0.00017842	0.964	0.682	0.282
564	ENSG00000047410	TPR	1	-	186341251	186343473	186341251	186341389	186343325	186343473	564	248	23	379	101	2085	149	1.12957e-05	0.000183105	0.435	0.211	0.224
3803	ENSG00000103064	SLC7A6	16	+	68297233	68301819	68297233	68297476	68298490	68301819	3803	1098	16	1059	53	1163	149	1.19988e-05	0.000193748	0.898	0.719	0.179
4318	ENSG00000117616	RSRP1	1	-	25243549	25245301	25243549	25243633	25245149	25245301	4318	884	4	1552	46	1665	149	1.21825e-05	0.000195954	0.952	0.751	0.201
1098	ENSG00000111642	CHD4	12	-	6587383	6587949	6587383	6587559	6587711	6587949	1098	3	140	10	22	301	149	1.27327e-05	0.000203235	0.01	0.184	-0.174
5707	ENSG00000169045	HNRNPH1	5	-	179623036	179624669	179623036	179623164	179623635	179624669	5707	195	52	180	12	620	149	1.26895e-05	0.000203235	0.474	0.783	-0.309
3218	ENSG00000108039	XPNPEP1	10	-	109875527	109877867	109875527	109875599	109877789	109877867	3218	776	275	746	434	2339	149	1.31387e-05	0.000208916	0.152	0.099	0.053
3688	ENSG00000169359	SLC33A1	3	-	155833467	155834041	155833467	155833585	155833856	155834041	3688	119	237	213	210	420	149	1.32499e-05	0.000209882	0.151	0.265	-0.114
2761	ENSG00000132549	VPS13B	8	+	99870784	99871697	99870784	99870887	99871447	99871697	2761	99	25	25	30	709	149	1.40301e-05	0.000221399	0.454	0.149	0.305
2310	ENSG00000135506	OS9	12	+	57718992	57720263	57718992	57719182	57720098	57720263	2310	35	43	33	189	1065	149	1.45813e-05	0.00022923	0.102	0.024	0.078
4254	ENSG00000228794	LINC01128	1	+	851926	852766	851926	852110	852670	852766	4254	44	10	5	15	709	149	1.4761e-05	0.000231182	0.48	0.065	0.415
3031	ENSG00000168137	SETD5	3	+	9474448	9475156	9474448	9474582	9475067	9475156	3031	323	205	297	96	634	149	1.52863e-05	0.000238513	0.27	0.421	-0.151
2012	ENSG00000178761	FAM219B	15	-	74899991	74902786	74899991	74902063	74902603	74902786	2012	376	18	492	73	689	149	1.60177e-05	0.000248991	0.819	0.593	0.226
1645	ENSG00000162298	SYVN1	11	-	65132921	65133320	65132921	65133074	65133159	65133320	1645	22	200	33	73	234	149	1.6211e-05	0.00025106	0.065	0.224	-0.159
3403	ENSG00000165699	TSC1	9	-	132897183	132897610	132897183	132897345	132897422	132897610	3403	22	27	6	61	226	149	1.72694e-05	0.000266461	0.349	0.061	0.288
4677	ENSG00000100983	GSS	20	-	34942487	34943006	34942487	34942627	34942930	34943006	4677	91	132	170	550	452	149	1.786e-05	0.000273547	0.185	0.092	0.093
4992	ENSG00000105677	TMEM147	19	+	35546671	35547240	35546671	35546808	35547118	35547240	4992	42	10	92	0	459	149	1.78036e-05	0.000273547	0.577	1	-0.423
2455	ENSG00000115464	USP34	2	-	61206759	61208977	61206759	61206886	61208898	61208977	2455	234	497	158	144	2161	149	1.85965e-05	0.000283784	0.031	0.07	-0.039
2532	ENSG00000076706	AP002956.1	11	-	119312769	119314576	119312769	119312949	119314488	119314576	2532	47	79	78	37	1688	149	1.94188e-05	0.000295251	0.05	0.157	-0.107
6707	ENSG00000073584	SMARCE1	17	-	40631591	40636102	40631591	40632367	40635930	40636102	6707	288	122	403	357	3712	149	1.97626e-05	0.000299386	0.087	0.043	0.044
3605	ENSG00000139428	MMAB	12	-	109561039	109561329	109561039	109561104	109561242	109561329	3605	45	22	22	51	287	149	2.06378e-05	0.000311511	0.515	0.183	0.332
3369	ENSG00000164076	CAMKV	3	-	49861438	49861865	49861438	49861577	49861790	49861865	3369	38	4	17	20	362	149	2.18509e-05	0.000328238	0.796	0.259	0.537
5368	ENSG00000144199	FAHD2B	2	-	97085698	97086198	97085698	97085861	97086138	97086198	5368	106	18	35	28	426	149	2.19823e-05	0.000328238	0.673	0.304	0.369
6111	ENSG00000031823	RANBP3	19	-	5924826	5925737	5924826	5924905	5925633	5925737	6111	25	24	17	100	877	149	2.19768e-05	0.000328238	0.15	0.028	0.122
3018	ENSG00000132680	KHDC4	1	-	155913044	155915964	155913044	155914320	155915872	155915964	3018	1272	51	1665	138	1701	149	2.25747e-05	0.00033588	0.686	0.514	0.172
3424	ENSG00000102125	TAZ	X	+	154413206	154413567	154413206	154413252	154413481	154413567	3424	31	88	106	101	378	149	2.29153e-05	0.000339734	0.122	0.293	-0.171
5488	ENSG00000197150	ABCB8	7	+	151034272	151034599	151034272	151034428	151034504	151034599	5488	17	54	8	194	225	149	2.3538e-05	0.000346623	0.173	0.027	0.146
5745	ENSG00000100650	SRSF5	14	+	69768797	69769251	69768797	69768896	69769181	69769251	5745	193	218	513	331	434	149	2.35464e-05	0.000346623	0.233	0.347	-0.114
2740	ENSG00000161513	FDXR	17	-	74863895	74864347	74863895	74864067	74864147	74864347	2740	19	70	16	345	229	149	2.37383e-05	0.000348218	0.15	0.029	0.121
2422	ENSG00000154734	ADAMTS1	21	-	26839874	26840562	26839874	26840061	26840275	26840562	2422	457	237	141	140	363	149	2.43356e-05	0.000352022	0.442	0.292	0.15
2848	ENSG00000204564	C6orf136	6	+	30652647	30653109	30652647	30652717	30652801	30653109	2848	25	77	4	104	233	149	2.42936e-05	0.000352022	0.172	0.024	0.148
493	ENSG00000128272	ATF4	22	+	39520563	39521671	39520563	39520751	39521353	39521671	493	1006	1475	2317	2532	751	149	2.41165e-05	0.000352022	0.119	0.154	-0.035
5106	ENSG00000174243	DDX23	12	-	48837280	48837657	48837280	48837393	48837523	48837657	5106	23	11	5	27	279	149	2.43201e-05	0.000352022	0.528	0.09	0.438
2291	ENSG00000148399	DPH7	9	-	137564892	137565154	137564892	137564958	137565084	137565154	2291	66	83	47	167	275	149	2.52421e-05	0.000363871	0.301	0.132	0.169
2995	ENSG00000143499	SMYD2	1	+	214332017	214334308	214332017	214332192	214334199	214334308	2995	461	153	253	163	2156	149	2.54653e-05	0.000365823	0.172	0.097	0.075
3797	ENSG00000205581	HMGN1	21	-	39345829	39347292	39345829	39345958	39347246	39347292	3797	2204	1	3447	31	1437	149	2.6828e-05	0.000382759	0.996	0.92	0.076
6447	ENSG00000112739	PRPF4B	6	+	4061654	4062299	4061654	4061700	4062212	4062299	6447	683	46	605	10	661	149	2.68086e-05	0.000382759	0.77	0.932	-0.162
649	ENSG00000103197	TSC2	16	+	2060669	2062008	2060669	2060813	2061870	2062008	649	54	97	110	69	1206	149	2.73209e-05	0.00038846	0.064	0.165	-0.101
101	ENSG00000135775	COG2	1	+	230669355	230671640	230669355	230669535	230671515	230671640	101	219	118	53	78	2129	149	2.88206e-05	0.000407006	0.115	0.045	0.07
2670	ENSG00000148229	POLE3	9	-	113409609	113410140	113409609	113409728	113410054	113410140	2670	37	60	73	393	475	149	2.87872e-05	0.000407006	0.162	0.055	0.107
1054	ENSG00000142102	PGGHG	11	+	290677	292095	290677	291113	291975	292095	1054	63	33	293	47	1011	149	3.02096e-05	0.00042518	0.22	0.479	-0.259
6481	ENSG00000132522	GPS2	17	-	7314487	7315119	7314487	7314597	7314958	7315119	6481	114	69	179	243	510	149	3.07538e-05	0.000430994	0.326	0.177	0.149
964	ENSG00000128596	CCDC136	7	+	128806236	128806858	128806236	128806395	128806687	128806858	964	27	9	1	12	441	149	3.08297e-05	0.000430994	0.503	0.027	0.476
1434	ENSG00000110274	CEP164	11	+	117394919	117395191	117394919	117395003	117395122	117395191	1434	13	7	4	35	268	149	3.22554e-05	0.000449419	0.508	0.06	0.448
3825	ENSG00000042429	MED17	11	+	93807500	93809876	93807500	93807635	93809716	93809876	3825	147	105	169	47	2230	149	3.25693e-05	0.000450821	0.086	0.194	-0.108
6029	ENSG00000113240	CLK4	5	-	178617343	178618778	178617343	178617434	178618555	178618778	6029	234	0	148	11	1270	149	3.25726e-05	0.000450821	1	0.612	0.388
3037	ENSG00000084072	PPIE	1	+	39741894	39743297	39741894	39741921	39743215	39743297	3037	125	196	135	522	1443	149	3.33996e-05	0.000460737	0.062	0.026	0.036
1286	ENSG00000164896	FASTK	7	-	151076625	151077027	151076625	151076832	151076912	151077027	1286	55	86	39	178	229	149	4.15579e-05	0.000571387	0.294	0.125	0.169
6151	ENSG00000161179	YDJC	22	-	21629307	21629761	21629307	21629407	21629542	21629761	6151	249	106	261	211	284	149	4.35614e-05	0.000596963	0.552	0.394	0.158
1625	ENSG00000089818	NECAP1	12	+	8090194	8091850	8090194	8090299	8091768	8091850	1625	147	194	407	277	1618	149	4.37148e-05	0.000597101	0.065	0.119	-0.054
3488	ENSG00000187498	COL4A1	13	-	110209888	110210212	110209888	110210042	110210128	110210212	3488	11	24	0	45	235	149	4.71967e-05	0.000642554	0.225	0	0.225
5008	ENSG00000143379	SETDB1	1	+	150962973	150963741	150962973	150963139	150963529	150963741	5008	53	53	44	138	539	149	4.80827e-05	0.000652484	0.217	0.081	0.136
505	ENSG00000213397	HAUS7	X	-	153454393	153455766	153454393	153454508	153455541	153455766	505	79	102	107	51	1182	149	4.82925e-05	0.000653203	0.089	0.209	-0.12
1997	ENSG00000221926	TRIM16	17	-	15683035	15684299	15683035	15683157	15684195	15684299	1997	121	8	66	24	1187	149	4.87824e-05	0.000657694	0.655	0.257	0.398
3137	ENSG00000113522	RAD50	5	+	132579316	132580066	132579316	132579502	132579861	132580066	3137	214	88	140	123	508	149	4.97125e-05	0.000668072	0.416	0.25	0.166
4684	ENSG00000161981	SNRNP25	16	+	55776	56613	55776	55882	56538	56613	4684	34	104	127	140	805	149	5.00243e-05	0.0006701	0.057	0.144	-0.087
4529	ENSG00000143793	C1orf35	1	-	228102079	228102382	228102079	228102165	228102309	228102382	4529	0	7	23	4	293	149	5.11393e-05	0.000678491	0	0.745	-0.745
4781	ENSG00000156983	BRPF1	3	+	9745572	9745930	9745572	9745709	9745811	9745930	4781	35	143	6	143	251	149	5.10161e-05	0.000678491	0.127	0.024	0.103
6297	ENSG00000100938	GMPR2	14	+	24238245	24239239	24238245	24238405	24238588	24239239	6297	26	110	10	239	332	149	5.0918e-05	0.000678491	0.096	0.018	0.078
6307	ENSG00000166347	CYB5A	18	-	74255740	74260944	74255740	74255775	74260914	74260944	6307	328	244	141	277	5288	149	5.42911e-05	0.000718022	0.036	0.014	0.022
6096	ENSG00000100099	HPS4	22	-	26466225	26468623	26466225	26466262	26468550	26468623	6096	631	53	464	11	2437	149	5.63605e-05	0.000740688	0.421	0.721	-0.3
675	ENSG00000038358	EDC4	16	+	67881667	67882109	67881667	67881845	67881953	67882109	675	74	104	65	224	257	149	5.62039e-05	0.000740688	0.292	0.144	0.148
989	ENSG00000198690	FAN1	15	+	30925788	30928656	30925788	30925939	30928552	30928656	989	525	26	371	51	2762	149	6.01154e-05	0.000787549	0.521	0.282	0.239
2118	ENSG00000114857	NKTR	3	+	42619663	42621516	42619663	42619708	42621428	42621516	2118	1307	1	1361	19	1869	149	6.19551e-05	0.000809106	0.99	0.851	0.139
5560	ENSG00000255717	SNHG1	11	-	62854518	62855216	62854518	62854551	62855132	62855216	5560	1998	66	4942	295	730	149	6.284e-05	0.000818098	0.861	0.774	0.087
1793	ENSG00000215301	DDX3X	X	+	41342494	41342836	41342494	41342653	41342736	41342836	1793	250	354	226	533	232	149	6.34402e-05	0.000823339	0.312	0.214	0.098
1839	ENSG00000143575	HAX1	1	+	154274949	154275260	154274949	154275001	154275153	154275260	1839	138	1502	81	2234	301	149	6.90255e-05	0.00089108	0.044	0.018	0.026
615	ENSG00000114062	UBE3A	15	-	25333727	25340228	25333727	25339257	25340084	25340228	615	140	74	136	161	976	149	6.90876e-05	0.00089108	0.224	0.114	0.11
2315	ENSG00000135469	COQ10A	12	+	56269058	56269561	56269058	56269251	56269459	56269561	2315	58	85	48	194	357	149	7.00346e-05	0.000897736	0.222	0.094	0.128
6250	ENSG00000149136	SSRP1	11	-	57328296	57330138	57328296	57328426	57330092	57330138	6250	125	172	76	280	1815	149	6.99179e-05	0.000897736	0.056	0.022	0.034
1597	ENSG00000185088	RPS27L	15	-	63156412	63157477	63156412	63156521	63157399	63157477	1597	23	44	139	79	1027	149	7.53321e-05	0.000962679	0.07	0.203	-0.133
4081	ENSG00000161249	DMKN	19	-	35510183	35510427	35510183	35510252	35510370	35510427	4081	72	126	128	98	267	149	7.94434e-05	0.00100691	0.242	0.422	-0.18
4178	ENSG00000198556	ZNF789	7	+	99478273	99482326	99478273	99478356	99479660	99482326	4178	255	2	86	10	1453	149	7.95186e-05	0.00100691	0.929	0.469	0.46
4408	ENSG00000130653	PNPLA7	9	-	137460633	137461620	137460633	137460737	137461535	137461620	4408	15	0	1	6	947	149	7.94135e-05	0.00100691	1	0.026	0.974
1522	ENSG00000127837	AAMP	2	-	218265578	218265946	218265578	218265682	218265830	218265946	1522	71	304	120	242	297	149	8.01104e-05	0.00101133	0.105	0.199	-0.094
638	ENSG00000149582	TMEM25	11	+	118531191	118531871	118531191	118531234	118531774	118531871	638	21	17	85	11	689	149	8.09699e-05	0.0010191	0.211	0.626	-0.415
1828	ENSG00000140521	POLG	15	-	89320765	89321260	89320765	89321012	89321124	89321260	1828	22	106	1	93	261	149	8.31061e-05	0.0010397	0.106	0.006	0.1
6822	ENSG00000100949	RABGGTA	14	-	24270836	24271169	24270836	24270947	24271112	24271169	6822	28	19	14	51	314	149	8.30768e-05	0.0010397	0.412	0.115	0.297
6854	ENSG00000141425	RPRD1A	18	-	36025598	36027075	36025598	36025678	36026899	36027075	6854	1070	14	1257	0	1370	149	8.73983e-05	0.00109012	0.893	1	-0.107
4828	ENSG00000115307	AUP1	2	-	74528750	74529282	74528750	74528935	74529131	74529282	4828	158	284	208	669	345	149	8.95718e-05	0.0011139	0.194	0.118	0.076
2927	ENSG00000167799	NUDT8	11	-	67627937	67628400	67627937	67628251	67628322	67628400	2927	31	18	11	37	220	149	9.13264e-05	0.00112898	0.538	0.168	0.37
4998	ENSG00000105135	ILVBL	19	-	15116407	15118015	15116407	15116522	15117880	15118015	4998	69	126	39	249	1507	149	9.12719e-05	0.00112898	0.051	0.015	0.036
6795	ENSG00000056736	IL17RB	3	+	53857615	53858818	53857615	53857690	53858718	53858818	6795	165	35	129	5	1177	149	9.17962e-05	0.00113143	0.374	0.766	-0.392
5495	ENSG00000154222	CC2D1B	1	-	52357780	52358461	52357780	52357898	52358330	52358461	5495	41	30	40	103	581	149	9.76248e-05	0.00119972	0.26	0.091	0.169
328	ENSG00000141013	GAS8	16	+	90036380	90037399	90036380	90036586	90037231	90037399	328	41	0	58	19	794	149	9.88226e-05	0.00121087	1	0.364	0.636
2869	ENSG00000054654	SYNE2	14	+	64022750	64024459	64022750	64022863	64024256	64024459	2869	98	145	5	47	1542	149	9.97829e-05	0.00121661	0.061	0.01	0.051
395	ENSG00000064545	TMEM161A	19	-	19132351	19132754	19132351	19132508	19132656	19132754	395	30	93	10	148	297	149	9.98755e-05	0.00121661	0.139	0.033	0.106
5865	ENSG00000168970	JMJD7-PLA2G4B	15	+	41834739	41835223	41834739	41834893	41834969	41835223	5865	19	8	16	48	225	149	0.000101527	0.00123312	0.611	0.181	0.43
19	ENSG00000135749	PCNX2	1	-	233217898	233218184	233217898	233217931	233218030	233218184	19	8	61	26	35	248	149	0.000110879	0.00133922	0.073	0.309	-0.236
6149	ENSG00000161179	YDJC	22	-	21629009	21629407	21629009	21629187	21629307	21629407	6149	122	333	121	636	269	149	0.000110905	0.00133922	0.169	0.095	0.074
3942	ENSG00000068489	PRR11	17	+	59185053	59185562	59185053	59185204	59185439	59185562	3942	16	90	3	301	384	149	0.000112121	0.00134998	0.065	0.004	0.061
543	ENSG00000122557	HERPUD2	7	-	35694183	35695135	35694183	35694627	35694800	35695135	543	84	41	29	47	322	149	0.000112639	0.00135232	0.487	0.222	0.265
136	ENSG00000187741	FANCA	16	-	89815876	89816647	89815876	89815986	89816536	89816647	136	122	39	117	94	699	149	0.000114123	0.0013662	0.4	0.21	0.19
3962	ENSG00000204348	DXO	6	-	31970342	31970825	31970342	31970478	31970605	31970825	3962	49	141	73	82	276	149	0.00011515	0.00137454	0.158	0.325	-0.167
1146	ENSG00000105696	AC003112.1	19	+	18618154	18618492	18618154	18618272	18618374	18618492	1146	16	10	7	39	251	149	0.000117966	0.00140414	0.487	0.096	0.391
3702	ENSG00000198089	SFI1	22	+	31618114	31618547	31618114	31618226	31618313	31618547	3702	16	50	2	79	236	149	0.000121786	0.00144547	0.168	0.016	0.152
2188	ENSG00000231500	RPS18	6	+	33275964	33276510	33275964	33276066	33276390	33276510	2188	428	9	304	28	473	149	0.000122864	0.00145412	0.937	0.774	0.163
5478	ENSG00000065000	AP3D1	19	-	2112859	2113413	2112859	2112931	2113335	2113413	5478	17	11	95	7	553	149	0.000123248	0.00145454	0.294	0.785	-0.491
3005	ENSG00000114626	ABTB1	3	+	127676966	127677286	127676966	127677083	127677167	127677286	3005	36	29	12	46	233	149	0.000126859	0.00149293	0.443	0.143	0.3
5954	ENSG00000022277	RTF2	20	+	56516934	56517201	56516934	56516989	56517105	56517201	5954	25	34	7	57	265	149	0.000128914	0.00151283	0.293	0.065	0.228
4218	ENSG00000233016	SNHG7	9	-	136724657	136725110	136724657	136724939	136725054	136725110	4218	2912	132	3803	289	264	149	0.000133861	0.00156648	0.926	0.881	0.045
26	ENSG00000179222	MAGED1	X	+	51897794	51898193	51897794	51897886	51898113	51898193	26	58	677	41	160	376	149	0.000136398	0.00159078	0.033	0.092	-0.059
6268	ENSG00000109118	PHF12	17	-	28923908	28927063	28923908	28924302	28926990	28927063	6268	307	83	113	71	2837	149	0.000136701	0.00159078	0.163	0.077	0.086
5695	ENSG00000129255	MPDU1	17	+	7586691	7586961	7586691	7586777	7586898	7586961	5695	41	144	29	317	270	149	0.000137557	0.00159627	0.136	0.048	0.088
4004	ENSG00000136279	DBNL	7	+	44057781	44058280	44057781	44057859	44058128	44058280	4004	33	24	49	127	418	149	0.000142932	0.00165404	0.329	0.121	0.208
3764	ENSG00000143630	HCN3	1	+	155283973	155284757	155283973	155284135	155284538	155284757	3764	70	5	97	38	552	149	0.000143859	0.00166016	0.791	0.408	0.383
2449	ENSG00000141551	CSNK1D	17	-	82245975	82249014	82245975	82246039	82248874	82249014	2449	485	57	506	120	2984	149	0.000144385	0.00166163	0.298	0.174	0.124
6155	ENSG00000115414	FN1	2	-	215379129	215382325	215379129	215379317	215382211	215382325	6155	134	9	224	0	3043	149	0.00014819	0.00170071	0.422	1	-0.578
1459	ENSG00000197989	SNHG12	1	-	28580559	28581229	28580559	28580646	28581110	28581229	1459	441	197	615	430	613	149	0.000152421	0.00174383	0.352	0.258	0.094
6626	ENSG00000071082	RPL31	2	+	101002292	101002808	101002292	101002315	101002701	101002808	6626	307	113	248	167	535	149	0.000152784	0.00174383	0.431	0.293	0.138
1066	ENSG00000241878	PISD	22	-	31620995	31621885	31620995	31621142	31621333	31621885	1066	24	239	77	271	340	149	0.000157455	0.00179224	0.042	0.111	-0.069
3827	ENSG00000042429	MED17	11	+	93793727	93794035	93793727	93793864	93793950	93794035	3827	42	107	12	117	235	149	0.000160928	0.00182678	0.199	0.061	0.138
987	ENSG00000198690	FAN1	15	+	30925126	30928656	30925126	30925291	30925788	30928656	987	95	63	37	69	646	149	0.000168561	0.00190822	0.258	0.11	0.148
3773	ENSG00000197816	CCDC180	9	+	97307735	97308132	97307735	97307806	97307982	97308132	3773	35	16	4	17	325	149	0.000173573	0.00195963	0.501	0.097	0.404
4541	ENSG00000076382	SPAG5	17	-	28579750	28580120	28579750	28579837	28580008	28580120	4541	113	108	94	189	320	149	0.000174803	0.00196819	0.328	0.188	0.14
6498	ENSG00000134440	NARS	18	-	57615640	57615975	57615640	57615730	57615816	57615975	6498	9	33	10	372	235	149	0.000181038	0.00203289	0.147	0.017	0.13
2451	ENSG00000102119	EMD	X	+	154379941	154380367	154379941	154380019	154380233	154380367	2451	94	263	232	353	363	149	0.000194327	0.00217626	0.128	0.212	-0.084
2144	ENSG00000166986	MARS	12	+	57515919	57516337	57515919	57515991	57516244	57516337	2144	281	436	141	120	402	149	0.000195471	0.00218319	0.193	0.303	-0.11
2996	ENSG00000143499	SMYD2	1	+	214330949	214334308	214330949	214331070	214332017	214334308	2996	228	47	156	74	1096	149	0.000203877	0.00227099	0.397	0.223	0.174
6031	ENSG00000113240	CLK4	5	-	178616881	178618778	178616881	178616948	178617343	178618778	6031	89	4	97	27	544	149	0.000205459	0.00228069	0.859	0.496	0.363
6105	ENSG00000164463	CREBRF	5	+	173108623	173110711	173108623	173108818	173110521	173110711	6105	64	19	102	97	1852	149	0.000205842	0.00228069	0.213	0.078	0.135
1996	ENSG00000088038	CNOT3	19	+	54153714	54155681	54153714	54153840	54155308	54155681	1996	87	40	87	10	1617	149	0.000208915	0.0023086	0.167	0.445	-0.278
4105	ENSG00000103042	SLC38A7	16	-	58675939	58676346	58675939	58676054	58676288	58676346	4105	25	22	5	32	383	149	0.000220696	0.00243232	0.307	0.057	0.25
5553	ENSG00000255717	SNHG1	11	-	62851987	62852681	62851987	62852436	62852655	62852681	5553	1164	51	4310	78	368	149	0.000222171	0.00244212	0.902	0.957	-0.055
4427	ENSG00000090316	MAEA	4	+	1336860	1338617	1336860	1336994	1338421	1338617	4427	82	157	30	194	1576	149	0.000236802	0.00258987	0.047	0.014	0.033
977	ENSG00000158793	NIT1	1	+	161119133	161119612	161119133	161119388	161119508	161119612	977	118	220	96	348	269	149	0.000236856	0.00258987	0.229	0.133	0.096
2099	ENSG00000167272	POP5	12	-	120579513	120579923	120579513	120579597	120579773	120579923	2099	41	168	26	339	325	149	0.000239283	0.00260956	0.101	0.034	0.067
1591	ENSG00000123737	EXOSC9	4	+	121813865	121816447	121813865	121814047	121816368	121816447	1591	1306	29	1345	69	2470	149	0.000242292	0.00263548	0.731	0.54	0.191
3583	ENSG00000111641	NOP2	12	-	6560446	6560787	6560446	6560569	6560697	6560787	3583	27	140	12	278	277	149	0.000246619	0.00267556	0.094	0.023	0.071
2942	ENSG00000092439	TRPM7	15	-	50575723	50575919	50575723	50575789	50575868	50575919	2942	30	119	2	74	228	149	0.000249463	0.00269938	0.141	0.017	0.124
2867	ENSG00000124782	RREB1	6	+	7181123	7182082	7181123	7181246	7181869	7182082	2867	245	9	145	23	772	149	0.000258379	0.00277683	0.84	0.549	0.291
3127	ENSG00000108405	P2RX1	17	-	3903550	3904024	3903550	3903631	3903927	3904024	3127	10	0	0	5	445	149	0.000257516	0.00277683	1	0	1
6703	ENSG00000182196	ARL6IP4	12	+	122981128	122981879	122981128	122981299	122981594	122981879	6703	63	63	85	30	444	149	0.00025862	0.00277683	0.251	0.487	-0.236
39	ENSG00000099875	MKNK2	19	-	2042606	2042870	2042606	2042662	2042765	2042870	39	13	233	42	206	252	149	0.000260706	0.00279204	0.032	0.108	-0.076
4536	ENSG00000260565	ERVK13-1	16	-	2671023	2672570	2671023	2671231	2671344	2672570	4536	41	0	74	20	262	149	0.000263945	0.00281948	1	0.678	0.322
1733	ENSG00000174996	KLC2	11	+	66266432	66267859	66266432	66266490	66266872	66267859	1733	10	133	61	203	531	149	0.000266722	0.00284186	0.021	0.078	-0.057
6348	ENSG00000143633	C1orf131	1	-	231223762	231225523	231223762	231224414	231225470	231225523	6348	32	13	144	10	1205	149	0.000268354	0.00285195	0.233	0.64	-0.407
2413	ENSG00000163728	TTC14	3	+	180608700	180610003	180608700	180608810	180609629	180610003	2413	203	19	1137	31	968	149	0.000276266	0.00292166	0.622	0.85	-0.228
846	ENSG00000129351	ILF3	19	+	10681218	10682192	10681218	10681329	10681992	10682192	846	478	132	519	236	812	149	0.000276316	0.00292166	0.399	0.288	0.111
5512	ENSG00000119723	COQ6	14	+	73958146	73959078	73958146	73958277	73958970	73959078	5512	228	33	156	56	842	149	0.000295922	0.00312104	0.55	0.33	0.22
4877	ENSG00000278311	GGNBP2	17	+	36577982	36579419	36577982	36578186	36579244	36579419	4877	235	28	102	35	1207	149	0.00029888	0.00314428	0.509	0.265	0.244
1719	ENSG00000213523	SRA1	5	-	140551060	140552184	140551060	140551169	140551981	140552184	1719	110	70	48	78	961	149	0.000304376	0.003186	0.196	0.087	0.109
270	ENSG00000213928	IRF9	14	+	24164062	24164955	24164062	24164134	24164613	24164955	270	18	17	94	18	628	149	0.000304017	0.003186	0.201	0.553	-0.352
1340	ENSG00000185359	HGS	17	+	81694814	81695067	81694814	81694853	81694923	81695067	1340	69	212	63	427	219	149	0.000315511	0.00328747	0.181	0.091	0.09
5760	ENSG00000100888	CHD8	14	-	21428963	21431858	21428963	21429335	21431810	21431858	5760	857	13	728	0	2624	149	0.000315647	0.00328747	0.789	1	-0.211
602	ENSG00000137274	BPHL	6	+	3138040	3140509	3138040	3138179	3140385	3140509	602	408	0	193	7	2355	149	0.000329714	0.00342541	1	0.636	0.364
1958	ENSG00000185189	NRBP2	8	-	143839508	143840030	143839508	143839825	143839928	143840030	1958	3	36	47	81	252	149	0.000332524	0.00344601	0.047	0.255	-0.208
5506	ENSG00000160633	SAFB	19	+	5667352	5667886	5667352	5667450	5667819	5667886	5506	7	9	16	0	518	149	0.000337102	0.00348478	0.183	1	-0.817
6391	ENSG00000180891	CUEDC1	17	-	57866473	57867415	57866473	57866544	57867356	57867415	6391	130	40	95	72	961	149	0.000340233	0.00350845	0.335	0.17	0.165
2770	ENSG00000175550	DRAP1	11	+	65919779	65920041	65919779	65919852	65919947	65920041	2770	7	13	0	36	244	149	0.000343076	0.00352902	0.247	0	0.247
446	ENSG00000186364	NUDT17	1	+	145846432	145846690	145846432	145846458	145846597	145846690	446	48	5	13	12	288	149	0.000344286	0.00353275	0.832	0.359	0.473
1862	ENSG00000197102	DYNC1H1	14	+	102040597	102041734	102040597	102040673	102041573	102041734	1862	106	587	102	239	1049	149	0.000354382	0.0036274	0.025	0.057	-0.032
6088	ENSG00000085662	AKR1B1	7	-	134447297	134448061	134447297	134447381	134447979	134448061	6088	184	880	473	1323	747	149	0.000358725	0.00366287	0.04	0.067	-0.027
1528	ENSG00000111344	RASAL1	12	-	113127811	113128178	113127811	113127873	113128064	113128178	1528	0	15	12	11	340	149	0.000359781	0.00366467	0	0.323	-0.323
3726	ENSG00000087088	BAX	19	+	48960809	48961798	48960809	48960914	48961531	48961798	3726	228	49	619	60	766	149	0.000363282	0.00368232	0.475	0.667	-0.192
4784	ENSG00000232956	SNHG15	7	-	44983821	44986097	44983821	44984046	44986020	44986097	4784	1148	15	2140	4	2123	149	0.000362881	0.00368232	0.843	0.974	-0.131
2494	ENSG00000138834	MAPK8IP3	16	+	1767804	1768107	1767804	1767918	1768068	1768107	2494	15	29	4	63	299	149	0.000366811	0.00370906	0.205	0.031	0.174
4903	ENSG00000154328	NEIL2	8	+	11769709	11770335	11769709	11769791	11770173	11770335	4903	107	1	48	9	531	149	0.00036823	0.0037144	0.968	0.599	0.369
5747	ENSG00000100650	SRSF5	14	+	69769181	69770540	69769181	69769251	69769510	69770540	5747	367	24	409	66	408	149	0.000382734	0.00385137	0.848	0.694	0.154
1675	ENSG00000132300	PTCD3	2	+	86133177	86133436	86133177	86133256	86133345	86133436	1675	49	317	46	118	238	149	0.000388597	0.0038926	0.088	0.196	-0.108
1943	ENSG00000179152	TCAIM	3	+	44400354	44401334	44400354	44400587	44401202	44401334	1943	45	125	4	72	764	149	0.000388699	0.0038926	0.066	0.011	0.055
3367	ENSG00000164076	CAMKV	3	-	49860942	49861300	49860942	49861018	49861179	49861300	3367	0	23	13	22	310	149	0.000391697	0.00390385	0	0.221	-0.221
781	ENSG00000003509	NDUFAF7	2	+	37241577	37242693	37241577	37241791	37242634	37242693	781	246	42	127	52	992	149	0.000391176	0.00390385	0.468	0.268	0.2
2489	ENSG00000129347	KRI1	19	-	10564928	10565790	10564928	10565034	10565716	10565790	2489	6	6	48	2	831	149	0.000394051	0.00391794	0.152	0.811	-0.659
3506	ENSG00000177303	CASKIN2	17	-	75503388	75503760	75503388	75503527	75503658	75503760	3506	0	14	22	24	280	149	0.000395533	0.00392331	0	0.328	-0.328
2035	ENSG00000121716	PILRB	7	+	100352563	100353123	100352563	100352914	100352996	100353123	2035	47	21	23	39	231	149	0.000406917	0.00402664	0.591	0.276	0.315
1330	ENSG00000145476	CYP4V2	4	+	186201156	186205302	186201156	186201342	186205199	186205302	1330	179	0	86	7	4006	149	0.000408938	0.00403705	1	0.314	0.686
1877	ENSG00000006042	TMEM98	17	+	32931326	32931659	32931326	32931402	32931474	32931659	1877	40	81	10	78	221	149	0.000436103	0.00429504	0.25	0.08	0.17
3204	ENSG00000129422	MTUS1	8	-	17653424	17654666	17653424	17653498	17654560	17654666	3204	41	11	17	24	1211	149	0.000441743	0.00434034	0.314	0.08	0.234
6948	ENSG00000108465	CDK5RAP3	17	+	47974399	47975337	47974399	47974448	47975158	47975337	6948	408	21	653	81	859	149	0.000452042	0.00443108	0.771	0.583	0.188
3064	ENSG00000115271	GCA	2	+	162359043	162359552	162359043	162359157	162359493	162359552	3064	45	125	112	137	485	149	0.000458509	0.00448392	0.1	0.201	-0.101
1033	ENSG00000141295	SCRN2	17	-	47837691	47838450	47837691	47838002	47838269	47838450	1033	54	8	86	51	416	149	0.000465639	0.00454298	0.707	0.377	0.33
6829	ENSG00000130714	POMT1	9	+	131509902	131510415	131509902	131509996	131510259	131510415	6829	96	85	161	66	412	149	0.000467277	0.00454831	0.29	0.469	-0.179
7033	ENSG00000147403	RPL10	X	+	154399802	154400626	154399802	154399941	154400463	154400626	7033	1697	10203	2275	22333	671	149	0.000469306	0.00455741	0.036	0.022	0.014
1558	ENSG00000172262	ZNF131	5	+	43161248	43161931	43161248	43161613	43161708	43161931	1558	25	0	32	15	244	149	0.000475228	0.00460418	1	0.566	0.434
6490	ENSG00000140682	TGFB1I1	16	+	31474562	31476185	31474562	31474757	31476011	31476185	6490	6	11	41	8	1403	149	0.00047804	0.00462069	0.055	0.352	-0.297
6670	ENSG00000203875	SNHG5	6	-	85677794	85678748	85677794	85678188	85678693	85678748	6670	56	31	100	16	654	149	0.000480755	0.00463617	0.292	0.587	-0.295
1632	ENSG00000089818	NECAP1	12	+	8090194	8092784	8090194	8090299	8092675	8092784	1632	314	3	677	37	2525	149	0.000486602	0.00468172	0.861	0.519	0.342
5845	ENSG00000182199	SHMT2	12	+	57230802	57231913	57230802	57231000	57231712	57231913	5845	161	24	132	52	861	149	0.000492851	0.00473091	0.537	0.305	0.232
923	ENSG00000234741	GAS5	1	-	173865856	173866206	173865856	173865894	173866176	173866206	923	513	857	827	1007	431	149	0.000501311	0.00480106	0.171	0.221	-0.05
5018	ENSG00000104886	PLEKHJ1	19	-	2235761	2235990	2235761	2235828	2235922	2235990	5018	16	113	7	324	243	149	0.000509448	0.0048678	0.08	0.013	0.067
3288	ENSG00000163682	RPL9	4	-	39458193	39458440	39458193	39458309	39458393	39458440	3288	36	205	38	624	233	149	0.000524502	0.00500017	0.101	0.037	0.064
2261	ENSG00000142733	MAP3K6	1	-	27356589	27357114	27356589	27356749	27357008	27357114	2261	11	52	29	31	408	149	0.00053749	0.00511229	0.072	0.255	-0.183
4905	ENSG00000094914	AAAS	12	-	53314297	53314849	53314297	53314441	53314750	53314849	4905	37	110	37	330	458	149	0.000540371	0.00512799	0.099	0.035	0.064
6333	ENSG00000168872	DDX19A	16	+	70370222	70371563	70370222	70370385	70371371	70371563	6333	30	12	21	40	1135	149	0.000543728	0.00514811	0.247	0.064	0.183
1556	ENSG00000012211	PRICKLE3	X	-	49177992	49178475	49177992	49178179	49178271	49178475	1556	13	55	0	52	241	149	0.000553566	0.00522848	0.128	0	0.128
5191	ENSG00000196998	WDR45	X	-	49076644	49077911	49076644	49076750	49077836	49077911	5191	473	34	551	84	1235	149	0.000554725	0.00522848	0.627	0.442	0.185
2526	ENSG00000184154	LRTOMT	11	+	72094947	72096895	72094947	72095096	72095378	72096895	2526	21	28	2	28	431	149	0.000563678	0.00530087	0.206	0.024	0.182
436	ENSG00000182307	C8orf33	8	+	145052466	145052897	145052466	145052497	145052585	145052897	436	12	0	17	19	237	149	0.000574957	0.00539475	1	0.36	0.64
4736	ENSG00000166946	CCNDBP1	15	+	43194080	43194461	43194080	43194137	43194414	43194461	4736	34	78	38	27	426	149	0.000581353	0.00541921	0.132	0.33	-0.198
4963	ENSG00000004660	CAMKK1	17	-	3881626	3882564	3881626	3881648	3882527	3882564	4963	68	108	83	54	1028	149	0.000580946	0.00541921	0.084	0.182	-0.098
6985	ENSG00000172432	GTPBP2	6	-	43624887	43625560	43624887	43625062	43625362	43625560	6985	98	66	117	165	449	149	0.000581466	0.00541921	0.33	0.19	0.14
2619	ENSG00000008311	AASS	7	-	122078861	122079712	122078861	122078950	122079596	122079712	2619	89	82	72	150	795	149	0.000584465	0.00543501	0.169	0.083	0.086
3285	ENSG00000197037	ZSCAN25	7	+	99619560	99621574	99619560	99619993	99621372	99621574	3285	74	15	76	50	1528	149	0.000590597	0.00546693	0.325	0.129	0.196
576	ENSG00000169242	EFNA1	1	+	155133502	155133780	155133502	155133568	155133729	155133780	576	14	167	26	80	310	149	0.000591835	0.00546693	0.039	0.135	-0.096
65	ENSG00000214087	ARL16	17	-	81682033	81683594	81682033	81683126	81683535	81683594	65	26	26	55	13	558	149	0.000590048	0.00546693	0.211	0.53	-0.319
2485	ENSG00000149823	VPS51	11	+	65107580	65108022	65107580	65107727	65107802	65108022	2485	15	162	4	461	224	149	0.000606158	0.00557727	0.058	0.006	0.052
3168	ENSG00000120798	NR2C1	12	-	95057730	95058489	95057730	95057878	95058309	95058489	3168	310	73	442	51	580	149	0.000606458	0.00557727	0.522	0.69	-0.168
2504	ENSG00000165609	NUDT5	10	-	12170716	12170908	12170716	12170770	12170899	12170908	2504	89	296	37	277	278	149	0.000681362	0.00623295	0.139	0.067	0.072
3972	ENSG00000197694	SPTAN1	9	+	128598962	128600115	128598962	128598986	128600079	128600115	3972	149	52	113	87	1242	149	0.000682243	0.00623295	0.256	0.135	0.121
6997	ENSG00000015479	MATR3	5	+	139314674	139316188	139314674	139314736	139316075	139316188	6997	619	7	1130	46	1488	149	0.00068075	0.00623295	0.899	0.711	0.188
3478	ENSG00000213465	ARL2	11	+	65021720	65022184	65021720	65021888	65021970	65022184	3478	376	8	652	51	231	149	0.000694983	0.00633545	0.968	0.892	0.076
6914	ENSG00000177082	WDR73	15	-	84647889	84648625	84647889	84647954	84648536	84648625	6914	209	169	140	203	731	149	0.000705089	0.00641354	0.201	0.123	0.078
357	ENSG00000100968	NFATC4	14	+	24376293	24378001	24376293	24376878	24377637	24378001	357	110	18	496	24	908	149	0.00070844	0.00641601	0.501	0.772	-0.271
6304	ENSG00000168067	MAP4K2	11	-	64797274	64797534	64797274	64797380	64797500	64797534	6304	7	43	37	50	269	149	0.000708365	0.00641601	0.083	0.291	-0.208
2023	ENSG00000162300	ZFPL1	11	+	65085114	65086608	65085114	65085226	65086414	65086608	2023	108	1	181	21	1337	149	0.000731129	0.00660712	0.923	0.49	0.433
2711	ENSG00000131470	PSMC3IP	17	-	42573477	42574210	42573477	42573623	42574098	42574210	2711	132	1	131	14	624	149	0.000734553	0.0066237	0.969	0.691	0.278
5843	ENSG00000099624	ATP5F1D	19	+	1244314	1244825	1244314	1244440	1244736	1244825	5843	656	194	431	198	445	149	0.000741939	0.00667585	0.531	0.422	0.109
1165	ENSG00000135473	PAN2	12	-	56322614	56323209	56322614	56322758	56323061	56323209	1165	80	35	66	73	452	149	0.000757934	0.00680507	0.43	0.23	0.2
153	ENSG00000163702	IL17RC	3	+	9923880	9924291	9923880	9924020	9924231	9924291	153	10	45	25	24	360	149	0.000760069	0.00680956	0.084	0.301	-0.217
3828	ENSG00000042429	MED17	11	+	93794907	93796540	93794907	93795060	93796409	93796540	3828	27	123	88	136	1498	149	0.000779819	0.00697152	0.021	0.06	-0.039
3843	ENSG00000147955	SIGMAR1	9	-	34636996	34637420	34636996	34637089	34637219	34637420	3843	81	872	144	812	279	149	0.000857389	0.00763222	0.047	0.087	-0.04
6390	ENSG00000148218	ALAD	9	-	113390592	113390933	113390592	113390676	113390797	113390933	6390	35	88	58	56	270	149	0.000856029	0.00763222	0.18	0.364	-0.184
2527	ENSG00000169764	UGP2	2	+	63887401	63890185	63887401	63887644	63890080	63890185	2527	80	205	28	17	2585	149	0.00085944	0.00763417	0.022	0.087	-0.065
2471	ENSG00000102226	USP11	X	+	47247303	47247699	47247303	47247419	47247610	47247699	2471	41	173	23	290	340	149	0.000864629	0.00766393	0.094	0.034	0.06
3106	ENSG00000162836	ACP6	1	-	147647367	147648411	147647367	147647566	147648245	147648411	3106	369	141	356	77	828	149	0.000880671	0.00778151	0.32	0.454	-0.134
3531	ENSG00000085978	ATG16L1	2	+	233289853	233290353	233289853	233289974	233290247	233290353	3531	55	67	30	98	422	149	0.00088163	0.00778151	0.225	0.098	0.127
5467	ENSG00000141452	RMC1	18	+	23530228	23530612	23530228	23530297	23530386	23530612	5467	21	117	6	176	238	149	0.000895583	0.00788795	0.101	0.021	0.08
5381	ENSG00000127054	INTS11	1	-	1312592	1313124	1312592	1312949	1313034	1313124	5381	37	263	17	397	234	149	0.000901017	0.00791906	0.082	0.027	0.055
2117	ENSG00000114857	NKTR	3	+	42627199	42630575	42627199	42627227	42630545	42630575	2117	3254	3	1860	13	3467	149	0.000924986	0.00810785	0.979	0.86	0.119
2465	ENSG00000169733	RFNG	17	-	82049676	82050006	82049676	82049842	82049917	82050006	2465	141	245	390	427	224	149	0.000928335	0.00810785	0.277	0.378	-0.101
6652	ENSG00000145833	DDX46	5	+	134811220	134811845	134811220	134811358	134811695	134811845	6652	37	73	59	43	486	149	0.000928329	0.00810785	0.134	0.296	-0.162
1703	ENSG00000135597	REPS1	6	-	138926400	138930098	138926400	138926481	138929976	138930098	1703	1129	226	514	164	3644	149	0.000935437	0.00815279	0.17	0.114	0.056
4272	ENSG00000171914	TLN2	15	+	62753772	62755693	62753772	62753916	62755531	62755693	4272	21	7	7	19	1764	149	0.00095191	0.00827903	0.202	0.03	0.172
129	ENSG00000131899	LLGL1	17	+	18240577	18241999	18240577	18240873	18241884	18241999	129	263	0	380	13	1160	149	0.000959104	0.00832422	1	0.79	0.21
2818	ENSG00000006744	ELAC2	17	-	12995939	12996685	12995939	12995978	12996546	12996685	2818	109	316	90	554	717	149	0.000962619	0.00833736	0.067	0.033	0.034
5150	ENSG00000171863	RPS7	2	+	3575324	3575684	3575324	3575448	3575591	3575684	5150	8	2	1	11	292	149	0.000966577	0.00835427	0.671	0.044	0.627
3563	ENSG00000168010	ATG16L2	11	+	72822477	72824842	72822477	72822543	72822847	72824842	3563	40	17	89	8	453	149	0.000970085	0.00836723	0.436	0.785	-0.349
4782	ENSG00000232956	SNHG15	7	-	44983821	44986097	44983821	44984046	44984356	44986097	4782	374	483	645	587	459	149	0.000981963	0.00845218	0.201	0.263	-0.062
3266	ENSG00000186635	ARAP1	11	-	72696548	72697195	72696548	72696654	72696982	72697195	3266	14	152	41	130	477	149	0.00100167	0.00860407	0.028	0.09	-0.062
6636	ENSG00000141959	PFKL	21	+	44313912	44316339	44313912	44314021	44316243	44316339	6636	58	26	115	15	2371	149	0.00102261	0.00876581	0.123	0.325	-0.202
1884	ENSG00000147274	RBMX	X	-	136879016	136879453	136879016	136879158	136879318	136879453	1884	27	0	38	14	309	149	0.00103429	0.00882961	1	0.567	0.433
5808	ENSG00000160014	CALM3	19	+	46605826	46608340	46605826	46605857	46608196	46608340	5808	158	293	208	1019	2488	149	0.00103364	0.00882961	0.031	0.012	0.019
2180	ENSG00000111653	ING4	12	-	6652270	6652770	6652270	6652309	6652661	6652770	2180	23	0	37	16	501	149	0.00103984	0.00884828	1	0.407	0.593
4649	ENSG00000173039	RELA	11	-	65661686	65662088	65661686	65661835	65661936	65662088	4649	15	0	11	10	250	149	0.00104072	0.00884828	1	0.396	0.604
2826	ENSG00000122515	ZMIZ2	7	+	44761448	44761905	44761448	44761593	44761694	44761905	2826	3	53	10	18	250	149	0.00105436	0.00894598	0.033	0.249	-0.216
7000	ENSG00000172830	SSH3	11	+	67306837	67307113	67306837	67306962	67307041	67307113	7000	64	79	90	48	228	149	0.00105997	0.00897526	0.346	0.551	-0.205
3045	ENSG00000198720	ANKRD13B	17	+	29609085	29609421	29609085	29609275	29609354	29609421	3045	10	3	7	25	228	149	0.00107757	0.0091058	0.685	0.155	0.53
1904	ENSG00000173209	AHSA2P	2	+	61185501	61186497	61185501	61185618	61186445	61186497	1904	275	66	406	48	976	149	0.00108065	0.00911336	0.389	0.564	-0.175
6445	ENSG00000112739	PRPF4B	6	+	4060412	4061147	4060412	4060686	4061014	4061147	6445	1083	88	1108	46	477	149	0.00109686	0.00921271	0.794	0.883	-0.089
816	ENSG00000077235	GTF3C1	16	-	27463540	27464836	27463540	27463592	27464394	27464836	816	52	72	119	71	951	149	0.00109518	0.00921271	0.102	0.208	-0.106
3904	ENSG00000228106	AL392172.1	1	+	222836995	222837384	222836995	222837066	222837218	222837384	3904	235	4	117	13	301	149	0.00110292	0.00924499	0.967	0.817	0.15
2746	ENSG00000175054	ATR	3	-	142457603	142459111	142457603	142457755	142458957	142459111	2746	124	141	195	116	1351	149	0.00110593	0.00925165	0.088	0.156	-0.068
6698	ENSG00000111011	RSRC2	12	-	122518838	122521428	122518838	122519029	122521384	122521428	6698	887	0	895	10	2504	149	0.0011101	0.00926788	1	0.842	0.158
3707	ENSG00000135297	MTO1	6	+	73479731	73480126	73479731	73479844	73479935	73480126	3707	13	78	0	69	240	149	0.00113426	0.00945064	0.094	0	0.094
5433	ENSG00000140988	RPS2	16	-	1962496	1963256	1962496	1962656	1963148	1963256	5433	4573	34	5083	88	641	149	0.00114443	0.00951639	0.969	0.931	0.038
6330	ENSG00000168818	STX18	4	-	4457190	4457500	4457190	4457257	4457422	4457500	6330	39	51	26	98	314	149	0.0011605	0.00963079	0.266	0.112	0.154
1343	ENSG00000115159	GPD2	2	+	156578888	156579164	156578888	156579001	156579085	156579164	1343	0	108	13	105	233	149	0.00119827	0.00991662	0	0.073	-0.073
685	ENSG00000284770	TBCE	1	+	235435744	235436608	235435744	235435840	235436385	235436608	685	78	174	54	276	694	149	0.00119971	0.00991662	0.088	0.04	0.048
6251	ENSG00000149136	SSRP1	11	-	57326702	57327514	57326702	57326889	57327425	57327514	6251	0	8	21	13	685	149	0.00121107	0.00999074	0	0.26	-0.26

## Sheet: Alu_vs_NC.SE.significant
ID	GeneID	geneSymbol	chr	strand	exonStart_0base	exonEnd	upstreamES	upstreamEE	downstreamES	downstreamEE	ID	IC_SAMPLE_1	SC_SAMPLE_1	IC_SAMPLE_2	SC_SAMPLE_2	IncFormLen	SkipFormLen	PValue	FDR	IncLevel1	IncLevel2	IncLevelDifference
11857	ENSG00000072803	FBXW11	5	-	171996889	171997051	171910571	171910797	172006457	172006649	11857	57	0	63	167	311	149	0	0	1	0.153	0.847
11864	ENSG00000072803	FBXW11	5	-	171914342	171914405	171910571	171910797	172006457	172006873	11864	141	0	196	167	212	149	0	0	1	0.452	0.548
12791	ENSG00000101928	MOSPD1	X	-	134891478	134891640	134887631	134889192	134896816	134897034	12791	281	117	843	66	311	149	0	0	0.535	0.86	-0.325
14910	ENSG00000215021	PHB2	12	-	6969506	6969577	6968410	6968587	6970195	6970280	14910	1020	0	683	154	220	149	0	0	1	0.75	0.25
20996	ENSG00000148481	MINDY3	10	-	15838227	15838279	15837203	15837318	15841425	15841599	20996	234	10	61	65	201	149	0	0	0.945	0.41	0.535
25288	ENSG00000197713	RPE	2	+	210018152	210018221	210017472	210017559	210019668	210019940	25288	19	0	27	289	218	149	0	0	1	0.06	0.94
26381	ENSG00000100281	HMGXB4	22	+	35263981	35264096	35263795	35263874	35264647	35265567	26381	122	84	358	35	264	149	0	0	0.45	0.852	-0.402
2824	ENSG00000162772	ATF3	1	+	212619045	212619266	212618126	212618234	212619357	212619555	2824	122	67	240	582	370	149	0	0	0.423	0.142	0.281
30400	ENSG00000115524	SF3B1	2	-	197418895	197419640	197418508	197418588	197420427	197420542	30400	908	96	1076	348	894	149	0	0	0.612	0.34	0.272
31153	ENSG00000112081	SRSF3	6	+	36599820	36600276	36598848	36598983	36601151	36601190	31153	375	954	1243	824	605	149	0	0	0.088	0.271	-0.183
34941	ENSG00000130066	SAT1	X	+	23784293	23784403	23783799	23783883	23785327	23785429	34941	74	50	293	1405	259	149	0	0	0.46	0.107	0.353
35220	ENSG00000107164	FUBP3	9	+	130607297	130608393	130595482	130595588	130609953	130609987	35220	225	13	67	91	1245	149	0	0	0.674	0.081	0.593
35993	ENSG00000131051	RBM39	20	-	35734185	35735081	35731940	35732135	35738967	35739017	35993	819	154	581	301	1045	149	0	0	0.431	0.216	0.215
36473	ENSG00000187790	FANCM	14	+	45140631	45140709	45137068	45137241	45148836	45148995	36473	140	0	71	87	227	149	0	0	1	0.349	0.651
39164	ENSG00000092199	HNRNPC	14	-	21263310	21263582	21234030	21234229	21269297	21269425	39164	750	209	419	448	421	149	0	0	0.559	0.249	0.31
42110	ENSG00000047849	MAP4	3	-	47909037	47912421	47877416	47877523	47914816	47914939	42110	336	95	124	227	3533	149	0	0	0.13	0.023	0.107
47696	ENSG00000123562	MORF4L2	X	-	103684680	103684729	103678498	103678600	103685170	103685260	47696	119	961	559	1678	198	149	0	0	0.085	0.2	-0.115
47697	ENSG00000123562	MORF4L2	X	-	103684680	103684729	103678498	103678620	103685170	103685260	47697	68	113	477	172	198	149	0	0	0.312	0.676	-0.364
4884	ENSG00000138231	DBR1	3	-	138163777	138163858	138163348	138163494	138167080	138167305	4884	135	2	71	54	230	149	0	0	0.978	0.46	0.518
50288	ENSG00000112972	HMGCS1	5	-	43298008	43298134	43297001	43297166	43298517	43298975	50288	441	0	319	53	275	149	0	0	1	0.765	0.235
51108	ENSG00000168958	MFF	2	+	227342744	227342819	227340291	227340380	227347225	227347274	51108	210	190	191	564	224	149	0	0	0.424	0.184	0.24
52052	ENSG00000137575	SDCBP	8	+	58560283	58561795	58553253	58553303	58565018	58565084	52052	74	0	64	112	1661	149	0	0	1	0.049	0.951
52546	ENSG00000137955	RABGGTB	1	+	75786699	75786797	75786227	75786274	75787496	75787604	52546	0	77	17	0	247	149	0	0	0	1	-1
53147	ENSG00000003756	RBM5	3	+	50104247	50104308	50102336	50103166	50105076	50105142	53147	411	36	295	180	210	149	0	0	0.89	0.538	0.352
53169	ENSG00000229807	XIST	X	-	73822070	73822233	73820655	73821029	73826114	73826301	53169	2426	697	2725	207	312	149	0	0	0.624	0.863	-0.239
53171	ENSG00000229807	XIST	X	-	73830622	73830790	73829067	73829231	73831065	73831210	53171	837	5370	390	6872	317	149	0	0	0.068	0.026	0.042
53179	ENSG00000229807	XIST	X	-	73822066	73822216	73820716	73821029	73826114	73827984	53179	1129	697	1121	207	299	149	0	0	0.447	0.73	-0.283
53180	ENSG00000229807	XIST	X	-	73822070	73822216	73820671	73821029	73826114	73827984	53180	3147	697	2514	207	295	149	0	0	0.695	0.86	-0.165
54697	ENSG00000204842	ATXN2	12	-	111516153	111516363	111513356	111513539	111518248	111518427	54697	87	63	100	0	359	149	0	0	0.364	1	-0.636
61349	ENSG00000143774	GUK1	1	+	228141123	228141288	228140281	228140363	228145510	228146067	61349	83	134	250	0	314	149	0	0	0.227	1	-0.773
61356	ENSG00000143774	GUK1	1	+	228141123	228141507	228140317	228140363	228145510	228145624	61356	41	134	90	0	533	149	0	0	0.079	1	-0.921
66712	ENSG00000172775	FAM192A	16	-	57178501	57178852	57173727	57173869	57185820	57186039	66712	81	55	34	222	500	149	0	0	0.305	0.044	0.261
67700	ENSG00000186480	INSIG1	7	+	155303824	155303895	155302746	155302846	155308240	155310233	67700	153	514	155	1732	220	149	0	0	0.168	0.057	0.111
874	ENSG00000148498	PARD3	10	-	34372497	34372536	34360070	34360259	34374873	34375002	874	54	0	30	68	188	149	0	0	1	0.259	0.741
9215	ENSG00000104231	ZFAND1	8	-	81717248	81717288	81714986	81715114	81718181	81718224	9215	193	70	161	397	189	149	0	0	0.685	0.242	0.443
980	ENSG00000225210	DUXAP9	14	+	19066000	19066115	19062402	19062466	19066235	19066347	980	88	0	27	37	264	149	0	0	1	0.292	0.708
38485	ENSG00000166532	RIMKLB	12	+	8699784	8700614	8697921	8698297	8713810	8714041	38485	39	0	26	75	979	149	1.11022e-16	1.09766e-13	1	0.05	0.95
4727	ENSG00000103194	USP10	16	+	84775159	84775225	84772540	84772685	84778894	84779194	4727	713	0	378	44	215	149	1.11022e-16	1.09766e-13	1	0.856	0.144
25124	ENSG00000101972	STAG2	X	+	124026564	124026687	124025839	124025918	124030960	124031125	25124	71	86	51	398	272	149	2.22045e-16	2.08555e-13	0.311	0.066	0.245
57538	ENSG00000175061	SNHG29	17	+	16439527	16439703	16439320	16439414	16440184	16440253	57538	803	522	2566	912	325	149	2.22045e-16	2.08555e-13	0.414	0.563	-0.149
11262	ENSG00000101150	TPD52L2	20	+	63875815	63875875	63873667	63873816	63882718	63882820	11262	224	46	140	141	209	149	4.44089e-16	4.06937e-13	0.776	0.414	0.362
32197	ENSG00000107938	EDRF1	10	+	125731864	125731925	125730287	125730399	125733403	125733551	32197	44	85	9	282	210	149	6.66134e-16	5.95873e-13	0.269	0.022	0.247
70641	ENSG00000147403	RPL10	X	+	154400463	154400626	154399802	154399941	154400701	154402339	70641	20767	721	54086	1007	312	149	8.88178e-16	7.7602e-13	0.932	0.962	-0.03
55528	ENSG00000223546	LINC00630	X	+	102770351	102770420	102769300	102769341	102816991	102817082	55528	200	0	127	42	218	149	9.99201e-16	8.53181e-13	1	0.674	0.326
68196	ENSG00000154134	ROBO3	11	+	124877266	124877309	124876825	124876932	124877518	124877752	68196	38	0	11	41	192	149	1.11022e-15	9.06763e-13	1	0.172	0.828
68816	ENSG00000123595	RAB9A	X	+	13703813	13703902	13689124	13689288	13708720	13710506	68816	408	92	283	209	238	149	1.11022e-15	9.06763e-13	0.735	0.459	0.276
22919	ENSG00000125354	SEPT6	X	-	119625334	119625379	119619857	119620051	119629317	119629508	22919	0	27	26	0	194	149	1.66533e-15	1.3312e-12	0	1	-1
31147	ENSG00000134717	BTF3L4	1	+	52083339	52083541	52064824	52064938	52086111	52086610	31147	772	13	908	112	351	149	1.77636e-15	1.39037e-12	0.962	0.775	0.187
979	ENSG00000225210	DUXAP9	14	+	19065967	19066115	19062371	19062466	19066235	19066347	979	97	0	47	37	297	149	2.66454e-15	2.04299e-12	1	0.389	0.611
22654	ENSG00000139496	NUP58	13	+	25309246	25309282	25307805	25307948	25312882	25313032	22654	183	6	311	126	185	149	2.88658e-15	2.16898e-12	0.961	0.665	0.296
30136	ENSG00000151914	DST	6	-	56468981	56468999	56466077	56466195	56469882	56469957	30136	168	0	67	31	167	149	5.21805e-15	3.77004e-12	1	0.659	0.341
67	ENSG00000131375	CAPN7	3	+	15245525	15245671	15242177	15242253	15246731	15246794	67	409	11	262	67	295	149	5.21805e-15	3.77004e-12	0.949	0.664	0.285
44034	ENSG00000225470	JPX	X	+	73998953	74000496	73994839	73994961	74004269	74007534	44034	550	32	359	102	1692	149	6.21725e-15	4.32559e-12	0.602	0.237	0.365
53170	ENSG00000229807	XIST	X	-	73841291	73841321	73837439	73837503	73850501	73850624	53170	188	55	187	0	179	149	6.21725e-15	4.32559e-12	0.74	1	-0.26
44035	ENSG00000225470	JPX	X	+	73998767	74000496	73994839	73994961	74004269	74007534	44035	654	32	438	102	1878	149	8.99281e-15	6.1429e-12	0.619	0.254	0.365
44725	ENSG00000116754	SRSF11	1	+	70231858	70231975	70228421	70228555	70232267	70232375	44725	328	342	271	670	266	149	1.15463e-14	7.74634e-12	0.349	0.185	0.164
16775	ENSG00000123416	TUBA1B	12	-	49130118	49130344	49129499	49129722	49131297	49131395	16775	83	1366	47	5429	375	149	1.4988e-14	9.87894e-12	0.024	0.003	0.021
17973	ENSG00000214046	SMIM7	19	-	16654034	16654125	16647119	16647261	16659394	16659447	17973	468	11	630	114	240	149	1.79856e-14	1.16503e-11	0.964	0.774	0.19
16735	ENSG00000116473	RAP1A	1	+	111627469	111627563	111619776	111619934	111691333	111691417	16735	32	5	0	31	243	149	2.05391e-14	1.29304e-11	0.797	0	0.797
20991	ENSG00000148481	MINDY3	10	-	15837541	15837633	15837203	15837318	15838227	15838279	20991	21	198	16	0	241	149	2.06501e-14	1.29304e-11	0.062	1	-0.938
57526	ENSG00000175061	SNHG29	17	+	16439580	16439703	16439326	16439414	16440184	16440253	57526	458	522	1495	912	272	149	2.12053e-14	1.30604e-11	0.325	0.473	-0.148
48345	ENSG00000213024	NUP62	19	-	49927693	49927815	49907542	49909884	49929325	49929531	48345	113	40	50	114	271	149	2.30926e-14	1.39934e-11	0.608	0.194	0.414
52773	ENSG00000142208	AKT1	14	-	104793126	104793304	104792597	104792722	104795483	104795555	52773	15	201	72	110	327	149	2.74225e-14	1.63534e-11	0.033	0.23	-0.197
41848	ENSG00000143164	DCAF6	1	+	168022987	168023047	168004532	168004793	168038370	168038488	41848	38	0	26	56	209	149	2.85327e-14	1.67496e-11	1	0.249	0.751
14063	ENSG00000061987	MON2	12	+	62566013	62566031	62565236	62565380	62566321	62566450	14063	96	13	46	70	167	149	3.07532e-14	1.77753e-11	0.868	0.37	0.498
13246	ENSG00000180008	SOCS4	14	+	55031862	55031991	55027235	55027471	55042951	55049489	13246	150	30	101	117	278	149	3.13083e-14	1.7822e-11	0.728	0.316	0.412
35698	ENSG00000128595	CALU	7	+	128747552	128748367	128739403	128739432	128748572	128748804	35698	161	19	251	176	964	149	3.27516e-14	1.83653e-11	0.567	0.181	0.386
32210	ENSG00000117362	APH1A	1	-	150267956	150267991	150267715	150267789	150268697	150269015	32210	131	47	229	4	184	149	3.4861e-14	1.92607e-11	0.693	0.979	-0.286
47687	ENSG00000166946	CCNDBP1	15	+	43194080	43194137	43192742	43192803	43194414	43194461	47687	118	163	38	253	206	149	3.68594e-14	2.00697e-11	0.344	0.098	0.246
61117	ENSG00000115204	MPV17	2	-	27312993	27313074	27312679	27312772	27322447	27322522	61117	56	31	233	6	230	149	4.06342e-14	2.18089e-11	0.539	0.962	-0.423
22031	ENSG00000104408	EIF3E	8	-	108242111	108242346	108239957	108240075	108248612	108248716	22031	39	0	12	35	384	149	4.89608e-14	2.59079e-11	1	0.117	0.883
50500	ENSG00000244187	TMEM141	9	+	136791710	136791777	136791343	136791424	136791946	136792358	50500	252	0	540	91	216	149	5.50671e-14	2.83407e-11	1	0.804	0.196
51011	ENSG00000067064	IDI1	10	-	1043998	1044171	1043300	1043393	1048863	1049170	51011	154	21	38	51	322	149	5.4512e-14	2.83407e-11	0.772	0.256	0.516
65187	ENSG00000102078	SLC25A14	X	+	130350645	130350731	130349250	130349345	130358639	130358735	65187	108	37	167	0	235	149	7.10543e-14	3.60744e-11	0.649	1	-0.351
43373	ENSG00000153922	CHD1	5	-	98869013	98869277	98868494	98868635	98869753	98869882	43373	13	213	63	105	413	149	7.41629e-14	3.71507e-11	0.022	0.178	-0.156
21196	ENSG00000104852	SNRNP70	19	+	49102113	49103587	49101389	49101471	49104633	49104735	21196	1469	84	1487	228	1623	149	7.54952e-14	3.73204e-11	0.616	0.375	0.241
16776	ENSG00000123416	TUBA1B	12	-	49130118	49130402	49129499	49129722	49131297	49131395	16776	94	1366	63	5429	433	149	8.42659e-14	4.11152e-11	0.023	0.004	0.019
18006	ENSG00000075407	ZNF37A	10	+	38094930	38095224	38094350	38094490	38095537	38095629	18006	63	31	129	0	443	149	9.84768e-14	4.7433e-11	0.406	1	-0.594
65234	ENSG00000178802	MPI	15	+	74897010	74897219	74896151	74896325	74897511	74902219	65234	356	76	1061	52	358	149	1.16906e-13	5.55972e-11	0.661	0.895	-0.234
15067	ENSG00000062194	GPBP1	5	+	57237112	57237172	57235965	57236032	57246299	57246484	15067	111	43	91	177	209	149	1.24234e-13	5.83434e-11	0.648	0.268	0.38
44823	ENSG00000116001	TIA1	2	-	70228343	70228462	70227734	70227822	70229058	70229091	44823	63	29	32	126	268	149	1.49436e-13	6.93125e-11	0.547	0.124	0.423
17680	ENSG00000162910	MRPL55	1	-	228108436	228109021	228108234	228108318	228109148	228109299	17680	272	184	611	150	734	149	1.53655e-13	7.04002e-11	0.231	0.453	-0.222
49907	ENSG00000126261	UBA2	19	+	34430575	34430659	34428483	34428570	34431860	34431931	49907	503	0	553	55	233	149	1.61204e-13	7.29693e-11	1	0.865	0.135
2237	ENSG00000156381	ANKRD9	14	-	102508640	102508846	102508474	102508549	102509528	102509776	2237	136	64	493	45	355	149	1.86406e-13	8.04976e-11	0.471	0.821	-0.35
49555	ENSG00000149554	CHEK1	11	+	125627606	125627830	125626748	125626833	125629231	125629296	49555	332	58	1253	42	373	149	1.85185e-13	8.04976e-11	0.696	0.923	-0.227
49619	ENSG00000198237	AC131392.1	5	+	69910374	69910562	69875270	69875319	69914157	69914242	49619	14	31	122	14	337	149	1.83076e-13	8.04976e-11	0.166	0.794	-0.628
62184	ENSG00000117543	DPH5	1	-	101022934	101023329	101021640	101021765	101025308	101025466	62184	75	128	28	313	544	149	1.81632e-13	8.04976e-11	0.138	0.024	0.114
44850	ENSG00000131943	C19orf12	19	-	29708253	29708423	29702402	29702977	29715124	29715224	44850	74	19	36	88	319	149	1.95621e-13	8.3517e-11	0.645	0.16	0.485
36233	ENSG00000133460	SLC2A11	22	+	23877384	23877869	23877041	23877171	23882458	23882646	36233	99	8	35	45	634	149	2.6712e-13	1.12761e-10	0.744	0.155	0.589
48343	ENSG00000213024	NUP62	19	-	49927693	49927848	49908104	49909884	49929325	49929435	48343	157	40	88	114	304	149	2.70339e-13	1.12852e-10	0.658	0.274	0.384
15135	ENSG00000145241	CENPC	4	-	67510672	67511025	67508813	67509105	67512401	67512569	15135	40	13	13	81	502	149	3.00093e-13	1.23896e-10	0.477	0.045	0.432
7303	ENSG00000163644	PPM1K	4	-	88278143	88278642	88277142	88277243	88284405	88284561	7303	275	82	467	28	648	149	5.18585e-13	2.11774e-10	0.435	0.793	-0.358
61110	ENSG00000115204	MPV17	2	-	27312993	27313109	27312679	27312772	27322447	27322522	61110	118	31	401	6	265	149	5.28799e-13	2.13624e-10	0.682	0.974	-0.292
44045	ENSG00000225470	JPX	X	+	73999354	74000496	73994839	73994961	74004269	74004543	44045	306	32	210	102	1291	149	7.00551e-13	2.79997e-10	0.525	0.192	0.333
51326	ENSG00000135018	UBQLN1	9	-	83666349	83666433	83665029	83665145	83669184	83669327	51326	758	8	1333	119	233	149	7.18092e-13	2.83987e-10	0.984	0.878	0.106
53484	ENSG00000114346	ECT2	3	+	172752149	172752436	172750762	172750857	172754508	172754660	53484	118	76	123	303	436	149	1.00608e-12	3.93735e-10	0.347	0.122	0.225
66954	ENSG00000141552	ANAPC11	17	+	81893551	81893614	81891731	81891833	81894466	81894586	66954	50	53	51	0	212	149	1.09845e-12	4.25453e-10	0.399	1	-0.601
9186	ENSG00000234741	GAS5	1	-	173864674	173864704	173864256	173864304	173865470	173865547	9186	15	18	88	0	179	149	1.25644e-12	4.81678e-10	0.41	1	-0.59
5148	ENSG00000095787	WAC	10	+	28611254	28611481	28610698	28610821	28611773	28611922	5148	18	172	88	125	376	149	1.30496e-12	4.95224e-10	0.04	0.218	-0.178
67371	ENSG00000106603	COA1	7	-	43650492	43650712	43648599	43648652	43729428	43729489	67371	116	123	77	311	369	149	1.70874e-12	6.41975e-10	0.276	0.091	0.185
65807	ENSG00000163848	ZNF148	3	-	125314936	125315053	125313307	125313656	125323308	125323444	65807	35	6	33	108	266	149	1.78935e-12	6.65601e-10	0.766	0.146	0.62
9174	ENSG00000234741	GAS5	1	-	173865228	173865282	173864256	173864304	173865509	173865547	9174	209	0	226	47	203	149	1.96265e-12	7.2291e-10	1	0.779	0.221
49757	ENSG00000165156	ZHX1	8	-	123253321	123256171	123250129	123250320	123267272	123267386	49757	3390	7	3158	62	2999	149	2.11775e-12	7.72465e-10	0.96	0.717	0.243
61418	ENSG00000158163	DZIP1L	3	-	138112363	138112500	138103853	138104052	138115327	138115818	61418	44	34	73	0	286	149	2.19014e-12	7.87307e-10	0.403	1	-0.597
66953	ENSG00000141552	ANAPC11	17	+	81893551	81893614	81891720	81891841	81894466	81894586	66953	91	0	50	31	212	149	2.20035e-12	7.87307e-10	1	0.531	0.469
42428	ENSG00000134644	PUM1	1	-	30964673	30964910	30953713	30953981	30965981	30966278	42428	434	46	844	9	386	149	2.41351e-12	8.55431e-10	0.785	0.973	-0.188
58595	ENSG00000112118	MCM3	6	-	52265234	52265385	52264620	52264786	52266074	52266144	58595	154	486	482	676	300	149	2.56306e-12	8.99946e-10	0.136	0.262	-0.126
35202	ENSG00000138182	KIF20B	10	+	89714046	89714083	89710960	89711145	89714954	89715182	35202	91	2	19	23	186	149	3.1235e-12	1.07661e-09	0.973	0.398	0.575
50499	ENSG00000244187	TMEM141	9	+	136791625	136791777	136791367	136791424	136791946	136792030	50499	150	0	391	91	301	149	3.09741e-12	1.07661e-09	1	0.68	0.32
57856	ENSG00000117305	HMGCL	1	-	23810735	23810799	23808134	23808323	23816674	23816770	57856	55	0	93	74	213	149	3.21065e-12	1.09658e-09	1	0.468	0.532
1126	ENSG00000162409	PRKAA2	1	+	56691393	56691487	56674380	56674522	56692357	56692502	1126	107	0	127	50	243	149	3.27127e-12	1.10722e-09	1	0.609	0.391
35216	ENSG00000107164	FUBP3	9	+	130580658	130581513	130579580	130579764	130595482	130595588	35216	168	12	107	63	1004	149	3.43536e-12	1.15238e-09	0.675	0.201	0.474
59176	ENSG00000127314	RAP1B	12	+	68624670	68624873	68610907	68611043	68648698	68648781	59176	40	10	16	70	352	149	3.59135e-12	1.19404e-09	0.629	0.088	0.541
51328	ENSG00000135018	UBQLN1	9	-	83666349	83666394	83665029	83665145	83669184	83669291	51328	99	8	164	119	194	149	6.1382e-12	2.02291e-09	0.905	0.514	0.391
2823	ENSG00000117569	PTBP2	1	+	96806418	96806452	96804784	96804939	96806865	96806958	2823	14	54	98	39	183	149	7.04636e-12	2.30202e-09	0.174	0.672	-0.498
52911	ENSG00000116350	SRSF4	1	-	29159863	29160091	29159373	29159486	29160374	29160517	52911	57	81	36	305	377	149	7.74392e-12	2.50809e-09	0.218	0.045	0.173
7003	ENSG00000110422	HIPK3	11	+	33348165	33348228	33347851	33348013	33348521	33348818	7003	74	21	9	40	212	149	9.01523e-12	2.89489e-09	0.712	0.137	0.575
61115	ENSG00000115204	MPV17	2	-	27312993	27313154	27312679	27312772	27322447	27322522	61115	126	31	365	6	310	149	9.27514e-12	2.95311e-09	0.661	0.967	-0.306
2745	ENSG00000139734	DIAPH3	13	-	60132956	60132989	60112009	60112186	60163586	60163987	2745	280	28	218	100	182	149	9.41636e-12	2.97288e-09	0.891	0.641	0.25
770	ENSG00000165304	MELK	9	+	36594627	36594771	36589535	36589652	36597221	36597290	770	918	34	843	119	293	149	9.79006e-12	3.0651e-09	0.932	0.783	0.149
59174	ENSG00000127314	RAP1B	12	+	68624674	68624873	68610924	68611043	68648698	68648781	59174	36	10	14	70	348	149	1.12067e-11	3.47963e-09	0.607	0.079	0.528
61636	ENSG00000113240	CLK4	5	-	178619837	178619896	178616881	178618778	178623255	178623416	61636	41	0	13	26	208	149	1.13656e-11	3.50004e-09	1	0.264	0.736
43020	ENSG00000141759	TXNL4A	18	-	79977597	79977701	79973512	79973856	79988239	79988536	43020	547	0	587	47	253	149	1.16078e-11	3.54558e-09	1	0.88	0.12
551	ENSG00000102393	GLA	X	-	101399743	101399800	101398784	101398946	101401631	101401809	551	26	2	3	30	206	149	1.22239e-11	3.70364e-09	0.904	0.067	0.837
62955	ENSG00000115947	ORC4	2	-	147981927	147982081	147975901	147975975	148020632	148020747	62955	12	0	7	103	303	149	1.30861e-11	3.9126e-09	1	0.032	0.968
7308	ENSG00000214176	PLEKHM1P1	17	-	64814862	64815245	64804829	64805100	64821766	64822393	7308	57	53	162	21	532	149	1.31218e-11	3.9126e-09	0.231	0.684	-0.453
21291	ENSG00000131115	ZNF227	19	+	44217790	44217852	44213086	44213244	44228445	44228572	21291	57	7	47	75	211	149	1.32817e-11	3.92909e-09	0.852	0.307	0.545
3147	ENSG00000137814	HAUS2	15	+	42558197	42558290	42548866	42548965	42559338	42559408	3147	146	0	173	46	242	149	1.34303e-11	3.94199e-09	1	0.698	0.302
45627	ENSG00000105426	PTPRS	19	-	5218786	5218798	5218419	5218532	5219309	5219467	45627	27	54	0	108	161	149	1.54246e-11	4.49225e-09	0.316	0	0.316
59854	ENSG00000132423	COQ3	6	-	99375939	99376182	99371427	99371587	99377385	99377485	59854	195	25	460	1	392	149	1.62702e-11	4.70209e-09	0.748	0.994	-0.246
28037	ENSG00000143393	PI4KB	1	-	151324744	151324917	151315572	151316509	151327270	151327377	28037	22	127	136	151	322	149	2.0188e-11	5.78978e-09	0.074	0.294	-0.22
52273	ENSG00000286192	AC069288.1	7	-	2238014	2238937	2234197	2235564	2239417	2239707	52273	99	106	188	47	1072	149	2.0414e-11	5.81026e-09	0.115	0.357	-0.242
30766	ENSG00000168137	SETD5	3	+	9422722	9423257	9397895	9397977	9424466	9424526	30766	187	40	86	86	684	149	2.37513e-11	6.70931e-09	0.505	0.179	0.326
53020	ENSG00000221983	UBA52	19	+	18572350	18572607	18571854	18571887	18573292	18573403	53020	65	0	138	77	406	149	2.86424e-11	8.03057e-09	1	0.397	0.603
24984	ENSG00000068745	IP6K2	3	-	48715314	48715527	48695168	48695418	48717156	48717216	24984	37	0	11	25	362	149	2.99067e-11	8.32294e-09	1	0.153	0.847
24285	ENSG00000150527	MIA2	14	+	39320927	39321056	39319208	39319291	39326863	39327022	24285	345	9	238	53	278	149	3.17483e-11	8.77046e-09	0.954	0.706	0.248
14144	ENSG00000103121	CMC2	16	-	80981805	80981877	80975800	80976179	80997313	80997429	14144	341	13	543	117	221	149	3.71031e-11	1.01749e-08	0.946	0.758	0.188
35515	ENSG00000066697	MSANTD3	9	+	100444127	100445237	100442148	100442356	100450556	100451229	35515	112	17	93	91	1259	149	3.84053e-11	1.04557e-08	0.438	0.108	0.33
32875	ENSG00000187735	TCEA1	8	-	54010429	54010492	53999944	54000050	54022062	54022314	32875	251	6	47	22	212	149	3.93287e-11	1.06301e-08	0.967	0.6	0.367
51967	ENSG00000176124	DLEU1	13	+	50083141	50083194	50082170	50082557	50104703	50107218	51967	191	88	68	118	202	149	4.43591e-11	1.19041e-08	0.616	0.298	0.318
52720	ENSG00000196422	PPP1R26	9	+	135483351	135483553	135482682	135482815	135483949	135484082	52720	3	46	113	90	351	149	4.51432e-11	1.20286e-08	0.027	0.348	-0.321
31403	ENSG00000109920	FNBP4	11	-	47725736	47725836	47724471	47724778	47731373	47731561	31403	52	137	11	245	249	149	4.6489e-11	1.23e-08	0.185	0.026	0.159
16772	ENSG00000179195	ZNF664	12	+	124003422	124003540	123988042	123988138	124004877	124004935	16772	109	0	20	15	267	149	5.22192e-11	1.36256e-08	1	0.427	0.573
21203	ENSG00000092036	HAUS4	14	-	22947867	22948013	22947600	22947731	22950313	22950410	21203	210	45	513	16	295	149	5.22249e-11	1.36256e-08	0.702	0.942	-0.24
4078	ENSG00000244687	UBE2V1	20	-	50111288	50111562	50096671	50096820	50113106	50113198	4078	22	2	6	43	423	149	5.46981e-11	1.41725e-08	0.795	0.047	0.748
11525	ENSG00000188883	KLRG2	7	-	139480145	139480247	139479626	139479772	139482885	139483712	11525	49	27	136	3	251	149	6.13957e-11	1.57989e-08	0.519	0.964	-0.445
59077	ENSG00000160194	NDUFV3	21	+	42903181	42904276	42896926	42897047	42908863	42909105	59077	543	17	698	104	1244	149	6.29164e-11	1.60801e-08	0.793	0.446	0.347
26994	ENSG00000059588	TARBP1	1	-	234400852	234400948	234398381	234398553	234401180	234401262	26994	77	44	38	121	245	149	6.41696e-11	1.61928e-08	0.516	0.16	0.356
40557	ENSG00000244306	DUXAP10	14	-	19307020	19307111	19268852	19269380	19331481	19331617	40557	56	0	17	21	240	149	6.42195e-11	1.61928e-08	1	0.334	0.666
57123	ENSG00000197948	FCHSD1	5	-	141642396	141642503	141641701	141641757	141643000	141643088	57123	7	39	19	0	256	149	6.95264e-11	1.7414e-08	0.095	1	-0.905
53489	ENSG00000114346	ECT2	3	+	172818547	172818814	172816690	172816837	172820147	172821473	53489	130	450	370	553	416	149	8.14446e-11	2.02641e-08	0.094	0.193	-0.099
70161	ENSG00000169905	TOR1AIP2	1	-	179877238	179877373	179865435	179865854	179877692	179877799	70161	514	9	479	64	284	149	8.20732e-11	2.02861e-08	0.968	0.797	0.171
5690	ENSG00000101003	GINS1	20	+	25418104	25418195	25407730	25407895	25425210	25425327	5690	99	5	108	66	240	149	8.53965e-11	2.09696e-08	0.925	0.504	0.421
54337	ENSG00000130935	NOL11	17	+	67737070	67737145	67736579	67736754	67737507	67737692	54337	591	0	788	54	224	149	8.64876e-11	2.10996e-08	1	0.907	0.093
27758	ENSG00000111605	CPSF6	12	+	69255001	69256052	69253050	69253154	69256696	69256842	27758	232	399	141	692	1200	149	9.61692e-11	2.33102e-08	0.067	0.025	0.042
59598	ENSG00000090565	RAB11FIP3	16	+	491133	491268	488850	489000	496823	496859	59598	15	45	75	21	284	149	1.01431e-10	2.44279e-08	0.149	0.652	-0.503
35968	ENSG00000117448	AKR1A1	1	+	45568484	45568684	45567981	45568177	45568926	45568999	35968	522	114	1039	79	349	149	1.09023e-10	2.60891e-08	0.662	0.849	-0.187
68815	ENSG00000123595	RAB9A	X	+	13703734	13703902	13689160	13689288	13708720	13708817	68815	212	92	165	209	317	149	1.14698e-10	2.72734e-08	0.52	0.271	0.249
35773	ENSG00000022267	FHL1	X	+	136209242	136209442	136208454	136208641	136209870	136211359	35773	61	2181	222	2185	349	149	1.35589e-10	3.18426e-08	0.012	0.042	-0.03
57528	ENSG00000175061	SNHG29	17	+	16439531	16439703	16439326	16439414	16440184	16440253	57528	642	522	1851	912	321	149	1.35609e-10	3.18426e-08	0.363	0.485	-0.122
884	ENSG00000065665	SEC61A2	10	+	12142432	12142565	12136104	12136170	12143116	12143195	884	31	40	2	84	282	149	1.47349e-10	3.43845e-08	0.291	0.012	0.279
59187	ENSG00000127314	RAP1B	12	+	68624507	68624873	68610907	68611043	68648698	68648757	59187	79	10	63	70	515	149	1.51067e-10	3.50344e-08	0.696	0.207	0.489
24985	ENSG00000068745	IP6K2	3	-	48715314	48715527	48693520	48695421	48717156	48717216	24985	38	2	7	24	362	149	1.53033e-10	3.52727e-08	0.887	0.107	0.78
39519	ENSG00000109756	RAPGEF2	4	+	159344035	159344059	159343280	159343404	159345105	159345329	39519	44	96	0	81	173	149	1.61369e-10	3.69674e-08	0.283	0	0.283
53487	ENSG00000114346	ECT2	3	+	172752149	172752472	172750725	172750857	172754508	172754660	53487	153	76	203	303	472	149	1.69294e-10	3.85478e-08	0.389	0.175	0.214
43685	ENSG00000151292	CSNK1G3	5	+	123605338	123605362	123604723	123604830	123614341	123617040	43685	127	64	88	163	173	149	1.83822e-10	4.16035e-08	0.631	0.317	0.314
17727	ENSG00000146409	SLC18B1	6	-	132790784	132790865	132790176	132790272	132796981	132797121	17727	57	172	22	377	230	149	1.85451e-10	4.1721e-08	0.177	0.036	0.141
23235	ENSG00000136682	CBWD2	2	+	113457064	113457209	113454740	113454778	113460672	113460719	23235	39	49	12	145	294	149	1.91824e-10	4.28977e-08	0.287	0.04	0.247
2847	ENSG00000111907	TPD52L1	6	+	125257097	125257158	125248281	125248383	125262833	125263226	2847	18	0	34	107	210	149	2.39523e-10	5.32478e-08	1	0.184	0.816
37526	ENSG00000244754	N4BP2L2	13	-	32521372	32521449	32517856	32518003	32535768	32537027	37526	144	0	168	40	226	149	2.49192e-10	5.50715e-08	1	0.735	0.265
10176	ENSG00000150779	TIMM8B	11	-	112085977	112086310	112084799	112085462	112086639	112086798	10176	192	478	603	744	482	149	2.76121e-10	6.06658e-08	0.11	0.2	-0.09
59848	ENSG00000128487	SPECC1	17	+	20204332	20205912	20155988	20156236	20227412	20227620	59848	767	12	1065	90	1729	149	2.80096e-10	6.11814e-08	0.846	0.505	0.341
58977	ENSG00000077782	FGFR1	8	-	38429681	38429948	38428345	38428435	38457355	38457534	58977	96	47	334	31	416	149	2.86182e-10	6.21494e-08	0.422	0.794	-0.372
9867	ENSG00000134291	TMEM106C	12	+	47967207	47967261	47964208	47964423	47968132	47968849	9867	459	6	893	99	203	149	3.01699e-10	6.51428e-08	0.983	0.869	0.114
66865	ENSG00000151287	TEX30	13	-	102770011	102770086	102769310	102769541	102773681	102773811	66865	99	3	23	21	224	149	3.20308e-10	6.87655e-08	0.956	0.421	0.535
14790	ENSG00000143416	SELENBP1	1	-	151366274	151366453	151365767	151365846	151366721	151366904	14790	983	61	511	0	328	149	3.71367e-10	7.92743e-08	0.88	1	-0.12
32209	ENSG00000117362	APH1A	1	-	150267956	150268127	150267715	150267789	150268697	150269303	32209	1291	47	1783	4	320	149	3.8296e-10	8.12871e-08	0.927	0.995	-0.068
10453	ENSG00000089063	TMEM230	20	-	5111499	5111605	5109331	5109445	5112960	5113076	10453	29	163	5	556	255	149	4.0147e-10	8.47372e-08	0.094	0.005	0.089
54621	ENSG00000138674	SEC31A	4	-	82861630	82861708	82857688	82857764	82862533	82862572	54621	102	57	262	30	227	149	5.46846e-10	1.14777e-07	0.54	0.851	-0.311
57744	ENSG00000039319	ZFYVE16	5	+	80427491	80427545	80408063	80408153	80434108	80434217	57744	36	42	7	100	203	149	6.6789e-10	1.39403e-07	0.386	0.049	0.337
46102	ENSG00000100227	POLDIP3	22	-	42601969	42602056	42599697	42599793	42602769	42603160	46102	399	28	628	155	236	149	7.51265e-10	1.55939e-07	0.9	0.719	0.181
33576	ENSG00000010803	SCMH1	1	-	41033982	41034048	41028641	41028726	41037361	41037541	33576	130	0	147	37	215	149	8.3527e-10	1.72424e-07	1	0.734	0.266
37523	ENSG00000244754	N4BP2L2	13	-	32527407	32527532	32517487	32518003	32535768	32537027	37523	197	0	254	40	274	149	9.18184e-10	1.88504e-07	1	0.775	0.225
6749	ENSG00000198586	TLK1	2	-	171022871	171023129	171014850	171014948	171028338	171028405	6749	7	82	32	26	407	149	9.93143e-10	2.02785e-07	0.03	0.311	-0.281
44071	ENSG00000225470	JPX	X	+	73998767	73998844	73994839	73994961	74004269	74004665	44071	152	32	117	102	226	149	1.00644e-09	2.04388e-07	0.758	0.431	0.327
24017	ENSG00000179134	SAMD4B	19	+	39351816	39352374	39348287	39348389	39354005	39354066	24017	108	0	10	10	707	149	1.07807e-09	2.17758e-07	1	0.174	0.826
36235	ENSG00000133460	SLC2A11	22	+	23877720	23877869	23877041	23877171	23882458	23882646	36235	39	8	14	45	298	149	1.20696e-09	2.42488e-07	0.709	0.135	0.574
28722	ENSG00000110172	CHORDC1	11	-	90202812	90202875	90201448	90202551	90203307	90203427	28722	117	28	262	4	212	149	1.30022e-09	2.59837e-07	0.746	0.979	-0.233
50101	ENSG00000181450	ZNF678	1	+	227650955	227651076	227646543	227646670	227654335	227654353	50101	108	21	158	140	270	149	1.3943e-09	2.77164e-07	0.739	0.384	0.355
2297	ENSG00000146067	FAM193B	5	-	177531952	177532131	177531281	177531521	177532442	177532641	2297	18	43	114	37	328	149	1.42487e-09	2.81748e-07	0.16	0.583	-0.423
7301	ENSG00000163644	PPM1K	4	-	88278535	88278642	88277142	88277243	88284405	88284590	7301	12	82	40	28	256	149	1.43726e-09	2.82711e-07	0.078	0.454	-0.376
22751	ENSG00000124193	SRSF6	20	+	43459152	43459420	43458360	43458509	43459770	43459895	22751	287	305	536	280	417	149	1.45838e-09	2.85371e-07	0.252	0.406	-0.154
68185	ENSG00000154134	ROBO3	11	+	124877160	124877309	124876821	124876932	124877518	124877796	68185	16	0	8	41	298	149	1.49292e-09	2.90617e-07	1	0.089	0.911
67358	ENSG00000178177	LCORL	4	-	17873387	17878213	17841198	17845901	17886067	17886161	67358	579	20	361	59	4975	149	1.52005e-09	2.94372e-07	0.464	0.155	0.309
32866	ENSG00000165813	CCDC186	10	-	114173140	114173265	114162636	114163329	114174014	114174232	32866	71	19	26	54	274	149	1.62564e-09	3.13206e-07	0.67	0.207	0.463
5223	ENSG00000183814	LIN9	1	-	226295841	226295946	226287663	226287797	226297718	226297813	5223	217	16	212	79	254	149	1.76378e-09	3.38087e-07	0.888	0.612	0.276
21005	ENSG00000152484	USP12	13	-	27071070	27071149	27066155	27069384	27075190	27075388	21005	318	0	277	31	228	149	1.80366e-09	3.43977e-07	1	0.854	0.146
48839	ENSG00000124356	STAMBP	2	+	73829404	73829510	73828966	73828996	73830844	73831059	48839	40	2	41	53	255	149	1.89476e-09	3.59527e-07	0.921	0.311	0.61
25289	ENSG00000197713	RPE	2	+	210017789	210017887	210017472	210017559	210019668	210019735	25289	7	0	9	289	247	149	2.17973e-09	4.11519e-07	1	0.018	0.982
39855	ENSG00000147852	VLDLR	9	+	2651414	2651498	2650369	2650516	2651873	2651954	39855	80	61	5	46	233	149	2.36573e-09	4.44403e-07	0.456	0.065	0.391
2846	ENSG00000111907	TPD52L1	6	+	125253716	125253755	125248281	125248383	125262833	125263497	2846	12	0	18	107	188	149	2.41516e-09	4.51431e-07	1	0.118	0.882
14409	ENSG00000166411	IDH3A	15	+	78151288	78151544	78149361	78149430	78155212	78155275	14409	33	15	16	80	405	149	2.69117e-09	4.9914e-07	0.447	0.069	0.378
54117	ENSG00000111790	FGFR1OP2	12	+	26960514	26960628	26957600	26957743	26963341	26963455	54117	97	30	115	147	263	149	2.69698e-09	4.9914e-07	0.647	0.307	0.34
39171	ENSG00000092199	HNRNPC	14	-	21263310	21263336	21233952	21234229	21269297	21269421	39171	1130	209	1331	448	175	149	2.73529e-09	5.0375e-07	0.822	0.717	0.105
244	ENSG00000134352	IL6ST	5	-	55948101	55948982	55947492	55947589	55951463	55951604	244	58	43	25	118	1030	149	3.03575e-09	5.51335e-07	0.163	0.03	0.133
28233	ENSG00000122299	ZC3H7A	16	-	11769030	11769095	11768314	11768501	11770782	11770987	28233	225	16	114	48	214	149	3.0377e-09	5.51335e-07	0.907	0.623	0.284
9634	ENSG00000185246	PRPF39	14	+	45109893	45109993	45109615	45109780	45110093	45110176	9634	161	12	129	60	249	149	3.03288e-09	5.51335e-07	0.889	0.563	0.326
33941	ENSG00000146350	TBC1D32	6	-	121224362	121224451	121223235	121223352	121239069	121239188	33941	75	187	10	163	238	149	3.16212e-09	5.71158e-07	0.201	0.037	0.164
11577	ENSG00000144580	CNOT9	2	+	218573994	218574233	218568814	218568978	218580560	218580724	11577	70	212	34	450	388	149	3.23872e-09	5.80944e-07	0.113	0.028	0.085
15456	ENSG00000143554	SLC27A3	1	+	153777760	153777885	153777061	153777220	153778160	153778355	15456	12	8	201	0	274	149	3.24723e-09	5.80944e-07	0.449	1	-0.551
61641	ENSG00000113240	CLK4	5	-	178619837	178620673	178618555	178618778	178623255	178623416	61641	206	0	171	26	985	149	3.34349e-09	5.95332e-07	1	0.499	0.501
5037	ENSG00000111711	GOLT1B	12	+	21507943	21508109	21506884	21506976	21508382	21508561	5037	11	157	73	162	315	149	3.37269e-09	5.97697e-07	0.032	0.176	-0.144
13213	ENSG00000196428	TSC22D2	3	+	150423048	150423120	150411178	150411308	150457075	150457127	13213	49	76	2	67	221	149	3.39471e-09	5.98776e-07	0.303	0.02	0.283
28970	ENSG00000132640	BTBD3	20	+	11917777	11918011	11890816	11890954	11918333	11918601	28970	8	57	63	47	383	149	3.52654e-09	6.19122e-07	0.052	0.343	-0.291
5021	ENSG00000006194	ZNF263	16	+	3288453	3288570	3283954	3284205	3289392	3291460	5021	53	0	46	31	266	149	3.54765e-09	6.19931e-07	1	0.454	0.546
60449	ENSG00000182093	WRB	21	+	39391226	39391476	39390697	39390863	39391768	39391836	60449	16	522	99	581	399	149	3.75053e-09	6.52349e-07	0.011	0.06	-0.049
46988	ENSG00000204371	EHMT2	6	-	31888968	31889070	31888598	31888747	31889227	31889342	46988	77	0	64	28	251	149	4.29447e-09	7.40107e-07	1	0.576	0.424
67014	ENSG00000269335	IKBKG	X	+	154560406	154560559	154558531	154558650	154561687	154561784	67014	1	11	29	0	302	149	4.27823e-09	7.40107e-07	0.043	1	-0.957
64444	ENSG00000100697	DICER1	14	-	95131508	95131639	95130057	95130192	95132514	95132677	64444	584	7	273	32	280	149	4.46227e-09	7.65514e-07	0.978	0.819	0.159
29059	ENSG00000003987	MTMR7	8	-	17346013	17346159	17341362	17341497	17348952	17349081	29059	24	0	4	17	295	149	5.61599e-09	9.59058e-07	1	0.106	0.894
62627	ENSG00000233184	AC093157.1	1	+	101075394	101075716	101025906	101026061	101086851	101087211	62627	71	0	35	20	471	149	5.81243e-09	9.88113e-07	1	0.356	0.644
16928	ENSG00000112983	BRD8	5	-	138166517	138166727	138165827	138166108	138167933	138168078	16928	103	19	201	0	359	149	5.97446e-09	1.01108e-06	0.692	1	-0.308
63626	ENSG00000082213	C5orf22	5	+	31548489	31548687	31545670	31545712	31551292	31551432	63626	72	112	18	147	347	149	6.00596e-09	1.01186e-06	0.216	0.05	0.166
18419	ENSG00000073921	PICALM	11	-	85978069	85978093	85976622	85976682	85981128	85981228	18419	262	226	51	132	173	149	6.04405e-09	1.01373e-06	0.5	0.25	0.25
57126	ENSG00000163625	WDFY3	4	-	84726860	84726911	84724425	84724594	84733381	84733609	57126	91	0	104	34	200	149	6.29033e-09	1.05035e-06	1	0.695	0.305
13190	ENSG00000284024	HSPA14	10	+	14842133	14842846	14840074	14840157	14843370	14847018	13190	444	29	1079	8	862	149	6.72639e-09	1.11819e-06	0.726	0.959	-0.233
43463	ENSG00000103034	NDRG4	16	+	58499143	58501077	58494963	58495008	58503797	58503903	43463	19	43	93	27	2083	149	6.89685e-09	1.14147e-06	0.031	0.198	-0.167
48336	ENSG00000213024	NUP62	19	-	49911104	49911366	49909698	49909884	49927693	49927848	48336	3	128	26	53	411	149	7.40637e-09	1.22043e-06	0.008	0.151	-0.143
[truncated: 895 more rows]
