# Supplementary material for: Global chromosome rearrangement induced by CRISPR-Cas9 reshapes the genome and transcriptome of human cells
Source: Nucleic Acids Res. 2022 Mar 4;50(6):3456–74. doi: 10.1093/nar/gkac153 (PMC8989517; doi:10.1093/nar/gkac153)
Supplement: gkac153_Supplemental_Files [file gkac153_supplemental_files.zip › TableS6.xlsx]

## Sheet: Sheet1
circRNA_ID	NC_TPM	SCR-L1_TPM	SCR-Alu_TPM
hsa_circ_0000011	36.013	0	0
hsa_circ_0000014	455.493	595.763	272.253
hsa_circ_0000015	0	54.7351	0
hsa_circ_0000021	316.417	328.788	390.073
hsa_circ_0000023	232.013	180.813	166.846
hsa_circ_0000024	163.599	209.225	448.182
hsa_circ_0000025	0	85.285	0
hsa_circ_0000029	138.752	221.81	0
hsa_circ_0000033	235.688	376.773	344.357
hsa_circ_0000042	0	162.388	0
hsa_circ_0000043	0	0	258.268
hsa_circ_0000044	363.379	242.463	181.783
hsa_circ_0000048	751.604	376.129	375.997
hsa_circ_0000051	109.675	131.495	105.159
hsa_circ_0000063	201.939	309.909	663.857
hsa_circ_0000067	548.205	889.848	207.943
hsa_circ_0000068	89.2232	57.0532	81.476
hsa_circ_0000069	677.203	791.639	556.562
hsa_circ_0000072	570.192	508.752	435.92
hsa_circ_0000075	119.73	183.745	157.441
hsa_circ_0000076	0	125.02	0
hsa_circ_0000079	28.0672	26.9211	30.7562
hsa_circ_0000080	0	61.9817	106.217
hsa_circ_0000087	219.734	98.3554	120.393
hsa_circ_0000091	1497.41	1407.54	1279.88
hsa_circ_0000095	727.374	805.007	919.685
hsa_circ_0000098	191.169	350.056	342.792
hsa_circ_0000106	130.714	31.344	187.998
hsa_circ_0000115	0	34.4883	0
hsa_circ_0000117	145.807	69.9264	279.608
hsa_circ_0000118	518.541	358.104	988.703
hsa_circ_0000126	0	0	300.626
hsa_circ_0000131	54.75	91.9001	44.9965
hsa_circ_0000139	345.616	0	1455.73
hsa_circ_0000140	39.2141	56.4193	0
hsa_circ_0000153	37.1803	89.1553	91.6704
hsa_circ_0000155	0	33.9037	0
hsa_circ_0000160	359.512	410.513	253.257
hsa_circ_0000166	0	90.1784	0
hsa_circ_0000175	142.844	233.159	230.675
hsa_circ_0000179	569.439	1131.39	267.426
hsa_circ_0000182	375.659	312.277	370.484
hsa_circ_0000183	72.8725	27.9587	47.9124
hsa_circ_0000184	130.342	125.02	214.245
hsa_circ_0000190	0	86.628	0
hsa_circ_0000195	1374.52	1272.93	934.886
hsa_circ_0000205	0	114.901	73.8389
hsa_circ_0000206	417.096	400.064	457.056
hsa_circ_0000209	24.9979	26.9743	23.1127
hsa_circ_0000210	0	0	131.231
hsa_circ_0000211	1770.73	1749.13	3171.22
hsa_circ_0000212	24.2441	56.8433	48.7057
hsa_circ_0000213	32.8187	188.871	134.861
hsa_circ_0000215	34.1984	32.8019	39.3485
hsa_circ_0000219	320.232	404.887	0
hsa_circ_0000231	1603.51	1551.89	1163.51
hsa_circ_0000235	0	69.8524	0
hsa_circ_0000240	0	14.3626	0
hsa_circ_0000251	101.866	78.1653	100.463
hsa_circ_0000252	149.286	119.325	224.934
hsa_circ_0000255	82.9166	79.5308	136.291
hsa_circ_0000258	0	183.363	0
hsa_circ_0000264	80.8705	96.9603	77.541
hsa_circ_0000274	185.668	237.448	508.639
hsa_circ_0000277	78.7423	478.337	345.145
hsa_circ_0000279	0	0	358.804
hsa_circ_0000280	314.729	285.107	517.323
hsa_circ_0000284	3955.58	0	0
hsa_circ_0000295	20.2653	0	99.9304
hsa_circ_0000296	993.802	834.068	1020.95
hsa_circ_0000298	75.9611	36.4297	0
hsa_circ_0000310	63.0227	0	0
hsa_circ_0000311	0	65.8788	395.134
hsa_circ_0000344	1114.24	471.504	808.009
hsa_circ_0000347	216.758	329.186	178.144
hsa_circ_0000349	0	0	170.62
hsa_circ_0000350	32.0992	61.577	105.524
hsa_circ_0000356	0	0	41.7114
hsa_circ_0000357	0	0	149.631
hsa_circ_0000362	123.335	78.8657	0
hsa_circ_0000365	145.807	116.544	79.8879
hsa_circ_0000369	0	77.0701	0
hsa_circ_0000372	115.471	332.268	253.068
hsa_circ_0000374	148.138	60.8953	0
hsa_circ_0000378	844.248	698.081	1100.59
hsa_circ_0000384	223.807	509.838	367.874
hsa_circ_0000387	52.6153	75.7002	0
hsa_circ_0000390	99.7403	0	0
hsa_circ_0000396	1779.85	1896.85	3684.03
hsa_circ_0000397	8.50059	3.62377	9.31499
hsa_circ_0000398	868.949	933.483	1142.64
hsa_circ_0000399	545.433	476.999	395.529
hsa_circ_0000402	119.17	0	0
hsa_circ_0000408	182.066	58.2104	249.385
hsa_circ_0000409	0	0	140.349
hsa_circ_0000412	188.653	0	0
hsa_circ_0000417	93.2531	103.206	106.118
hsa_circ_0000418	641.422	579.04	372.109
hsa_circ_0000419	1374.52	0	0
hsa_circ_0000426	0	52.64	0
hsa_circ_0000432	51.5126	0	0
hsa_circ_0000437	456.977	87.6634	300.455
hsa_circ_0000438	59.5851	85.728	269.336
hsa_circ_0000439	236.498	340.261	0
hsa_circ_0000441	950.188	1757.68	1673.39
hsa_circ_0000442	14.1938	10.5888	31.1072
hsa_circ_0000443	87.9489	136.506	162.961
hsa_circ_0000448	1562.77	1894.9	3053.4
hsa_circ_0000462	77.5009	0	573.25
hsa_circ_0000467	640.323	720.989	0
hsa_circ_0000469	41.9383	40.2258	0
hsa_circ_0000471	1714.61	1077.49	3061.27
hsa_circ_0000478	2692.99	3029.47	1202.25
hsa_circ_0000483	0	53.8422	92.2686
hsa_circ_0000494	382.338	340.531	1526.24
hsa_circ_0000497	698.688	237.348	502.442
hsa_circ_0000500	107.197	0	0
hsa_circ_0000504	183.278	190.443	251.046
hsa_circ_0000522	66.1484	0	65.2372
hsa_circ_0000523	662.801	759.351	1089.45
hsa_circ_0000530	236.011	0	0
hsa_circ_0000532	156.056	0	256.511
hsa_circ_0000544	54.0477	63.3609	49.3548
hsa_circ_0000545	198.789	95.3359	0
hsa_circ_0000563	126.642	138.823	0
hsa_circ_0000564	0	922.303	0
hsa_circ_0000566	470.35	440.891	1265.1
hsa_circ_0000567	3560.28	4413.59	5990.07
hsa_circ_0000592	806.175	655.799	771.586
hsa_circ_0000603	0	58.4164	0
hsa_circ_0000607	965.308	472.023	591.118
hsa_circ_0000618	0	72.38	0
hsa_circ_0000620	2805.47	2143.2	2326.09
hsa_circ_0000626	42.9191	0	0
hsa_circ_0000633	754.013	635.56	600.91
hsa_circ_0000638	900.487	934.512	1019.11
hsa_circ_0000639	129.851	249.096	0
hsa_circ_0000641	56.7828	54.4642	62.2229
hsa_circ_0000642	484.95	404.476	589.173
hsa_circ_0000643	541.896	317.636	1039.17
hsa_circ_0000647	0	144.76	0
hsa_circ_0000650	0	62.51	80.3418
hsa_circ_0000652	0	0	142.83
hsa_circ_0000664	73.8104	438.938	218.381
hsa_circ_0000672	239.843	243.581	231.901
hsa_circ_0000678	0	76.9354	0
hsa_circ_0000698	3033.61	2676.1	2547.78
hsa_circ_0000701	7.41204	14.2188	24.3665
hsa_circ_0000703	0	0	189.96
hsa_circ_0000704	311.054	261.059	319.552
hsa_circ_0000711	371.144	398.369	246.926
hsa_circ_0000714	55.7479	53.4715	0
hsa_circ_0000715	0	0	141.49
hsa_circ_0000724	676.371	540.627	833.818
hsa_circ_0000740	0	248.16	0
hsa_circ_0000741	0	98.23	112.223
hsa_circ_0000754	157.665	0	0
hsa_circ_0000779	392.813	276.3	129.134
hsa_circ_0000780	285.225	97.7066	100.463
hsa_circ_0000782	616.975	349.689	553.16
hsa_circ_0000785	76.9808	0	0
hsa_circ_0000793	0	131.286	0
hsa_circ_0000794	123.868	166.333	122.161
hsa_circ_0000799	113.229	48.8726	130.281
hsa_circ_0000814	172.483	55.1467	425.268
hsa_circ_0000816	601.931	320.751	274.833
hsa_circ_0000817	327.718	134.715	346.29
hsa_circ_0000818	1005.78	1724.16	2145.65
hsa_circ_0000825	119.481	286.504	98.1955
hsa_circ_0000826	150.012	110.682	56.902
hsa_circ_0000830	122.023	187.264	0
hsa_circ_0000831	576.771	615.848	482.966
hsa_circ_0000835	5591.48	4261.36	1638.23
hsa_circ_0000836	724.052	481.327	153.185
hsa_circ_0000837	36.3439	55.7757	23.8955
hsa_circ_0000842	341.587	241.418	177.306
hsa_circ_0000845	2.96131	0	0
hsa_circ_0000847	351.575	646.336	313.022
hsa_circ_0000853	0	0	207.182
hsa_circ_0000854	306.688	205.915	0
hsa_circ_0000857	126.323	121.165	41.5276
hsa_circ_0000859	288.417	383.04	145.869
hsa_circ_0000862	0	0	41.9201
hsa_circ_0000870	45.8347	65.9446	56.5041
hsa_circ_0000871	368.518	397.654	378.585
hsa_circ_0000876	202.117	254.446	249.166
hsa_circ_0000880	0	83.6636	215.059
hsa_circ_0000893	97.4109	70.0749	80.0575
hsa_circ_0000894	406.022	311.554	300.322
hsa_circ_0000896	984.124	911.388	1506.05
hsa_circ_0000906	240.073	102.342	131.536
hsa_circ_0000914	1018.92	809.774	1291.99
hsa_circ_0000915	310.004	849.557	145.587
hsa_circ_0000918	153.447	404.747	189.166
hsa_circ_0000926	31.7732	50.793	34.8173
hsa_circ_0000936	167.856	0	0
hsa_circ_0000940	1113.61	1602.2	915.221
hsa_circ_0000943	0	63.0395	28.1817
hsa_circ_0000958	90.5537	0	1041.91
hsa_circ_0000970	0	49.3352	169.09
hsa_circ_0000972	967.792	1237.7	353.504
hsa_circ_0000973	15.9751	36.7747	47.2652
hsa_circ_0000978	0	0	167.836
hsa_circ_0000982	97.7013	93.7117	224.829
hsa_circ_0000983	4.44213	2.66296	4.56348
hsa_circ_0000987	966.234	1046.36	819.719
hsa_circ_0000997	524.119	444.711	629.556
hsa_circ_0000998	0	15.3484	0
hsa_circ_0001002	0	0	102.651
hsa_circ_0001006	5222.71	3646.12	2281.99
hsa_circ_0001009	825.189	435.321	135.637
hsa_circ_0001014	13.8028	0	0
hsa_circ_0001016	1245.33	1005.88	0
hsa_circ_0001017	4595.53	3942	3623.32
hsa_circ_0001020	534.625	0	399.439
hsa_circ_0001023	453.022	453.014	301.023
hsa_circ_0001047	43.7791	62.9872	0
hsa_circ_0001051	305.057	331.613	267.426
hsa_circ_0001055	0	26.8336	0
hsa_circ_0001060	504.182	423.145	0
hsa_circ_0001061	471.053	406.636	348.423
hsa_circ_0001068	244.203	212.937	121.636
hsa_circ_0001072	300.715	82.4102	0
hsa_circ_0001073	1551.98	1535.13	797.19
hsa_circ_0001079	218.479	104.779	448.894
hsa_circ_0001080	0	78.119	89.2475
hsa_circ_0001081	110.93	42.56	0
hsa_circ_0001083	914.562	1169.62	375.818
hsa_circ_0001085	410.285	410.641	322.533
hsa_circ_0001097	0	95.1161	0
hsa_circ_0001098	552.548	484.297	563.727
hsa_circ_0001101	73.8421	0	0
hsa_circ_0001103	45.0693	64.8434	0
hsa_circ_0001112	119.481	401.106	785.564
hsa_circ_0001116	1060.5	1097.5	871.575
hsa_circ_0001118	3578.68	3036.49	3393.64
hsa_circ_0001119	228.388	413.783	458.825
hsa_circ_0001127	193.752	111.504	891.722
hsa_circ_0001130	374.396	228.523	167.836
hsa_circ_0001136	117.642	394.935	386.739
hsa_circ_0001140	0	23.5584	0
hsa_circ_0001146	41.8084	110.278	41.2325
hsa_circ_0001174	39.8268	76.4011	109.106
hsa_circ_0001178	205.742	197.341	338.18
hsa_circ_0001180	273.098	0	0
hsa_circ_0001181	1436.89	707.085	759.892
hsa_circ_0001185	216.418	138.387	0
hsa_circ_0001189	163.859	104.779	404.005
hsa_circ_0001192	42.0459	48.3948	69.1112
hsa_circ_0001194	90.0796	57.6008	197.419
hsa_circ_0001195	220.579	211.572	0
hsa_circ_0001206	3445.96	2313.67	3722.16
hsa_circ_0001208	84.7129	0	0
hsa_circ_0001212	0	0	110.255
hsa_circ_0001222	482.953	496.32	623.726
hsa_circ_0001231	197.761	212.001	210.334
hsa_circ_0001238	1759.22	2598.57	5262.8
hsa_circ_0001246	396.028	886.331	747.391
hsa_circ_0001247	6211.91	6378.55	5423.04
hsa_circ_0001250	172.743	497.067	908.605
hsa_circ_0001251	0	153.068	163.944
hsa_circ_0001258	705.382	823.661	352.874
hsa_circ_0001264	184.111	406.164	181.575
hsa_circ_0001273	72.9652	111.977	191.894
hsa_circ_0001274	98.0353	122.651	0
hsa_circ_0001276	0	93.6627	98.7743
hsa_circ_0001278	1646.85	1829.01	2137.05
hsa_circ_0001279	432.835	0	0
hsa_circ_0001280	281.005	269.531	209.95
hsa_circ_0001292	393.262	848.707	430.938
hsa_circ_0001294	524.549	436.045	344.882
hsa_circ_0001295	59.7403	57.3008	0
hsa_circ_0001296	0	285.76	0
hsa_circ_0001298	0	76.8011	131.613
hsa_circ_0001302	45.4263	0	0
hsa_circ_0001310	400.544	558.82	239.41
hsa_circ_0001313	122.544	164.556	443.139
hsa_circ_0001314	146.303	0	0
hsa_circ_0001315	541.983	127.311	381.798
hsa_circ_0001317	153.618	171.902	252.503
hsa_circ_0001320	198.904	158.985	0
hsa_circ_0001324	55.4113	0	0
hsa_circ_0001326	0	33.0383	226.469
hsa_circ_0001340	0	219.159	0
hsa_circ_0001345	1595.84	1650.26	1311.55
hsa_circ_0001346	2162.66	2304.84	2185.54
hsa_circ_0001350	0	148.386	181.633
hsa_circ_0001355	320.594	136.668	936.822
hsa_circ_0001358	0	112.839	290.055
hsa_circ_0001364	76.0871	54.7351	0
hsa_circ_0001367	76.907	136.995	126.413
hsa_circ_0001368	13.291	19.1224	54.6163
hsa_circ_0001376	110.29	169.258	217.541
hsa_circ_0001377	81.0292	69.0848	73.9935
hsa_circ_0001380	139.313	400.874	305.321
hsa_circ_0001383	0	0	406.911
hsa_circ_0001386	1519.55	2476.18	3169.11
hsa_circ_0001387	20.2058	45.2216	0
hsa_circ_0001388	11.2342	16.1632	92.3288
hsa_circ_0001392	284.383	545.542	662.211
hsa_circ_0001394	0	0	663.318
hsa_circ_0001398	353.421	308.173	316.866
hsa_circ_0001402	294.106	325.496	185.932
hsa_circ_0001405	148.963	0	538.673
hsa_circ_0001414	235.285	244.484	515.652
hsa_circ_0001417	75.1319	0	123.495
hsa_circ_0001421	85.3856	163.798	514.613
hsa_circ_0001423	415.666	646.528	332.384
hsa_circ_0001426	130.838	31.3738	143.373
hsa_circ_0001430	0	98.3554	144.472
hsa_circ_0001431	9.48729	0	19.4929
hsa_circ_0001432	300.628	243.991	494.145
hsa_circ_0001434	644.907	618.573	757.17
hsa_circ_0001436	0	0	233.48
hsa_circ_0001439	2172.37	1416.89	3237.48
hsa_circ_0001441	164.194	607.459	462.664
hsa_circ_0001450	52.535	50.3897	172.704
hsa_circ_0001451	345.88	385.555	384.139
hsa_circ_0001460	808.298	1107.56	822.47
hsa_circ_0001467	904.585	937.058	118.95
hsa_circ_0001470	92.8756	0	0
hsa_circ_0001471	28.5327	0	0
hsa_circ_0001472	160.32	90.8659	59.8905
hsa_circ_0001475	0	0	127.821
hsa_circ_0001478	25.4327	40.6569	83.6077
hsa_circ_0001481	889.717	507.419	474.303
hsa_circ_0001485	98.2452	94.2335	444.088
hsa_circ_0001486	164.801	94.8427	270.884
hsa_circ_0001491	725.52	331.378	397.514
hsa_circ_0001492	472.67	272.022	932.318
hsa_circ_0001495	1456.52	1018.68	2743.24
hsa_circ_0001513	41.2595	19.7873	0
hsa_circ_0001517	0	4.99777	0
hsa_circ_0001518	335.384	193.013	330.764
hsa_circ_0001519	721.896	807.821	593.293
hsa_circ_0001520	103.218	185.631	0
hsa_circ_0001522	2739.14	2914.65	3130.53
hsa_circ_0001523	627.273	429.756	368.233
hsa_circ_0001531	0	80.8953	0
hsa_circ_0001535	1767.3	2060.75	2563.17
hsa_circ_0001540	151.492	62.2741	320.155
hsa_circ_0001541	146.818	70.4113	241.325
hsa_circ_0001542	338.352	64.9071	0
hsa_circ_0001546	192.544	448.513	678.185
hsa_circ_0001550	3758.94	4017.5	5084.1
hsa_circ_0001551	280.479	339.823	509.555
hsa_circ_0001554	1680.34	1471.57	1561.12
hsa_circ_0001558	3929.31	2992.92	6981.03
hsa_circ_0001564	443.596	486.266	364.571
hsa_circ_0001565	89.8444	0	0
hsa_circ_0001566	4015.7	3652.5	3679.67
hsa_circ_0001573	614.76	962.072	744.569
hsa_circ_0001577	146.188	269.651	591.484
hsa_circ_0001578	57.5425	73.5904	441.387
hsa_circ_0001580	186.723	127.927	131.536
hsa_circ_0001582	275.914	113.42	0
hsa_circ_0001600	10.1192	19.412	16.633
hsa_circ_0001603	178.292	285.02	0
hsa_circ_0001613	99.914	76.6673	43.7945
hsa_circ_0001614	562.787	359.871	0
hsa_circ_0001615	920.959	936.889	917.447
hsa_circ_0001616	79.8756	45.9684	0
hsa_circ_0001617	232.189	111.354	343.486
hsa_circ_0001621	232.503	148.672	169.852
hsa_circ_0001632	196.071	164.556	140.999
hsa_circ_0001633	847.025	710.883	696.131
hsa_circ_0001638	481.264	538.548	593.293
hsa_circ_0001639	217.787	139.263	715.957
hsa_circ_0001648	142.388	197.273	260.049
hsa_circ_0001649	182.479	375.06	557.037
hsa_circ_0001651	150.923	0	0
hsa_circ_0001654	438.095	248.304	360.05
hsa_circ_0001660	0	22.8252	0
hsa_circ_0001661	1056.46	1592.36	1190.75
hsa_circ_0001663	1062.05	1765.71	1047.42
hsa_circ_0001666	95.6782	75.5764	46.255
hsa_circ_0001667	100.615	289.52	289.418
hsa_circ_0001673	0	218.165	0
hsa_circ_0001674	331.267	238.305	510.475
hsa_circ_0001675	50.6631	0	0
hsa_circ_0001683	0	67.9121	0
hsa_circ_0001684	329.429	402.153	689.163
hsa_circ_0001685	175.653	404.353	433.083
hsa_circ_0001686	575.562	778.798	658.86
hsa_circ_0001687	87.135	91.1748	65.102
hsa_circ_0001693	26.9463	21.0597	21.3257
hsa_circ_0001696	165.276	285.348	0
hsa_circ_0001699	271.185	423.886	264.148
hsa_circ_0001700	1813.02	2058.39	1459.63
hsa_circ_0001701	82.3215	0	0
hsa_circ_0001712	109.937	70.2988	0
hsa_circ_0001721	0	89.4452	0
hsa_circ_0001723	105.785	43.4852	248.4
hsa_circ_0001725	25.8253	35.3868	24.2567
hsa_circ_0001726	0	207.32	0
hsa_circ_0001727	1888.79	1943.42	1947.45
hsa_circ_0001730	0	334.308	0
hsa_circ_0001741	2363.06	1146.02	2531.26
hsa_circ_0001742	489.098	590.191	674.267
hsa_circ_0001746	644.602	691.02	498.606
hsa_circ_0001747	428.79	287.896	0
hsa_circ_0001750	494.904	363.002	350.912
hsa_circ_0001753	173.79	83.3467	0
hsa_circ_0001757	210.922	221.577	198.111
hsa_circ_0001769	398.961	669.672	368.874
hsa_circ_0001772	4845.81	3436.5	3474.14
hsa_circ_0001773	119.688	153.068	81.9719
hsa_circ_0001774	135.261	77.8426	0
hsa_circ_0001776	278.064	400.064	114.264
hsa_circ_0001785	0	0	80.7432
hsa_circ_0001788	208.548	250.04	171.396
hsa_circ_0001798	260.685	218.785	160.684
hsa_circ_0001801	513.588	383.146	0
hsa_circ_0001806	132.756	101.868	0
hsa_circ_0001810	471.375	226.064	0
hsa_circ_0001811	155.002	148.672	0
hsa_circ_0001819	0	203.736	0
hsa_circ_0001821	2377.95	3005.36	2851.02
hsa_circ_0001826	4.61129	1.7692	0
hsa_circ_0001829	805.235	1579.04	735.318
hsa_circ_0001833	99.0512	209.014	390.747
hsa_circ_0001837	0	55.4245	0
hsa_circ_0001839	2514	0	0
hsa_circ_0001846	0	44.1838	0
hsa_circ_0001847	2160.16	3939.62	5250.99
hsa_circ_0001861	321.592	548.374	352.403
hsa_circ_0001862	105.878	0	58.0109
hsa_circ_0001865	349.344	307.156	717.774
hsa_circ_0001866	0	122.696	140.175
hsa_circ_0001868	988.23	990.478	949.065
hsa_circ_0001875	1897.94	1681.92	1254.64
hsa_circ_0001888	28.4266	0	0
hsa_circ_0001889	0	129.432	0
hsa_circ_0001890	182.066	407.473	166.257
hsa_circ_0001896	18.1203	26.0705	0
hsa_circ_0001897	362.979	0	0
hsa_circ_0001898	0	83.5577	0
hsa_circ_0001900	6288.33	5021.98	3948.15
hsa_circ_0001906	69.2641	172.733	91.0799
hsa_circ_0001911	119.481	200.553	135.019
hsa_circ_0001922	1238.25	1312.71	1499.71
hsa_circ_0001924	4.22196	1.34985	2.31322
hsa_circ_0001936	288.45	260.397	167.339
hsa_circ_0001937	140.738	67.4955	520.497
hsa_circ_0001940	38.816	0	0
hsa_circ_0001944	334.894	1887.16	808.5
hsa_circ_0001946	6186.92	763.085	507.84
hsa_circ_0001952	151.721	232.841	498.771
hsa_circ_0001955	84.4427	80.9945	92.5327
hsa_circ_0001956	0	94.8427	162.531
hsa_circ_0001957	0	79.5308	68.1453
hsa_circ_0001959	0	29.0131	24.8596
hsa_circ_0001961	3.79512	0	16.6349
hsa_circ_0001964	253.204	121.432	166.477
hsa_circ_0001971	59.8442	0	98.3663
hsa_circ_0001976	0	66.1163	0
hsa_circ_0001977	524.923	632.039	293.726
hsa_circ_0001980	74.1603	213.396	81.2653
hsa_circ_0001983	47.7259	0	0
hsa_circ_0001985	32.4933	93.4994	160.228
hsa_circ_0001993	149.936	161.791	277.258
hsa_circ_0001997	104.803	122.862	0
hsa_circ_0002002	236.498	0	0
hsa_circ_0002003	214.395	102.82	234.935
hsa_circ_0002005	355.112	51.0918	0
hsa_circ_0002006	100.615	217.14	124.036
hsa_circ_0002021	113.566	72.6189	0
hsa_circ_0002023	541.896	404.264	445.359
hsa_circ_0002024	1019.32	1052.9	1288.82
hsa_circ_0002025	359.377	172.351	147.678
hsa_circ_0002028	106.948	0	175.791
hsa_circ_0002029	59.8962	57.4504	172.291
hsa_circ_0002032	213.398	127.927	394.609
hsa_circ_0002037	72.3211	69.368	118.875
hsa_circ_0002041	225.642	108.214	0
hsa_circ_0002043	0	0	97.1832
hsa_circ_0002048	110.716	127.434	0
hsa_circ_0002050	89.1461	171.012	0
hsa_circ_0002051	105.231	50.4668	288.28
hsa_circ_0002058	1295.01	2528.63	1444.42
hsa_circ_0002059	163.276	234.913	44.7296
hsa_circ_0002061	9.37869	13.4936	23.1237
hsa_circ_0002069	330.415	271.648	232.76
hsa_circ_0002073	145.192	278.526	238.652
hsa_circ_0002074	0	166.333	81.4408
hsa_circ_0002076	528.683	760.643	377.827
hsa_circ_0002084	0	278.023	0
hsa_circ_0002085	0	307.655	253.068
hsa_circ_0002094	286.203	84.4665	144.749
hsa_circ_0002101	0	0	77.2686
hsa_circ_0002103	232.391	79.6075	190.991
hsa_circ_0002104	52.6959	0	0
hsa_circ_0002111	426.399	756.627	280.35
hsa_circ_0002113	34.0866	32.6947	0
hsa_circ_0002125	0	0	140.002
hsa_circ_0002132	0	0.670498	2.29804
hsa_circ_0002134	304.331	473.086	275.99
hsa_circ_0002141	949.252	720.805	585.11
hsa_circ_0002153	4039.97	4118.89	3993.61
hsa_circ_0002154	70.5854	0	0
hsa_circ_0002158	931.017	678.68	244.851
hsa_circ_0002165	0	74.408	72.8639
hsa_circ_0002166	236.011	407.473	0
hsa_circ_0002167	144.734	0	0
hsa_circ_0002171	12.1185	7.74908	0
hsa_circ_0002172	12.6184	13.3135	26.9633
hsa_circ_0002175	1.05382	1.34772	2.30956
hsa_circ_0002186	346.181	509.136	758.694
hsa_circ_0002190	75.4614	180.95	0
hsa_circ_0002191	0	58.2104	133.006
hsa_circ_0002197	175.691	0	0
hsa_circ_0002199	196.071	94.0321	0
hsa_circ_0002211	98.9871	189.89	122.029
hsa_circ_0002220	729.71	393.701	787.126
hsa_circ_0002223	270.948	389.826	148.453
hsa_circ_0002226	198.331	174.379	162.999
hsa_circ_0002228	134.311	77.2957	0
hsa_circ_0002231	158.678	195.683	409.86
hsa_circ_0002233	67.4714	43.1442	0
hsa_circ_0002236	275.622	122.016	174.247
hsa_circ_0002237	388.087	234.373	141.756
hsa_circ_0002238	42.482	61.1209	0
hsa_circ_0002250	0	0	90.4247
hsa_circ_0002260	61.7504	29.6144	101.5
hsa_circ_0002275	130.342	0	214.245
hsa_circ_0002282	0	81.4945	0
hsa_circ_0002292	163.859	333.982	404.005
hsa_circ_0002301	171.684	109.782	174.694
hsa_circ_0002317	6.52392	10.4292	7.14894
hsa_circ_0002322	0	84.1971	0
hsa_circ_0002337	0	0	62.2229
hsa_circ_0002338	0	93.5524	0
hsa_circ_0002343	0	183.703	139.915
hsa_circ_0002346	383.759	368.089	665.831
hsa_circ_0002359	373.772	425.73	460.779
hsa_circ_0002369	0	70.9791	0
hsa_circ_0002387	68.8897	0	0
hsa_circ_0002388	104.274	160.026	239.954
hsa_circ_0002392	167.273	0	274.948
hsa_circ_0002394	37.8552	90.7736	62.2229
hsa_circ_0002398	822.559	1051.96	525.796
hsa_circ_0002402	51.901	124.454	426.551
hsa_circ_0002416	0	89.6883	0
hsa_circ_0002431	450.489	299.141	911.35
hsa_circ_0002437	0	0	69.7633
hsa_circ_0002438	126.602	48.5729	0
hsa_circ_0002444	195.144	207.973	0
hsa_circ_0002445	0	77.8886	0
hsa_circ_0002453	197.238	174.631	349.14
hsa_circ_0002454	917.611	345.77	430.938
hsa_circ_0002457	716.883	378.185	765.925
hsa_circ_0002458	80.7756	154.954	398.314
hsa_circ_0002472	47.4299	53.0753	0
hsa_circ_0002479	0	85.9512	98.1955
hsa_circ_0002480	46.8169	83.3953	0
hsa_circ_0002483	523.533	707.582	704.074
hsa_circ_0002485	0	60.2286	0
hsa_circ_0002490	342.392	246.308	0
hsa_circ_0002494	159.137	199.605	301.818
hsa_circ_0002497	0	6.57116	22.5218
hsa_circ_0002498	74.9682	0	0
hsa_circ_0002500	495.301	350.056	471.339
hsa_circ_0002505	127.92	0	0
hsa_circ_0002506	79.8121	87.4891	74.9644
hsa_circ_0002510	187.693	120.019	0
hsa_circ_0002513	94.2751	0	0
hsa_circ_0002520	106.303	61.1775	157.258
hsa_circ_0002524	614.471	916.813	0
hsa_circ_0002527	1.88236	0	0
hsa_circ_0002528	0	165.026	235.669
hsa_circ_0002532	0	330.88	0
hsa_circ_0002535	32.4473	0	0
hsa_circ_0002537	0	80.0128	0
hsa_circ_0002538	906.359	419.686	1181.56
hsa_circ_0002553	71.5393	236.351	0
hsa_circ_0002554	79.9312	115.001	131.384
hsa_circ_0002555	94.7075	0	51.8905
hsa_circ_0002558	20.1584	19.3353	33.1345
hsa_circ_0002564	484.916	411.448	367.874
hsa_circ_0002566	514.356	296.011	0
hsa_circ_0002570	294.946	534.371	188.535
hsa_circ_0002579	86.026	110.018	0
hsa_circ_0002580	137.367	43.9192	75.2636
hsa_circ_0002583	33.1986	0	0
hsa_circ_0002584	177.145	254.867	400.365
hsa_circ_0002598	324.015	248.627	106.517
hsa_circ_0002599	268.831	429.756	147.293
hsa_circ_0002602	106.346	0	0
hsa_circ_0002603	372.256	133.896	305.94
hsa_circ_0002605	434.201	242.941	594.749
hsa_circ_0002607	223.203	190.301	224.204
hsa_circ_0002608	210.186	57.6008	0
hsa_circ_0002615	30.8337	29.5746	0
hsa_circ_0002617	62.9794	22.6529	77.6398
hsa_circ_0002620	191.625	131.286	359.972
hsa_circ_0002623	108.355	0	0
hsa_circ_0002631	186.675	258.631	681.864
hsa_circ_0002632	44.1159	0	145.027
hsa_circ_0002633	71.5988	151.085	164.763
hsa_circ_0002638	0	0	194.869
hsa_circ_0002654	68.8897	99.1149	84.9259
hsa_circ_0002657	191.66	113.129	169.633
hsa_circ_0002660	28.4619	0	0
hsa_circ_0002661	0	92.6464	79.3833
hsa_circ_0002663	147.896	110.333	108.043
hsa_circ_0002664	283.602	392.92	362.568
hsa_circ_0002665	501.609	545.277	714.566
hsa_circ_0002668	32.632	78.2486	80.4561
hsa_circ_0002669	244.305	164.03	160.627
hsa_circ_0002673	76.9808	203.053	0
hsa_circ_0002675	275.559	132.153	0
hsa_circ_0002682	327.095	292.822	107.53
hsa_circ_0002684	0	146.69	100.552
hsa_circ_0002688	144.825	41.6733	71.4149
hsa_circ_0002692	95.1878	136.951	0
hsa_circ_0002696	0	131.42	321.733
hsa_circ_0002697	47.6598	60.9516	0
hsa_circ_0002700	44.6309	235.446	146.72
hsa_circ_0002714	112.452	80.8953	0
hsa_circ_0002715	115.085	110.386	0
hsa_circ_0002722	0	1.89653	2.1667
hsa_circ_0002724	120.557	49.5575	424.629
hsa_circ_0002725	60.158	38.4677	164.804
hsa_circ_0002731	286.753	137.522	0
hsa_circ_0002732	50.5292	0	0
hsa_circ_0002739	0	39.1987	89.5655
hsa_circ_0002744	107.99	88.7835	76.0735
hsa_circ_0002745	23.4323	44.951	0
hsa_circ_0002746	52.0581	66.5765	0
hsa_circ_0002748	53.7243	0	0
hsa_circ_0002750	80.4608	85.7503	0
hsa_circ_0002752	37.0004	70.9791	60.8179
hsa_circ_0002754	162.774	218.578	178.368
hsa_circ_0002755	194.881	0	366.088
hsa_circ_0002762	294.106	176.31	0
hsa_circ_0002769	8.10528	5.55308	0
hsa_circ_0002773	278.251	59.3087	355.727
hsa_circ_0002774	57.6389	138.213	331.595
hsa_circ_0002775	464.378	133.625	457.981
hsa_circ_0002777	20.1407	28.9774	49.6581
hsa_circ_0002778	35.2927	0	145.027
hsa_circ_0002782	406.349	283.459	333.96
hsa_circ_0002789	778.33	982.3	673.341
hsa_circ_0002792	0	322.227	0
hsa_circ_0002793	94.2105	90.3635	0
hsa_circ_0002798	144.962	86.9017	0
hsa_circ_0002799	117.763	45.1818	348.423
hsa_circ_0002801	8.31772	11.9671	0
hsa_circ_0002804	166.234	139.515	273.24
hsa_circ_0002805	621.489	736.373	585.887
hsa_circ_0002810	281.893	149.176	175.753
hsa_circ_0002814	43.5299	104.381	214.651
hsa_circ_0002828	73.6839	0	0
hsa_circ_0002831	101.506	111.269	47.6701
hsa_circ_0002832	44.8052	0	220.94
hsa_circ_0002836	216.789	75.6135	0
hsa_circ_0002842	2.49785	0	4.10574
hsa_circ_0002844	98.3716	0	0
hsa_circ_0002847	149.448	286.691	0
hsa_circ_0002848	0	6.92515	0
hsa_circ_0002853	0	0	91.2268
hsa_circ_0002854	412.751	541.753	392.782
hsa_circ_0002857	240.392	131.758	0
hsa_circ_0002864	0	138.511	237.365
hsa_circ_0002871	22.1967	21.2903	0
hsa_circ_0002874	0	135.824	0
hsa_circ_0002875	31.19	0	0
hsa_circ_0002876	106.699	187.627	87.6909
hsa_circ_0002901	74.4814	71.44	153.032
hsa_circ_0002902	84.3392	161.791	0
hsa_circ_0002903	147.053	0	302.14
hsa_circ_0002915	0	129.942	0
hsa_circ_0002918	32.4015	46.6176	0
hsa_circ_0002922	760.52	872.966	1557.47
hsa_circ_0002926	424.82	384.835	1668.11
hsa_circ_0002928	446.888	666.773	652.937
hsa_circ_0002940	684.784	903.129	457.269
hsa_circ_0002951	34.4242	19.8111	0
hsa_circ_0002954	175.691	144.443	165.02
hsa_circ_0002955	271.162	78.0267	222.855
hsa_circ_0002961	121.807	38.9443	0
hsa_circ_0002968	298.821	529.143	680.088
hsa_circ_0002971	119.481	0	196.391
hsa_circ_0002972	0	0	43.5417
hsa_circ_0002981	154.406	275.044	543.852
hsa_circ_0002985	296.386	284.283	438.454
hsa_circ_0002987	95.9844	184.13	0
hsa_circ_0002988	109.239	125.734	0
hsa_circ_0002995	794.96	326.785	2566.7
hsa_circ_0003004	70.6942	84.7593	0
hsa_circ_0003005	141.607	84.8901	116.38
hsa_circ_0003008	108.005	103.595	71.0115
hsa_circ_0003012	96.7361	0	0
hsa_circ_0003013	59.6367	66.7351	65.3502
hsa_circ_0003014	45.9418	44.0658	0
hsa_circ_0003016	56.0887	0	0
hsa_circ_0003017	230.721	158.071	541.768
hsa_circ_0003018	509.784	195.587	293.277
hsa_circ_0003026	281.029	329.454	256.627
hsa_circ_0003028	666.868	639.637	526.145
hsa_circ_0003030	41.038	0	0
hsa_circ_0003032	191.169	78.584	0
hsa_circ_0003045	175.971	76.7208	157.77
hsa_circ_0003054	1124.52	1114.56	1355.48
hsa_circ_0003057	0	47.2855	0
hsa_circ_0003061	0	129.432	0
hsa_circ_0003073	213.067	136.245	175.11
hsa_circ_0003074	319.566	262.729	281.396
hsa_circ_0003079	0	46.8825	0
hsa_circ_0003085	0	57.6008	0
hsa_circ_0003091	0	92.9726	0
hsa_circ_0003100	137.367	98.8182	169.343
hsa_circ_0003102	1659.38	2205.94	2536.14
hsa_circ_0003108	0	120.898	0
hsa_circ_0003112	56.4336	148.855	115.95
hsa_circ_0003118	6.73921	21.5467	14.7697
hsa_circ_0003120	0	117.936	115.489
hsa_circ_0003124	118.005	181.099	310.346
hsa_circ_0003130	125.738	174.206	298.534
hsa_circ_0003141	278.193	328.411	562.792
hsa_circ_0003146	83.3181	0	228.251
hsa_circ_0003152	102.488	106.495	196.537
hsa_circ_0003154	152.355	229.638	250.427
hsa_circ_0003164	164.643	184.24	0
hsa_circ_0003166	162.122	272.128	133.241
hsa_circ_0003168	88.9158	127.927	0
hsa_circ_0003171	232.66	200.843	152.97
hsa_circ_0003172	51.901	0	0
hsa_circ_0003179	269.597	117.54	241.712
hsa_circ_0003183	79.6537	0	0
hsa_circ_0003184	262.174	125.734	0
hsa_circ_0003192	92.1296	162.007	201.912
hsa_circ_0003194	105.716	101.399	130.324
hsa_circ_0003195	0	81.1938	0
hsa_circ_0003214	364.131	261.947	448.894
hsa_circ_0003220	166.453	116.114	0
hsa_circ_0003221	367.044	598.496	965.301
hsa_circ_0003227	86.2416	82.72	330.764
hsa_circ_0003232	102.412	0	0
hsa_circ_0003234	92.8219	139.907	0
hsa_circ_0003239	657.888	685.895	1081.38
hsa_circ_0003243	68.2746	163.717	0
hsa_circ_0003244	0	0	113.348
hsa_circ_0003249	35.9003	103.303	0
hsa_circ_0003250	750.09	989.259	462.348
hsa_circ_0003251	24.4305	35.1494	0
hsa_circ_0003253	475.72	709.791	1563.89
hsa_circ_0003255	195.736	225.292	0
hsa_circ_0003263	27.0522	0	0
hsa_circ_0003267	323.102	0	0
hsa_circ_0003270	1124.02	735.084	1679.6
hsa_circ_0003273	205.255	185.293	297.688
hsa_circ_0003278	200.727	110.018	188.535
hsa_circ_0003279	159.862	76.6673	262.767
hsa_circ_0003280	0	71.6727	0
hsa_circ_0003288	32.7718	62.8672	80.8009
hsa_circ_0003295	1307.35	686.131	729.815
hsa_circ_0003298	313.773	334.4	229.222
hsa_circ_0003302	530.479	384.44	775.069
hsa_circ_0003303	136.144	195.877	279.726
hsa_circ_0003304	168.678	262.91	69.3145
hsa_circ_0003307	63.0227	0	0
hsa_circ_0003314	206.669	264.307	452.938
hsa_circ_0003315	240.464	92.2579	355.727
hsa_circ_0003322	48.7054	70.0749	220.158
hsa_circ_0003327	912.397	1031.41	642.734
hsa_circ_0003338	0	78.1653	200.926
hsa_circ_0003340	194.409	186.47	383.462
hsa_circ_0003341	70.0823	89.6274	76.7965
hsa_circ_0003342	0	0	108.98
hsa_circ_0003346	0	0	39.7335
hsa_circ_0003349	0	233.253	0
hsa_circ_0003351	253.951	182.686	278.281
hsa_circ_0003352	193.861	61.9817	0
hsa_circ_0003357	97.3695	93.3935	256.075
hsa_circ_0003359	94.0175	60.1189	257.562
hsa_circ_0003373	203.427	0	128.605
hsa_circ_0003379	107.449	0	88.307
hsa_circ_0003386	206.05	131.758	395.134
hsa_circ_0003390	336.65	322.903	197.626
hsa_circ_0003394	205.64	109.579	0
hsa_circ_0003400	99.5671	76.4011	0
hsa_circ_0003401	66.4935	0	0
hsa_circ_0003404	85.3856	0	0
hsa_circ_0003408	28.476	32.7758	0
hsa_circ_0003410	244.045	769.12	458.445
hsa_circ_0003418	0	87.3155	0
hsa_circ_0003421	74.7727	100.407	0
hsa_circ_0003426	210.848	202.238	0
hsa_circ_0003428	159.307	69.4555	142.83
hsa_circ_0003429	49.0177	94.0321	187.998
hsa_circ_0003431	58.5211	74.8419	64.1277
hsa_circ_0003433	40.5783	116.764	0
hsa_circ_0003441	682.144	848.153	498.332
hsa_circ_0003443	0	77.3216	56.7878
hsa_circ_0003456	458.805	381.394	351.933
hsa_circ_0003457	420.922	605.601	518.905
hsa_circ_0003458	121.021	51.5909	176.821
hsa_circ_0003459	190.715	209.06	89.5655
hsa_circ_0003465	0	78.0267	0
hsa_circ_0003472	514.685	352.62	1087.7
hsa_circ_0003474	0	49.2249	0
hsa_circ_0003494	0	44.1838	0
hsa_circ_0003497	182.066	174.631	171.007
hsa_circ_0003500	684.784	273.676	422.094
hsa_circ_0003501	46.9446	60.0369	51.4421
hsa_circ_0003502	313.492	283.003	242.489
hsa_circ_0003506	0	0	257.562
hsa_circ_0003507	476.504	1109.97	727.288
hsa_circ_0003511	555.647	133.239	554.516
hsa_circ_0003513	396.376	190.095	407.204
hsa_circ_0003520	108.081	168.46	466.342
hsa_circ_0003523	2.4501	1.76254	0
hsa_circ_0003525	113.566	181.547	0
hsa_circ_0003526	240.969	138.678	554.516
hsa_circ_0003528	46.4378	0	0
hsa_circ_0003532	141.857	77.7509	233.171
hsa_circ_0003533	71.2431	0	117.103
hsa_circ_0003545	116.843	0	128.038
hsa_circ_0003546	55.7886	74.9147	36.68
hsa_circ_0003548	42.799	30.7885	0
hsa_circ_0003549	664.06	260.568	595.375
hsa_circ_0003554	92.0556	0	0
hsa_circ_0003555	0	0	66.5028
hsa_circ_0003566	133.374	223.873	0
hsa_circ_0003571	115.86	0	0
hsa_circ_0003572	128.589	222.009	464.998
hsa_circ_0003576	43.2427	62.2154	53.3088
hsa_circ_0003584	65.3569	0	0
hsa_circ_0003586	50.0151	111.937	0
hsa_circ_0003589	0	44.6319	0
hsa_circ_0003593	93.2531	238.521	459.843
hsa_circ_0003597	118.452	75.7436	0
hsa_circ_0003599	37.7929	108.749	93.1806
hsa_circ_0003601	334.082	106.813	244.059
hsa_circ_0003602	119.619	305.959	327.698
hsa_circ_0003605	0	100.32	0
hsa_circ_0003608	105.038	60.4492	172.651
hsa_circ_0003611	188.421	146.841	135.498
hsa_circ_0003615	64.9253	124.548	106.718
hsa_circ_0003618	283.914	299.553	700.008
hsa_circ_0003620	110.29	0	0
hsa_circ_0003622	0	141.958	152.045
hsa_circ_0003623	14.3916	41.4119	0
hsa_circ_0003632	683.999	630.835	1686.44
hsa_circ_0003633	446.701	290.247	521.078
hsa_circ_0003636	0	176.972	328.547
hsa_circ_0003638	0	110.57	189.483
hsa_circ_0003641	218.063	125.495	430.119
hsa_circ_0003644	81.7349	0	0
hsa_circ_0003650	56.596	63.3325	0
hsa_circ_0003651	151.721	203.736	0
hsa_circ_0003653	168.856	323.921	198.25
hsa_circ_0003656	0	2.63515	0
hsa_circ_0003659	279.759	189.413	189.347
hsa_circ_0003663	45.3365	101.465	99.3599
hsa_circ_0003664	271.661	202.664	248.073
hsa_circ_0003666	111.577	0	0
hsa_circ_0003670	53.7243	77.2957	88.307
hsa_circ_0003673	116.645	111.882	766.924
hsa_circ_0003685	0	0	60.525
hsa_circ_0003690	114.389	19.9488	85.4648
hsa_circ_0003696	160.885	118.006	108.89
hsa_circ_0003697	66.0151	0	0
hsa_circ_0003698	0	6.99413	3.99524
hsa_circ_0003704	66.3013	222.579	217.96
hsa_circ_0003709	64.1686	0	0
hsa_circ_0003713	0	0	383.202
hsa_circ_0003715	173.602	71.3628	326.115
hsa_circ_0003716	71.3539	51.3301	58.6424
hsa_circ_0003726	0	93.1366	0
hsa_circ_0003730	126.976	162.388	104.355
hsa_circ_0003732	68.7864	65.9776	113.065
hsa_circ_0003745	57.0653	0	0
hsa_circ_0003748	130.342	0	0
hsa_circ_0003757	209.98	276.932	345.145
hsa_circ_0003761	271.162	156.053	0
hsa_circ_0003766	0	106.126	0
hsa_circ_0003767	57.3507	55.0088	0
hsa_circ_0003768	0	39.292	67.3341
hsa_circ_0003769	0	0	235.669
hsa_circ_0003770	144.278	184.516	118.576
hsa_circ_0003771	37.4229	0	0
hsa_circ_0003773	0	85.8172	0
hsa_circ_0003779	100.969	0	0
hsa_circ_0003788	41.6087	159.639	113.988
hsa_circ_0003793	3.88003	3.72159	2.55105
hsa_circ_0003805	145.807	0	319.552
hsa_circ_0003812	4.99498	19.164	13.6838
hsa_circ_0003814	190.639	223.489	191.495
hsa_circ_0003817	73.2136	0	120.342
hsa_circ_0003823	263.681	273.99	0
hsa_circ_0003828	183.816	105.786	0
hsa_circ_0003848	155.002	0	0
hsa_circ_0003850	85.4917	27.3336	0
hsa_circ_0003854	49.1226	0	80.7432
hsa_circ_0003855	313.392	120.238	334.831
hsa_circ_0003856	267.994	616.921	440.503
hsa_circ_0003857	59.5679	44.4387	21.7583
hsa_circ_0003863	0	89.9939	0
hsa_circ_0003870	58.9219	56.5159	0
hsa_circ_0003871	64.4389	226.628	176.531
hsa_circ_0003872	96.9307	0	0
hsa_circ_0003873	113.192	144.76	0
hsa_circ_0003877	0	27.7472	47.5499
hsa_circ_0003882	0	160.61	137.617
hsa_circ_0003885	16.8865	60.7385	27.7564
hsa_circ_0003889	155.527	74.5882	0
hsa_circ_0003898	156.056	74.8419	0
hsa_circ_0003910	11.1164	5.81591	24.9166
hsa_circ_0003911	0	0	32.1459
hsa_circ_0003912	0	155.685	0
hsa_circ_0003926	63.723	85.5692	0
hsa_circ_0003929	253.764	73.0205	250.268
hsa_circ_0003930	230.24	80.3048	137.617
hsa_circ_0003936	0	47.3194	283.817
hsa_circ_0003939	0	124.454	0
hsa_circ_0003943	0	225.677	193.37
hsa_circ_0003944	0	67.9121	0
hsa_circ_0003945	0	554.352	146.151
hsa_circ_0003947	308.96	185.215	253.92
hsa_circ_0003951	0	0	156.461
hsa_circ_0003958	0	94.8427	162.531
hsa_circ_0003959	0	87.78	300.854
hsa_circ_0003961	0	72.1427	0
hsa_circ_0003965	155.264	148.924	191.407
hsa_circ_0003967	0	171.902	0
hsa_circ_0003969	0	22.3009	0
hsa_circ_0003970	67.2078	0	0
hsa_circ_0003972	148.481	0	305.074
hsa_circ_0003974	87.9419	60.2506	206.501
hsa_circ_0003975	74.4814	0	0
hsa_circ_0003979	343.417	0	112.895
hsa_circ_0003991	0	135.347	198.807
hsa_circ_0003998	0	180.95	248.073
hsa_circ_0004001	305.87	244.484	167.587
hsa_circ_0004002	0	31.1665	0
hsa_circ_0004004	0	196.46	0
hsa_circ_0004013	82.0971	44.997	38.5553
hsa_circ_0004014	28.1131	0	0
hsa_circ_0004015	100.91	193.579	110.578
hsa_circ_0004021	4.80525	16.1316	0
hsa_circ_0004027	267.636	110.018	0
hsa_circ_0004030	19.0692	32.0084	23.5082
hsa_circ_0004033	447.615	429.337	229.921
hsa_circ_0004035	28.6038	0	0
hsa_circ_0004036	2.81027	9.43431	0
hsa_circ_0004039	133.633	213.626	658.959
hsa_circ_0004046	0	70.5241	0
hsa_circ_0004058	1705.02	1456.99	1273.89
hsa_circ_0004063	0	37.4847	256.948
hsa_circ_0004069	944.044	633.846	1008.63
hsa_circ_0004073	62.4225	0	0
hsa_circ_0004075	0	101.868	0
hsa_circ_0004085	76.4675	58.676	0
hsa_circ_0004089	212.129	247.067	249.056
hsa_circ_0004093	0	0	81.6171
hsa_circ_0004099	68.2746	39.292	134.668
hsa_circ_0004116	86.8949	0	0
hsa_circ_0004119	125.651	0	0
hsa_circ_0004120	81.5654	58.676	134.07
hsa_circ_0004127	780.085	637.382	427.41
hsa_circ_0004132	166.535	439.272	342.17
hsa_circ_0004138	34.036	0	0
hsa_circ_0004146	0	76.6673	0
hsa_circ_0004166	234.483	356.105	160.592
hsa_circ_0004179	173.312	196.46	181.284
hsa_circ_0004189	0	0	314.226
hsa_circ_0004191	79.1726	66.4472	48.8012
hsa_circ_0004194	223.51	224.128	150.294
hsa_circ_0004198	0	90.3635	0
hsa_circ_0004200	2.88484	2.76704	7.11276
hsa_circ_0004206	153.52	0	108.147
hsa_circ_0004210	389.552	166.064	0
hsa_circ_0004213	0	0	177.864
hsa_circ_0004220	510.919	367.542	755.821
hsa_circ_0004222	49.228	0	0
hsa_circ_0004231	70.4554	54.0627	0
hsa_circ_0004234	0	0	100.392
hsa_circ_0004236	108.55	57.8431	59.4749
hsa_circ_0004237	0	163.392	0
hsa_circ_0004238	49.2986	31.5237	0
hsa_circ_0004241	420.922	252.334	1297.26
hsa_circ_0004243	950.444	849.477	497.08
hsa_circ_0004245	220.579	246.834	0
hsa_circ_0004252	0	0	78.2305
hsa_circ_0004256	88.9158	277.176	365.379
hsa_circ_0004260	87.2253	209.159	0
hsa_circ_0004264	129.12	206.412	318.353
hsa_circ_0004269	256.931	176.028	120.663
hsa_circ_0004270	301.846	144.76	0
hsa_circ_0004271	107.532	0	0
hsa_circ_0004273	566.838	223.873	219.227
hsa_circ_0004289	18.5201	44.4097	30.4417
hsa_circ_0004293	0	0	201.858
hsa_circ_0004294	41.7602	40.0549	68.6415
hsa_circ_0004300	168.061	161.198	0
hsa_circ_0004305	144.634	307.615	413.455
hsa_circ_0004306	76.6379	49.0056	125.97
hsa_circ_0004313	0	99.5634	0
hsa_circ_0004314	36.6702	14.6553	17.5802
hsa_circ_0004320	28.965	0	0
hsa_circ_0004322	0	45.6505	156.461
hsa_circ_0004331	0	0	66.0369
hsa_circ_0004335	0	19.4035	0
hsa_circ_0004338	116.645	24.8627	127.821
hsa_circ_0004339	0	34.8157	0
hsa_circ_0004340	66.8812	0	109.933
hsa_circ_0004343	152.528	117.04	501.424
hsa_circ_0004346	62.2249	79.5787	238.652
hsa_circ_0004350	163.193	44.7226	0
hsa_circ_0004351	260.685	361.169	428.49
hsa_circ_0004361	370.004	425.875	567.634
hsa_circ_0004364	561.937	380.464	706.329
hsa_circ_0004365	189.693	145.558	207.867
hsa_circ_0004366	185.601	249.231	0
hsa_circ_0004368	619.126	1187.69	1017.66
hsa_circ_0004372	308.811	0	0
hsa_circ_0004379	42.879	143.948	0
hsa_circ_0004381	0	131.758	0
hsa_circ_0004383	15.7611	0	12.9533
hsa_circ_0004386	375.191	0	0
hsa_circ_0004390	730.194	0	1375.26
hsa_circ_0004397	127.534	15.2908	0
hsa_circ_0004405	814.31	424.003	229.455
hsa_circ_0004417	11.0499	11.3296	12.526
hsa_circ_0004419	19.6968	25.1901	16.1879
hsa_circ_0004422	22.3986	12.8904	17.4043
hsa_circ_0004423	85.4917	191.335	140.523
hsa_circ_0004425	378.136	272.022	155.386
hsa_circ_0004438	0	0	414.364
hsa_circ_0004440	46.8169	89.8103	76.9532
hsa_circ_0004447	0	53.7545	122.824
hsa_circ_0004449	117.282	89.9939	77.1106
hsa_circ_0004451	2.87443	3.85988	6.61462
hsa_circ_0004453	87.8937	84.3047	0
hsa_circ_0004458	1177.74	712.167	1430.85
hsa_circ_0004461	52.2954	0	0
hsa_circ_0004470	157.742	237.759	111.121
hsa_circ_0004472	67.7704	97.5045	0
hsa_circ_0004473	135.341	0	0
hsa_circ_0004479	314.642	82.3074	235.082
hsa_circ_0004488	93.2531	191.668	65.6918
hsa_circ_0004490	88.9158	170.57	0
hsa_circ_0004491	173.79	0	142.83
hsa_circ_0004493	43.8349	28.03	96.069
hsa_circ_0004494	81.061	194.377	0
hsa_circ_0004496	41.1854	0	0
hsa_circ_0004499	64.2584	0	264.055
hsa_circ_0004506	58.9724	56.5643	0
hsa_circ_0004510	102.718	0	0
hsa_circ_0004511	76.9808	0	126.534
hsa_circ_0004519	0	95.1161	0
hsa_circ_0004524	414.877	257.488	0
hsa_circ_0004527	47.4626	91.049	130.024
hsa_circ_0004531	572.076	603.588	752.261
hsa_circ_0004539	0	572.449	0
hsa_circ_0004541	132.603	0	0
hsa_circ_0004544	113.146	0	0
hsa_circ_0004547	164.446	118.298	135.151
hsa_circ_0004549	225.396	192.17	329.32
hsa_circ_0004550	0	0	140.002
hsa_circ_0004552	67.8706	195.297	0
hsa_circ_0004555	10.3953	0	10.2521
hsa_circ_0004556	202.414	129.432	332.71
hsa_circ_0004558	378.136	181.348	517.954
hsa_circ_0004565	155.603	170.57	182.689
hsa_circ_0004566	71.2962	98.4742	103.127
hsa_circ_0004573	149.448	0	0
hsa_circ_0004575	189.276	0	0
hsa_circ_0004578	0	63.7414	87.3861
hsa_circ_0004582	41.8618	93.6889	137.617
hsa_circ_0004586	230.324	353.47	454.302
hsa_circ_0004587	1113.84	1204.74	1168.61
hsa_circ_0004592	516.673	660.766	1472.05
hsa_circ_0004593	198.331	158.527	0
hsa_circ_0004594	196.791	134.825	138.629
hsa_circ_0004602	102.412	163.717	0
hsa_circ_0004615	0	64.5264	0
hsa_circ_0004617	51.745	66.176	283.512
hsa_circ_0004623	0	44.7226	0
hsa_circ_0004628	516.673	198.23	283.086
hsa_circ_0004630	257.221	155.34	46.9773
hsa_circ_0004632	3.43795	6.59512	0
hsa_circ_0004638	0	59.469	0
hsa_circ_0004652	734.088	762.789	301.657
hsa_circ_0004656	0	80.3048	0
hsa_circ_0004657	118.738	182.224	0
hsa_circ_0004671	264.161	453.406	274.233
hsa_circ_0004672	150.675	234.849	340.54
hsa_circ_0004686	0	81.4945	0
hsa_circ_0004687	0	52.3893	0
hsa_circ_0004688	95.3197	0	0
hsa_circ_0004689	440.218	328.411	0
hsa_circ_0004692	71.1326	76.7565	58.4606
hsa_circ_0004698	97.342	93.3671	80.0009
hsa_circ_0004709	254.186	152.379	156.678
hsa_circ_0004711	442.374	90.9236	467.443
hsa_circ_0004717	152.596	0	0
hsa_circ_0004719	102.779	0	0
hsa_circ_0004720	354.746	430.997	272.113
hsa_circ_0004724	0	111.882	0
hsa_circ_0004725	0	29.8555	0
hsa_circ_0004726	337.357	404.476	877.984
hsa_circ_0004730	67.6704	292.082	444.921
hsa_circ_0004732	21.1042	0	0
hsa_circ_0004738	97.2045	217.549	0
hsa_circ_0004752	93.6337	89.8103	230.86
hsa_circ_0004754	67.2735	0	0
hsa_circ_0004755	182.066	116.421	365.765
hsa_circ_0004763	0	100.244	0
hsa_circ_0004766	116.744	111.977	0
hsa_circ_0004767	162.697	156.053	100.285
hsa_circ_0004771	678.037	325.175	278.624
hsa_circ_0004776	576.125	728.427	387.402
hsa_circ_0004777	0	0	134.99
hsa_circ_0004780	103.802	248.909	213.275
hsa_circ_0004783	0	31.8892	0
hsa_circ_0004788	245.538	504.668	0
hsa_circ_0004791	1212.14	694.117	475.799
hsa_circ_0004793	326.165	0	357.413
hsa_circ_0004794	0	75.0973	0
hsa_circ_0004796	14.6396	28.0836	0
hsa_circ_0004802	0	0	163.47
hsa_circ_0004803	190.639	213.331	0
hsa_circ_0004804	70.1537	0	0
hsa_circ_0004805	341.373	349.262	411.486
hsa_circ_0004811	125.357	300.595	0
hsa_circ_0004815	123.335	0	67.5754
hsa_circ_0004820	115.085	183.976	0
hsa_circ_0004821	0	83.8229	0
hsa_circ_0004825	319.884	131.495	150.227
hsa_circ_0004830	0	75.3545	0
hsa_circ_0004833	0	216.57	0
hsa_circ_0004836	15.6743	16.7048	28.6267
hsa_circ_0004843	248.082	223.954	191.894
hsa_circ_0004846	0	0	472.247
hsa_circ_0004849	589.1	864.187	1651.82
hsa_circ_0004851	0	53.4066	0
hsa_circ_0004853	0	0	84.545
hsa_circ_0004870	202.414	97.0743	415.887
hsa_circ_0004872	0	44.9051	153.906
hsa_circ_0004874	554.447	1146.71	370.236
hsa_circ_0004884	227.883	291.437	0
hsa_circ_0004885	84.7547	189.685	92.8746
hsa_circ_0004889	0	6.51956	0
hsa_circ_0004893	50.2525	24.1002	0
hsa_circ_0004894	0	69.0487	0
hsa_circ_0004901	44.8929	64.5896	184.477
hsa_circ_0004908	88.9158	170.57	116.921
hsa_circ_0004913	46.344	88.9031	0
hsa_circ_0004920	307.923	332.268	0
hsa_circ_0004924	780.281	860.682	801.596
hsa_circ_0004926	1048.43	480.295	154.326
hsa_circ_0004927	0	693.024	544.328
hsa_circ_0004929	0	37.8067	0
hsa_circ_0004931	224.416	95.6675	204.93
hsa_circ_0004936	119.126	32.6462	167.836
hsa_circ_0004944	65.9203	0	0
hsa_circ_0004945	67.6704	0	0
hsa_circ_0004949	318.615	458.407	196.391
hsa_circ_0004951	64.6812	144.76	70.878
hsa_circ_0004953	132.859	212.389	109.19
hsa_circ_0004956	63.9005	183.873	210.067
hsa_circ_0004958	399.277	313.341	238.652
hsa_circ_0004959	42.2732	67.5784	0
hsa_circ_0004961	338.352	454.35	222.461
hsa_circ_0004962	69.516	100.016	0
hsa_circ_0004973	50.3076	313.647	124.036
hsa_circ_0004977	214.577	168.394	160.319
hsa_circ_0004979	409.648	571.52	367.277
hsa_circ_0004981	0	39.9096	0
hsa_circ_0004985	104.037	149.684	384.766
hsa_circ_0004988	57.6389	0	0
hsa_circ_0005003	126.393	60.6158	415.505
hsa_circ_0005006	47.0087	202.901	193.172
hsa_circ_0005019	115.626	199.629	342.101
hsa_circ_0005020	0	114.008	0
hsa_circ_0005022	0	208.894	198.877
hsa_circ_0005027	39.8884	17.0043	43.7099
hsa_circ_0005029	44.4579	85.285	109.614
hsa_circ_0005035	1407.51	1753.03	1277.62
hsa_circ_0005036	104.846	100.565	172.336
hsa_circ_0005038	138.752	133.086	0
hsa_circ_0005050	129.293	124.013	333.96
hsa_circ_0005058	89.0884	0	0
hsa_circ_0005059	103.025	0	0
hsa_circ_0005060	107.701	90.39	44.2571
hsa_circ_0005066	0	95.3359	0
hsa_circ_0005071	0	95.391	0
hsa_circ_0005073	6.10655	9.76199	6.69159
hsa_circ_0005077	201.502	252.743	203.822
hsa_circ_0005086	183.034	0	0
hsa_circ_0005092	0	265.56	0
hsa_circ_0005099	131.841	210.762	0
hsa_circ_0005113	134.311	0	0
hsa_circ_0005118	64.0278	35.0933	0
hsa_circ_0005125	80.3981	128.525	0
hsa_circ_0005132	0	109.361	0
hsa_circ_0005138	44.7179	64.3378	0
hsa_circ_0005140	22.1289	0	48.4979
hsa_circ_0005142	299.593	369.462	0
hsa_circ_0005154	172.743	198.827	0
hsa_circ_0005158	0	112.263	128.255
hsa_circ_0005164	120.865	185.488	218.534
hsa_circ_0005170	67.4714	0	0
hsa_circ_0005171	213.398	639.637	175.382
hsa_circ_0005175	379.178	636.465	0
hsa_circ_0005178	0	78.3973	0
hsa_circ_0005186	53.8504	0	206.533
hsa_circ_0005188	0	176.31	0
hsa_circ_0005190	126.393	0	0
hsa_circ_0005191	136.009	0	149.04
hsa_circ_0005199	153.447	183.976	378.332
hsa_circ_0005202	166.945	103.612	290.551
hsa_circ_0005204	320.594	102.501	117.103
hsa_circ_0005206	80.918	0	0
hsa_circ_0005210	35.0411	44.8137	95.9956
hsa_circ_0005216	79.6537	114.602	65.4637
hsa_circ_0005218	99.9576	383.504	123.226
hsa_circ_0005221	117.213	0	55.0468
hsa_circ_0005222	49.6973	0	0
hsa_circ_0005231	246.965	289.52	225.521
hsa_circ_0005240	0	89.9939	0
hsa_circ_0005243	244.045	0	0
hsa_circ_0005246	0	83.5577	190.922
hsa_circ_0005251	140.307	252.334	86.4841
hsa_circ_0005255	221.289	141.502	0
hsa_circ_0005257	327.718	183.363	224.447
hsa_circ_0005260	252.091	443.294	587.015
hsa_circ_0005263	60.2898	72.2849	0
hsa_circ_0005269	89.8913	103.465	59.102
hsa_circ_0005272	135.581	0	89.142
hsa_circ_0005273	64.2584	0	211.244
hsa_circ_0005274	77.2399	0	0
hsa_circ_0005281	910.78	818.99	327.481
hsa_circ_0005287	0	0	101.911
hsa_circ_0005297	0	101.868	0
hsa_circ_0005303	5.5418	5.3155	4.55455
hsa_circ_0005309	452.227	749.224	608.179
hsa_circ_0005311	50.7528	0	0
hsa_circ_0005314	0	421.12	541.25
hsa_circ_0005315	223.444	0	244.851
hsa_circ_0005317	52.7362	151.748	0
hsa_circ_0005320	0	0	496.915
hsa_circ_0005322	139.454	234.08	229.222
hsa_circ_0005324	35.0411	33.6103	57.5974
hsa_circ_0005325	428.79	479.827	0
hsa_circ_0005330	60.4487	144.951	173.88
hsa_circ_0005336	63.9361	134.916	0
hsa_circ_0005339	367.371	0	201.283
hsa_circ_0005346	30.4652	80.3581	62.5948
hsa_circ_0005347	152.034	48.6087	0
hsa_circ_0005361	40.459	38.8069	0
hsa_circ_0005367	150.527	462.016	346.391
hsa_circ_0005374	141.026	0	154.537
hsa_circ_0005379	1514.6	1615.99	1958.08
hsa_circ_0005380	163.859	0	0
hsa_circ_0005386	344.448	528.613	849.259
hsa_circ_0005394	24.4827	58.7074	40.2424
hsa_circ_0005398	148.481	106.813	0
hsa_circ_0005399	610.455	955.335	1109.03
hsa_circ_0005403	136.911	189.685	75.0141
hsa_circ_0005405	789.747	504.999	556.334
hsa_circ_0005406	159.862	95.8341	164.229
hsa_circ_0005419	49.5648	15.847	27.1567
hsa_circ_0005420	67.4714	0	0
hsa_circ_0005423	24.1223	0	0
hsa_circ_0005424	61.0113	0	0
hsa_circ_0005428	61.917	0	50.8868
hsa_circ_0005435	635.817	780.613	376.235
hsa_circ_0005465	135.296	57.6763	172.968
hsa_circ_0005467	215.065	229.203	0
hsa_circ_0005469	129.168	74.3362	169.852
hsa_circ_0005471	367.632	0	0
hsa_circ_0005476	60.3805	51.7097	113.426
hsa_circ_0005479	57.6389	0	0
hsa_circ_0005480	239.674	197.046	225.117
hsa_circ_0005483	0	201.077	0
hsa_circ_0005486	29.2357	28.0419	32.0366
hsa_circ_0005491	17.1132	0	0
hsa_circ_0005492	108.413	0	0
hsa_circ_0005504	96.999	46.5191	0
hsa_circ_0005519	548.948	304.835	474.9
hsa_circ_0005522	100.395	48.1477	0
hsa_circ_0005534	1.13757	1.45483	0
hsa_circ_0005535	0	201.252	0
hsa_circ_0005539	127.682	204.114	384.766
hsa_circ_0005542	838.676	567.833	1175.81
hsa_circ_0005545	340.36	261.169	167.836
hsa_circ_0005548	0	22.8965	0
hsa_circ_0005551	33.2468	63.7783	0
hsa_circ_0005559	127.801	61.2911	0
hsa_circ_0005564	0	174.631	179.558
hsa_circ_0005567	623.582	489.37	900.746
hsa_circ_0005571	130.714	0	0
hsa_circ_0005572	89.2617	0	0
hsa_circ_0005576	1219.77	882.604	1125.58
hsa_circ_0005581	83.6364	68.761	117.835
hsa_circ_0005582	123.335	0	0
hsa_circ_0005583	115.394	44.2727	113.804
hsa_circ_0005585	497.1	370.846	726.3
hsa_circ_0005586	36.5291	0	40.0288
hsa_circ_0005591	169.301	121.791	0
hsa_circ_0005592	23.3846	0	48.0467
hsa_circ_0005597	51.3205	73.8373	210.89
hsa_circ_0005598	913.55	876.246	722.997
hsa_circ_0005605	0	55.1467	0
hsa_circ_0005617	87.8937	0	0
hsa_circ_0005623	592.007	383.287	510.87
hsa_circ_0005624	208.295	79.9159	45.6502
hsa_circ_0005625	195.01	187.047	116.56
hsa_circ_0005630	42.1955	50.5906	46.238
hsa_circ_0005638	82.5783	102.968	0
hsa_circ_0005642	8.37542	0	13.7667
hsa_circ_0005646	451.735	226.064	290.551
hsa_circ_0005648	106.205	76.4011	0
hsa_circ_0005649	63.4878	0	0
hsa_circ_0005651	0	100.016	171.396
hsa_circ_0005653	196.35	235.416	134.476
hsa_circ_0005654	332.906	145.142	198.982
hsa_circ_0005656	0	0	121.375
hsa_circ_0005663	226.235	433.994	260.305
hsa_circ_0005666	0	54.7351	0
hsa_circ_0005667	310.767	270.979	417.936
hsa_circ_0005689	65.1712	43.757	0
hsa_circ_0005693	114.538	109.861	242.057
hsa_circ_0005694	317.512	456.82	260.949
hsa_circ_0005698	45.9725	132.286	0
hsa_circ_0005701	131.841	442.599	0
hsa_circ_0005704	489.247	208.564	0
hsa_circ_0005712	0	135.824	0
hsa_circ_0005716	637.23	836.391	661.528
hsa_circ_0005719	64.5296	123.789	79.5508
hsa_circ_0005720	308.082	568.273	506.397
hsa_circ_0005729	772.81	897.307	0
hsa_circ_0005730	0	133.355	0
hsa_circ_0005732	91.0328	0	0
hsa_circ_0005733	100.969	251.801	0
hsa_circ_0005739	173.415	71.2857	0
hsa_circ_0005746	176.012	84.4125	289.313
hsa_circ_0005772	0	140.747	120.598
hsa_circ_0005776	24.7201	31.6142	40.6326
hsa_circ_0005777	0	0	268.378
hsa_circ_0005779	0	39.4328	45.0503
hsa_circ_0005782	0	144.76	0
hsa_circ_0005791	631.688	1084.23	327.888
hsa_circ_0005793	0	68.9045	275.522
hsa_circ_0005797	349.566	251.469	430.938
hsa_circ_0005801	25.8628	0	106.277
hsa_circ_0005805	0	0	118.825
hsa_circ_0005807	108.005	476.536	142.023
hsa_circ_0005810	0	28.576	0
hsa_circ_0005813	57.4944	110.293	0
hsa_circ_0005821	52.7362	63.2285	238.378
hsa_circ_0005824	44.2862	84.9557	0
hsa_circ_0005840	157.846	252.334	172.968
hsa_circ_0005841	115.693	126.821	135.832
hsa_circ_0005848	47.5282	0	0
hsa_circ_0005853	68.4784	262.729	112.558
hsa_circ_0005856	76.4109	24.4303	0
hsa_circ_0005861	0	55.9411	0
hsa_circ_0005868	137.162	65.7803	0
hsa_circ_0005870	148.193	426.425	341.02
hsa_circ_0005871	0	437.57	0
hsa_circ_0005874	0	137.522	0
hsa_circ_0005875	131.388	0	43.1925
hsa_circ_0005881	0	195.843	296.129
hsa_circ_0005884	66.6868	255.855	0
hsa_circ_0005887	253.951	0	695.703
hsa_circ_0005899	79.3781	0	195.712
hsa_circ_0005900	221.431	155.752	169.852
hsa_circ_0005904	83.7236	0	137.617
hsa_circ_0005909	0	148.272	203.273
hsa_circ_0005916	0	58.7283	0
hsa_circ_0005917	351.126	224.526	0
hsa_circ_0005918	144.278	138.387	355.727
hsa_circ_0005927	302.642	522.511	0
hsa_circ_0005932	125.22	168.149	205.825
hsa_circ_0005934	15.7803	13.7599	3.53703
hsa_circ_0005935	289.772	231.616	714.45
hsa_circ_0005938	0	0	64.4933
hsa_circ_0005939	1813.46	1478.5	1341.36
hsa_circ_0005941	966.959	1663.06	1315.36
hsa_circ_0005948	0	58.4578	0
hsa_circ_0005951	0	43.4852	111.78
hsa_circ_0005952	118.861	85.5059	146.53
hsa_circ_0005954	868.401	1110.59	535.274
hsa_circ_0005955	972.732	427.63	266.481
hsa_circ_0005960	0	94.4357	0
hsa_circ_0005963	167.856	80.5007	275.906
hsa_circ_0005964	79.1044	0	0
hsa_circ_0005965	46.4378	0	76.3301
hsa_circ_0005966	0	198.528	0
hsa_circ_0005975	83.7236	126.193	58.9788
hsa_circ_0005977	32.4473	0	0
hsa_circ_0005982	267.934	305.944	566.235
hsa_circ_0005985	87.5583	0	335.814
hsa_circ_0005988	7.70583	51.7382	18.9992
hsa_circ_0005994	479.922	184.13	157.77
hsa_circ_0006006	44.2009	0	217.96
hsa_circ_0006007	0	0	152.045
hsa_circ_0006012	62.4225	74.8419	0
hsa_circ_0006014	64.803	124.314	0
hsa_circ_0006020	57.93	0	0
hsa_circ_0006021	156.696	180.357	875.711
hsa_circ_0006022	0	0	186.3
hsa_circ_0006025	117.642	112.839	161.141
hsa_circ_0006030	234.084	252.591	192.383
hsa_circ_0006033	321.292	246.538	0
hsa_circ_0006034	48.0424	46.0807	0
hsa_circ_0006037	58.5211	140.329	0
hsa_circ_0006041	90.1582	115.302	65.8639
hsa_circ_0006044	0	115.202	0
hsa_circ_0006045	0	76.2687	228.726
hsa_circ_0006049	143.826	189.685	0
hsa_circ_0006054	102.779	39.4328	0
hsa_circ_0006059	0	110.018	125.69
hsa_circ_0006060	139.667	133.964	57.3928
hsa_circ_0006062	14.7606	11.9797	9.33159
hsa_circ_0006073	84.3392	0	0
hsa_circ_0006078	199.481	95.6675	437.184
hsa_circ_0006087	388.818	0	0
hsa_circ_0006088	0	0	112.447
hsa_circ_0006091	16.3937	26.2071	26.9465
hsa_circ_0006107	215.065	171.902	0
hsa_circ_0006109	121.249	279.114	438.454
hsa_circ_0006125	0	114.841	0
hsa_circ_0006127	464.675	633.364	401.995
hsa_circ_0006137	411.116	552.06	337.877
hsa_circ_0006146	195.455	157.873	270.544
hsa_circ_0006148	0	92.7636	0
hsa_circ_0006150	113.566	108.928	280.003
hsa_circ_0006151	843.852	1019.24	1232.93
hsa_circ_0006153	0	126.943	0
hsa_circ_0006157	1478.11	1247.62	1263.38
hsa_circ_0006163	413	684.234	894.849
hsa_circ_0006167	0	0	137.283
hsa_circ_0006168	580.766	250.673	334.113
hsa_circ_0006173	312.112	261.947	128.255
hsa_circ_0006185	0	114.008	0
hsa_circ_0006186	118.657	101.166	238.378
hsa_circ_0006188	239.585	344.703	246.13
hsa_circ_0006209	150.264	408.362	246.99
hsa_circ_0006211	0	21.7283	49.6473
hsa_circ_0006222	125.585	0	137.617
hsa_circ_0006223	164.446	0	0
hsa_circ_0006225	241.476	521.136	0
hsa_circ_0006244	0	0	124.858
hsa_circ_0006254	63.4585	60.8673	104.307
hsa_circ_0006258	2370.79	1299.42	1447.42
hsa_circ_0006278	114.701	0	0
hsa_circ_0006281	72.1392	103.79	237.151
hsa_circ_0006296	151.922	72.8593	0
hsa_circ_0006298	4.29486	0	0
hsa_circ_0006302	0	113.811	162.531
hsa_circ_0006308	118.005	158.462	543.106
hsa_circ_0006312	45.7889	65.8788	150.527
hsa_circ_0006317	60.9573	29.2341	0
hsa_circ_0006318	91.0328	122.242	269.336
hsa_circ_0006319	157.125	401.891	258.268
hsa_circ_0006324	305.057	321.86	350.997
hsa_circ_0006332	144.929	0	102.095
hsa_circ_0006345	0	133.086	0
hsa_circ_0006346	320.992	307.885	386.92
hsa_circ_0006348	66.8163	0	0
hsa_circ_0006352	0	20.4114	0
hsa_circ_0006358	34.8636	0	0
hsa_circ_0006359	0	156.609	0
hsa_circ_0006362	174.753	152.379	104.452
hsa_circ_0006364	860.26	575.092	899.828
hsa_circ_0006367	113.942	109.289	124.858
hsa_circ_0006373	520.46	460.807	658.064
hsa_circ_0006374	28.1476	67.4955	0
hsa_circ_0006379	163.859	67.3577	0
hsa_circ_0006380	150.923	48.2533	248.073
hsa_circ_0006381	0	0	200.875
hsa_circ_0006383	160.421	38.4677	109.869
hsa_circ_0006385	163.276	156.609	0
hsa_circ_0006386	22.1859	0	0
hsa_circ_0006390	42.7193	61.4623	0
hsa_circ_0006392	57.93	55.5644	0
hsa_circ_0006395	0	51.4101	0
hsa_circ_0006396	62.4508	0	0
hsa_circ_0006402	68.3327	37.4528	0
hsa_circ_0006410	234.084	336.789	115.43
hsa_circ_0006413	101.058	266.562	249.166
hsa_circ_0006415	53.6824	0	88.2381
hsa_circ_0006417	0	21.1166	0
hsa_circ_0006420	326.681	208.894	238.652
hsa_circ_0006426	0	183.976	0
hsa_circ_0006427	0	203.109	116.022
hsa_circ_0006430	0	123.615	127.103
hsa_circ_0006431	0	69.4117	208.162
hsa_circ_0006436	129.606	0	0
hsa_circ_0006437	11.7763	28.2386	19.3568
hsa_circ_0006448	0	122.242	0
hsa_circ_0006456	3.4816	5.00915	0
hsa_circ_0006458	169.093	0	277.939
hsa_circ_0006460	64.2584	77.0431	422.488
hsa_circ_0006461	157.665	226.84	129.578
hsa_circ_0006464	109.5	0	0
hsa_circ_0006471	375.191	274.187	528.604
hsa_circ_0006472	0	140.747	0
hsa_circ_0006473	333.273	532.773	913.005
hsa_circ_0006475	104.393	162.711	150.142
hsa_circ_0006493	94.4044	90.5495	155.173
hsa_circ_0006499	0	50.3897	86.3521
hsa_circ_0006504	0	0	202.726
hsa_circ_0006507	51.5898	0	0
hsa_circ_0006508	1094.88	450.072	1114.07
hsa_circ_0006524	99.9576	95.8759	0
hsa_circ_0006528	323.754	266.172	608.179
hsa_circ_0006531	803.231	585.528	580.922
hsa_circ_0006536	0	88.6048	0
hsa_circ_0006545	43.0032	14.999	0
hsa_circ_0006548	0	42.864	0
hsa_circ_0006555	103.468	0	0
hsa_circ_0006556	90.7926	0	0
hsa_circ_0006558	100.615	0	0
hsa_circ_0006567	98.6678	47.3194	0
hsa_circ_0006572	0	0	75.5653
hsa_circ_0006576	0	31.0784	0
hsa_circ_0006583	0	0	403.284
hsa_circ_0006587	0	80.4222	0
hsa_circ_0006588	72.1392	103.79	0
hsa_circ_0006590	0	0	199.72
hsa_circ_0006597	111.001	212.937	182.454
hsa_circ_0006601	0	137.522	0
hsa_circ_0006607	141.607	33.956	290.95
hsa_circ_0006610	23.2424	55.7333	0
hsa_circ_0006612	36.013	0	0
hsa_circ_0006614	0	30.1832	129.311
hsa_circ_0006618	423.773	460.665	417.936
hsa_circ_0006621	0	99.8345	171.085
hsa_circ_0006629	204.824	98.23	303.003
hsa_circ_0006631	75.4614	0	0
hsa_circ_0006636	31.7293	91.3009	52.1536
hsa_circ_0006641	70.716	40.697	0
hsa_circ_0006645	0	40.7473	0
hsa_circ_0006646	262.008	279.232	478.516
hsa_circ_0006654	96.568	41.1665	70.5465
hsa_circ_0006659	94.5341	45.3369	258.977
hsa_circ_0006662	153.344	58.8329	201.642
hsa_circ_0006667	13.7945	59.5405	0
hsa_circ_0006668	123.468	130.268	0
hsa_circ_0006675	206.05	428.212	225.791
hsa_circ_0006677	339.497	418.672	358.735
hsa_circ_0006685	257.926	87.3155	74.8156
hsa_circ_0006686	54.6197	0	44.8894
hsa_circ_0006687	48.9131	164.205	0
hsa_circ_0006689	128.878	0	238.317
hsa_circ_0006690	81.061	136.064	0
hsa_circ_0006693	99.2131	79.3015	99.6583
hsa_circ_0006700	59.6367	76.2687	0
hsa_circ_0006702	1366.08	1145.03	970.998
hsa_circ_0006715	0	82.72	141.756
hsa_circ_0006717	67.4714	0	0
hsa_circ_0006719	888.531	1200.9	0
hsa_circ_0006723	313.178	600.779	579.119
hsa_circ_0006724	46.6266	0	0
hsa_circ_0006725	99.7403	57.4005	295.099
hsa_circ_0006728	153.276	122.514	167.96
hsa_circ_0006731	508.17	365.565	357.979
hsa_circ_0006745	32.4473	46.6836	0
hsa_circ_0006749	70.0823	67.2205	0
hsa_circ_0006752	138.194	0	0
hsa_circ_0006753	162.204	88.9031	133.308
hsa_circ_0006756	53.1025	84.8901	0
hsa_circ_0006757	163.859	0	0
hsa_circ_0006760	200.06	95.9456	493.261
hsa_circ_0006764	116.744	0	191.894
hsa_circ_0006773	817.21	951.806	959.468
hsa_circ_0006779	74.724	143.345	245.649
hsa_circ_0006784	163.859	24.1797	62.1545
hsa_circ_0006787	0	65.8788	0
hsa_circ_0006793	49.762	47.73	0
hsa_circ_0006796	87.4248	100.626	143.701
hsa_circ_0006797	34.2392	87.5762	75.039
hsa_circ_0006805	156.322	0	0
hsa_circ_0006826	0	100.934	0
hsa_circ_0006827	131.22	192.494	152.249
hsa_circ_0006834	203.541	252.65	373.922
hsa_circ_0006836	245.088	0	0
hsa_circ_0006837	236.498	491.488	194.366
hsa_circ_0006842	163.859	174.631	299.263
hsa_circ_0006848	860.26	577.592	424.205
hsa_circ_0006851	319.725	268.336	0
hsa_circ_0006855	160.421	256.451	351.581
hsa_circ_0006856	125.259	188.798	617.667
hsa_circ_0006858	0	66.6773	0
hsa_circ_0006862	0	53.9302	0
hsa_circ_0006864	54.6197	209.557	89.7788
hsa_circ_0006866	62.3942	59.8464	34.1859
hsa_circ_0006871	0	118.553	0
hsa_circ_0006872	0	62.2271	0
hsa_circ_0006873	117.042	98.23	0
hsa_circ_0006884	0	54.7351	0
hsa_circ_0006894	292.44	93.4994	0
hsa_circ_0006895	102.718	49.2616	0
hsa_circ_0006898	201.736	331.711	473.707
hsa_circ_0006899	0	0	19.7316
hsa_circ_0006903	0	258.431	0
hsa_circ_0006908	70.1537	0	0
hsa_circ_0006910	19.7625	11.3733	0
hsa_circ_0006916	615.256	1011.66	144.472
hsa_circ_0006919	150.806	144.648	116.65
hsa_circ_0006921	84.0303	0	276.242
hsa_circ_0006922	163.525	153.113	89.5959
hsa_circ_0006924	50.4551	0	0
hsa_circ_0006950	0	60.7273	0
hsa_circ_0006952	107.449	38.6479	198.691
hsa_circ_0006955	0	65.0992	0
hsa_circ_0006956	587.054	433.14	0
hsa_circ_0006958	655.436	747.903	742.997
hsa_circ_0006961	90.174	103.79	177.864
hsa_circ_0006965	77.6758	99.3387	297.912
hsa_circ_0006968	1817.05	1198.21	1617.8
hsa_circ_0006969	0	0	93.566
hsa_circ_0006971	484.061	363.361	761.06
hsa_circ_0006978	177.985	0	65.0122
hsa_circ_0006979	58.8212	112.839	241.712
hsa_circ_0006987	362.487	298.016	170.235
hsa_circ_0006988	132.603	0	0
hsa_circ_0006990	814.447	455.694	0
hsa_circ_0006991	100.03	0	219.227
hsa_circ_0006993	569.709	364.297	124.858
hsa_circ_0006999	139.032	166.693	399.924
hsa_circ_0007001	1394.16	1458.8	1874.94
hsa_circ_0007009	65.6374	78.6964	107.889
hsa_circ_0007014	0	0	221.286
hsa_circ_0007015	0	0	75.717
hsa_circ_0007018	73.5265	56.4193	72.5136
hsa_circ_0007023	48.0816	35.8697	52.6881
hsa_circ_0007031	35.4016	0	38.7933
hsa_circ_0007036	0	179.935	0
hsa_circ_0007038	11.6725	0	38.3722
hsa_circ_0007040	176.852	290.795	83.0553
hsa_circ_0007046	167.692	128.676	275.637
hsa_circ_0007052	1003.64	1696.1	824.843
hsa_circ_0007056	0	201.497	0
hsa_circ_0007059	668.662	345.347	676.36
hsa_circ_0007061	281.005	343.039	629.851
hsa_circ_0007064	902.145	679.884	317.756
hsa_circ_0007065	71.5605	39.222	84.0176
hsa_circ_0007066	247.557	79.1493	0
hsa_circ_0007067	104.037	149.684	171.007
hsa_circ_0007072	100.322	0	0
hsa_circ_0007082	112.086	143.345	0
hsa_circ_0007084	220.579	120.898	0
hsa_circ_0007097	404.828	129.432	0
hsa_circ_0007099	649.974	330.053	314.226
hsa_circ_0007101	331.666	318.123	363.442
hsa_circ_0007108	901.954	832.477	839.178
hsa_circ_0007113	0	32.2632	55.289
hsa_circ_0007118	0	0	74.9147
hsa_circ_0007127	421.352	381.694	307.813
hsa_circ_0007137	336.99	215.486	451.336
hsa_circ_0007138	0	1.87073	0
hsa_circ_0007147	103.802	49.7817	0
hsa_circ_0007149	254.892	511.193	761.759
hsa_circ_0007158	903.294	801.02	420.213
hsa_circ_0007159	68.072	146.908	83.9178
hsa_circ_0007162	214.873	402.384	336.37
hsa_circ_0007167	0	0	411.649
hsa_circ_0007168	372.407	95.2533	448.894
hsa_circ_0007175	68.6834	32.9394	0
hsa_circ_0007178	86.7489	73.9614	190.12
hsa_circ_0007183	0	0	46.3232
hsa_circ_0007184	73.0582	175.187	0
hsa_circ_0007185	7.21619	27.6861	0
hsa_circ_0007203	0	0	101.911
hsa_circ_0007205	34.2733	21.9159	0
hsa_circ_0007208	62.6783	0	68.6832
hsa_circ_0007209	56.5867	32.5656	18.6024
hsa_circ_0007215	15.2393	24.3617	0
hsa_circ_0007218	74.2403	0	122.029
hsa_circ_0007221	0	58.3338	79.9726
hsa_circ_0007225	37.9806	24.2864	0
hsa_circ_0007235	207.555	240.991	71.823
hsa_circ_0007238	0	36.7338	62.9501
hsa_circ_0007242	87.7257	0	0
hsa_circ_0007251	246.67	70.9791	0
hsa_circ_0007262	90.316	0	0
hsa_circ_0007265	235.044	225.446	579.515
hsa_circ_0007266	103.102	148.338	211.838
hsa_circ_0007268	631.963	333.387	0
hsa_circ_0007271	98.3154	94.3008	35.9115
hsa_circ_0007278	2.09826	0	0
hsa_circ_0007281	132.348	0	0
hsa_circ_0007282	0	51.4702	0
hsa_circ_0007290	85.3856	0	233.915
hsa_circ_0007291	219.174	420.449	336.242
hsa_circ_0007292	1693.96	1886.41	1675.35
hsa_circ_0007296	46.8806	0	0
hsa_circ_0007298	216.929	104.036	133.713
hsa_circ_0007299	69.276	66.4472	32.5342
hsa_circ_0007302	246.965	0	180.417
hsa_circ_0007308	305.599	175.872	703.241
hsa_circ_0007310	66.5578	106.4	109.402
hsa_circ_0007314	33.6368	43.0176	55.289
hsa_circ_0007322	0	0	114.034
hsa_circ_0007324	47.5939	0	78.2305
hsa_circ_0007325	154.168	207.022	152.045
hsa_circ_0007332	718.611	927.859	1090.33
hsa_circ_0007333	0	93.7117	96.3554
hsa_circ_0007334	153.618	0	0
hsa_circ_0007336	0	0	73.9355
hsa_circ_0007337	52.4709	0	34.4987
hsa_circ_0007344	86.8949	0	0
hsa_circ_0007360	0	53.2129	113.988
hsa_circ_0007364	2420.17	2419.82	2338.61
hsa_circ_0007365	358.442	79.3396	135.963
hsa_circ_0007375	92.6879	155.58	114.264
hsa_circ_0007378	250.127	102.82	411.136
hsa_circ_0007379	32.2698	17.1956	0
hsa_circ_0007383	83.2677	0	0
hsa_circ_0007386	220.579	241.797	258.977
hsa_circ_0007392	534.086	439.095	627.058
hsa_circ_0007394	40.459	0	0
hsa_circ_0007395	132.859	212.389	0
hsa_circ_0007398	0	19.8016	20.3602
hsa_circ_0007402	58.6708	70.3437	48.2188
hsa_circ_0007410	21.4596	10.2916	0
hsa_circ_0007414	0	164.82	0
hsa_circ_0007418	140.191	268.932	125.69
hsa_circ_0007427	206.935	198.485	291.55
hsa_circ_0007429	155.527	261.059	255.641
hsa_circ_0007430	230.942	319.962	210.89
hsa_circ_0007434	174.926	191.752	0
hsa_circ_0007437	277.503	390.385	334.498
hsa_circ_0007440	135.652	202.398	99.0988
hsa_circ_0007444	1053.62	803.886	2400.97
hsa_circ_0007445	133.685	51.2903	175.791
hsa_circ_0007449	58.4465	84.0899	72.0518
hsa_circ_0007450	0	93.1366	0
hsa_circ_0007454	80.2107	0	307.634
hsa_circ_0007465	43.4804	25.023	0
hsa_circ_0007466	568.18	885.591	350.221
hsa_circ_0007468	129.241	92.9726	0
hsa_circ_0007470	72.7108	52.3063	59.7577
hsa_circ_0007473	84.9639	128.063	159.607
hsa_circ_0007477	161.551	503.602	331.929
hsa_circ_0007478	92.2036	0	121.245
hsa_circ_0007482	0	40.3734	0
hsa_circ_0007485	60.9303	131.495	0
hsa_circ_0007487	21.0771	14.1515	38.109
hsa_circ_0007493	263.681	126.457	346.732
hsa_circ_0007494	51.2059	61.3937	63.1257
hsa_circ_0007496	60.8818	46.7166	40.0288
hsa_circ_0007501	62.3377	35.8753	0
hsa_circ_0007504	91.7611	149.624	30.1657
hsa_circ_0007509	198.674	215.97	326.563
hsa_circ_0007511	0	65.6821	225.117
hsa_circ_0007514	0	8.11489	0
hsa_circ_0007529	0	0	165.673
hsa_circ_0007532	60.5284	0	0
hsa_circ_0007540	149.286	143.19	245.382
hsa_circ_0007542	414.32	313.738	430.119
hsa_circ_0007547	214.5	97.4565	296.906
hsa_circ_0007548	59.8962	57.4504	147.678
hsa_circ_0007554	107.449	128.826	0
hsa_circ_0007557	189.198	0	116.62
hsa_circ_0007567	163.082	234.635	223.383
hsa_circ_0007572	0	0	46.552
hsa_circ_0007578	113.791	87.3155	149.631
hsa_circ_0007580	75.7104	127.083	62.2229
hsa_circ_0007582	1.38394	3.09734	3.79133
hsa_circ_0007583	0	70.9137	34.7211
hsa_circ_0007585	0	24.162	0
hsa_circ_0007586	62.1687	0	153.281
hsa_circ_0007587	0	107.597	0
hsa_circ_0007597	0	35.4895	0
hsa_circ_0007606	51.6673	49.5575	0
hsa_circ_0007609	136.549	283.776	374.078
hsa_circ_0007615	244.789	201.252	172.441
hsa_circ_0007621	0	0	131.843
hsa_circ_0007632	0	202.984	0
hsa_circ_0007637	0	0	978.375
hsa_circ_0007639	0	0	244.059
hsa_circ_0007641	66.2057	142.88	0
hsa_circ_0007646	1025.4	709.053	1058.31
hsa_circ_0007654	120.738	0	0
hsa_circ_0007655	36.4517	0	0
hsa_circ_0007658	333.434	362.461	840.371
hsa_circ_0007659	103.735	113.713	0
hsa_circ_0007660	0	182.062	0
hsa_circ_0007661	44.4579	0	0
hsa_circ_0007673	0	80.5007	183.937
hsa_circ_0007677	56.5031	0	139.312
hsa_circ_0007682	281.476	236.234	404.831
hsa_circ_0007683	84.3392	0	0
hsa_circ_0007693	587.137	844.742	482.54
hsa_circ_0007698	101.957	0	0
hsa_circ_0007701	1147.01	1455.07	790.632
hsa_circ_0007706	194.409	133.193	273.901
hsa_circ_0007709	0	62.3918	142.56
hsa_circ_0007710	34.3951	53.7625	41.8782
hsa_circ_0007716	186.921	97.7934	111.725
hsa_circ_0007717	1.60624	2.31097	6.60046
hsa_circ_0007718	28.2516	162.588	46.4373
hsa_circ_0007723	908.768	376.934	242.23
hsa_circ_0007726	79.1044	0	0
hsa_circ_0007734	0	172.984	0
hsa_circ_0007735	0	69.8524	0
hsa_circ_0007737	123.601	94.8427	284.428
hsa_circ_0007746	155.002	74.3362	0
hsa_circ_0007747	105.878	101.555	406.076
hsa_circ_0007750	210.14	134.373	259.056
hsa_circ_0007755	104.037	349.262	128.255
hsa_circ_0007761	226.571	488.967	931.039
hsa_circ_0007762	0	54.0627	0
hsa_circ_0007765	147.242	56.4917	0
hsa_circ_0007766	203.612	358.045	251.009
hsa_circ_0007771	46.8169	0	0
hsa_circ_0007772	120.316	250.04	131.843
hsa_circ_0007773	0	194.53	296.323
hsa_circ_0007775	144.278	0	0
hsa_circ_0007777	117.945	141.411	96.9334
hsa_circ_0007778	166.771	0	91.3742
hsa_circ_0007783	104.75	66.9818	86.0892
hsa_circ_0007785	0	0	228.805
hsa_circ_0007786	151.811	242.686	332.71
hsa_circ_0007787	0	110.018	314.226
hsa_circ_0007788	281.476	359.976	539.774
hsa_circ_0007789	451.284	144.285	309.074
hsa_circ_0007796	194.684	155.612	80.0009
hsa_circ_0007797	59.8962	0	0
hsa_circ_0007803	166.636	133.193	136.951
hsa_circ_0007804	142.486	273.336	0
hsa_circ_0007807	217.163	151.487	129.801
hsa_circ_0007813	82.453	61.5114	30.1175
hsa_circ_0007817	188.653	0	186.055
hsa_circ_0007818	74.3434	264.857	139.656
hsa_circ_0007819	185.601	0	0
hsa_circ_0007820	0	102.026	145.7
hsa_circ_0007822	112.452	107.86	0
hsa_circ_0007823	76.298	0	83.6077
hsa_circ_0007827	246.965	210.56	180.417
hsa_circ_0007834	0	13.16	0
hsa_circ_0007843	1082.84	923.225	1054.74
hsa_circ_0007850	30.5057	0	0
hsa_circ_0007862	0	48.0426	109.773
hsa_circ_0007865	51.2823	65.5843	0
hsa_circ_0007878	15.6056	14.9684	0
hsa_circ_0007879	0	26.7683	0
hsa_circ_0007884	0	118.298	0
hsa_circ_0007891	62.9075	0	0
hsa_circ_0007892	249.351	159.446	375.705
hsa_circ_0007897	100.395	120.369	165.02
hsa_circ_0007898	0	0	70.9669
hsa_circ_0007901	175.563	0	0
hsa_circ_0007902	0	67.289	57.6561
hsa_circ_0007908	7.2507	7.88191	9.53443
hsa_circ_0007910	0	218.165	160.228
hsa_circ_0007915	0	0	204.19
hsa_circ_0007917	91.3227	70.0749	150.108
hsa_circ_0007918	341.928	357.781	204.374
hsa_circ_0007930	203.983	316.056	232.123
hsa_circ_0007931	139.88	0	137.953
hsa_circ_0007934	152.124	58.3648	150.028
hsa_circ_0007936	62.0426	29.7546	114.727
hsa_circ_0007946	115.394	132.818	0
hsa_circ_0007948	541.711	248.5	309.709
hsa_circ_0007949	84.9639	162.989	0
hsa_circ_0007959	252.785	0	0
hsa_circ_0007966	214.596	185.249	352.732
hsa_circ_0007967	94.7945	151.539	0
hsa_circ_0007970	79.6537	95.5014	0
hsa_circ_0007975	97.04	55.8465	159.505
hsa_circ_0007976	0	95.2533	0
hsa_circ_0007979	0	0	91.6333
hsa_circ_0007981	256.603	270.737	126.534
hsa_circ_0007982	0	47.2178	0
hsa_circ_0007983	0	35.2056	211.16
hsa_circ_0007992	190.376	136.951	273.807
hsa_circ_0007995	0	19.3013	0
hsa_circ_0007996	285.076	289.52	358.328
hsa_circ_0008000	91.9449	44.0952	151.131
hsa_circ_0008009	0	89.6883	0
hsa_circ_0008010	0	78.0267	0
hsa_circ_0008011	503.076	1222.42	165.382
hsa_circ_0008015	106.205	475.385	232.76
hsa_circ_0008027	107.197	205.64	0
hsa_circ_0008031	0	0	142.47
hsa_circ_0008036	0	81.0656	0
hsa_circ_0008038	0	24.7045	21.1679
hsa_circ_0008039	273.098	523.893	693.745
hsa_circ_0008041	0	48.8967	167.587
hsa_circ_0008046	117.042	0	0
hsa_circ_0008054	487.481	522.584	141.402
hsa_circ_0008058	888.935	275.044	235.669
hsa_circ_0008060	42.6399	0	105.131
hsa_circ_0008062	63.0227	60.4492	0
hsa_circ_0008063	189.589	181.847	545.35
hsa_circ_0008068	69.1567	85.285	113.673
hsa_circ_0008072	0	21.8073	0
hsa_circ_0008075	86.6761	83.1367	142.47
hsa_circ_0008083	127.852	227.743	135.097
hsa_circ_0008089	71.5393	91.4907	0
hsa_circ_0008096	0	39.5036	0
hsa_circ_0008102	111.361	42.7253	0
hsa_circ_0008120	0	125.02	160.684
hsa_circ_0008128	0	86.7419	0
hsa_circ_0008134	90.0796	144.002	98.7097
hsa_circ_0008143	75.6605	0	74.6182
hsa_circ_0008145	0	54.4642	0
hsa_circ_0008148	280.215	89.5909	92.1183
hsa_circ_0008150	230.28	231.395	180.244
hsa_circ_0008151	38.8818	62.1568	0
hsa_circ_0008156	191.969	0	0
hsa_circ_0008157	85.4704	0	168.586
hsa_circ_0008161	4.42179	0	0
hsa_circ_0008166	56.2261	35.9535	0
hsa_circ_0008168	223.929	47.73	0
hsa_circ_0008170	60.053	0	0
hsa_circ_0008171	25.3484	36.4699	104.163
hsa_circ_0008177	325.394	390.133	0
hsa_circ_0008179	599.976	677.031	348.065
hsa_circ_0008181	53.7243	17.1768	58.8713
hsa_circ_0008184	255.138	202.16	200.57
hsa_circ_0008186	111.361	0	0
hsa_circ_0008190	126.509	161.791	0
hsa_circ_0008192	141.607	232.841	299.263
hsa_circ_0008193	486.612	466.741	685.583
hsa_circ_0008196	72.5958	92.8418	0
hsa_circ_0008197	372.123	377.923	683.621
hsa_circ_0008199	499.173	593.283	445.921
hsa_circ_0008207	410.419	248.627	106.517
hsa_circ_0008210	504.974	664.257	569.164
hsa_circ_0008212	104.274	0	0
hsa_circ_0008214	95.5844	0	0
hsa_circ_0008215	147.431	339.386	436.2
hsa_circ_0008220	0	41.8716	0
hsa_circ_0008223	0	92.4518	0
hsa_circ_0008225	351.383	505.551	701.335
hsa_circ_0008229	103.646	0	0
hsa_circ_0008230	292.854	171.659	240.684
hsa_circ_0008236	395.017	322.756	408.814
hsa_circ_0008237	124.27	47.6783	0
hsa_circ_0008240	197.421	0	162.251
hsa_circ_0008244	162.008	155.392	106.517
hsa_circ_0008246	0	48.1477	0
hsa_circ_0008270	0	0	73.9355
hsa_circ_0008272	0	0	177.306
hsa_circ_0008275	55.7705	53.4932	152.784
hsa_circ_0008277	73.2916	140.598	0
hsa_circ_0008278	584.237	674.744	881.923
hsa_circ_0008279	0	7.35658	0
hsa_circ_0008286	118.005	0	0
hsa_circ_0008295	93.0011	148.672	0
hsa_circ_0008299	0	48.4659	0
hsa_circ_0008301	337.941	305.075	620.827
hsa_circ_0008303	274.405	289.52	315.729
hsa_circ_0008304	725.123	1011.66	975.183
hsa_circ_0008309	808.791	1269.43	483.424
hsa_circ_0008313	33.1507	44.5158	0
hsa_circ_0008319	609.351	378.185	353.504
hsa_circ_0008321	110.823	53.1486	0
hsa_circ_0008327	180.474	134.637	0
hsa_circ_0008332	200.79	168.517	0
hsa_circ_0008334	125.7	210.993	103.307
hsa_circ_0008338	84.9639	162.989	0
hsa_circ_0008342	150.182	324.111	92.5706
hsa_circ_0008345	340.697	174.285	298.67
hsa_circ_0008350	0	49.3352	84.545
hsa_circ_0008356	0	85.0213	0
hsa_circ_0008358	134.679	86.1194	184.477
hsa_circ_0008360	759.053	161.791	785.564
hsa_circ_0008362	179.924	474.586	258.774
hsa_circ_0008367	203.011	0	250.268
hsa_circ_0008383	105.716	219.697	144.804
hsa_circ_0008402	154.109	274.516	0
hsa_circ_0008408	48.7054	0	0
hsa_circ_0008419	457.933	669.309	286.746
hsa_circ_0008424	228.894	439.095	209.019
hsa_circ_0008425	18.2864	0	30.0575
hsa_circ_0008426	70.5854	67.7031	0
hsa_circ_0008433	163.392	0	0
hsa_circ_0008434	35.7696	17.1545	58.7948
hsa_circ_0008445	0	114.901	196.904
hsa_circ_0008449	224.416	71.7506	122.958
hsa_circ_0008460	1119.39	836.636	955.82
hsa_circ_0008463	0	83.3467	0
hsa_circ_0008471	0	46.129	158.101
hsa_circ_0008472	136.821	153.106	112.447
hsa_circ_0008479	239.46	114.841	314.882
hsa_circ_0008482	0	123.062	0
hsa_circ_0008488	144.581	0	0
hsa_circ_0008491	0	59.362	0
hsa_circ_0008494	73.2448	182.66	0
hsa_circ_0008498	38.1702	164.752	156.851
hsa_circ_0008500	602.107	664.148	346.391
hsa_circ_0008503	104.037	49.8946	0
hsa_circ_0008505	110.29	0	72.5136
hsa_circ_0008513	185.668	98.9367	101.728
hsa_circ_0008518	125.259	171.634	117.651
hsa_circ_0008520	349.167	234.436	143.482
hsa_circ_0008523	189.981	0	0
[truncated: 3,941 more rows]
