# Supplementary material for: Global chromosome rearrangement induced by CRISPR-Cas9 reshapes the genome and transcriptome of human cells
Source: Nucleic Acids Res. 2022 Mar 4;50(6):3456–74. doi: 10.1093/nar/gkac153 (PMC8989517; doi:10.1093/nar/gkac153)
Supplement: gkac153_Supplemental_Files [file gkac153_supplemental_files.zip › TableS7.xlsx]

## Sheet: NC_peaks
Supplementary Table 7. The peak analysis of ATAC-seq. The sequencing data were normalized by the total matches against the nuclear genome.
chr	start	end	length	abs_summit	pileup	#NAME?	fold_enrichment	#NAME?	name
1	917093	917292	200	917153	13	4.97972	3.24074	2.3574	NC_peak_1
1	940312	940608	297	940416	24	8.72291	3.75375	5.73651	NC_peak_2
1	941622	941972	351	941787	22	7.80332	3.59375	4.89312	NC_peak_3
1	976055	976347	293	976193	16	12.0817	6.74603	8.86304	NC_peak_4
1	1000049	1000287	239	1000148	22	10.1822	4.58167	7.08916	NC_peak_5
1	1059110	1059437	328	1059312	12	5.73594	3.77907	3.02981	NC_peak_6
1	1116038	1116526	489	1116287	40	33.484	11.326	29.193	NC_peak_7
1	1157500	1157706	207	1157554	10	6.73404	4.70085	3.92077	NC_peak_8
1	1231904	1232265	362	1232088	19	12.168	6.09756	8.94456	NC_peak_9
1	1318338	1318663	326	1318470	18	9.20607	4.72637	6.18348	NC_peak_10
1	1358548	1358929	382	1358731	14	7.33982	4.38597	4.46854	NC_peak_11
1	1375243	1375688	446	1375425	26	17.059	7.06806	13.5628	NC_peak_12
1	1399295	1399660	366	1399433	28	19.654	7.88043	16.0283	NC_peak_13
1	1407150	1407445	296	1407303	20	16.4078	8.26772	12.9451	NC_peak_14
1	1471384	1471761	378	1471706	7	5.93612	4.5977	3.20738	NC_peak_15
1	1472662	1473036	375	1472865	7	5.85112	4.54545	3.13151	NC_peak_16
1	1511688	1512213	526	1512056	15	15.8032	9.24719	12.3722	NC_peak_17
1	1615188	1615882	695	1615344	32	24.5447	9.26966	20.6805	NC_peak_18
1	1724282	1724558	277	1724374	10	9.39295	6.35744	6.3548	NC_peak_19
1	1858701	1858943	243	1858813	11	7.41979	4.95868	4.54174	NC_peak_20
1	1908986	1909185	200	1909138	16	7.04615	3.93519	4.20346	NC_peak_21
1	1919229	1919783	555	1919522	36	23.9152	7.97414	20.0818	NC_peak_22
1	1960095	1960297	203	1960254	14	9.77797	5.81395	6.71311	NC_peak_23
1	2050157	2050425	269	2050279	23	15.3577	6.89655	11.9513	NC_peak_24
1	2133007	2133642	636	2133334	34	22.2917	7.70925	18.5364	NC_peak_25
1	2189457	2190098	642	2189703	27	18.0576	7.32984	14.5105	NC_peak_26
1	2195029	2195228	200	2195119	14	5.67327	3.48837	2.97411	NC_peak_27
1	2199427	2199777	351	2199472	16	7.15646	3.99061	4.30076	NC_peak_28
1	2205237	2205436	200	2205270	15	6.64592	3.86473	3.84252	NC_peak_29
1	2231400	2232155	756	2231986	26	14.2964	5.76923	10.9485	NC_peak_30
1	2255759	2256374	616	2256254	15	9.56998	5.47945	6.51954	NC_peak_31
1	2381803	2382046	244	2381891	14	8.8907	5.28169	5.89164	NC_peak_32
1	2391456	2391900	445	2391638	28	22.0454	9.1195	18.3023	NC_peak_33
1	2412502	2413029	528	2412680	26	16.6922	6.88776	13.2142	NC_peak_34
1	2526177	2526390	214	2526289	19	10.7608	5.34759	7.62701	NC_peak_35
1	2526527	2526973	447	2526620	16	8.09272	4.47368	5.15821	NC_peak_36
1	2546960	2547165	206	2547001	22	11.4	5.13393	8.2251	NC_peak_37
1	2586308	2586896	589	2586554	34	23.2578	8.13953	19.4561	NC_peak_38
1	2611125	2611430	306	2611242	13	9.78588	6.03448	6.71994	NC_peak_39
1	2643099	2643345	247	2643243	14	8.52761	5.06757	5.55684	NC_peak_40
1	2654016	2654215	200	2654164	6	4.18879	3.57143	1.68744	NC_peak_41
1	2684005	2684389	385	2684204	11	10.6108	6.93539	7.4868	NC_peak_42
1	3313199	3313423	225	3313304	16	10.7301	5.94406	7.59816	NC_peak_43
1	3352575	3352774	200	3352673	13	7.63982	4.72973	4.74271	NC_peak_44
1	3393316	3393558	243	3393505	13	8.21385	5.07246	5.26623	NC_peak_45
1	3573505	3573704	200	3573624	11	7.83221	5.21739	4.91847	NC_peak_46
1	3611043	3611298	256	3611102	9	4.40478	3.37838	1.87398	NC_peak_47
1	3624679	3625155	477	3624814	25	18.161	7.87879	14.6083	NC_peak_48
1	3650055	3650254	200	3650158	13	8.03415	4.96454	5.10455	NC_peak_49
1	3747221	3747531	311	3747393	13	9.78588	6.03448	6.71994	NC_peak_50
1	3772517	3772791	275	3772674	18	9.39486	4.82234	6.35644	NC_peak_51
1	3796407	3796779	373	3796583	33	30.7063	12.2302	26.5478	NC_peak_52
1	3811004	3811203	200	3811090	8	5.74423	4.36893	3.03568	NC_peak_53
1	3857118	3857764	647	3857397	30	23.0337	9.06433	19.2431	NC_peak_54
1	3900475	3901571	1097	3900781	43	28.866	8.49421	24.7957	NC_peak_55
1	3910905	3911104	200	3910996	14	9.41864	5.59702	6.37886	NC_peak_56
1	4406916	4407115	200	4406981	7	5.68821	4.44444	2.98661	NC_peak_57
1	5745882	5746081	200	5745979	12	8.83557	5.65217	5.84017	NC_peak_58
1	5992144	5992779	636	5992540	49	38.4253	10.9649	33.9071	NC_peak_59
1	6127753	6128020	268	6127875	22	16.0494	7.51634	12.6061	NC_peak_60
1	6199503	6199859	357	6199687	34	29.898	11.4379	25.7786	NC_peak_61
1	6205153	6205529	377	6205350	20	12.3853	6	9.14806	NC_peak_62
1	6235847	6236213	367	6236001	13	8.21385	5.07246	5.26623	NC_peak_63
1	6343552	6343751	200	6343600	12	8.75738	5.60345	5.76828	NC_peak_64
1	6393337	6394020	684	6393766	20	14.1316	6.95364	10.7928	NC_peak_65
1	6475624	6475880	257	6475816	17	12.1906	6.56934	8.96519	NC_peak_66
1	6520029	6520303	275	6520135	15	10.1809	5.83942	7.08798	NC_peak_67
1	6554459	6554768	310	6554575	13	9.46036	5.83333	6.41711	NC_peak_68
1	6579750	6580157	408	6579975	32	22.3697	8.20895	18.6115	NC_peak_69
1	6602861	6603152	292	6603046	19	9.33116	4.62963	6.29988	NC_peak_70
1	6613379	6613871	493	6613634	45	32.1141	9.34959	27.889	NC_peak_71
1	6624684	6625295	612	6624822	23	14.4946	6.45161	11.1356	NC_peak_72
1	6701782	6702064	283	6701906	11	8.37032	5.55556	5.41001	NC_peak_73
1	6784607	6785458	852	6785247	62	50.3191	12.3047	45.2566	NC_peak_74
1	6822690	6823110	421	6822932	7	5.53398	4.34783	2.84929	NC_peak_75
1	6962407	6963482	1076	6962780	50	29.4541	7.41279	25.3581	NC_peak_76
1	7117513	7117873	361	7117705	19	15.702	8.13008	12.2766	NC_peak_77
1	7127673	7127872	200	7127756	6	4.68305	3.88889	2.11377	NC_peak_78
1	7265803	7266002	200	7265914	7	5.68821	4.44444	2.98661	NC_peak_79
1	7299379	7299706	328	7299540	17	11.643	6.25	8.45337	NC_peak_80
1	7401876	7402133	258	7401983	18	15.5754	8.33333	12.1572	NC_peak_81
1	7539783	7539982	200	7539798	9	5.48927	4.06504	2.80955	NC_peak_82
1	7704487	7704759	273	7704622	15	11.2863	6.50407	8.11838	NC_peak_83
1	7783784	7784321	538	7784124	25	19.2046	8.44156	15.6003	NC_peak_84
1	7902801	7903005	205	7902912	12	10.8701	6.91489	7.72941	NC_peak_85
1	7961310	7961797	488	7961485	31	25.3882	10	21.4836	NC_peak_86
1	8005037	8005316	280	8005220	10	6.42963	4.5082	3.64545	NC_peak_87
1	8026130	8026584	455	8026317	15	9.31879	5.33333	6.28787	NC_peak_88
1	8314437	8314636	200	8314477	7	4.98931	4	2.36416	NC_peak_89
1	8409164	8409393	230	8409258	13	8.72899	5.38462	5.74196	NC_peak_90
1	8424092	8424328	237	8424134	7	4.58742	3.73832	2.03153	NC_peak_91
1	8439007	8439420	414	8439103	19	14.3856	7.35294	11.0322	NC_peak_92
1	8525684	8526271	588	8526019	26	20.6373	8.9404	16.9627	NC_peak_93
1	8703320	8703680	361	8703498	13	6.80366	4.24242	3.98374	NC_peak_94
1	8712399	8712603	205	8712500	13	9.87065	6.08696	6.79858	NC_peak_95
1	8817540	8817907	368	8817717	19	14.3856	7.35294	11.0322	NC_peak_96
1	8822735	8823023	289	8822846	11	7.83221	5.21739	4.91847	NC_peak_97
1	8848900	8849130	231	8848946	13	9.22937	5.69106	6.20499	NC_peak_98
1	8878631	8879166	536	8878780	25	14.0902	5.85586	10.7535	NC_peak_99
1	9005164	9005432	269	9005278	11	7.7606	5.17241	4.85266	NC_peak_100
1	9129540	9129739	200	9129621	13	9.22937	5.69106	6.20499	NC_peak_101
1	9267122	9267580	459	9267300	17	11.9502	6.42857	8.73938	NC_peak_102
1	9428836	9429193	358	9429013	21	18.1642	9.01639	14.611	NC_peak_103
1	9495154	9495472	319	9495277	10	7.66189	5.28846	4.76219	NC_peak_104
1	9539119	9539489	371	9539293	30	23.4527	9.28144	19.6421	NC_peak_105
1	9588475	9588823	349	9588671	20	13.2796	6.48148	9.98886	NC_peak_106
1	9626995	9627267	273	9627075	14	9.63129	5.72519	6.57587	NC_peak_107
1	9651655	9651877	223	9651686	7	5.85112	4.54545	3.13151	NC_peak_108
1	9825438	9825637	200	9825552	14	8.08101	4.80769	5.14754	NC_peak_109
1	9852571	9852770	200	9852610	9	6.6501	4.80769	3.84505	NC_peak_110
1	9867358	9867713	356	9867531	12	8.24431	5.28455	5.29427	NC_peak_111
1	9875352	9875565	214	9875370	10	6.09452	4.29688	3.34259	NC_peak_112
1	9910323	9911000	678	9910594	54	46.1289	12.8505	41.2568	NC_peak_113
1	9943081	9943525	445	9943387	18	15.8209	8.48214	12.3892	NC_peak_114
1	10015860	10016074	215	10016034	7	5.53398	4.34783	2.84929	NC_peak_115
1	10032492	10033286	795	10032777	46	35.0072	10.307	30.6465	NC_peak_116
1	10209961	10210606	646	10210471	33	24.7413	9.09091	20.8676	NC_peak_117
1	10398705	10399493	789	10398955	47	39.4676	12	34.9043	NC_peak_118
1	10430304	10430807	504	10430410	16	10.8017	5.98592	7.66552	NC_peak_119
1	10472294	10472738	445	10472602	22	14.0166	6.42458	10.6848	NC_peak_120
1	10507459	10507694	236	10507629	11	7.48576	5	4.60062	NC_peak_121
1	10556410	10556635	226	10556452	10	7.20596	5	4.34469	NC_peak_122
1	10679665	10679874	210	10679751	17	13.0632	7.08661	9.78529	NC_peak_123
1	10796596	10796816	221	10796689	13	8.09329	5	5.15821	NC_peak_124
1	11012507	11012808	302	11012623	19	14.4789	7.40741	11.1204	NC_peak_125
1	11060017	11060524	508	11060210	19	12.8082	6.45161	9.54616	NC_peak_126
1	11099702	11100113	412	11099859	13	10.2246	6.30631	7.12886	NC_peak_127
1	11262464	11262979	516	11262694	53	47.9385	13.9896	42.9819	NC_peak_128
1	11273340	11273776	437	11273433	15	10.7069	6.15385	7.57637	NC_peak_129
1	11635988	11636187	200	11636037	8	5.55223	4.24528	2.86422	NC_peak_130
1	11650525	11650724	200	11650621	17	7.98358	4.2654	5.05719	NC_peak_131
1	11681036	11681529	494	11681180	19	13.9359	7.0922	10.6084	NC_peak_132
1	11805798	11806330	533	11806056	49	37.9767	10.7759	33.4786	NC_peak_133
1	11908163	11909158	996	11908539	32	18.6907	6.57371	15.1116	NC_peak_134
1	11909569	11909772	204	11909673	23	10.5795	4.61538	7.45905	NC_peak_135
1	11926408	11926681	274	11926530	11	7.7606	5.17241	4.85266	NC_peak_136
1	11934530	11934966	437	11934682	14	8.52761	5.06757	5.55684	NC_peak_137
1	11944380	11944616	237	11944471	16	10.4518	5.78231	7.33964	NC_peak_138
1	11967133	11967346	214	11967294	9	6.57823	4.76191	3.77977	NC_peak_139
1	11979949	11980554	606	11980262	35	25.3761	8.86699	21.4726	NC_peak_140
1	12019170	12019760	591	12019400	28	21.1215	8.63095	17.4243	NC_peak_141
1	12052028	12052252	225	12052166	12	8.04094	5.15873	5.11052	NC_peak_142
1	12161903	12162120	218	12162071	12	9.1621	5.85586	6.14211	NC_peak_143
1	12229822	12230085	264	12229958	12	8.75738	5.60345	5.76828	NC_peak_144
1	12540069	12540396	328	12540147	11	8.0546	5.35714	5.12264	NC_peak_145
1	12618244	12618559	316	12618382	24	15.6042	6.79348	12.1841	NC_peak_146
1	13584010	13584512	503	13584162	8	4.6472	3.65854	2.08219	NC_peak_147
1	13749188	13749387	200	13749297	11	7.29092	4.87805	4.4226	NC_peak_148
1	14346485	14346684	200	14346510	8	6.92844	5.11364	4.0979	NC_peak_149
1	14731740	14732130	391	14732043	9	5.93091	4.34783	3.20379	NC_peak_150
1	14939864	14940108	245	14939968	9	5.43798	4.03226	2.76376	NC_peak_151
1	15152436	15152749	314	15152497	14	7.29426	4.36047	4.42552	NC_peak_152
1	15153276	15153541	266	15153297	11	5.18121	3.59281	2.53537	NC_peak_153
1	15272604	15272845	242	15272669	11	10.0425	6.59341	6.95942	NC_peak_154
1	15323074	15323372	299	15323255	16	12.8376	7.20339	9.5737	NC_peak_155
1	15459890	15460089	200	15459971	6	4.93415	4.04564	2.31587	NC_peak_156
1	15524385	15524723	339	15524544	18	6.60566	3.49265	3.80507	NC_peak_157
1	15524966	15525226	261	15525110	25	11.7532	4.83271	8.55619	NC_peak_158
1	15526475	15526895	421	15526630	26	12.6828	5.07519	9.4281	NC_peak_159
1	15603413	15603862	450	15603705	20	18.2599	9.375	14.7017	NC_peak_160
1	15617145	15617570	426	15617310	22	15.9611	7.46753	12.5221	NC_peak_161
1	15741463	15741662	200	15741515	14	8.82835	5.24475	5.83384	NC_peak_162
1	15834845	15835145	301	15834990	16	6.86759	3.84615	4.0428	NC_peak_163
1	15835855	15836054	200	15835987	15	6.46845	3.77359	3.68062	NC_peak_164
1	15847422	15847730	309	15847586	19	9.69453	4.80769	6.63604	NC_peak_165
1	15876401	15876701	301	15876588	17	13.8552	7.56302	10.5324	NC_peak_166
1	15886186	15886596	411	15886457	13	7.69414	4.7619	4.79168	NC_peak_167
1	15975454	15975653	200	15975596	8	5.31347	4.09091	2.65368	NC_peak_168
1	16026871	16027121	251	16026960	12	9.60486	6.13208	6.55194	NC_peak_169
1	16056098	16056328	231	16056164	8	7.07294	5.20154	4.22413	NC_peak_170
1	16078962	16079195	234	16079064	14	9.08241	5.39568	6.06751	NC_peak_171
1	16164359	16164558	200	16164431	12	6.58746	4.27632	3.78786	NC_peak_172
1	16206568	16207247	680	16206706	39	27.7214	8.92857	23.7052	NC_peak_173
1	16216233	16216516	284	16216379	25	13.0145	5.3719	9.74013	NC_peak_174
1	16217363	16217653	291	16217532	27	14.8957	5.85774	11.5145	NC_peak_175
1	16237064	16237378	315	16237241	23	15.8249	7.14286	12.3926	NC_peak_176
1	16352323	16352770	448	16352508	20	15.474	7.72059	12.0611	NC_peak_177
1	16366988	16367814	827	16367144	21	13.4697	6.35838	10.1686	NC_peak_178
1	16440285	16440789	505	16440615	22	17.4971	8.33333	13.9778	NC_peak_179
1	16498999	16499445	447	16499280	10	8.66306	5.91398	5.68077	NC_peak_180
1	16613344	16614003	660	16613540	19	15.4837	8	12.0701	NC_peak_181
1	16621029	16621348	320	16621180	31	32.1174	13.7931	27.8922	NC_peak_182
1	16709813	16710124	312	16709904	9	8.21251	5.77949	5.26557	NC_peak_183
1	16727238	16727538	301	16727406	12	11.8631	7.51334	8.65838	NC_peak_184
1	16896154	16896353	200	16896226	9	8.21251	5.77949	5.26557	NC_peak_185
1	16905138	16905542	405	16905294	20	16.4078	8.26772	12.9451	NC_peak_186
1	16913798	16914245	448	16914012	25	24.5225	11.5044	20.6595	NC_peak_187
1	17011885	17012159	275	17012050	16	10.186	5.62914	7.09227	NC_peak_188
1	17053882	17054408	527	17054180	28	20.4543	8.28571	16.7892	NC_peak_189
1	17059717	17059988	272	17059806	13	8.79742	5.42636	5.80533	NC_peak_190
1	17212793	17213007	215	17212964	11	7.83221	5.21739	4.91847	NC_peak_191
1	17289628	17289827	200	17289774	7	5.97844	4.62359	3.2384	NC_peak_192
1	17475867	17476066	200	17475926	8	5.81095	4.41176	3.0958	NC_peak_193
1	17477395	17477670	276	17477507	10	7.74328	5.33981	4.83778	NC_peak_194
1	17494272	17494471	200	17494404	9	6.79834	4.90196	3.97888	NC_peak_195
1	17787776	17788042	267	17787845	9	7.03292	5.05051	4.19227	NC_peak_196
1	17909878	17910092	215	17909970	7	4.75242	3.84615	2.1729	NC_peak_197
1	18110083	18110398	316	18110213	12	6.6833	4.33333	3.87466	NC_peak_198
1	18597468	18597667	200	18597545	9	6.87485	4.9505	4.04801	NC_peak_199
1	18902507	18903019	513	18902846	34	25.0534	8.97436	21.1655	NC_peak_200
1	18922389	18922611	223	18922474	14	8.52761	5.06757	5.55684	NC_peak_201
1	19011180	19011423	244	19011338	8	5.0921	3.94737	2.45638	NC_peak_202
1	19210209	19210522	314	19210433	16	10.3842	5.74324	7.27744	NC_peak_203
1	19251651	19251875	225	19251709	11	6.6468	4.47761	3.84273	NC_peak_204
1	19312080	19312436	357	19312232	23	16.0684	7.27273	12.6238	NC_peak_205
1	19338244	19338626	383	19338443	28	18.2172	7.17822	14.661	NC_peak_206
1	19485518	19485812	295	19485641	16	11.1735	6.20438	8.01296	NC_peak_207
1	19596826	19597101	276	19596948	15	11.2863	6.50407	8.11838	NC_peak_208
1	19659811	19660069	259	19659908	20	13.8104	6.77419	10.4906	NC_peak_209
1	19704563	19704895	333	19704711	10	7.66189	5.28846	4.76219	NC_peak_210
1	19715611	19715928	318	19715766	22	17.6029	8.39416	14.0779	NC_peak_211
1	19882114	19882520	407	19882296	28	25.1172	10.8209	21.2268	NC_peak_212
1	20152286	20152503	218	20152348	9	6.57823	4.76191	3.77977	NC_peak_213
1	20216659	20216858	200	20216751	9	7.55317	5.37634	4.66252	NC_peak_214
1	20552328	20552605	278	20552459	16	9.39801	5.18293	6.35918	NC_peak_215
1	20575289	20575549	261	20575401	9	6.87485	4.9505	4.04801	NC_peak_216
1	20634543	20634742	200	20634611	13	6.94032	4.32099	4.10774	NC_peak_217
1	20661319	20662029	711	20661496	36	27.9911	9.84043	23.9621	NC_peak_218
1	20696581	20697131	551	20697011	18	10.6105	5.45977	7.4868	NC_peak_219
1	20786400	20787063	664	20786865	26	16.6922	6.88776	13.2142	NC_peak_220
1	21022330	21022637	308	21022449	28	25.4039	10.9848	21.4987	NC_peak_221
1	21176588	21177047	460	21176922	12	7.19831	4.64286	4.33836	NC_peak_222
1	21255293	21255515	223	21255441	12	11.1167	7.06522	7.95973	NC_peak_223
1	21270320	21270519	200	21270377	8	5.61492	4.28571	2.91996	NC_peak_224
1	21345453	21345719	267	21345540	25	19.3054	8.49673	15.6957	NC_peak_225
1	21607656	21608259	604	21607975	58	44.9371	11.2595	40.1196	NC_peak_226
1	21783109	21783880	772	21783742	21	13.9716	6.62651	10.6412	NC_peak_227
1	21964085	21964284	200	21964129	7	5.97844	4.62359	3.2384	NC_peak_228
1	22025043	22025999	957	22025468	25	18.5274	8.07453	14.9558	NC_peak_229
1	22052500	22052857	358	22052664	19	11.5199	5.74713	8.3371	NC_peak_230
1	22420462	22420760	299	22420626	15	11.6453	6.72269	8.45477	NC_peak_231
1	22451751	22452102	352	22451823	22	18.2669	8.77863	14.7084	NC_peak_232
1	22704497	22704780	284	22704665	17	14.4023	7.89474	11.0484	NC_peak_233
1	22780762	22781078	317	22780931	35	32.1824	12.3288	27.9536	NC_peak_234
1	22930304	22930604	301	22930487	10	8.08654	5.55556	5.15236	NC_peak_235
1	23019196	23019771	576	23019347	18	13.9612	7.36434	10.6321	NC_peak_236
1	23168669	23169071	403	23168893	14	7.77075	4.62963	4.86232	NC_peak_237
1	23177529	23177975	447	23177634	9	5.93091	4.34783	3.20379	NC_peak_238
1	23344239	23344903	665	23344487	50	41.5321	12.0283	36.8709	NC_peak_239
1	23368154	23368594	441	23368408	59	46.3183	11.5385	41.4376	NC_peak_240
1	23368796	23369123	328	23368926	26	13.0108	5.21236	9.73659	NC_peak_241
1	23403807	23404176	370	23403983	18	11.6878	6.05096	8.49486	NC_peak_242
1	23484116	23484859	744	23484392	21	13.8248	6.54762	10.5036	NC_peak_243
1	23539736	23540198	463	23539818	17	11.0018	5.88235	7.85286	NC_peak_244
1	23562384	23562627	244	23562499	22	11.1583	5.02183	7.99901	NC_peak_245
1	23691653	23691852	200	23691730	11	7.10486	4.7619	4.25337	NC_peak_246
1	23743299	23743576	278	23743406	11	7.22796	4.83871	4.365	NC_peak_247
1	23778176	23778492	317	23778360	18	14.1564	7.48032	10.8159	NC_peak_248
1	23790950	23791171	222	23791098	17	10.0039	5.32544	6.923	NC_peak_249
1	23800695	23800951	257	23800849	16	9.87004	5.44872	6.79849	NC_peak_250
1	23868216	23868503	288	23868379	16	13.4705	7.58929	10.1692	NC_peak_251
1	23916822	23917150	329	23917020	9	7.84372	5.55556	4.92942	NC_peak_252
1	23959015	23960146	1132	23959709	39	29.4662	9.70874	25.3689	NC_peak_253
1	23980276	23980518	243	23980385	20	14.9085	7.39437	11.5263	NC_peak_254
1	24009425	24009653	229	24009520	13	10.507	6.48148	7.3913	NC_peak_255
1	24018934	24019215	282	24019028	12	9.60486	6.13208	6.55194	NC_peak_256
1	24043438	24043775	338	24043541	11	6.18774	4.1958	3.42657	NC_peak_257
1	24046371	24046570	200	24046511	13	7.63982	4.72973	4.74271	NC_peak_258
1	24112604	24112829	226	24112730	18	13.5865	7.14286	10.2791	NC_peak_259
1	24202038	24202314	277	24202165	14	10.1634	6.04839	7.07188	NC_peak_260
1	24290024	24290334	311	24290247	12	8.38514	5.3719	5.42391	NC_peak_261
1	24322149	24322411	263	24322312	14	8.58634	5.10204	5.61016	NC_peak_262
1	24415530	24415916	387	24415691	27	19.1252	7.86517	15.5243	NC_peak_263
1	24502471	24503022	552	24502888	16	10.8743	6.02837	7.7326	NC_peak_264
1	24568195	24568394	200	24568245	10	7.82638	5.39216	4.91402	NC_peak_265
1	24635259	24635458	200	24635380	11	8.98485	5.94059	5.9785	NC_peak_266
1	24642798	24643392	595	24643044	36	27.2551	9.48718	23.2622	NC_peak_267
1	24705297	24705691	395	24705459	26	22.9223	10.2273	19.137	NC_peak_268
1	24724556	24725118	563	24724658	10	8.36462	5.72917	5.40579	NC_peak_269
1	24735890	24736146	257	24736044	12	9.69857	6.19048	6.63909	NC_peak_270
1	24744892	24745481	590	24745064	31	21.9308	8.24742	18.1933	NC_peak_271
1	24847982	24848470	489	24848132	18	12.6499	6.59722	9.39703	NC_peak_272
1	25232434	25232704	271	25232512	22	17.2892	8.21429	13.781	NC_peak_273
1	25239608	25240216	609	25240019	31	20.9192	7.76699	17.2316	NC_peak_274
1	25247429	25247940	512	25247527	21	13.7525	6.50888	10.4357	NC_peak_275
1	25338300	25338969	670	25338597	13	11.2325	6.93069	8.06807	NC_peak_276
1	25430136	25430915	780	25430736	26	19.517	8.33333	15.8973	NC_peak_277
1	25543398	25543707	310	25543568	11	7.48576	5	4.60062	NC_peak_278
1	25771729	25771928	200	25771913	10	5.46037	3.90071	2.78294	NC_peak_279
1	25859344	25859543	200	25859412	9	5.33775	3.96825	2.67415	NC_peak_280
1	25905425	25905725	301	25905589	22	14.8157	6.84524	11.4393	NC_peak_281
1	25906312	25906565	254	25906474	16	9.06816	5	6.05671	NC_peak_282
1	25997863	25998362	500	25998203	25	19.8255	8.78378	16.1912	NC_peak_283
1	26035348	26035651	304	26035461	19	11.8363	5.91716	8.63328	NC_peak_284
1	26035828	26036189	362	26035999	14	7.62275	4.54545	4.72678	NC_peak_285
1	26044740	26044939	200	26044846	8	5.74423	4.36893	3.03568	NC_peak_286
1	26111394	26111594	201	26111410	10	5.32898	3.81944	2.66715	NC_peak_287
1	26111733	26111962	230	26111801	12	7.03714	4.54545	4.19544	NC_peak_288
1	26145165	26145438	274	26145298	11	8.62321	5.71429	5.64427	NC_peak_289
1	26169780	26169979	200	26169855	13	7.80475	4.82759	4.894	NC_peak_290
1	26233808	26234511	704	26234130	42	32.6347	10.3365	28.3851	NC_peak_291
1	26275901	26276107	207	26276094	12	5.58563	3.69318	2.89595	NC_peak_292
1	26306562	26306850	289	26306726	29	25.7973	10.8696	21.8736	NC_peak_293
1	26336399	26336934	536	26336799	17	12.3561	6.66667	9.12047	NC_peak_294
1	26432001	26432414	414	26432276	19	16.7706	8.77193	13.2883	NC_peak_295
1	26500298	26500512	215	26500404	17	10.6083	5.66038	7.48597	NC_peak_296
1	26500677	26501070	394	26500746	18	11.5514	5.97484	8.36701	NC_peak_297
1	26531152	26531417	266	26531259	13	7.80475	4.82759	4.894	NC_peak_298
1	26620453	26620652	200	26620509	11	5.60881	3.84615	2.91657	NC_peak_299
1	26620848	26621649	802	26621517	19	12.9588	6.53595	9.68808	NC_peak_300
1	26692367	26692677	311	26692553	14	5.57996	3.44037	2.89073	NC_peak_301
1	26692940	26693337	398	26693128	35	23.7061	8.10811	19.8824	NC_peak_302
1	26698176	26698436	261	26698330	24	14.4487	6.21891	11.0923	NC_peak_303
1	26723413	26723881	469	26723731	15	11.2863	6.50407	8.11838	NC_peak_304
1	26787792	26787996	205	26787887	17	9.09887	4.83871	6.08328	NC_peak_305
1	26788085	26788291	207	26788201	17	9.09887	4.83871	6.08328	NC_peak_306
1	26864753	26865455	703	26865180	31	23.3336	8.93855	19.5287	NC_peak_307
1	26921498	26921797	300	26921643	26	21.8976	9.64286	18.1617	NC_peak_308
1	27012849	27013210	362	27013013	32	22.9004	8.46154	19.1161	NC_peak_309
1	27027142	27027390	249	27027258	10	7.91124	5.44554	4.99125	NC_peak_310
1	27154899	27155293	395	27155136	24	16.363	7.18391	12.9026	NC_peak_311
1	27197953	27198220	268	27198054	11	9.81028	6.45161	6.74237	NC_peak_312
1	27234152	27234757	606	27234398	24	16.8516	7.44048	13.3657	NC_peak_313
1	27321957	27322454	498	27322155	34	30.322	11.6667	26.181	NC_peak_314
1	27365519	27366317	799	27365908	22	12.122	5.47619	8.90118	NC_peak_315
1	27392421	27392778	358	27392532	19	11.4584	5.71429	8.27984	NC_peak_316
1	27489867	27490377	511	27490212	21	15.8928	7.69231	12.4573	NC_peak_317
1	27490484	27490717	234	27490585	23	18.2031	8.4507	14.6477	NC_peak_318
1	27525329	27525770	442	27525656	15	8.68286	4.96894	5.6987	NC_peak_319
1	27568390	27568672	283	27568537	23	15.8249	7.14286	12.3926	NC_peak_320
1	27672153	27672564	412	27672347	29	23.4096	9.55414	19.6014	NC_peak_321
1	27725495	27726410	916	27725775	56	39.919	9.86159	35.3342	NC_peak_322
1	27772804	27773521	718	27773136	51	39.7099	10.9705	35.1351	NC_peak_323
1	27830474	27830932	459	27830721	36	27.1531	9.43878	23.1647	NC_peak_324
1	27858085	27858367	283	27858241	22	15.2067	7.05521	11.8082	NC_peak_325
1	27914510	27914971	462	27914707	36	29.4712	10.5714	25.3731	NC_peak_326
1	27934949	27935193	245	27935085	10	5.83706	4.13534	3.11894	NC_peak_327
1	27959817	27960116	300	27959945	16	10.0576	5.55556	6.97303	NC_peak_328
1	28088307	28088909	603	28088755	38	26.8388	8.78378	22.8647	NC_peak_329
1	28105152	28105423	272	28105259	19	14.7663	7.57576	11.3925	NC_peak_330
1	28172590	28172789	200	28172701	12	6.98475	4.51389	4.14929	NC_peak_331
1	28235814	28236436	623	28236002	60	45.4559	10.9712	40.6143	NC_peak_332
1	28246954	28247527	574	28247289	55	38.1994	9.45946	33.6917	NC_peak_333
1	28259208	28259621	414	28259415	51	32.3476	8.20189	28.1115	NC_peak_334
1	28296854	28297170	317	28297021	14	10.7541	6.41026	7.62066	NC_peak_335
1	28328792	28329198	407	28328956	27	20.0308	8.33333	16.3863	NC_peak_336
1	28369482	28370110	629	28369645	25	14.4412	6.01852	11.0854	NC_peak_337
1	28437910	28438222	313	28438077	26	21.5381	9.44056	17.8198	NC_peak_338
1	28505728	28506253	526	28505855	40	25.0058	7.59259	21.1203	NC_peak_339
1	28511100	28511305	206	28511225	24	8.39983	3.63372	5.43835	NC_peak_340
1	28517735	28518308	574	28518186	32	11.894	4.09429	8.68796	NC_peak_341
1	28552749	28553317	569	28552947	45	31.6533	9.16335	27.4511	NC_peak_342
1	28581455	28582108	654	28581912	34	17.2456	5.68182	13.7388	NC_peak_343
1	28642918	28643344	427	28643116	31	20.759	7.69231	17.0784	NC_peak_344
1	28648179	28648444	266	28648298	37	20.3275	6.35452	16.6681	NC_peak_345
1	28648527	28649316	790	28648684	42	25.6617	7.46528	21.7439	NC_peak_346
1	28736402	28737198	797	28736847	30	19.5995	7.38095	15.9764	NC_peak_347
1	28860515	28860714	200	28860550	13	7.37742	4.57516	4.50155	NC_peak_348
1	28882155	28882398	244	28882254	23	10.7047	4.66926	7.57497	NC_peak_349
1	28914166	28914780	615	28914430	48	35.6829	10.0823	31.2913	NC_peak_350
1	29156877	29157124	248	29156980	14	8.95381	5.31915	5.94997	NC_peak_351
1	29171261	29171460	200	29171346	13	7.91804	4.8951	4.99719	NC_peak_352
1	29181393	29181612	220	29181509	23	10.832	4.72441	7.69421	NC_peak_353
1	29181787	29182418	632	29182088	37	23.4567	7.56972	19.6456	NC_peak_354
1	29202885	29203205	321	29203024	23	16.4902	7.5	13.023	NC_peak_355
1	29230641	29231133	493	29230981	26	19.6138	8.38509	15.9894	NC_peak_356
1	29236056	29236494	439	29236429	17	8.27403	4.41176	5.32226	NC_peak_357
1	29282893	29283695	803	29283166	54	33.513	8.06452	29.2211	NC_peak_358
1	29490284	29490528	245	29490396	9	6.30463	4.58716	3.5331	NC_peak_359
1	29698068	29698271	204	29698232	13	9.1547	5.64516	6.13583	NC_peak_360
1	29707076	29707286	211	29707168	17	11.0699	5.92105	7.91591	NC_peak_361
1	29793054	29793400	347	29793229	14	12.402	7.42574	9.1639	NC_peak_362
1	30059049	30059485	437	30059150	15	10.1096	5.7971	7.02173	NC_peak_363
1	30191324	30191799	476	30191603	11	6.59306	4.44444	3.7928	NC_peak_364
1	30717893	30719112	1220	30718075	65	37.5186	7.58621	33.0417	NC_peak_365
1	30727885	30728124	240	30727971	18	10.1601	5.21978	7.06946	NC_peak_366
1	30778470	30778689	220	30778529	19	7.95624	3.98406	5.03319	NC_peak_367
1	30801446	30802046	601	30801920	14	7.33982	4.38597	4.46854	NC_peak_368
1	30824036	30824756	721	30824506	65	54.177	12.9921	48.919	NC_peak_369
1	30854197	30854421	225	30854285	16	7.30744	4.06699	4.43798	NC_peak_370
1	30911385	30911596	212	30911535	18	8.75876	4.50237	5.76948	NC_peak_371
1	30929419	30929701	283	30929565	23	12.4507	5.45455	9.20916	NC_peak_372
1	30992023	30992331	309	30992151	12	7.09019	4.57747	4.24003	NC_peak_373
1	31065587	31066056	470	31065760	28	20.5471	8.33333	16.8773	NC_peak_374
1	31170681	31171173	493	31170934	32	25.1822	9.59302	21.2877	NC_peak_375
1	31182277	31182538	262	31182461	17	9.09887	4.83871	6.08328	NC_peak_376
1	31296644	31297359	716	31296919	31	22.2887	8.42105	18.5337	NC_peak_377
1	31394686	31394994	309	31394810	13	8.79742	5.42636	5.80533	NC_peak_378
1	31548931	31549472	542	31549090	21	12.6794	5.94595	9.42487	NC_peak_379
1	31564171	31564371	201	31564222	10	7.50396	5.18868	4.61751	NC_peak_380
1	31617958	31618377	420	31618111	17	8.85743	4.71204	5.86094	NC_peak_381
1	31644572	31645389	818	31644952	41	27.148	8.23529	23.1601	NC_peak_382
1	31684110	31684309	200	31684177	14	7.62275	4.54545	4.72678	NC_peak_383
1	31714540	31714813	274	31714591	23	7.9598	3.56083	5.03672	NC_peak_384
1	31714986	31715898	913	31715292	50	29.7915	7.52212	25.6768	NC_peak_385
1	31745673	31745928	256	31745770	19	11.1005	5.52486	7.94469	NC_peak_386
1	31788163	31789250	1088	31788669	36	20.1954	6.46853	16.5429	NC_peak_387
1	31815991	31816257	267	31816093	15	9.19742	5.26316	6.17558	NC_peak_388
1	31935271	31935526	256	31935407	21	8.78526	4.10448	5.79441	NC_peak_389
1	31938319	31938731	413	31938514	35	21.3081	7.08661	17.6017	NC_peak_390
1	31944343	31944709	367	31944539	24	15.3887	6.68449	11.9798	NC_peak_391
1	31964138	31964454	317	31964257	16	11.7357	6.53846	8.53998	NC_peak_392
1	31977771	31977970	200	31977936	9	5.87242	4.31035	3.1506	NC_peak_393
1	32013412	32013923	512	32013805	34	20.6961	7.02811	17.0194	NC_peak_394
1	32062426	32062853	428	32062638	52	35.745	9.20139	31.3511	NC_peak_395
1	32063416	32063615	200	32063554	19	6.76295	3.46021	3.94703	NC_peak_396
1	32072545	32073537	993	32072900	54	33.3664	8.01749	29.0818	NC_peak_397
1	32107852	32108343	492	32108176	16	8.46211	4.67033	5.49543	NC_peak_398
1	32151588	32151864	277	32151673	11	7.5528	5.04202	4.66252	NC_peak_399
1	32179295	32180124	830	32179635	38	25.7979	8.33333	21.8739	NC_peak_400
1	32222229	32222552	324	32222389	29	21.7282	8.67052	18.0007	NC_peak_401
1	32236249	32236448	200	32236295	16	8.41452	4.64481	5.45128	NC_peak_402
1	32248204	32248500	297	32248343	18	11.1584	5.75758	7.99901	NC_peak_403
1	32291831	32292462	632	32291996	30	21.9546	8.51648	18.2155	NC_peak_404
1	32351413	32351729	317	32351540	32	19.1399	6.76229	15.5375	NC_peak_405
1	32394332	32394979	648	32394619	46	33.3861	9.63115	29.1005	NC_peak_406
1	32400874	32401166	293	32401048	19	13.3499	6.75676	10.0551	NC_peak_407
1	32449172	32449376	205	32449272	12	8.99599	5.75221	5.98887	NC_peak_408
1	32464703	32465170	468	32464933	38	31.5957	11.0169	27.3952	NC_peak_409
1	32520499	32520737	239	32520622	13	9.38217	5.78512	6.34602	NC_peak_410
1	32612142	32612543	402	32612360	27	22.3559	9.58904	18.5984	NC_peak_411
1	32618785	32619034	250	32618887	14	10.4931	6.25	7.37847	NC_peak_412
1	32650338	32650726	389	32650587	36	19.7847	6.31399	16.1523	NC_peak_413
1	32650842	32651497	656	32651088	45	28.1451	7.82313	24.1096	NC_peak_414
1	32712283	32712512	230	32712397	16	9.23066	5.08982	6.20589	NC_peak_415
1	32753737	32754073	337	32753921	23	13.2304	5.82524	9.94313	NC_peak_416
1	32817244	32818094	851	32817513	51	35.3122	9.25267	30.9372	NC_peak_417
1	32818172	32818412	241	32818355	19	6.90574	3.52113	4.07713	NC_peak_418
1	32886473	32886811	339	32886679	16	8.46211	4.67033	5.49543	NC_peak_419
1	32964749	32965145	397	32964986	52	41.2086	11.3248	36.5626	NC_peak_420
1	32992440	32992666	227	32992586	19	11.708	5.84795	8.51372	NC_peak_421
1	33007264	33007559	296	33007390	20	13.8104	6.77419	10.4906	NC_peak_422
1	33036690	33037175	486	33036984	42	33.6536	10.804	29.3557	NC_peak_423
1	33080894	33081244	351	33081079	46	39.0451	12.1134	34.4993	NC_peak_424
1	33127114	33127612	499	33127362	47	39.8632	12.1827	35.2805	NC_peak_425
1	33180780	33181113	334	33180921	21	9.50008	4.41767	6.45483	NC_peak_426
1	33181233	33181810	578	33181687	16	6.06264	3.45528	3.31418	NC_peak_427
1	33182076	33182303	228	33182137	23	11.2278	4.89796	8.06379	NC_peak_428
1	33349897	33350114	218	33350018	21	12.6794	5.94595	9.42487	NC_peak_429
1	33367821	33368072	252	33367952	18	10.4378	5.36723	7.32641	NC_peak_430
1	33430859	33431314	456	33431125	42	33.3068	10.6436	29.0253	NC_peak_431
1	33455821	33456143	323	33455981	21	15.6143	7.53425	12.1934	NC_peak_432
1	33472297	33472798	502	33472541	67	55.4171	12.9278	50.0978	NC_peak_433
1	33612810	33613013	204	33612899	11	6.48772	4.37956	3.6982	NC_peak_434
1	33633179	33633403	225	33633256	13	8.2753	5.10949	5.32279	NC_peak_435
1	34163155	34163487	333	34163302	15	12.1273	7.01754	8.90597	NC_peak_436
1	34742691	34742987	297	34742840	15	12.2286	7.07965	9.00169	NC_peak_437
1	34786468	34786794	327	34786636	14	10.3257	6.14754	7.22193	NC_peak_438
1	34852643	34852962	320	34852785	15	12.8752	7.47664	9.60947	NC_peak_439
1	34859715	34859948	234	34859772	10	7.58214	5.2381	4.68967	NC_peak_440
1	35031570	35032163	594	35032015	24	19.5595	8.92857	15.938	NC_peak_441
1	35079176	35079575	400	35079349	23	16.6648	7.59494	13.1887	NC_peak_442
1	35193046	35193541	496	35193352	29	18.9081	7.28155	15.3187	NC_peak_443
1	35202134	35202440	307	35202284	11	8.2892	5.50459	5.33559	NC_peak_444
1	35268494	35268823	330	35268627	16	13.8122	7.79817	10.4916	NC_peak_445
1	35406196	35406658	463	35406230	9	7.74433	5.49451	4.83827	NC_peak_446
1	35557261	35557895	635	35557738	41	31.2876	10	27.1002	NC_peak_447
1	35641521	35641787	267	35641700	11	6.75651	4.54545	3.94112	NC_peak_448
1	35707482	35707681	200	35707521	9	6.72345	4.85437	3.91194	NC_peak_449
1	35726881	35727102	222	35726969	9	7.03292	5.05051	4.19227	NC_peak_450
1	35769382	35770341	960	35770061	38	27.3895	9.02778	23.3894	NC_peak_451
1	35882948	35883337	390	35883147	21	14.8326	7.09677	11.4549	NC_peak_452
1	35930621	35930820	200	35930768	13	6.54253	4.09357	3.74749	NC_peak_453
1	35930943	35931326	384	35931128	19	12.168	6.09756	8.94456	NC_peak_454
1	36088607	36088856	250	36088769	15	8.90544	5.09554	5.90473	NC_peak_455
1	36099650	36099916	267	36099763	15	11.5534	6.66667	8.36862	NC_peak_456
1	36149420	36149856	437	36149680	54	38.5175	9.78648	33.9952	NC_peak_457
1	36150897	36151117	221	36151018	31	15.6372	5.51724	12.2157	NC_peak_458
1	36187954	36188475	522	36188318	20	16.7455	8.46774	13.2659	NC_peak_459
1	36224029	36224989	961	36224277	46	36.9118	11.1374	32.4617	NC_peak_460
1	36306230	36306618	389	36306303	13	5.87933	3.7234	3.15603	NC_peak_461
1	36306868	36307192	325	36307017	33	24.7413	9.09091	20.8676	NC_peak_462
1	36323953	36324181	229	36324108	10	5.24411	3.76712	2.59228	NC_peak_463
1	36373836	36374101	266	36373943	18	9.8425	5.05319	6.77247	NC_peak_464
1	36374713	36374937	225	36374843	20	12.1937	5.89888	8.96786	NC_peak_465
1	36385672	36386291	620	36386134	48	33.3926	9.17603	29.1067	NC_peak_466
1	36386504	36386793	290	36386619	29	14.8135	5.49451	11.4375	NC_peak_467
1	36397707	36398016	310	36397938	19	14.1125	7.19424	10.7747	NC_peak_468
1	36420944	36421268	325	36420991	8	5.81095	4.41176	3.0958	NC_peak_469
1	36450410	36450881	472	36450546	20	13.5782	6.64557	10.2716	NC_peak_470
1	36464325	36464905	581	36464432	21	13.8248	6.54762	10.5036	NC_peak_471
1	36693345	36693568	224	36693447	8	5.67891	4.32692	2.97854	NC_peak_472
1	37474390	37474650	261	37474539	22	11.856	5.34884	8.65207	NC_peak_473
1	37514680	37515044	365	37514848	16	12.1714	6.8	8.94744	NC_peak_474
1	37595736	37596306	571	37596012	23	18.0987	8.39161	14.5493	NC_peak_475
1	37692127	37692587	461	37692353	41	29.4954	9.21053	25.3961	NC_peak_476
1	37808134	37808647	514	37808515	21	12.5555	5.88235	9.30844	NC_peak_477
1	37859481	37860038	558	37859665	36	27.7767	9.73684	23.7576	NC_peak_478
1	37860115	37860342	228	37860256	20	11.7658	5.67568	8.56792	NC_peak_479
1	37931651	37932089	439	37931911	30	24.6896	9.9359	20.819	NC_peak_480
1	37946885	37947181	297	37947059	20	14.3818	7.09459	11.0292	NC_peak_481
1	37989862	37990294	433	37990049	24	19.4478	8.86525	15.8312	NC_peak_482
1	38012360	38012780	421	38012657	24	16.8516	7.44048	13.3657	NC_peak_483
1	38046841	38047419	579	38046960	13	7.91804	4.8951	4.99719	NC_peak_484
1	38786581	38786878	298	38786773	20	11.0344	5.30303	7.88202	NC_peak_485
1	38859676	38860026	351	38859838	28	24.9765	10.7407	21.0924	NC_peak_486
1	38873189	38873663	475	38873386	23	20.1912	9.6	16.5388	NC_peak_487
1	38991004	38991281	278	38991194	15	9.44294	5.40541	6.40114	NC_peak_488
1	39026245	39026460	216	39026347	9	6.05102	4.42478	3.30316	NC_peak_489
1	39165225	39165440	216	39165280	10	7.58214	5.2381	4.68967	NC_peak_490
1	39183729	39183973	245	39183911	10	7.4273	5.14019	4.54741	NC_peak_491
1	39192156	39192451	296	39192274	28	24.9765	10.7407	21.0924	NC_peak_492
1	39204410	39204845	436	39204546	14	11.8333	7.07547	8.63088	NC_peak_493
1	39408674	39409104	431	39408870	25	16.6691	7.10383	13.1926	NC_peak_494
1	39491575	39491774	200	39491750	7	5.68821	4.44444	2.98661	NC_peak_495
1	39539235	39539528	294	39539384	14	11.2188	6.69643	8.05542	NC_peak_496
1	39559378	39559800	423	39559688	14	7.67158	4.57317	4.77094	NC_peak_497
1	39606231	39606430	200	39606347	12	8.45722	5.41667	5.49155	NC_peak_498
1	39639576	39639840	265	39639716	18	15.8209	8.48214	12.3892	NC_peak_499
1	39691331	39691595	265	39691444	20	15.1861	7.55396	11.7884	NC_peak_500
1	39701888	39702192	305	39702073	17	14.4023	7.89474	11.0484	NC_peak_501
1	39738672	39739001	330	39738857	12	10.3026	6.56566	7.20134	NC_peak_502
1	39788817	39789479	663	39788901	11	9.37863	6.18557	6.34365	NC_peak_503
1	39799803	39800034	232	39799900	9	7.74433	5.49451	4.83827	NC_peak_504
1	39883444	39883683	240	39883539	12	10.0928	6.43564	7.00589	NC_peak_505
1	39901963	39902342	380	39902044	13	7.58612	4.69799	4.69274	NC_peak_506
1	39919630	39919829	200	39919729	9	7.11464	5.10204	4.26228	NC_peak_507
1	39954982	39955337	356	39955103	19	13.1127	6.62252	9.83263	NC_peak_508
1	40040371	40040898	528	40040561	36	25.9851	8.89423	22.0528	NC_peak_509
1	40097175	40097469	295	40097312	11	10.1632	6.66667	7.07188	NC_peak_510
1	40161144	40161472	329	40161311	16	13.4705	7.58929	10.1692	NC_peak_511
1	40257673	40258309	637	40258115	33	27.8815	10.6918	23.858	NC_peak_512
1	40373519	40373818	300	40373664	22	17.2892	8.21429	13.781	NC_peak_513
1	40374182	40374500	319	40374348	14	8.64577	5.13699	5.66513	NC_peak_514
1	40449813	40450219	407	40450074	18	14.9958	7.98319	11.609	NC_peak_515
1	40477150	40477349	200	40477236	9	6.6501	4.80769	3.84505	NC_peak_516
1	40531436	40531915	480	40531556	25	22.3734	10.2362	18.6146	NC_peak_517
1	40665688	40666068	381	40665869	10	5.46037	3.90071	2.78294	NC_peak_518
1	40691486	40692284	799	40691661	29	21.8261	8.72093	18.0944	NC_peak_519
1	40708845	40709381	537	40709241	32	27.0624	10.5769	23.0781	NC_peak_520
1	40802520	40802764	245	40802637	12	6.83133	4.42177	4.00936	NC_peak_521
1	40848514	40848739	226	40848588	10	7.4273	5.14019	4.54741	NC_peak_522
1	40862350	40862642	293	40862467	20	15.2809	7.6087	11.8786	NC_peak_523
1	40979565	40980109	545	40979735	20	12.5159	6.06936	9.27179	NC_peak_524
1	41003714	41004083	370	41003846	12	8.60486	5.50847	5.62708	NC_peak_525
1	41123264	41123463	200	41123279	9	6.79834	4.90196	3.97888	NC_peak_526
1	41360897	41361401	505	41361083	45	33.5774	9.95671	29.2827	NC_peak_527
1	41387893	41388092	200	41388026	8	4.51289	3.57143	1.96705	NC_peak_528
1	41495594	41495807	214	41495683	17	8.44714	4.5	5.48278	NC_peak_529
1	41516089	41516432	344	41516268	24	18.3005	8.22368	14.7403	NC_peak_530
1	41574137	41574336	200	41574165	10	8.36462	5.72917	5.40579	NC_peak_531
1	41783157	41783415	259	41783309	12	8.91509	5.70175	5.91329	NC_peak_532
1	41919887	41920314	428	41920160	23	17.3051	7.94702	13.7952	NC_peak_533
1	42035856	42036191	336	42036043	19	14.9643	7.69231	11.5798	NC_peak_534
1	42165866	42166113	248	42166048	10	5.50529	3.92857	2.82341	NC_peak_535
1	42179704	42179913	210	42179747	13	9.08114	5.6	6.06685	NC_peak_536
1	42334796	42335106	311	42334937	20	13.5782	6.64557	10.2716	NC_peak_537
1	42335399	42335651	253	42335555	11	5.52722	3.79747	2.84424	NC_peak_538
1	42456395	42457122	728	42456951	16	11.1735	6.20438	8.01296	NC_peak_539
1	42462905	42463388	484	42463211	26	23.3343	10.4651	19.5293	NC_peak_540
1	42657948	42658540	593	42658363	26	21.8976	9.64286	18.1617	NC_peak_541
1	42682108	42682503	396	42682300	27	20.1259	8.38323	16.4769	NC_peak_542
1	42766961	42767624	664	42767207	49	39.7169	11.5207	35.1416	NC_peak_543
1	42846334	42846735	402	42846519	40	38.3724	13.8514	33.8567	NC_peak_544
1	42924047	42924689	643	42924381	32	25.6263	9.82143	21.7104	NC_peak_545
1	42958751	42959348	598	42958948	30	19.8292	7.48792	16.1941	NC_peak_546
1	43147662	43147978	317	43147783	14	9.85287	5.85938	6.78222	NC_peak_547
1	43172207	43172494	288	43172322	12	9.51295	6.07477	6.46546	NC_peak_548
1	43206865	43207064	200	43207011	7	5.76852	4.49438	3.05762	NC_peak_549
1	43348828	43349360	533	43349222	16	8.91027	4.91329	5.9091	NC_peak_550
1	43358660	43359028	369	43358802	29	20.8835	8.24176	17.1972	NC_peak_551
1	43367969	43368285	317	43368087	20	11.4186	5.49738	8.24163	NC_peak_552
1	43389564	43389924	361	43389860	11	7.69019	5.12821	4.78859	NC_peak_553
1	43453878	43454100	223	43453995	14	8.58634	5.10204	5.61016	NC_peak_554
1	43582252	43582545	294	43582391	18	14.1564	7.48032	10.8159	NC_peak_555
1	43649795	43650217	423	43650029	51	37.992	10.2767	33.4929	NC_peak_556
1	43650342	43650599	258	43650470	33	19.3622	6.66667	15.7501	NC_peak_557
1	43707167	43707643	477	43707457	24	15.3887	6.68449	11.9798	NC_peak_558
1	43836617	43836821	205	43836692	10	7.35212	5.09259	4.4793	NC_peak_559
1	43858453	43858695	243	43858632	7	5.45987	4.30108	2.78294	NC_peak_560
1	43885245	43885496	252	43885312	8	5.49077	4.20561	2.8099	NC_peak_561
1	43946264	43947072	809	43946588	33	24.5441	8.99471	20.6803	NC_peak_562
1	43969678	43970102	425	43969937	32	22.6321	8.33333	18.86	NC_peak_563
1	43991672	43991871	200	43991762	13	6.13982	3.8674	3.38376	NC_peak_564
1	44047721	44047998	278	44047856	19	15.0653	7.75194	11.674	NC_peak_565
1	44238040	44238496	457	44238318	23	14.292	6.34921	10.9447	NC_peak_566
1	44355221	44355503	283	44355391	26	22.526	10	18.76	NC_peak_567
1	44405031	44405476	446	44405144	13	8.33755	5.14706	5.38055	NC_peak_568
1	44406085	44406327	243	44406218	12	7.53988	4.85075	4.65109	NC_peak_569
1	44484290	44484606	317	44484440	9	5.75839	4.23729	3.04876	NC_peak_570
1	44632239	44632457	219	44632274	11	5.73469	3.92157	3.02895	NC_peak_571
1	44674089	44674812	724	44674581	74	60.4853	12.9758	54.9144	NC_peak_572
1	44721194	44721927	734	44721693	34	22.7654	7.91855	18.987	NC_peak_573
1	44722073	44722285	213	44722193	19	8.90508	4.42478	5.90473	NC_peak_574
1	44730473	44731437	965	44730813	25	14.6833	6.13208	11.314	NC_peak_575
1	44739463	44739929	467	44739630	19	12.4453	6.25	9.20471	NC_peak_576
1	44786253	44786469	217	44786406	18	9.11386	4.6798	6.09786	NC_peak_577
1	44793623	44793951	329	44793803	23	18.3087	8.51064	14.7477	NC_peak_578
1	44799718	44800372	655	44800225	33	23.9706	8.71795	20.1345	NC_peak_579
1	44807286	44807569	284	44807409	17	9.00107	4.78723	5.99362	NC_peak_580
1	44819546	44819993	448	44819759	27	18.9534	7.77778	15.3614	NC_peak_581
1	44843220	44843549	330	44843382	28	24.1678	10.2837	20.3218	NC_peak_582
1	44986562	44986895	334	44986723	24	23.5407	11.2613	19.7257	NC_peak_583
1	45012079	45012281	203	45012208	17	9.19836	4.8913	6.1762	NC_peak_584
1	45303495	45304266	772	45303720	34	25.7465	9.30851	21.8254	NC_peak_585
1	45339917	45340495	579	45340062	27	18.5363	7.56757	14.9641	NC_peak_586
1	45491030	45491604	575	45491325	47	37.4907	11.1111	33.016	NC_peak_587
1	45499974	45500409	436	45500157	40	32.4962	10.8466	28.2528	NC_peak_588
1	45521313	45521531	219	45521385	13	5.87933	3.7234	3.15603	NC_peak_589
1	45521735	45522301	567	45522000	22	13.6122	6.21622	10.3023	NC_peak_590
1	45550478	45551153	676	45550763	13	8.2753	5.10949	5.32279	NC_peak_591
1	45569984	45570254	271	45570124	8	6.16739	4.63917	3.40891	NC_peak_592
1	45583314	45583708	395	45583491	40	25.3729	7.73585	21.4698	NC_peak_593
1	45583831	45584096	266	45583978	25	11.9281	4.90566	8.71959	NC_peak_594
1	45584309	45584796	488	45584753	18	6.63476	3.50553	3.83198	NC_peak_595
1	45686473	45686814	342	45686636	21	10.1252	4.70085	7.03616	NC_peak_596
1	45686972	45687387	416	45687194	48	36.7301	10.515	32.289	NC_peak_597
1	45735616	45735863	248	45735680	9	6.6501	4.80769	3.84505	NC_peak_598
1	45750303	45751104	802	45750806	27	20.5155	8.58896	16.8476	NC_peak_599
1	45802828	45803134	307	45802950	17	10.6722	5.6962	7.54336	NC_peak_600
1	45803393	45803671	279	45803515	17	10.8019	5.76923	7.66552	NC_peak_601
1	46037072	46037271	200	46037208	13	7.37742	4.57516	4.50155	NC_peak_602
1	46132520	46133241	722	46133053	40	25.7496	7.88462	21.8279	NC_peak_603
1	46179583	46179831	249	46179696	19	12.375	6.21118	9.13836	NC_peak_604
1	46247014	46247296	283	46247103	13	5.34021	3.43137	2.67639	NC_peak_605
1	46247512	46247825	314	46247628	24	14.0149	6.00962	10.6834	NC_peak_606
1	46303185	46303823	639	46303653	23	11.6937	5.10638	8.50065	NC_peak_607
1	46333625	46333824	200	46333723	9	7.74433	5.49451	4.83827	NC_peak_608
1	46340503	46341181	679	46340753	25	16.0047	6.77083	12.5629	NC_peak_609
1	46348118	46348449	332	46348268	15	11.2863	6.50407	8.11838	NC_peak_610
1	46406371	46406570	200	46406418	12	6.13915	4.01235	3.38376	NC_peak_611
1	46442321	46443007	687	46442493	26	17.3631	7.21925	13.8508	NC_peak_612
1	46489722	46490095	374	46489973	14	8.35541	4.96689	5.39745	NC_peak_613
1	46604126	46604529	404	46604318	32	27.3186	10.7143	23.3219	NC_peak_614
1	46622220	46622419	200	46622345	10	6.42963	4.5082	3.64545	NC_peak_615
1	46643363	46643866	504	46643511	15	11.1147	6.4	7.95801	NC_peak_616
1	46668290	46668746	457	46668555	30	23.668	9.39394	19.8462	NC_peak_617
1	46719047	46719513	467	46719236	37	30.5308	10.7955	26.3806	NC_peak_618
1	47179108	47179497	390	47179307	31	22.0193	8.29016	18.2779	NC_peak_619
1	47297454	47297653	200	47297521	8	6.74347	5	3.92909	NC_peak_620
1	47314008	47314580	573	47314269	59	43.3969	10.453	38.6499	NC_peak_621
1	47333770	47334353	584	47334187	22	14.4426	6.6474	11.0864	NC_peak_622
1	47409326	47409651	326	47409428	10	5.78771	4.10448	3.07449	NC_peak_623
1	47437386	47438121	736	47437708	43	29.2013	8.62745	25.1157	NC_peak_624
1	47508034	47508430	397	47508367	13	6.71486	4.19162	3.90452	NC_peak_625
1	47508917	47509168	252	47509070	12	6.18182	4.03727	3.42132	NC_peak_626
1	47536937	47537179	243	47537059	11	5.36932	3.7037	2.7047	NC_peak_627
1	47710531	47710730	200	47710626	13	7.42871	4.60526	4.5483	NC_peak_628
1	47726316	47726621	306	47726472	17	11.3499	6.08108	8.17803	NC_peak_629
1	47992712	47992911	200	47992825	13	6.75904	4.21687	3.94327	NC_peak_630
1	47997610	47997849	240	47997733	17	11.1388	5.96027	7.98033	NC_peak_631
1	48061237	48061463	227	48061319	10	8.36462	5.72917	5.40579	NC_peak_632
1	48093759	48094081	323	48093898	11	9.08008	6	6.0665	NC_peak_633
1	48202289	48202488	200	48202336	10	7.4273	5.14019	4.54741	NC_peak_634
1	48471849	48472540	692	48472264	35	27.3977	9.83607	23.3969	NC_peak_635
1	48494504	48494703	200	48494545	15	9.13774	5.22876	6.1206	NC_peak_636
1	48498128	48498406	279	48498256	21	15.0847	7.23684	11.6929	NC_peak_637
1	48572725	48572996	272	48572858	14	11.1227	6.63717	7.96491	NC_peak_638
1	48619586	48619908	323	48619849	15	10.7862	6.20155	7.65126	NC_peak_639
1	48677420	48677642	223	48677519	14	10.6657	6.35593	7.53808	NC_peak_640
1	48817582	48817846	265	48817654	8	7.07294	5.20154	4.22413	NC_peak_641
1	48878538	48878815	278	48878664	11	9.1774	6.06061	6.15631	NC_peak_642
1	48916191	48916467	277	48916309	13	10.507	6.48148	7.3913	NC_peak_643
1	48916629	48916828	200	48916692	13	10.2246	6.30631	7.12886	NC_peak_644
1	49026271	49026507	237	49026413	9	7.46117	5.31915	4.57893	NC_peak_645
1	50023788	50024038	251	50023977	8	6.09284	4.59184	3.34167	NC_peak_646
1	50333107	50333489	383	50333168	22	13.9477	6.38889	10.6197	NC_peak_647
1	50333580	50333912	333	50333714	19	11.277	5.61798	8.1102	NC_peak_648
1	50348754	50349038	285	50348878	11	8.62321	5.71429	5.64427	NC_peak_649
1	50960167	50960471	305	50960303	15	10.7862	6.20155	7.65126	NC_peak_650
1	50968464	50968743	280	50968616	26	14.751	5.97345	11.378	NC_peak_651
1	50969918	50970394	477	50970207	26	14.4642	5.84416	11.1066	NC_peak_652
1	50977307	50977510	204	50977345	13	6.80366	4.24242	3.98374	NC_peak_653
1	50985155	50985474	320	50985320	9	6.50781	4.71698	3.71493	NC_peak_654
1	51236073	51236384	312	51236233	30	22.6294	8.85714	18.8577	NC_peak_655
1	51284716	51284915	200	51284822	10	6.48857	4.54545	3.6982	NC_peak_656
1	51296830	51297162	333	51297012	19	12.375	6.21118	9.13836	NC_peak_657
1	51331308	51331507	200	51331387	14	8.64577	5.13699	5.66513	NC_peak_658
1	51422055	51422259	205	51422217	12	10.411	6.63265	7.30164	NC_peak_659
1	51617024	51617223	200	51617137	9	5.59431	4.13223	2.90356	NC_peak_660
1	51648325	51648748	424	51648611	19	15.0653	7.75194	11.674	NC_peak_661
1	51661122	51661370	249	51661195	13	9.22937	5.69106	6.20499	NC_peak_662
1	51671789	51672231	443	51671980	16	12.5433	7.02479	9.29688	NC_peak_663
1	51729394	51729915	522	51729720	29	21.4394	8.52273	17.7262	NC_peak_664
1	51878456	51879087	632	51878814	32	23.2677	8.63874	19.4655	NC_peak_665
1	51990593	51990874	282	51990762	9	7.03292	5.05051	4.19227	NC_peak_666
1	52002341	52002622	282	52002450	9	7.19823	5.15464	4.33836	NC_peak_667
1	52033274	52033473	200	52033321	13	7.48058	4.63576	4.5967	NC_peak_668
1	52033665	52033912	248	52033804	18	12.1886	6.33333	8.9639	NC_peak_669
1	52055196	52055492	297	52055326	20	11.088	5.32995	7.93362	NC_peak_670
1	52056002	52056341	340	52056191	26	16.339	6.71642	12.8796	NC_peak_671
1	52141900	52142433	534	52142072	17	13.6483	7.43802	10.3376	NC_peak_672
1	52366037	52366615	579	52366353	37	25.3526	8.37004	21.4499	NC_peak_673
1	52404130	52404703	574	52404509	28	21.7285	8.95062	18.0007	NC_peak_674
1	52552362	52552664	303	52552468	11	6.04605	4.10959	3.29918	NC_peak_675
1	52552958	52553171	214	52553068	11	6.23615	4.22535	3.47168	NC_peak_676
1	52686332	52686531	200	52686421	11	7.7606	5.17241	4.85266	NC_peak_677
1	52698100	52698537	438	52698403	19	11.2177	5.58659	8.0547	NC_peak_678
1	52702971	52703202	232	52703071	19	11.4584	5.71429	8.27984	NC_peak_679
1	52703288	52703644	357	52703469	16	9.93187	5.48387	6.85576	NC_peak_680
1	52726288	52726827	540	52726431	19	15.1677	7.8125	11.7718	NC_peak_681
1	52842381	52842926	546	52842748	26	20.5302	8.88158	16.861	NC_peak_682
1	53196641	53196900	260	53196756	23	20.0614	9.52381	16.4156	NC_peak_683
1	53220213	53220878	666	53220331	20	14.6406	7.24138	11.274	NC_peak_684
1	53238487	53238841	355	53238546	15	9.70003	5.55556	6.64	NC_peak_685
1	53316202	53316401	200	53316365	13	7.63982	4.72973	4.74271	NC_peak_686
1	53326024	53326491	468	53326318	45	31.9282	9.27419	27.7124	NC_peak_687
1	53470178	53470383	206	53470312	15	10.9481	6.29921	7.80168	NC_peak_688
1	53485573	53485772	200	53485687	13	8.59495	5.30303	5.6181	NC_peak_689
1	53739051	53739430	380	53739237	24	15.825	6.90608	12.3926	NC_peak_690
1	53838110	53838773	664	53838621	40	33.3571	11.2637	29.073	NC_peak_691
1	53889577	53890049	473	53889914	20	16.5188	8.33333	13.0497	NC_peak_692
1	53945508	53946441	934	53945918	38	27.4834	9.06977	23.4794	NC_peak_693
1	54053075	54053750	676	54053446	44	32.8753	9.91189	28.6146	NC_peak_694
1	54081692	54081925	234	54081820	18	13.231	6.93431	9.9432	NC_peak_695
1	54121415	54122098	684	54121715	23	12.6114	5.52995	9.36181	NC_peak_696
1	54153963	54154192	230	54154052	12	7.72121	4.96183	4.81698	NC_peak_697
1	54199756	54200490	735	54200128	43	36.5904	11.8919	32.1563	NC_peak_698
1	54272978	54273423	446	54273151	38	25.9661	8.40517	22.0347	NC_peak_699
1	54287157	54287594	438	54287345	30	20.3845	7.75	16.722	NC_peak_700
1	54311127	54311326	200	54311258	12	7.72121	4.96183	4.81698	NC_peak_701
1	54406365	54406621	257	54406498	34	19.5932	6.57895	15.9703	NC_peak_702
1	54411826	54412056	231	54411889	29	14.6645	5.43478	11.2968	NC_peak_703
1	54488212	54488644	433	54488465	18	8.80199	4.52381	5.80892	NC_peak_704
1	54489248	54489609	362	54489349	16	7.38467	4.10628	4.50857	NC_peak_705
1	54542068	54542773	706	54542221	25	17.2212	7.38636	13.7158	NC_peak_706
1	54581694	54581909	216	54581784	19	11.7718	5.88235	8.57345	NC_peak_707
1	54672142	54672361	220	54672224	14	9.85287	5.85938	6.78222	NC_peak_708
1	54715452	54715989	538	54715816	33	25.2482	9.34066	21.3507	NC_peak_709
1	54764241	54764965	725	54764625	54	40.1986	10.4167	35.5999	NC_peak_710
1	54775163	54775465	303	54775294	16	11.2507	6.25	8.08536	NC_peak_711
1	54810521	54810806	286	54810650	20	12.6489	6.14035	9.39651	NC_peak_712
1	54887090	54887728	639	54887289	31	19.0634	6.92641	15.4659	NC_peak_713
1	54973256	54973455	200	54973327	8	4.69341	3.68852	2.12317	NC_peak_714
1	55022096	55022392	297	55022247	13	10.0445	6.19469	6.96086	NC_peak_715
1	55215330	55215740	411	55215554	18	8.42402	4.3379	5.46012	NC_peak_716
1	55277510	55277785	276	55277696	17	11.872	6.38298	8.66673	NC_peak_717
1	55429068	55429432	365	55429238	16	13.3606	7.52212	10.0645	NC_peak_718
1	56579239	56579586	348	56579401	23	14.292	6.34921	10.9447	NC_peak_719
1	56616846	56617354	509	56617243	19	14.4789	7.40741	11.1204	NC_peak_720
1	56644407	56645043	637	56644773	15	8.57499	4.90798	5.59989	NC_peak_721
1	56645156	56645387	232	56645274	13	6.98682	4.34783	4.15032	NC_peak_722
1	56676731	56677023	293	56676889	22	19.769	9.66387	16.1372	NC_peak_723
1	56758142	56758341	200	56758307	9	6.11269	4.46429	3.35856	NC_peak_724
1	56821075	56821358	284	56821242	18	11.5514	5.97484	8.36701	NC_peak_725
1	57422889	57423105	217	57422950	12	5.81334	3.82353	3.0978	NC_peak_726
1	57424579	57424794	216	57424681	19	11.3369	5.64972	8.16595	NC_peak_727
1	57623140	57623339	200	57623220	14	8.64577	5.13699	5.66513	NC_peak_728
1	57637134	57637559	426	57637397	8	4.88599	3.81356	2.28968	NC_peak_729
1	58288319	58288917	599	58288651	15	10.0392	5.7554	6.95648	NC_peak_730
1	58546164	58546385	222	58546259	25	14.5011	6.04651	11.1419	NC_peak_731
1	58546472	58547036	565	58546773	39	28.9604	9.47867	24.8858	NC_peak_732
1	58699893	58700307	415	58700071	32	25.9702	10	22.0384	NC_peak_733
1	58780032	58780374	343	58780211	51	9.5651	2.61569	6.5152	NC_peak_734
1	58783880	58784454	575	58784225	81	34.4421	5.42328	30.107	NC_peak_735
1	58903429	58904266	838	58903777	23	15.5106	6.97674	12.0962	NC_peak_736
1	58922513	58922712	200	58922654	9	6.17549	4.5045	3.41585	NC_peak_737
1	59013654	59013853	200	59013746	13	7.69414	4.7619	4.79168	NC_peak_738
1	59077917	59078216	300	59078114	12	6.58746	4.27632	3.78786	NC_peak_739
1	59151065	59151305	241	59151198	16	10.2513	5.66667	7.15332	NC_peak_740
1	59214671	59215178	508	59214808	11	7.62093	5.08475	4.7254	NC_peak_741
1	59296376	59297214	839	59296900	57	44.0147	11.1539	39.2393	NC_peak_742
1	59393262	59393744	483	59393652	28	19.9141	8.01105	16.2753	NC_peak_743
1	59678805	59679059	255	59678903	11	7.35485	4.91803	4.48113	NC_peak_744
1	59759320	59759668	349	59759634	12	8.24431	5.28455	5.29427	NC_peak_745
1	59814308	59815383	1076	59814605	43	33.1178	10.2804	28.8449	NC_peak_746
1	59831544	59831795	252	59831641	19	17.2982	9.09091	13.7892	NC_peak_747
1	59879680	59879899	220	59879757	12	9.42278	6.01852	6.38198	NC_peak_748
1	59926679	59927126	448	59926778	17	13.6483	7.43802	10.3376	NC_peak_749
1	59971493	59971845	353	59971609	17	10.8019	5.76923	7.66552	NC_peak_750
1	60281371	60281851	481	60281503	16	13.0417	7.32759	9.76607	NC_peak_751
1	61042983	61043223	241	61043139	10	7.35212	5.09259	4.4793	NC_peak_752
1	61049868	61050400	533	61050034	25	15.5196	6.53266	12.1046	NC_peak_753
1	61076858	61077409	552	61077007	48	28.5711	7.44681	24.5155	NC_peak_754
1	61077989	61078197	209	61078052	28	9.79149	3.76623	6.72498	NC_peak_755
1	61079956	61080186	231	61080037	33	12.316	4.13625	9.08366	NC_peak_756
1	61082472	61082671	200	61082593	24	9.28752	3.96825	6.25868	NC_peak_757
1	61139416	61139660	245	61139541	13	6.80366	4.24242	3.98374	NC_peak_758
1	61230820	61231019	200	61230863	7	4.75242	3.84615	2.1729	NC_peak_759
1	61318298	61318647	350	61318403	13	8.79742	5.42636	5.80533	NC_peak_760
1	61337998	61338454	457	61338084	18	12.0416	6.25	8.82514	NC_peak_761
1	61497141	61497340	200	61497257	8	6.09284	4.59184	3.34167	NC_peak_762
1	61504926	61505254	329	61505065	16	12.9388	7.26496	9.6691	NC_peak_763
1	61724862	61725628	767	61725457	33	24.9416	9.18919	21.0583	NC_peak_764
1	61887550	61887816	267	61887640	11	6.28518	4.25532	3.51526	NC_peak_765
1	61974442	61974661	220	61974552	12	8.31418	5.32787	5.35903	NC_peak_766
1	62076404	62076620	217	62076489	12	9.79414	6.25	6.72716	NC_peak_767
1	62131135	62131337	203	62131239	14	10.0059	5.95238	6.92439	NC_peak_768
1	62356473	62356722	250	62356616	16	10.5893	5.86207	7.46824	NC_peak_769
1	62386656	62386855	200	62386785	11	5.10868	3.5503	2.47125	NC_peak_770
1	62407397	62407596	200	62407449	9	5.54137	4.09836	2.85574	NC_peak_771
1	62436099	62436863	765	62436362	63	43.2523	9.58084	38.5105	NC_peak_772
1	62622111	62622310	200	62622203	11	8.62321	5.71429	5.64427	NC_peak_773
1	62688037	62688622	586	62688453	33	22.3123	7.94393	18.5566	NC_peak_774
1	62783638	62784303	666	62783813	39	28.8613	9.43396	24.7915	NC_peak_775
1	62882274	62882582	309	62882439	7	4.80974	3.8835	2.22389	NC_peak_776
1	63173291	63173555	265	63173437	15	11.8334	6.83761	8.63088	NC_peak_777
1	63317006	63317314	309	63317136	27	17.308	6.96517	13.7977	NC_peak_778
1	63317404	63317687	284	63317551	24	13.2094	5.63063	9.92303	NC_peak_779
1	63322333	63322566	234	63322472	14	5.89947	3.60577	3.17455	NC_peak_780
1	63327602	63327901	300	63327748	17	10.0617	5.35714	6.97653	NC_peak_781
1	63367222	63368127	906	63367582	31	22.8471	8.69565	19.0647	NC_peak_782
1	63441720	63441986	267	63441851	17	12.9706	7.03125	9.69897	NC_peak_783
1	63523161	63523699	539	63523319	30	22.7291	8.90805	18.9525	NC_peak_784
1	63593148	63594098	951	63593291	28	18.0693	7.10784	14.5218	NC_peak_785
1	63674475	63674710	236	63674603	15	9.63462	5.51724	6.57863	NC_peak_786
1	63746154	63746886	733	63746518	23	15.5106	6.97674	12.0962	NC_peak_787
1	63773812	63774400	589	63773962	33	23.5121	8.5	19.6989	NC_peak_788
1	64000158	64000426	269	64000246	11	7.69019	5.12821	4.78859	NC_peak_789
1	64039487	64039932	446	64039637	22	13.4175	6.11702	10.1194	NC_peak_790
1	64172422	64172673	252	64172575	16	10.5893	5.86207	7.46824	NC_peak_791
1	64183852	64184376	525	64184213	25	17.8083	7.69231	14.274	NC_peak_792
1	64269574	64269791	218	64269606	10	5.88709	4.16667	3.16294	NC_peak_793
1	64343324	64343858	535	64343587	19	13.5125	6.84931	10.2086	NC_peak_794
1	64469992	64470241	250	64470112	31	18.0204	6.47773	14.4749	NC_peak_795
1	64470846	64471110	265	64470967	21	9.50008	4.41767	6.45483	NC_peak_796
1	64471253	64471579	327	64471495	21	9.58011	4.45344	6.52907	NC_peak_797
1	64514471	64514684	214	64514597	16	10.7301	5.94406	7.59816	NC_peak_798
1	64744490	64745134	645	64744637	18	9.68961	4.97382	6.63131	NC_peak_799
1	64745741	64746012	272	64745888	14	6.58135	3.96825	3.78262	NC_peak_800
1	64824087	64824504	418	64824341	22	15.7875	7.3718	12.3579	NC_peak_801
1	64861584	64861783	200	64861748	9	5.48927	4.06504	2.80955	NC_peak_802
1	64890847	64891118	272	64890973	13	7.58612	4.69799	4.69274	NC_peak_803
1	64898146	64898808	663	64898277	26	16.9845	7.03125	13.4924	NC_peak_804
1	64917396	64917628	233	64917500	10	7.4273	5.14019	4.54741	NC_peak_805
1	64965931	64966997	1067	64966607	21	9.74315	4.52675	6.68043	NC_peak_806
1	65002412	65003177	766	65002571	23	14.6324	6.52174	11.2666	NC_peak_807
1	65056978	65057196	219	65057048	9	6.43876	4.6729	3.65261	NC_peak_808
1	65066488	65066917	430	65066809	22	11.9613	5.39906	8.75023	NC_peak_809
1	65075491	65075694	204	65075587	14	10.4087	6.19835	7.3003	NC_peak_810
1	65148667	65149468	802	65149170	18	8.63095	4.43925	5.65111	NC_peak_811
1	65254268	65254995	728	65254451	20	11.3067	5.44041	8.13772	NC_peak_812
1	65264534	65264738	205	65264659	15	8.52187	4.87805	5.55166	NC_peak_813
1	65309762	65310308	547	65309914	18	12.3389	6.41892	9.10487	NC_peak_814
1	65419660	65421059	1400	65420395	90	60.9367	10	55.34	NC_peak_815
1	65469434	65470066	633	65469877	23	14.4265	6.41711	11.0716	NC_peak_816
1	65470141	65470340	200	65470226	13	5.91555	3.74332	3.18949	NC_peak_817
1	65527290	65527991	702	65527849	18	10.9705	5.65476	7.82331	NC_peak_818
1	65687724	65688236	513	65688098	12	8.38514	5.3719	5.42391	NC_peak_819
1	65793070	65793269	200	65793129	12	7.72121	4.96183	4.81698	NC_peak_820
1	66242660	66243010	351	66242829	23	19.3193	9.09091	15.709	NC_peak_821
1	66271286	66271692	407	66271466	24	17.1928	7.62195	13.6888	NC_peak_822
1	66332164	66332531	368	66332364	23	16.1511	7.31707	12.7014	NC_peak_823
1	66436493	66436757	265	66436679	8	5.94877	4.5	3.21791	NC_peak_824
1	66503931	66504135	205	66504014	12	9.89165	6.31068	6.81838	NC_peak_825
1	66542813	66543228	416	66542915	17	8.10618	4.32692	5.17076	NC_peak_826
1	66543531	66543793	263	66543652	26	16.0658	6.58537	12.6217	NC_peak_827
1	66725820	66726292	473	66726151	13	8.86683	5.46875	5.86922	NC_peak_828
1	66924755	66925803	1049	66925406	97	63.3089	9.57031	57.5931	NC_peak_829
1	66929921	66930410	490	66930173	45	19.0234	4.9569	15.4277	NC_peak_830
1	66930521	66930804	284	66930688	23	8.83076	3.8961	5.83613	NC_peak_831
1	67053691	67054588	898	67054480	32	20.6054	7.3991	16.933	NC_peak_832
1	67148993	67149426	434	67149330	15	12.8752	7.47664	9.60947	NC_peak_833
1	67213260	67213462	203	67213357	12	9.51295	6.07477	6.46546	NC_peak_834
1	67339696	67339895	200	67339844	11	6.75651	4.54545	3.94112	NC_peak_835
1	67347764	67348181	418	67347887	18	14.0581	7.42188	10.7231	NC_peak_836
1	67367718	67367997	280	67367901	13	8.79742	5.42636	5.80533	NC_peak_837
1	67430300	67431208	909	67430528	77	55.2082	10.6267	49.9005	NC_peak_838
1	67439341	67439603	263	67439360	13	6.67113	4.16667	3.86341	NC_peak_839
1	67479078	67479357	280	67479245	13	7.69414	4.7619	4.79168	NC_peak_840
1	67500417	67500854	438	67500584	27	21.6689	9.21053	17.9445	NC_peak_841
1	67532439	67532677	239	67532578	15	9.50609	5.44218	6.46035	NC_peak_842
1	67561694	67561973	280	67561875	17	11.872	6.38298	8.66673	NC_peak_843
1	67646202	67646588	387	67646393	30	20.6314	7.86802	16.957	NC_peak_844
1	67652901	67653356	456	67653092	13	7.97574	4.92958	5.05026	NC_peak_845
1	67684944	67685623	680	67685124	76	40.329	6.97464	35.7248	NC_peak_846
1	67686321	67686956	636	67686767	56	22.5294	4.88014	18.7632	NC_peak_847
1	67700668	67701177	510	67700928	51	39.9357	11.0638	35.3501	NC_peak_848
1	67713488	67713725	238	67713546	19	11.5199	5.74713	8.3371	NC_peak_849
1	67719928	67720156	229	67720032	21	13.6808	6.47059	10.3675	NC_peak_850
1	67749942	67750407	466	67750225	37	28.5857	9.84456	24.5288	NC_peak_851
1	67760128	67760458	331	67760291	11	6.59306	4.44444	3.7928	NC_peak_852
1	67831857	67832435	579	67831948	27	9.49487	3.75335	6.44978	NC_peak_853
1	67832761	67833611	851	67833478	44	23.0502	6.25	19.259	NC_peak_854
1	67850173	67850441	269	67850254	17	9.45481	5.02793	6.41232	NC_peak_855
1	67850540	67851031	492	67850850	21	12.9987	6.11111	9.72485	NC_peak_856
1	68111844	68112123	280	68111972	21	14.1972	6.74847	10.855	NC_peak_857
1	68174105	68174378	274	68174251	14	8.13469	4.83871	5.19662	NC_peak_858
1	68217134	68217477	344	68217296	33	21.2953	7.48899	17.5897	NC_peak_859
1	68232420	68232642	223	68232550	28	15.272	5.84677	11.8703	NC_peak_860
1	68342792	68343053	262	68342943	14	11.7261	7.00935	8.53083	NC_peak_861
1	68384357	68384924	568	68384601	23	20.5917	9.83607	16.9204	NC_peak_862
1	68443102	68443406	305	68443296	19	15.1677	7.8125	11.7718	NC_peak_863
1	68496580	68497553	974	68497215	62	49.345	11.9318	44.3278	NC_peak_864
1	69263954	69264522	569	69264149	21	16.0839	7.80142	12.6374	NC_peak_865
1	69737608	69737927	320	69737770	9	5.81492	4.2735	3.09845	NC_peak_866
1	70132973	70133187	215	70133105	14	10.0841	6	6.99803	NC_peak_867
1	70205458	70206015	558	70205634	35	25.8534	9.09091	21.9269	NC_peak_868
1	70221200	70221878	679	70221357	36	25.8921	8.85168	21.9632	NC_peak_869
1	70314789	70315209	421	70314888	15	11.7386	6.77966	8.54235	NC_peak_870
1	70354196	70355166	971	70354766	56	42.1219	10.6742	37.4331	NC_peak_871
1	70410643	70411596	954	70411155	91	63.0911	10.3837	57.3866	NC_peak_872
1	70412151	70412350	200	70412315	28	8.45515	3.33333	5.49014	NC_peak_873
1	70420358	70420622	265	70420490	15	9.25776	5.29801	6.23097	NC_peak_874
1	70428124	70428323	200	70428233	15	9.25776	5.29801	6.23097	NC_peak_875
1	70487792	70488145	354	70487960	14	9.77797	5.81395	6.71311	NC_peak_876
1	70504458	70504657	200	70504546	13	9.46036	5.83333	6.41711	NC_peak_877
1	70510072	70510352	281	70510236	16	11.9934	6.69291	8.78007	NC_peak_878
1	70528772	70529194	423	70528910	22	19.9065	9.74576	16.2688	NC_peak_879
1	70586421	70586647	227	70586587	7	5.97844	4.62359	3.2384	NC_peak_880
1	70685422	70685639	218	70685455	8	5.67891	4.32692	2.97854	NC_peak_881
1	71047633	71047977	345	71047806	21	11.9084	5.55556	8.70015	NC_peak_882
1	71050058	71050298	241	71050187	24	13.8949	5.95238	10.5697	NC_peak_883
1	71080916	71081472	557	71081345	39	27.5398	8.84956	23.5329	NC_peak_884
1	72282720	72283068	349	72282887	50	37.3937	10.2823	32.9233	NC_peak_885
1	72283593	72283794	202	72283720	21	9.46042	4.4	6.41711	NC_peak_886
1	74197738	74198557	820	74198195	69	63.0007	15.3509	57.298	NC_peak_887
1	74502462	74502661	200	74502561	11	7.83221	5.21739	4.91847	NC_peak_888
1	74504170	74504447	278	74504344	16	12.6399	7.08333	9.38833	NC_peak_889
1	74732972	74733512	541	74733146	27	18.2146	7.40741	14.6587	NC_peak_890
1	75133944	75134148	205	75133982	19	8.20681	4.09836	5.26344	NC_peak_891
1	75134311	75134725	415	75134424	18	7.45557	3.87755	4.57405	NC_peak_892
1	75136309	75136719	411	75136481	19	8.35501	4.16667	5.39745	NC_peak_893
1	75203740	75203952	213	75203849	13	9.30518	5.7377	6.27473	NC_peak_894
1	75257597	75257839	243	75257680	7	5.97844	4.62359	3.2384	NC_peak_895
1	75265750	75266212	463	75265897	12	9.60486	6.13208	6.55194	NC_peak_896
1	75614696	75615105	410	75614880	47	28.8639	7.71704	24.794	NC_peak_897
1	75615193	75615856	664	75615361	25	10.2977	4.24837	7.19737	NC_peak_898
1	75672737	75673115	379	75673019	15	12.0277	6.95652	8.81284	NC_peak_899
1	75724297	75725045	749	75724664	40	27.2775	8.50622	23.2831	NC_peak_900
1	75785789	75786410	622	75786148	32	20.2391	7.23684	16.5841	NC_peak_901
1	75908739	75909249	511	75908836	15	11.9298	6.89655	8.72064	NC_peak_902
1	75964824	75965023	200	75964916	12	8.24431	5.28455	5.29427	NC_peak_903
1	76024589	76024788	200	76024722	10	6.3145	4.43548	3.5415	NC_peak_904
1	76038420	76038850	431	76038533	18	9.11386	4.6798	6.09786	NC_peak_905
1	76074390	76074894	505	76074627	40	28.607	9.0708	24.549	NC_peak_906
1	76074986	76075231	246	76075178	20	9.26283	4.44915	6.2359	NC_peak_907
1	76154182	76154464	283	76154326	19	14.0237	7.14286	10.6913	NC_peak_908
1	76269271	76269470	200	76269357	15	9.70003	5.55556	6.64	NC_peak_909
1	76279400	76279750	351	76279591	21	16.1812	7.85714	12.7303	NC_peak_910
1	76294572	76294771	200	76294684	12	7.5995	4.88722	4.70517	NC_peak_911
1	76331053	76331318	266	76331163	17	15.3805	8.49057	11.9724	NC_peak_912
1	76337130	76337413	284	76337309	15	12.2286	7.07965	9.00169	NC_peak_913
1	76501706	76501905	200	76501763	8	5.55223	4.24528	2.86422	NC_peak_914
1	76867736	76867944	209	76867807	16	8.65676	4.77528	5.67574	NC_peak_915
1	76868151	76868355	205	76868258	15	8.01864	4.5977	5.09051	NC_peak_916
1	76868434	76868635	202	76868521	13	6.5005	4.06977	3.70912	NC_peak_917
1	76901187	76901431	245	76901313	15	14.7197	8.60215	11.3488	NC_peak_918
1	77219101	77219531	431	77219432	23	16.9335	7.74194	13.4436	NC_peak_919
1	77281669	77282353	685	77282028	14	8.2993	4.93421	5.34516	NC_peak_920
1	77313592	77313821	230	77313663	12	8.45722	5.41667	5.49155	NC_peak_921
1	77682097	77682542	446	77682185	26	8.93816	3.64865	5.93544	NC_peak_922
1	77683157	77683813	657	77683502	71	50.2332	10.2564	45.1745	NC_peak_923
1	77759178	77760043	866	77759861	48	36.7301	10.515	32.289	NC_peak_924
1	77779469	77780153	685	77779618	24	18.3005	8.22368	14.7403	NC_peak_925
1	77874829	77875099	271	77874981	16	12.6399	7.08333	9.38833	NC_peak_926
1	77888456	77889229	774	77888956	26	15.5424	6.33803	12.1254	NC_peak_927
1	77978144	77978431	288	77978297	37	20.1551	6.29139	16.5043	NC_peak_928
1	77979030	77979643	614	77979194	46	29.0548	7.9661	24.9764	NC_peak_929
1	78004004	78004586	583	78004159	39	20.6783	6.17284	17.0027	NC_peak_930
1	78004662	78005031	370	78004836	61	42.2142	9.62733	37.521	NC_peak_931
1	78114445	78114906	462	78114583	15	9.76623	5.59441	6.70239	NC_peak_932
1	78145081	78145393	313	78145235	22	18.1527	8.71212	14.6006	NC_peak_933
1	78617650	78617906	257	78617711	14	10.4931	6.25	7.37847	NC_peak_934
1	78839742	78839941	200	78839849	11	7.10486	4.7619	4.25337	NC_peak_935
1	78840802	78841001	200	78840850	10	6.37162	4.47154	3.59249	NC_peak_936
1	78884653	78885403	751	78885211	31	23.945	9.24856	20.1104	NC_peak_937
1	79323421	79323658	238	79323472	8	7.07294	5.20154	4.22413	NC_peak_938
1	79353294	79353562	269	79353397	12	10.6352	6.77083	7.50954	NC_peak_939
1	79693384	79693583	200	79693398	6	4.93415	4.04564	2.31587	NC_peak_940
1	80054067	80054581	515	80054255	16	13.9302	7.87037	10.6033	NC_peak_941
1	80250866	80251113	248	80250954	11	8.453	5.60748	5.488	NC_peak_942
1	80403429	80404066	638	80403593	24	16.6858	7.35294	13.2083	NC_peak_943
1	80422970	80423169	200	80422996	7	5.97844	4.62359	3.2384	NC_peak_944
1	80779399	80779598	200	80779536	8	6.74347	5	3.92909	NC_peak_945
1	81032902	81033207	306	81033076	28	23.0554	9.66667	19.2638	NC_peak_946
1	81126931	81127554	624	81127079	18	15.108	8.05085	11.7149	NC_peak_947
1	81179299	81179510	212	81179396	15	12.3316	7.14286	9.09818	NC_peak_948
1	81306041	81306427	387	81306239	14	10.6657	6.35593	7.53808	NC_peak_949
1	81542230	81542429	200	81542348	6	4.89751	4.02299	2.29863	NC_peak_950
1	81670350	81670549	200	81670467	10	7.20596	5	4.34469	NC_peak_951
1	81801061	81801522	462	81801438	27	13.7897	5.38462	10.4707	NC_peak_952
1	81802913	81803181	269	81803052	19	7.85212	3.93701	4.93684	NC_peak_953
1	81803324	81803570	247	81803484	17	6.36362	3.48837	3.58679	NC_peak_954
1	81920307	81920744	438	81920395	13	9.08114	5.6	6.06685	NC_peak_955
1	82386636	82387284	649	82386697	11	8.453	5.60748	5.488	NC_peak_956
1	83102733	83103070	338	83102904	25	19.4072	8.55263	15.7926	NC_peak_957
1	83882947	83883297	351	83883117	10	9.33348	6.32184	6.30192	NC_peak_958
1	83999105	83999524	420	83999386	15	9.70003	5.55556	6.64	NC_peak_959
1	84077461	84078133	673	84077996	22	14.9699	6.92771	11.5848	NC_peak_960
1	84103423	84103669	247	84103525	15	11.6453	6.72269	8.45477	NC_peak_961
1	84247536	84247832	297	84247656	20	17.3422	8.82353	13.8308	NC_peak_962
1	84479166	84479842	677	84479320	15	11.374	6.55738	8.20009	NC_peak_963
1	84505873	84506804	932	84506302	43	30.8049	9.2827	26.6411	NC_peak_964
1	84573940	84574565	626	84574420	27	20.1259	8.38323	16.4769	NC_peak_965
1	84604244	84604443	200	84604417	10	6.67115	4.66102	3.86341	NC_peak_966
1	84604563	84604829	267	84604717	19	16.277	8.47458	12.8213	NC_peak_967
1	84620593	84621260	668	84620855	23	15.9053	7.18563	12.4686	NC_peak_968
1	84633046	84633427	382	84633102	9	6.17549	4.5045	3.41585	NC_peak_969
1	84634951	84635150	200	84635062	8	5.20075	4.01786	2.55221	NC_peak_970
1	84689877	84690163	287	84689991	20	10.1827	4.88372	7.08946	NC_peak_971
1	84690342	84690858	517	84690572	45	35.4035	10.7477	31.0241	NC_peak_972
1	84772466	84772665	200	84772574	12	8.53045	5.46218	5.55826	NC_peak_973
1	84782509	84782801	293	84782649	12	9.07831	5.80357	6.06574	NC_peak_974
1	84893096	84893555	460	84893261	25	20.604	9.21986	16.9318	NC_peak_975
1	84944720	84945256	537	84944843	17	12.789	6.92308	9.52833	NC_peak_976
1	84996348	84996617	270	84996562	10	6.04153	4.26357	3.29526	NC_peak_977
1	85061820	85062492	673	85062255	48	41.6387	12.6943	36.9718	NC_peak_978
1	85200374	85201808	1435	85201075	35	20.6441	6.81818	16.9687	NC_peak_979
1	85224925	85225209	285	85225053	9	5.64811	4.16667	2.95045	NC_peak_980
1	85259550	85259924	375	85259702	29	21.0657	8.33333	17.371	NC_peak_981
1	85275101	85275453	353	85275344	46	19.8612	5.08658	16.2248	NC_peak_982
1	85276231	85277049	819	85276754	80	49.8002	8.69099	44.7593	NC_peak_983
1	85297836	85298462	627	85298007	34	26.0553	9.45946	22.1198	NC_peak_984
1	85308160	85308481	322	85308341	21	16.3794	7.97101	12.9179	NC_peak_985
1	85576945	85577153	209	85577054	25	11.7966	4.85075	8.59714	NC_peak_986
1	85580603	85580860	258	85580729	30	9.21957	3.4292	6.19613	NC_peak_987
1	85584015	85584672	658	85584575	24	6.02645	2.80899	3.2815	NC_peak_988
1	85607286	85607559	274	85607434	18	13.6783	7.19697	10.3659	NC_peak_989
1	85623077	85623276	200	85623151	12	8.99599	5.75221	5.98887	NC_peak_990
1	85629199	85629398	200	85629221	7	4.58742	3.73832	2.03153	NC_peak_991
1	85708133	85708684	552	85708481	28	22.5949	9.41558	18.8254	NC_peak_992
1	85884722	85885016	295	85884825	8	6.83467	5.05618	4.01182	NC_peak_993
1	86156565	86157113	549	86156972	12	8.04094	5.15873	5.11052	NC_peak_994
1	86395776	86396483	708	86396341	42	35.3776	11.6216	31.0002	NC_peak_995
1	86704206	86705448	1243	86704819	42	26.9017	7.93358	22.9252	NC_peak_996
1	86774283	86774741	459	86774470	29	19.6875	7.65306	16.0594	NC_peak_997
1	86779482	86779691	210	86779559	21	10.6706	4.95496	7.54227	NC_peak_998
1	86780955	86781341	387	86781132	27	19.3	7.95455	15.691	NC_peak_999
1	86833713	86833912	200	86833774	14	11.2188	6.69643	8.05542	NC_peak_1000
1	86846176	86846452	277	86846298	12	8.91509	5.70175	5.91329	NC_peak_1001
1	86914320	86915148	829	86914490	35	24.2967	8.37209	20.4454	NC_peak_1002
1	86915582	86915803	222	86915769	14	5.64193	3.47222	2.94586	NC_peak_1003
1	87025168	87025452	285	87025410	10	7.13489	4.95496	4.28041	NC_peak_1004
1	87131744	87132180	437	87131913	20	16.2984	8.20312	12.8409	NC_peak_1005
1	87328259	87328580	322	87328412	47	28.3025	7.52351	24.2594	NC_peak_1006
1	87331297	87331518	222	87331390	23	7.55246	3.40909	4.66252	NC_peak_1007
1	87684194	87684553	360	87684242	8	5.67891	4.32692	2.97854	NC_peak_1008
1	87706832	87707038	207	87706972	9	6.23946	4.54545	3.47395	NC_peak_1009
1	87718271	87718833	563	87718621	13	7.97574	4.92958	5.05026	NC_peak_1010
1	87851506	87851818	313	87851686	10	6.09452	4.29688	3.34259	NC_peak_1011
1	87904782	87905045	264	87904973	13	6.75904	4.21687	3.94327	NC_peak_1012
1	87905499	87905949	451	87905607	14	7.43227	4.43787	4.55123	NC_peak_1013
1	88061555	88061831	277	88061658	18	16.3383	8.7963	12.8791	NC_peak_1014
1	88145845	88146055	211	88145929	10	7.99793	5.5	5.07055	NC_peak_1015
1	88180574	88180853	280	88180714	20	18.1222	9.29204	14.5717	NC_peak_1016
1	88683873	88684714	842	88684102	47	31.4017	8.63309	27.2096	NC_peak_1017
1	88684793	88685129	337	88684973	25	11.4561	4.71014	8.27808	NC_peak_1018
1	88891212	88891752	541	88891573	21	13.6808	6.47059	10.3675	NC_peak_1019
1	88979581	88979797	217	88979652	11	7.62093	5.08475	4.7254	NC_peak_1020
1	88985190	88985430	241	88985286	19	12.9588	6.53595	9.68808	NC_peak_1021
1	88992437	88993246	810	88992969	73	56.4194	11.8211	51.0523	NC_peak_1022
1	88998736	88999040	305	88998885	18	16.075	8.63636	12.63	NC_peak_1023
1	89125997	89126196	200	89126110	8	6.74347	5	3.92909	NC_peak_1024
1	89261992	89262253	262	89262152	12	6.6351	4.30464	3.83198	NC_peak_1025
1	89358332	89358607	276	89358483	21	18.9458	9.48276	15.3543	NC_peak_1026
1	89483322	89483611	290	89483480	14	12.9016	7.73196	9.63369	NC_peak_1027
1	89524655	89525074	420	89524797	37	28.9103	10	24.8381	NC_peak_1028
1	89525317	89525516	200	89525347	14	6.77976	4.07609	3.96334	NC_peak_1029
1	89599127	89599370	244	89599252	14	13.1687	7.89474	9.88425	NC_peak_1030
1	89632894	89633646	753	89633089	31	19.916	7.30594	16.277	NC_peak_1031
1	89710081	89710308	228	89710241	16	10.9477	6.07143	7.80168	NC_peak_1032
1	89719750	89719954	205	89719816	13	9.38217	5.78512	6.34602	NC_peak_1033
1	89762806	89763325	520	89763143	23	19.8073	9.375	16.1742	NC_peak_1034
1	89820770	89821119	350	89820951	31	22.38	8.46561	18.6206	NC_peak_1035
1	89821468	89821701	234	89821598	16	8.00425	4.42708	5.07661	NC_peak_1036
1	89890167	89890547	381	89890407	18	10.788	5.55556	7.65261	NC_peak_1037
1	89906628	89906886	259	89906758	17	11.2788	6.04027	8.11142	NC_peak_1038
1	89980676	89980946	271	89980766	21	18.0407	8.94309	14.4943	NC_peak_1039
1	89987342	89987541	200	89987378	12	7.78335	5	4.87413	NC_peak_1040
1	89994722	89995442	721	89995046	59	46.0884	11.4504	41.2182	NC_peak_1041
1	90403199	90403484	286	90403355	19	15.4837	8	12.0701	NC_peak_1042
1	90707403	90707633	231	90707526	16	11.5697	6.43939	8.38386	NC_peak_1043
1	90717936	90718208	273	90718067	20	13.8894	6.81818	10.5644	NC_peak_1044
1	90851483	90851760	278	90851625	16	10.3842	5.74324	7.27744	NC_peak_1045
1	91021359	91021865	507	91021500	15	7.18179	4.14508	4.3238	NC_peak_1046
1	91021964	91022495	532	91022123	29	19.8504	7.73196	16.2141	NC_peak_1047
1	91087982	91088181	200	91088150	10	8.2698	5.6701	5.31842	NC_peak_1048
1	91165259	91165513	255	91165399	13	9.38217	5.78512	6.34602	NC_peak_1049
1	91404212	91404948	737	91404502	25	17.8953	7.7381	14.3565	NC_peak_1050
1	91500689	91501643	955	91501134	23	13.7128	6.06061	10.3983	NC_peak_1051
1	91732552	91732958	407	91732742	15	10.4004	5.97015	7.29253	NC_peak_1052
1	91845987	91846221	235	91846126	11	7.16595	4.8	4.30892	NC_peak_1053
1	91864176	91864539	364	91864287	9	5.81492	4.2735	3.09845	NC_peak_1054
1	91872544	91872743	200	91872607	9	5.54137	4.09836	2.85574	NC_peak_1055
1	91885722	91886540	819	91886089	25	14.5011	6.04651	11.1419	NC_peak_1056
1	92030166	92030670	505	92030476	16	10.5893	5.86207	7.46824	NC_peak_1057
1	92030958	92031157	200	92031050	14	8.64577	5.13699	5.66513	NC_peak_1058
1	92080110	92080803	694	92080606	23	17.9956	8.33333	14.4517	NC_peak_1059
1	92298620	92299185	566	92298994	32	24.7535	9.375	20.8792	NC_peak_1060
1	92485852	92486086	235	92485953	19	12.0334	6.0241	8.81762	NC_peak_1061
1	92486886	92487139	254	92487035	17	10.3593	5.52147	7.25388	NC_peak_1062
1	92784747	92785536	790	92785246	62	54.2227	13.8766	48.962	NC_peak_1063
1	92804746	92805135	390	92804920	22	18.0399	8.64662	14.4939	NC_peak_1064
1	92831579	92832177	599	92831971	31	23.0393	8.79121	19.2483	NC_peak_1065
1	92950982	92951365	384	92951242	10	7.35212	5.09259	4.4793	NC_peak_1066
1	92960472	92960741	270	92960552	15	6.9834	4.0404	4.14857	NC_peak_1067
1	92961297	92961787	491	92961670	16	7.91724	4.38144	4.99692	NC_peak_1068
1	93062117	93062316	200	93062165	6	4.93415	4.04564	2.31587	NC_peak_1069
1	93079112	93079631	520	93079249	14	7.82111	4.65839	4.90971	NC_peak_1070
1	93179834	93180853	1020	93180446	62	45.1974	10.4305	40.367	NC_peak_1071
1	93345669	93346241	573	93345866	19	10.8721	5.40541	7.73105	NC_peak_1072
1	93351570	93351795	226	93351655	9	5.43798	4.03226	2.76376	NC_peak_1073
1	93447945	93448231	287	93448080	28	20.4543	8.28571	16.7892	NC_peak_1074
1	93552764	93553360	597	93552823	10	7.35212	5.09259	4.4793	NC_peak_1075
1	93567496	93567780	285	93567638	17	14.0688	7.69231	10.7332	NC_peak_1076
1	93666754	93667234	481	93666898	27	21.1288	8.9172	17.4311	NC_peak_1077
1	93680792	93681099	308	93680912	20	12.9925	6.3253	9.71929	NC_peak_1078
1	93779548	93779839	292	93779673	13	9.1547	5.64516	6.13583	NC_peak_1079
1	93827897	93828191	295	93828073	11	10.0425	6.59341	6.95942	NC_peak_1080
1	93845685	93845884	200	93845834	19	6.87687	3.50877	4.04999	NC_peak_1081
1	93846185	93846496	312	93846349	22	8.93611	4.0493	5.93397	NC_peak_1082
1	93847416	93847955	540	93847561	22	9.11062	4.12186	6.09481	NC_peak_1083
1	93879015	93879462	448	93879210	24	19.6725	8.99281	16.0456	NC_peak_1084
1	93909335	93909821	487	93909641	28	21.8331	9.00621	18.1003	NC_peak_1085
1	94061544	94061745	202	94061618	13	8.33755	5.14706	5.38055	NC_peak_1086
1	94068958	94069238	281	94069140	9	5.70279	4.20168	2.99824	NC_peak_1087
1	94115842	94116041	200	94115986	9	7.03292	5.05051	4.19227	NC_peak_1088
1	94153280	94153479	200	94153346	7	5.76852	4.49438	3.05762	NC_peak_1089
1	94237013	94237317	305	94237137	20	12.7844	6.21302	9.52409	NC_peak_1090
1	94237484	94237834	351	94237656	29	22.1254	8.87574	18.3783	NC_peak_1091
1	94247686	94247950	265	94247813	16	11.9934	6.69291	8.78007	NC_peak_1092
1	94417891	94418621	731	94418396	43	32.3785	9.95475	28.1399	NC_peak_1093
1	94463744	94464055	312	94463886	15	14.5681	8.51064	11.2053	NC_peak_1094
1	94481536	94481778	243	94481656	11	9.81028	6.45161	6.74237	NC_peak_1095
1	94541410	94542056	647	94541919	26	20.3192	8.76623	16.6601	NC_peak_1096
1	94735552	94735751	200	94735582	9	5.48927	4.06504	2.80955	NC_peak_1097
1	94758118	94758393	276	94758217	7	5.97844	4.62359	3.2384	NC_peak_1098
1	94802077	94802512	436	94802158	9	5.81492	4.2735	3.09845	NC_peak_1099
1	94820094	94820420	327	94820259	15	10.7069	6.15385	7.57637	NC_peak_1100
1	94854418	94854931	514	94854562	27	20.7159	8.69565	17.0377	NC_peak_1101
1	94909580	94909779	200	94909699	12	7.03714	4.54545	4.19544	NC_peak_1102
1	94926252	94927378	1127	94927230	38	23.1441	7.24907	19.3478	NC_peak_1103
1	95002667	95002914	248	95002748	16	11.5697	6.43939	8.38386	NC_peak_1104
1	95043430	95043662	233	95043563	22	17.9286	8.58209	14.387	NC_peak_1105
1	95072536	95073175	640	95072690	34	26.2653	9.56284	22.3197	NC_peak_1106
1	95116709	95117030	322	95116834	23	14.1597	6.28272	10.819	NC_peak_1107
1	95117153	95117478	326	95117348	23	14.359	6.38298	11.0076	NC_peak_1108
1	95167151	95167353	203	95167324	11	7.35485	4.91803	4.48113	NC_peak_1109
1	95233877	95234769	893	95234103	32	22.4566	8.25	18.6939	NC_peak_1110
1	96596253	96596587	335	96596419	19	19.1374	10.2041	15.5358	NC_peak_1111
1	96721190	96722111	922	96721720	29	18.6118	7.14286	15.0365	NC_peak_1112
1	96966593	96967088	496	96966756	14	11.8333	7.07547	8.63088	NC_peak_1113
1	97106909	97107108	200	97107047	6	4.93415	4.04564	2.31587	NC_peak_1114
1	97138351	97138550	200	97138487	10	7.58214	5.2381	4.68967	NC_peak_1115
1	97920840	97921574	735	97921030	38	31.348	10.8939	27.1582	NC_peak_1116
1	98053971	98054482	512	98054306	21	18.0407	8.94309	14.4943	NC_peak_1117
1	98326144	98326432	289	98326262	14	11.6209	6.94445	8.43231	NC_peak_1118
1	98661524	98662146	623	98661684	29	19.6875	7.65306	16.0594	NC_peak_1119
1	98794401	98794624	224	98794471	15	12.6519	7.33945	9.39858	NC_peak_1120
1	99180391	99180835	445	99180463	10	7.91124	5.44554	4.99125	NC_peak_1121
1	99264191	99264583	393	99264494	14	11.3167	6.75676	8.14676	NC_peak_1122
1	99659756	99659997	242	99659918	14	10.7541	6.41026	7.62066	NC_peak_1123
1	99680370	99680586	217	99680461	18	9.99928	5.13514	6.91879	NC_peak_1124
1	99682575	99682782	208	99682661	16	7.91724	4.38144	4.99692	NC_peak_1125
1	99685769	99686025	257	99685894	17	11.4948	6.16438	8.31326	NC_peak_1126
1	99737085	99737329	245	99737216	12	9.42278	6.01852	6.38198	NC_peak_1127
1	99766368	99766851	484	99766675	12	8.1755	5.24194	5.23427	NC_peak_1128
1	99808693	99809008	316	99808871	19	15.702	8.13008	12.2766	NC_peak_1129
1	99849861	99850517	657	99850350	36	27.8835	9.78836	23.8593	NC_peak_1130
1	99969794	99970655	862	99969981	33	23.9706	8.71795	20.1345	NC_peak_1131
1	100037948	100038253	306	100038080	24	14.0149	6.00962	10.6834	NC_peak_1132
1	100132560	100133460	901	100133096	39	29.1606	9.56938	25.0764	NC_peak_1133
1	100249674	100250325	652	100249897	69	63.0007	15.3509	57.298	NC_peak_1134
1	100266011	100266795	785	100266143	18	12.1886	6.33333	8.9639	NC_peak_1135
1	100351273	100351895	623	100351379	38	16.6731	4.98721	13.1967	NC_peak_1136
1	100352126	100352804	679	100352320	57	32.5321	7.30479	28.2872	NC_peak_1137
1	100459567	100459780	214	100459695	18	12.4926	6.50685	9.24977	NC_peak_1138
1	100538796	100539159	364	100538963	10	5.28628	3.7931	2.62965	NC_peak_1139
1	100539403	100539649	247	100539504	12	6.88185	4.45205	4.05442	NC_peak_1140
1	100606516	100606737	222	100606619	12	10.6352	6.77083	7.50954	NC_peak_1141
1	100622103	100622348	246	100622248	15	12.4365	7.20721	9.1968	NC_peak_1142
1	100884017	100884275	259	100884157	16	12.4482	6.96721	9.20718	NC_peak_1143
1	100894652	100895212	561	100894845	43	24.242	6.79012	20.3924	NC_peak_1144
1	100895648	100896219	572	100896056	45	26.1475	7.12074	22.208	NC_peak_1145
1	101025656	101026273	618	101025836	18	13.5865	7.14286	10.2791	NC_peak_1146
1	101236191	101236741	551	101236286	15	6.60988	3.84615	3.8082	NC_peak_1147
1	101238796	101239074	279	101238898	21	11.5247	5.36585	8.34162	NC_peak_1148
1	101254033	101254650	618	101254110	19	14.0237	7.14286	10.6913	NC_peak_1149
1	101282046	101282749	704	101282570	34	25.9516	9.4086	22.0205	NC_peak_1150
1	101288460	101288854	395	101288634	16	9.01503	4.97076	6.0063	NC_peak_1151
1	101357237	101357716	480	101357556	14	10.9353	6.52174	7.78993	NC_peak_1152
1	101996934	101997170	237	101997101	9	8.15876	5.74713	5.21882	NC_peak_1153
1	103106392	103106888	497	103106536	16	12.3546	6.91057	9.11943	NC_peak_1154
1	103250599	103250826	228	103250692	8	6.48406	4.83871	3.6952	NC_peak_1155
1	103490026	103490369	344	103490173	11	10.4146	6.81818	7.30485	NC_peak_1156
1	103514987	103515209	223	103515101	7	5.61006	4.3956	2.91657	NC_peak_1157
1	103525658	103526412	755	103525972	23	15.5106	6.97674	12.0962	NC_peak_1158
1	104132410	104132642	233	104132524	11	10.6108	6.93539	7.4868	NC_peak_1159
1	104648279	104648630	352	104648455	10	8.17713	5.61224	5.23523	NC_peak_1160
1	104672119	104672380	262	104672238	19	16.6442	8.69565	13.1686	NC_peak_1161
1	105103442	105103930	489	105103817	11	8.80032	5.82524	5.80744	NC_peak_1162
1	105137514	105137783	270	105137606	13	10.8057	6.66667	7.66881	NC_peak_1163
1	105194866	105195176	311	105194984	12	9.69857	6.19048	6.63909	NC_peak_1164
1	107056509	107056883	375	107056641	35	24.9155	8.65385	21.0337	NC_peak_1165
1	107056965	107057627	663	107057447	21	11.1099	5.16432	7.95379	NC_peak_1166
1	107198603	107198836	234	107198736	11	8.53727	5.66038	5.56396	NC_peak_1167
1	107277022	107277221	200	107277111	9	7.11464	5.10204	4.26228	NC_peak_1168
1	107299509	107299794	286	107299622	12	9.99117	6.37255	6.91166	NC_peak_1169
1	107430687	107430922	236	107430810	9	6.72345	4.85437	3.91194	NC_peak_1170
1	107529604	107529803	200	107529686	11	7.83221	5.21739	4.91847	NC_peak_1171
1	107626112	107627188	1077	107626505	31	19.8424	7.27273	16.207	NC_peak_1172
1	107649252	107649451	200	107649321	7	5.68821	4.44444	2.98661	NC_peak_1173
1	107683181	107683397	217	107683253	15	8.73763	5	5.75005	NC_peak_1174
1	107688437	107688690	254	107688583	24	14.6416	6.31313	11.2746	NC_peak_1175
1	107750382	107750627	246	107750499	13	10.7042	6.60377	7.57462	NC_peak_1176
1	107767266	107767616	351	107767364	19	13.7636	6.99301	10.446	NC_peak_1177
1	108016537	108016756	220	108016613	8	6.01999	4.54545	3.27542	NC_peak_1178
1	108125541	108125867	327	108125679	22	17.1871	8.15603	13.6837	NC_peak_1179
1	108199849	108200086	238	108199916	12	6.35715	4.14013	3.58042	NC_peak_1180
1	108200167	108200534	368	108200393	13	7.37742	4.57516	4.50155	NC_peak_1181
1	108200851	108201060	210	108200936	19	13.0353	6.57895	9.76019	NC_peak_1182
1	108559875	108560116	242	108560001	23	15.3577	6.89655	11.9513	NC_peak_1183
1	108560955	108561154	200	108561074	17	9.72299	5.17241	6.66122	NC_peak_1184
1	108570221	108570425	205	108570300	12	9.69857	6.19048	6.63909	NC_peak_1185
1	108643587	108643797	211	108643724	9	6.95302	5	4.11895	NC_peak_1186
1	108691716	108692639	924	108692266	53	42.7357	11.6883	38.0177	NC_peak_1187
1	108720027	108720226	200	108720086	11	7.5528	5.04202	4.66252	NC_peak_1188
1	108746378	108747556	1179	108746635	47	34.2825	9.7561	29.954	NC_peak_1189
1	108876725	108877301	577	108876954	25	18.6213	8.125	15.045	NC_peak_1190
1	108963084	108963645	562	108963480	35	25.8534	9.09091	21.9269	NC_peak_1191
1	109041741	109042414	674	109042082	28	20.6407	8.3815	16.9654	NC_peak_1192
1	109075823	109076192	370	109076022	23	18.5237	8.63309	14.9525	NC_peak_1193
1	109089297	109089526	230	109089393	22	11.3024	5.0885	8.13375	NC_peak_1194
1	109090414	109091080	667	109090729	43	31.0885	9.40171	26.9117	NC_peak_1195
1	109099858	109100540	683	109100100	26	17.9197	7.5	14.3789	NC_peak_1196
1	109112624	109112986	363	109112809	36	29.7135	10.6936	25.6032	NC_peak_1197
1	109213479	109214078	600	109213880	38	25.6317	8.26271	21.7154	NC_peak_1198
1	109214169	109214500	332	109214343	17	7.12698	3.84615	4.27377	NC_peak_1199
1	109239505	109239903	399	109239746	20	8.90584	4.28571	5.90503	NC_peak_1200
1	109283097	109283608	512	109283236	42	33.7709	10.8586	29.4676	NC_peak_1201
1	109397927	109398157	231	109398017	19	12.375	6.21118	9.13836	NC_peak_1202
1	109425969	109426185	217	109426141	21	8.74976	4.08922	5.76198	NC_peak_1203
1	109426296	109426925	630	109426485	82	73.3891	15.4851	67.2276	NC_peak_1204
1	109452992	109453195	204	109453105	11	9.81028	6.45161	6.74237	NC_peak_1205
1	109466357	109466567	211	109466429	14	10.1634	6.04839	7.07188	NC_peak_1206
1	109483390	109484000	611	109483805	20	10.2299	4.90654	7.13398	NC_peak_1207
1	109493850	109494395	546	109493997	35	23.1415	7.86026	19.3453	NC_peak_1208
1	109532887	109533147	261	109533036	24	16.206	7.10227	12.7533	NC_peak_1209
1	109548415	109548779	365	109548536	31	22.8471	8.69565	19.0647	NC_peak_1210
1	109620507	109620780	274	109620633	20	8.28312	4.00763	5.33036	NC_peak_1211
1	109620862	109621118	257	109621032	30	16.4134	5.98456	12.9495	NC_peak_1212
1	109643361	109643736	376	109643508	16	11.1735	6.20438	8.01296	NC_peak_1213
1	109655763	109656422	660	109656173	8	5.87911	4.45545	3.15603	NC_peak_1214
1	109667722	109668137	416	109667947	31	30.4165	12.8	26.2714	NC_peak_1215
1	109740186	109740484	299	109740361	14	9.34963	5.55556	6.31589	NC_peak_1216
1	109792210	109792409	200	109792350	13	7.27655	4.51613	4.41079	NC_peak_1217
1	109877374	109877623	250	109877484	11	7.22796	4.83871	4.365	NC_peak_1218
1	109910526	109910725	200	109910548	10	5.41601	3.87324	2.74448	NC_peak_1219
1	109959890	109960112	223	109959969	11	8.53727	5.66038	5.56396	NC_peak_1220
1	109984456	109984887	432	109984705	58	49.536	13.1111	44.5063	NC_peak_1221
1	110003861	110004421	561	110004139	29	20.7936	8.19672	17.1118	NC_peak_1222
1	110029638	110029837	200	110029775	13	7.63982	4.72973	4.74271	NC_peak_1223
1	110034402	110034717	316	110034552	26	18.5977	7.84884	15.023	NC_peak_1224
1	110034917	110035116	200	110035043	14	7.97539	4.74684	5.05026	NC_peak_1225
1	110088121	110088391	271	110088236	18	12.811	6.69014	9.5482	NC_peak_1226
1	110106138	110106407	270	110106285	19	13.7636	6.99301	10.446	NC_peak_1227
1	110121022	110121452	431	110121178	11	6.28518	4.25532	3.51526	NC_peak_1228
1	110209975	110210456	482	110210157	36	17.8189	5.60606	14.284	NC_peak_1229
1	110235832	110236165	334	110236023	25	16.3678	6.95187	12.9069	NC_peak_1230
1	110292553	110292876	324	110292693	18	13.6783	7.19697	10.3659	NC_peak_1231
1	110338250	110339493	1244	110339325	72	41.8408	7.78252	37.1658	NC_peak_1232
1	110390930	110391198	269	110391116	17	10.4206	5.55556	7.3103	NC_peak_1233
1	110407709	110407920	212	110407833	16	10.1214	5.59211	7.03248	NC_peak_1234
1	110433855	110434103	249	110433979	13	7.53305	4.66667	4.64497	NC_peak_1235
1	110496055	110496324	270	110496175	16	9.28589	5.12048	6.25726	NC_peak_1236
1	110524582	110524902	321	110524653	11	5.99997	4.08163	3.25742	NC_peak_1237
1	110525314	110525514	201	110525439	9	4.4788	3.42466	1.93913	NC_peak_1238
1	110619362	110619652	291	110619504	24	14.839	6.41026	11.461	NC_peak_1239
1	110630791	110631070	280	110630942	15	12.9901	7.54717	9.71723	NC_peak_1240
1	110674457	110675029	573	110674561	17	13.9611	7.62712	10.6321	NC_peak_1241
1	110829998	110830305	308	110830183	7	5.97844	4.62359	3.2384	NC_peak_1242
1	110963782	110964344	563	110964051	79	69.1162	14.7601	63.1221	NC_peak_1243
1	111139564	111140254	691	111140077	20	12.0071	5.80111	8.79342	NC_peak_1244
1	111140336	111140784	449	111140706	15	7.60463	4.37158	4.70998	NC_peak_1245
1	111346106	111346823	718	111346650	22	16.505	7.77027	13.0372	NC_peak_1246
1	111449106	111449601	496	111449273	32	25.0737	9.53757	21.1847	NC_peak_1247
1	111481696	111482006	311	111481840	21	16.1812	7.85714	12.7303	NC_peak_1248
1	111507772	111508526	755	111508410	20	11.946	5.76923	8.73569	NC_peak_1249
1	111592906	111593280	375	111593105	20	15.979	8.01527	12.539	NC_peak_1250
1	111619360	111619946	587	111619747	25	16.0047	6.77083	12.5629	NC_peak_1251
1	111739046	111739977	932	111739452	37	22.6702	7.25191	18.8964	NC_peak_1252
1	111747301	111747591	291	111747452	17	12.0293	6.47482	8.81395	NC_peak_1253
1	111755209	111756022	814	111755581	30	21.9546	8.51648	18.2155	NC_peak_1254
1	111990860	111991180	321	111991008	16	8.09272	4.47368	5.15821	NC_peak_1255
1	111991310	111991678	369	111991552	23	14.292	6.34921	10.9447	NC_peak_1256
1	112358856	112359167	312	112358992	14	10.6657	6.35593	7.53808	NC_peak_1257
1	112369526	112370053	528	112369855	23	19.8073	9.375	16.1742	NC_peak_1258
1	112390818	112391145	328	112390988	30	19.8292	7.48792	16.1941	NC_peak_1259
1	112395938	112396498	561	112396130	44	32.2747	9.65665	28.0414	NC_peak_1260
1	112466138	112466509	372	112466318	23	18.0987	8.39161	14.5493	NC_peak_1261
1	112619043	112619282	240	112619141	26	16.4787	6.78392	13.0124	NC_peak_1262
1	112619563	112619920	358	112619738	40	31.7946	10.5128	27.5847	NC_peak_1263
1	112674317	112674744	428	112674572	14	6.98722	4.18994	4.15037	NC_peak_1264
1	112700390	112701091	702	112700959	39	16.9848	4.97512	13.4926	NC_peak_1265
1	112705050	112705343	294	112705177	39	14.1651	4.16667	10.8243	NC_peak_1266
1	112715304	112715714	411	112715468	30	13.4763	4.84375	10.1746	NC_peak_1267
1	112716034	112716516	483	112716440	33	15.888	5.32915	12.4529	NC_peak_1268
1	112804187	112804449	263	112804352	17	11.5684	6.2069	8.38305	NC_peak_1269
1	112809231	112809704	474	112809384	16	12.738	7.14286	9.48006	NC_peak_1270
1	112818850	112819595	746	112819210	19	16.0417	8.33333	12.5989	NC_peak_1271
1	112880995	112881200	206	112881102	14	9.85287	5.85938	6.78222	NC_peak_1272
1	112955364	112955745	382	112955572	18	6.75289	3.55805	3.9384	NC_peak_1273
1	112956020	112956526	507	112956257	44	29.7298	8.62069	25.618	NC_peak_1274
1	112957530	112957768	239	112957645	26	12.9632	5.19231	9.69228	NC_peak_1275
1	113042700	113042905	206	113042852	10	7.20596	5	4.34469	NC_peak_1276
1	113072693	113073666	974	113073130	64	59.1162	15.3302	53.6153	NC_peak_1277
1	113140665	113141058	394	113140907	12	7.72121	4.96183	4.81698	NC_peak_1278
1	113389940	113390604	665	113390299	76	54.8045	10.6944	49.5178	NC_peak_1279
1	113415467	113415766	300	113415587	7	5.68821	4.44444	2.98661	NC_peak_1280
1	113759372	113759740	369	113759550	19	11.5199	5.74713	8.3371	NC_peak_1281
1	113804846	113805045	200	113804939	12	9.51295	6.07477	6.46546	NC_peak_1282
1	113812139	113812708	570	113812387	47	38.0858	11.3744	33.5835	NC_peak_1283
1	113904430	113905474	1045	113905167	62	49.345	11.9318	44.3278	NC_peak_1284
1	113929024	113929749	726	113929571	22	14.37	6.6092	11.0183	NC_peak_1285
1	114023972	114024198	227	114024079	9	5.93091	4.34783	3.20379	NC_peak_1286
1	114282921	114283120	200	114283002	10	8.17713	5.61224	5.23523	NC_peak_1287
1	114346566	114346885	320	114346715	24	21.6909	10.1626	17.965	NC_peak_1288
1	114511091	114511350	260	114511230	19	11.3974	5.68182	8.22273	NC_peak_1289
1	114581264	114581910	647	114581731	32	28.1197	11.1486	24.0851	NC_peak_1290
1	114669711	114670735	1025	114670143	53	43.4751	12	38.7233	NC_peak_1291
1	114716727	114716936	210	114716828	18	13.3182	6.98529	10.0258	NC_peak_1292
1	114757346	114757727	382	114757564	50	39.1238	10.9914	34.5748	NC_peak_1293
1	114757880	114758251	372	114758059	35	23.0628	7.82609	19.2708	NC_peak_1294
1	114780501	114780863	363	114780649	30	28.584	12.1094	24.5275	NC_peak_1295
1	115089375	115089613	239	115089535	14	7.82111	4.65839	4.90971	NC_peak_1296
1	115089842	115090237	396	115090071	14	8.02791	4.77707	5.099	NC_peak_1297
1	115138946	115139266	321	115139116	22	19.2393	9.34959	15.6321	NC_peak_1298
1	115338167	115338377	211	115338306	13	9.62049	5.9322	6.56637	NC_peak_1299
1	115507245	115507480	236	115507384	9	8.21251	5.77949	5.26557	NC_peak_1300
1	115545836	115546423	588	115546258	13	9.00866	5.55556	6.00035	NC_peak_1301
1	115595854	115596079	226	115595970	14	10.7541	6.41026	7.62066	NC_peak_1302
1	115608284	115608511	228	115608361	10	8.08654	5.55556	5.15236	NC_peak_1303
1	115706841	115707164	324	115707013	9	6.50781	4.71698	3.71493	NC_peak_1304
1	115771610	115772193	584	115772029	17	13.2526	7.2	9.9638	NC_peak_1305
1	115829418	115829617	200	115829465	12	8.45722	5.41667	5.49155	NC_peak_1306
1	116085191	116085390	200	116085264	9	8.21251	5.77949	5.26557	NC_peak_1307
1	116110197	116110426	230	116110358	13	7.74912	4.79452	4.84209	NC_peak_1308
1	116138921	116139351	431	116139174	14	13.0336	7.8125	9.75893	NC_peak_1309
1	116152050	116152322	273	116152218	16	13.1462	7.3913	9.86399	NC_peak_1310
1	116372683	116373326	644	116373145	25	12.5721	5.17928	9.32398	NC_peak_1311
1	116466221	116466562	342	116466407	10	7.58214	5.2381	4.68967	NC_peak_1312
1	116472552	116472819	268	116472682	16	10.2513	5.66667	7.15332	NC_peak_1313
1	116485368	116485569	202	116485410	14	9.63129	5.72519	6.57587	NC_peak_1314
1	116556756	116556955	200	116556845	9	6.50781	4.71698	3.71493	NC_peak_1315
1	116570322	116570670	349	116570419	25	13.698	5.67686	10.384	NC_peak_1316
1	116570893	116571203	311	116571069	26	14.4642	5.84416	11.1066	NC_peak_1317
1	116586943	116587177	235	116587049	12	11.2447	7.14286	8.08003	NC_peak_1318
1	116687627	116687922	296	116687745	10	6.79799	4.74138	3.97888	NC_peak_1319
1	116737336	116737535	200	116737499	9	7.03292	5.05051	4.19227	NC_peak_1320
1	116764220	116764439	220	116764308	12	8.75738	5.60345	5.76828	NC_peak_1321
1	116820349	116820603	255	116820485	12	7.78335	5	4.87413	NC_peak_1322
1	116825920	116826363	444	116826064	16	10.7301	5.94406	7.59816	NC_peak_1323
1	116853811	116854076	266	116853886	13	7.74912	4.79452	4.84209	NC_peak_1324
1	116855941	116856145	205	116856005	16	10.3842	5.74324	7.27744	NC_peak_1325
1	116878179	116878735	557	116878358	15	9.13774	5.22876	6.1206	NC_peak_1326
1	117059659	117060389	731	117060196	61	47.2567	11.3971	42.3308	NC_peak_1327
1	117067898	117068116	219	117067999	14	11.6209	6.94445	8.43231	NC_peak_1328
1	117093165	117093559	395	117093374	18	14.7765	7.85124	11.4015	NC_peak_1329
1	117121679	117122403	725	117122209	44	33.8189	10.3211	29.5133	NC_peak_1330
1	117148068	117148553	486	117148254	13	7.91804	4.8951	4.99719	NC_peak_1331
1	117339924	117340248	325	117340017	14	9.55944	5.68182	6.51	NC_peak_1332
1	117367058	117367572	515	117367445	17	9.09887	4.83871	6.08328	NC_peak_1333
1	117535131	117535388	258	117535202	14	11.3167	6.75676	8.14676	NC_peak_1334
1	117605107	117605338	232	117605241	18	7.66448	3.9749	4.76452	NC_peak_1335
1	117605488	117606199	712	117605953	36	23.2914	7.70833	19.4886	NC_peak_1336
1	117606294	117606511	218	117606447	17	6.85934	3.71901	4.0358	NC_peak_1337
1	117758708	117759100	393	117759016	14	9.63129	5.72519	6.57587	NC_peak_1338
1	117857604	117857862	259	117857691	16	12.9388	7.26496	9.6691	NC_peak_1339
1	117928901	117929890	990	117929697	41	31.5001	10.0961	27.3038	NC_peak_1340
1	117967520	117967768	249	117967650	18	14.3571	7.6	11.006	NC_peak_1341
1	118185244	118185624	381	118185293	9	6.37105	4.62963	3.59249	NC_peak_1342
1	118564177	118564462	286	118564369	7	5.18139	4.12371	2.53537	NC_peak_1343
1	118659758	118659957	200	118659844	8	5.67891	4.32692	2.97854	NC_peak_1344
1	118788473	118788685	213	118788558	10	8.56115	5.85106	5.58656	NC_peak_1345
1	119008731	119008930	200	119008827	10	7.74328	5.33981	4.83778	NC_peak_1346
1	119139986	119140943	958	119140749	48	35.9908	10.2083	31.5858	NC_peak_1347
1	119141041	119141265	225	119141161	18	7.59394	3.94191	4.70028	NC_peak_1348
1	119327505	119327853	349	119327696	20	15.3768	7.66423	11.969	NC_peak_1349
1	119372637	119372859	223	119372697	12	8.24431	5.28455	5.29427	NC_peak_1350
1	119475889	119476164	276	119476032	11	10.4146	6.81818	7.30485	NC_peak_1351
1	119647748	119648595	848	119648275	50	41.2773	11.9159	36.6274	NC_peak_1352
1	119663233	119663461	229	119663393	12	9.42278	6.01852	6.38198	NC_peak_1353
1	119675346	119675584	239	119675453	17	11.7947	6.33803	8.59554	NC_peak_1354
1	119675677	119675876	200	119675754	13	8.03415	4.96454	5.10455	NC_peak_1355
1	119711784	119712044	261	119711894	32	16.6317	5.74913	13.1566	NC_peak_1356
1	119712647	119712937	291	119712796	34	18.3595	6.09756	14.7966	NC_peak_1357
1	119744193	119744392	200	119744245	17	9.66837	5.14286	6.61115	NC_peak_1358
1	119809010	119809219	210	119809117	12	9.60486	6.13208	6.55194	NC_peak_1359
1	119870944	119871230	287	119871095	14	12.1676	7.28155	8.94456	NC_peak_1360
1	120176274	120176726	453	120176469	16	16.3522	9.34066	12.8924	NC_peak_1361
1	125176894	125177196	303	125177040	29	22.3294	8.98204	18.573	NC_peak_1362
1	125180061	125180382	322	125180241	39	26.0817	8.23045	22.1446	NC_peak_1363
1	125183584	125184121	538	125183776	55	49.5667	14.0703	44.5356	NC_peak_1364
1	143264580	143264852	273	143264725	10	9.39295	6.35744	6.3548	NC_peak_1365
1	144103596	144103910	315	144103735	12	10.411	6.63265	7.30164	NC_peak_1366
1	144412501	144412813	313	144412667	22	25.8563	13.2928	21.9292	NC_peak_1367
1	144551418	144551852	435	144551659	28	24.1678	10.2837	20.3218	NC_peak_1368
1	144552121	144552469	349	144552281	26	21.7764	9.57447	18.0463	NC_peak_1369
1	145823681	145824221	541	145824029	19	15.8135	8.19672	12.3822	NC_peak_1370
1	145824316	145824588	273	145824488	11	7.10486	4.7619	4.25337	NC_peak_1371
1	145858918	145859979	1062	145859113	35	23.4611	8	19.6497	NC_peak_1372
1	145885801	145886264	464	145886113	15	9.38051	5.36913	6.34504	NC_peak_1373
1	145891875	145892322	448	145892137	18	11.6878	6.05096	8.49486	NC_peak_1374
1	145918572	145919139	568	145918728	25	17.7221	7.64706	14.1917	NC_peak_1375
1	145927134	145927753	620	145927528	37	32.3563	11.7284	28.1196	NC_peak_1376
1	145957500	145958233	734	145958061	44	28.7505	8.24176	24.6869	NC_peak_1377
1	145964435	145964758	324	145964621	23	12.1389	5.30973	8.91659	NC_peak_1378
1	145979292	145979837	546	145979585	50	41.5321	12.0283	36.8709	NC_peak_1379
1	145996526	145996920	395	145996741	29	23.9912	9.86842	20.1544	NC_peak_1380
1	146035369	146035728	360	146035591	19	7.51828	3.78788	4.63143	NC_peak_1381
1	146039112	146039433	322	146039368	15	5.31046	3.2	2.65196	NC_peak_1382
1	146051647	146052330	684	146052179	20	16.1905	8.13953	12.7391	NC_peak_1383
1	147084282	147084824	543	147084659	39	33.9944	11.9048	29.681	NC_peak_1384
1	147172190	147173004	815	147172679	34	26.0553	9.45946	22.1198	NC_peak_1385
1	147225166	147225565	400	147225317	12	9.99117	6.37255	6.91166	NC_peak_1386
1	147242453	147242802	350	147242606	28	19.8267	7.96703	16.1919	NC_peak_1387
1	147242960	147243639	680	147243150	22	13.6122	6.21622	10.3023	NC_peak_1388
1	147505047	147505293	247	147505177	18	14.3571	7.6	11.006	NC_peak_1389
1	147515538	147515737	200	147515584	9	8.21251	5.77949	5.26557	NC_peak_1390
1	147541220	147541627	408	147541335	25	15.5196	6.53266	12.1046	NC_peak_1391
1	147579612	147579886	275	147579809	14	13.0336	7.8125	9.75893	NC_peak_1392
1	147587018	147587290	273	147587139	10	7.74328	5.33981	4.83778	NC_peak_1393
1	147599471	147600154	684	147599807	30	18.7966	7.01357	15.2121	NC_peak_1394
1	147640763	147640973	211	147640809	11	7.90506	5.26316	4.98663	NC_peak_1395
1	147670386	147670961	576	147670580	45	40.4974	13.1429	35.8852	NC_peak_1396
1	148263532	148263937	406	148263687	17	16.3669	9.09091	12.9063	NC_peak_1397
1	148334349	148335116	768	148334643	27	23.6098	10.2941	19.7915	NC_peak_1398
1	148388254	148388556	303	148388408	11	10.6108	6.93539	7.4868	NC_peak_1399
1	149885650	149886001	352	149885765	26	10.3417	4.15385	7.23696	NC_peak_1400
1	149886696	149886942	247	149886778	36	18.0663	5.69231	14.5192	NC_peak_1401
1	149887949	149888282	334	149888089	30	13.5179	4.85893	10.2138	NC_peak_1402
1	149888387	149888631	245	149888550	21	7.22331	3.45912	4.36163	NC_peak_1403
1	149899409	149899726	318	149899565	24	18.8046	8.5034	15.2197	NC_peak_1404
1	149927696	149928001	306	149927818	25	22.7971	10.4839	19.0182	NC_peak_1405
1	149939083	149939584	502	149939208	27	17.308	6.96517	13.7977	NC_peak_1406
1	150066856	150067438	583	150067260	21	16.0839	7.80142	12.6374	NC_peak_1407
1	150067590	150067861	272	150067737	22	17.1871	8.15603	13.6837	NC_peak_1408
1	150163130	150163511	382	150163351	32	23.4556	8.73016	19.6447	NC_peak_1409
1	150235915	150236620	706	150236143	48	35.3801	9.95935	31.0021	NC_peak_1410
1	150259928	150260151	224	150260022	20	10.9812	5.27638	7.83347	NC_peak_1411
1	150268737	150269290	554	150269122	25	17.5522	7.55814	14.0303	NC_peak_1412
1	150293682	150294094	413	150293822	18	16.4736	8.8785	13.0079	NC_peak_1413
1	150321362	150321755	394	150321561	20	15.2809	7.6087	11.8786	NC_peak_1414
1	150363546	150364207	662	150364008	38	26.3087	8.55263	22.3616	NC_peak_1415
1	150487170	150487531	362	150487358	35	31.578	12	27.3781	NC_peak_1416
1	150515384	150515873	490	150515685	36	26.9513	9.34343	22.9722	NC_peak_1417
1	150561026	150561757	732	150561459	49	26.0846	6.51042	22.1474	NC_peak_1418
1	150561932	150562306	375	150562185	39	17.4435	5.11509	13.9273	NC_peak_1419
1	150568255	150568621	367	150568336	25	8.20118	3.47594	5.2579	NC_peak_1420
1	150579110	150579991	882	150579649	30	18.7966	7.01357	15.2121	NC_peak_1421
1	150604788	150605002	215	150604916	16	10.4518	5.78231	7.33964	NC_peak_1422
1	150619471	150620233	763	150620043	18	10.9705	5.65476	7.82331	NC_peak_1423
1	150629053	150629952	900	150629709	58	45.391	11.4341	40.5535	NC_peak_1424
1	150697039	150697525	487	150697345	45	40.9572	13.3721	36.3238	NC_peak_1425
1	150876145	150877040	896	150876829	52	44.0863	12.5592	39.3081	NC_peak_1426
1	150926089	150926423	335	150926225	23	19.3193	9.09091	15.709	NC_peak_1427
1	151006756	151007003	248	151006901	29	18.8332	7.24638	15.2469	NC_peak_1428
1	151008204	151008498	295	151008302	28	18.0693	7.10784	14.5218	NC_peak_1429
1	151047676	151047948	273	151047776	15	7.78444	4.46927	4.87475	NC_peak_1430
1	151048504	151048784	281	151048632	19	10.8721	5.40541	7.73105	NC_peak_1431
1	151059529	151059796	268	151059683	29	18.9835	7.31707	15.3902	NC_peak_1432
1	151060205	151060468	264	151060332	23	13.2892	5.85366	9.99815	NC_peak_1433
1	151070762	151071462	701	151071102	17	9.1484	4.86486	6.1303	NC_peak_1434
1	151146591	151147173	583	151146740	38	29.7212	10.1036	25.61	NC_peak_1435
1	151156097	151156350	254	151156173	14	9.48857	5.6391	6.44377	NC_peak_1436
1	151165775	151166092	318	151165938	27	18.5363	7.56757	14.9641	NC_peak_1437
1	151189636	151190392	757	151190221	30	24.4548	9.81013	20.5946	NC_peak_1438
1	151196425	151196624	200	151196512	20	9.72835	4.66667	6.66627	NC_peak_1439
1	151198260	151198613	354	151198481	32	19.884	7.08155	16.247	NC_peak_1440
1	151254537	151255088	552	151254690	35	27.1812	9.72973	23.1918	NC_peak_1441
1	151281253	151282450	1198	151282104	92	65.0231	10.7143	59.2165	NC_peak_1442
1	151311573	151311945	373	151311761	28	21.8331	9.00621	18.1003	NC_peak_1443
1	151327281	151327870	590	151327699	39	32.0425	10.929	27.8211	NC_peak_1444
1	151340976	151341199	224	151341056	17	12.4404	6.71642	9.20017	NC_peak_1445
1	151347140	151347734	595	151347335	43	35.4334	11.3402	31.0529	NC_peak_1446
1	151372318	151372903	586	151372740	26	19.0466	8.08383	15.45	NC_peak_1447
1	151399286	151399619	334	151399456	25	20.8382	9.35252	17.1542	NC_peak_1448
1	151443937	151444183	247	151444020	14	11.5176	6.88073	8.3351	NC_peak_1449
1	151459454	151459653	200	151459501	13	9.22937	5.69106	6.20499	NC_peak_1450
1	151510951	151511555	605	151511376	41	30.2665	9.54545	26.1288	NC_peak_1451
1	151539578	151539896	319	151539705	25	11.3732	4.67626	8.19984	NC_peak_1452
1	151540071	151540412	342	151540226	55	40.3907	10.2564	35.7849	NC_peak_1453
1	151548902	151549156	255	151549024	12	6.54035	4.24837	3.74584	NC_peak_1454
1	151608370	151608613	244	151608490	18	9.39486	4.82234	6.35644	NC_peak_1455
1	151611829	151612281	453	151611952	37	26.9705	9.09091	22.99	NC_peak_1456
1	151735092	151735353	262	151735213	18	16.2055	8.7156	12.7532	NC_peak_1457
1	151763391	151763607	217	151763513	22	16.9866	8.04196	13.4939	NC_peak_1458
1	151763771	151764059	289	151763864	11	6.23615	4.22535	3.47168	NC_peak_1459
1	151790232	151790897	666	151790643	60	54.1016	14.455	48.8485	NC_peak_1460
1	151836490	151836725	236	151836618	16	11.2507	6.25	8.08536	NC_peak_1461
1	151909240	151909984	745	151909562	37	33.8152	12.5	29.5102	NC_peak_1462
1	151944662	151944960	299	151944748	10	5.28628	3.7931	2.62965	NC_peak_1463
1	151967991	151968291	301	151968134	14	11.2188	6.69643	8.05542	NC_peak_1464
1	151992395	151992724	330	151992565	19	8.02673	4.01606	5.0983	NC_peak_1465
1	152034674	152034886	213	152034753	21	10.2576	4.7619	7.15878	NC_peak_1466
1	152047811	152048678	868	152048080	44	33.8189	10.3211	29.5133	NC_peak_1467
1	152110921	152111476	556	152111024	16	9.68843	5.34591	6.63039	NC_peak_1468
1	152185634	152185833	200	152185748	13	8.59495	5.30303	5.6181	NC_peak_1469
1	152440877	152441187	311	152441047	17	13.6483	7.43802	10.3376	NC_peak_1470
1	152458441	152458640	200	152458572	11	7.48576	5	4.60062	NC_peak_1471
1	153033028	153033242	215	153033180	8	6.92844	5.11364	4.0979	NC_peak_1472
1	153122982	153123414	433	153123053	13	10.317	6.36364	7.21487	NC_peak_1473
1	153355579	153355824	246	153355703	16	11.022	6.11511	7.87143	NC_peak_1474
1	153465782	153466016	235	153465923	9	8.21251	5.77949	5.26557	NC_peak_1475
1	153490398	153490862	465	153490525	18	12.0416	6.25	8.82514	NC_peak_1476
1	153544979	153545370	392	153545194	31	21.0818	7.84314	17.3857	NC_peak_1477
1	153566448	153566878	431	153566698	41	28.6719	8.86076	24.6107	NC_peak_1478
1	153627271	153628019	749	153627559	28	17.7087	6.9378	14.1792	NC_peak_1479
1	153633656	153634574	919	153633972	35	23.3003	7.92952	19.4964	NC_peak_1480
1	153658478	153659110	633	153658652	40	28.7	9.11111	24.6378	NC_peak_1481
1	153670872	153671723	852	153671212	33	22.0699	7.8341	18.3253	NC_peak_1482
1	153727532	153728103	572	153727890	65	58.9527	14.9321	53.4625	NC_peak_1483
1	153749463	153749662	200	153749568	12	8.53045	5.46218	5.55826	NC_peak_1484
1	153775679	153775895	217	153775783	17	7.59397	4.0724	4.70028	NC_peak_1485
1	153776100	153776401	302	153776209	17	7.55653	4.05405	4.66572	NC_peak_1486
1	153783390	153783950	561	153783788	38	30.984	10.7143	26.8128	NC_peak_1487
1	153880993	153881378	386	153881138	30	25.8086	10.5442	21.8839	NC_peak_1488
1	153922805	153923405	601	153923126	54	42.4868	11.3169	37.7804	NC_peak_1489
1	153958518	153958916	399	153958698	62	43.5564	9.87461	38.801	NC_peak_1490
1	153963557	153963786	230	153963663	35	13.3958	4.28571	10.0991	NC_peak_1491
1	153967261	153967901	641	153967785	48	28.5035	7.42424	24.451	NC_peak_1492
1	153977586	153978043	458	153977677	24	16.4426	7.22543	12.9777	NC_peak_1493
1	153986277	153986576	300	153986397	26	14.751	5.97345	11.378	NC_peak_1494
1	153986733	153987078	346	153986893	29	17.1174	6.46552	13.6176	NC_peak_1495
1	153990548	153990804	257	153990639	22	10.2656	4.61847	7.16662	NC_peak_1496
1	154183123	154183538	416	154183349	38	26.7491	8.74439	22.7801	NC_peak_1497
1	154220197	154220961	765	154220668	45	35.9796	11.0048	31.5753	NC_peak_1498
1	154272206	154272616	411	154272339	13	7.63982	4.72973	4.74271	NC_peak_1499
1	154324682	154324985	304	154324761	22	12.8609	5.83756	9.59614	NC_peak_1500
1	154326271	154326470	200	154326428	17	8.02414	4.28571	5.09583	NC_peak_1501
1	154405137	154405369	233	154405286	14	7.16019	4.28571	4.30402	NC_peak_1502
1	154558705	154559109	405	154558928	33	23.4224	8.45771	19.6135	NC_peak_1503
1	154567840	154568063	224	154567934	13	10.0445	6.19469	6.96086	NC_peak_1504
1	154627803	154628022	220	154627893	8	4.60172	3.62903	2.0436	NC_peak_1505
1	154669725	154669996	272	154669837	13	13.1473	8.09129	9.86443	NC_peak_1506
1	154870173	154870558	386	154870394	54	47.8417	13.6139	42.8879	NC_peak_1507
1	154878450	154878834	385	154878640	11	7.41979	4.95868	4.54174	NC_peak_1508
1	154936573	154936811	239	154936642	20	10.4222	5	7.31166	NC_peak_1509
1	154936890	154937564	675	154937298	27	16.8842	6.76329	13.3972	NC_peak_1510
1	154956023	154956314	292	154956193	21	12.3733	5.78947	9.1372	NC_peak_1511
1	154961423	154962049	627	154961515	19	10.3855	5.15464	7.27842	NC_peak_1512
1	154970719	154970950	232	154970814	33	12.3485	4.14634	9.11386	NC_peak_1513
1	154974305	154974730	426	154974467	60	35.8253	7.82051	31.4272	NC_peak_1514
1	154974838	154975119	282	154974959	41	18.9262	5.34351	15.3356	NC_peak_1515
1	154982993	154983431	439	154983268	50	41.0258	11.8056	36.3891	NC_peak_1516
1	155002061	155002362	302	155002217	50	29.7235	7.5	25.6122	NC_peak_1517
1	155017173	155017808	636	155017365	32	21.6157	7.85714	17.894	NC_peak_1518
1	155050497	155050784	288	155050611	16	6.76351	3.79464	3.94746	NC_peak_1519
1	155051057	155051266	210	155051199	16	6.86759	3.84615	4.0428	NC_peak_1520
1	155084778	155085565	788	155084887	39	19.725	5.84795	16.0954	NC_peak_1521
1	155094512	155094711	200	155094545	13	8.09329	5	5.15821	NC_peak_1522
1	155127541	155127837	297	155127649	13	4.67725	3.0837	2.11014	NC_peak_1523
1	155135112	155135322	211	155135248	23	10.5795	4.61538	7.45905	NC_peak_1524
1	155135612	155136046	435	155135770	45	29.1287	8.18505	25.0461	NC_peak_1525
1	155140473	155140689	217	155140543	22	11.4493	5.15695	8.27139	NC_peak_1526
1	155167462	155168171	710	155168041	23	14.9872	6.70391	11.6013	NC_peak_1527
1	155173162	155173500	339	155173329	27	15.776	6.25	12.3472	NC_peak_1528
1	155193356	155193837	482	155193691	25	15.5874	6.56566	12.1689	NC_peak_1529
1	155194452	155195006	555	155194827	16	7.42373	4.12621	4.5447	NC_peak_1530
1	155206951	155207150	200	155206989	15	7.10145	4.10256	4.25076	NC_peak_1531
1	155208532	155209197	666	155208757	18	10.4378	5.36723	7.32641	NC_peak_1532
1	155226638	155226908	271	155226746	12	4.45241	3.06604	1.91507	NC_peak_1533
1	155227387	155227804	418	155227594	46	36.7939	11.0849	32.3509	NC_peak_1534
1	155244404	155245028	625	155244687	48	39.023	11.5023	34.4779	NC_peak_1535
1	155250767	155251013	247	155250884	23	11.9378	5.21739	8.7285	NC_peak_1536
1	155255367	155255746	380	155255510	26	13.7592	5.53279	10.442	NC_peak_1537
1	155261987	155262576	590	155262392	38	29.2878	9.89848	25.1973	NC_peak_1538
1	155273433	155273784	352	155273588	38	23.5639	7.41445	19.7471	NC_peak_1539
1	155277187	155277526	340	155277368	29	14.8135	5.49451	11.4375	NC_peak_1540
1	155308529	155309137	609	155308722	44	35.2826	10.9756	30.9105	NC_peak_1541
1	155323139	155323596	458	155323450	27	9.91734	3.89972	6.84258	NC_peak_1542
1	155323725	155324584	860	155324429	48	26.713	6.84358	22.7445	NC_peak_1543
1	155562816	155563364	549	155563259	22	19.2393	9.34959	15.6321	NC_peak_1544
1	155651198	155651409	212	155651294	13	9.08114	5.6	6.06685	NC_peak_1545
1	155657661	155657962	302	155657837	8	6.92844	5.11364	4.0979	NC_peak_1546
1	155688721	155689132	412	155688938	11	8.37032	5.55556	5.41001	NC_peak_1547
1	155857124	155857414	291	155857293	23	16.0684	7.27273	12.6238	NC_peak_1548
1	155859305	155859562	258	155859415	17	10.6083	5.66038	7.48597	NC_peak_1549
1	155911274	155911473	200	155911404	10	5.08049	3.66667	2.44604	NC_peak_1550
1	155934258	155934706	449	155934512	33	23.4224	8.45771	19.6135	NC_peak_1551
1	155983410	155983874	465	155983604	27	18.1358	7.36842	14.5849	NC_peak_1552
1	155989347	155989700	354	155989525	11	8.80032	5.82524	5.80744	NC_peak_1553
1	156020798	156021154	357	156020970	23	20.4562	9.7561	16.7908	NC_peak_1554
1	156025937	156026214	278	156026068	16	12.0817	6.74603	8.86304	NC_peak_1555
1	156053195	156053457	263	156053428	15	4.85631	2.98507	2.26417	NC_peak_1556
1	156054071	156054386	316	156054207	17	5.9952	3.32103	3.25319	NC_peak_1557
1	156054489	156055086	598	156054698	31	16.6787	5.92593	13.2021	NC_peak_1558
1	156082443	156082718	276	156082570	20	11.1965	5.38462	8.03536	NC_peak_1559
1	156082835	156083045	211	156082945	19	10.3336	5.12821	7.22894	NC_peak_1560
1	156090859	156091058	200	156090910	12	7.19831	4.64286	4.33836	NC_peak_1561
1	156096732	156096932	201	156096799	17	11.7947	6.33803	8.59554	NC_peak_1562
1	156106230	156106634	405	156106512	18	8.97818	4.61165	5.97302	NC_peak_1563
1	156114181	156114398	218	156114294	16	7.54274	4.18719	4.65373	NC_peak_1564
1	156114544	156114782	239	156114685	24	14.1981	6.09756	10.8556	NC_peak_1565
1	156123602	156123993	392	156123873	24	12.2295	5.18672	9.00246	NC_peak_1566
1	156130220	156130542	323	156130365	20	11.2514	5.41237	8.08568	NC_peak_1567
1	156145993	156146221	229	156146065	19	12.375	6.21118	9.13836	NC_peak_1568
1	156193683	156194173	491	156193912	24	18.3005	8.22368	14.7403	NC_peak_1569
1	156212802	156213400	599	156212959	41	33.0739	10.8247	28.8034	NC_peak_1570
1	156282502	156283132	631	156282966	25	16.4422	6.98925	12.9777	NC_peak_1571
1	156291386	156291587	202	156291534	19	11.5199	5.74713	8.3371	NC_peak_1572
1	156337987	156338926	940	156338381	67	55.0297	12.782	49.7305	NC_peak_1573
1	156360047	156360254	208	156360153	14	9.92883	5.90551	6.85324	NC_peak_1574
1	156383004	156383273	270	156383127	24	16.6858	7.35294	13.2083	NC_peak_1575
1	156421707	156421941	235	156421791	17	11.7184	6.29371	8.52354	NC_peak_1576
1	156445790	156446123	334	156445986	20	15.2809	7.6087	11.8786	NC_peak_1577
1	156456535	156457826	1292	156457314	35	19.1272	6.22837	15.5261	NC_peak_1578
1	156500721	156501573	853	156500958	43	21.4623	5.88235	17.7471	NC_peak_1579
1	156572278	156572690	413	156572613	18	10.5524	5.42857	7.43313	NC_peak_1580
1	156601350	156601732	383	156601471	19	10.9853	5.46448	7.83714	NC_peak_1581
1	156609134	156609333	200	156609231	10	6.20286	4.36508	3.44048	NC_peak_1582
1	156616559	156616811	253	156616658	15	9.44294	5.40541	6.40114	NC_peak_1583
1	156624455	156624655	201	156624497	12	5.9729	3.91566	3.2384	NC_peak_1584
1	156660072	156660665	594	156660269	32	18.1385	6.34615	14.5874	NC_peak_1585
1	156689093	156689292	200	156689225	16	7.74745	4.29293	4.84097	NC_peak_1586
1	156689454	156689736	283	156689615	31	20.759	7.69231	17.0784	NC_peak_1587
1	156705785	156706556	772	156706133	24	11.7128	4.96032	8.51841	NC_peak_1588
1	156725901	156726119	219	156725999	27	13.4971	5.26316	10.1942	NC_peak_1589
1	156728659	156728977	319	156728790	35	20.9055	6.92308	17.2184	NC_peak_1590
1	156741009	156741554	546	156741181	53	38.9882	10.1887	34.446	NC_peak_1591
1	156746630	156746894	265	156746756	26	13.2531	5.31496	9.96422	NC_peak_1592
1	156751728	156752052	325	156751910	24	12.0377	5.10204	8.82171	NC_peak_1593
1	156767044	156767649	606	156767429	64	50.3812	11.8182	45.3158	NC_peak_1594
1	156892391	156892597	207	156892474	16	9.34168	5.15152	6.3089	NC_peak_1595
1	156920121	156920703	583	156920546	16	10.3842	5.74324	7.27744	NC_peak_1596
1	156927621	156928072	452	156927931	24	15.6042	6.79348	12.1841	NC_peak_1597
1	157045718	157045999	282	157045854	20	11.7658	5.67568	8.56792	NC_peak_1598
1	157138274	157138700	427	157138461	35	25.2827	8.82353	21.3831	NC_peak_1599
1	157138861	157139158	298	157139010	18	9.11386	4.6798	6.09786	NC_peak_1600
1	157273289	157273762	474	157273629	14	8.8907	5.28169	5.89164	NC_peak_1601
1	157505709	157506033	325	157505873	13	13.1473	8.09129	9.86443	NC_peak_1602
1	157691425	157691638	214	157691474	10	7.82638	5.39216	4.91402	NC_peak_1603
1	157948666	157948865	200	157948694	8	5.81095	4.41176	3.0958	NC_peak_1604
1	157963787	157963986	200	157963879	11	7.16595	4.8	4.30892	NC_peak_1605
1	157969882	157970099	218	157969943	12	8.83557	5.65217	5.84017	NC_peak_1606
1	157991995	157992212	218	157992112	20	11.5325	5.55556	8.34902	NC_peak_1607
1	158019459	158019848	390	158019671	30	25.051	10.1307	21.1636	NC_peak_1608
1	158087421	158087678	258	158087527	15	11.2863	6.50407	8.11838	NC_peak_1609
1	158117874	158118329	456	158118011	19	11.2177	5.58659	8.0547	NC_peak_1610
1	158124993	158125323	331	158125175	19	14.4789	7.40741	11.1204	NC_peak_1611
1	158149766	158150007	242	158149848	16	11.6521	6.48855	8.46014	NC_peak_1612
1	158177828	158178227	400	158177943	20	13.8104	6.77419	10.4906	NC_peak_1613
1	158203737	158204195	459	158203935	20	17.9869	9.21053	14.4434	NC_peak_1614
1	158999705	159000249	545	158999870	17	13.3493	7.25806	10.055	NC_peak_1615
1	159161097	159161396	300	159161235	12	10.5218	6.70103	7.40473	NC_peak_1616
1	159177337	159177537	201	159177435	10	8.87476	6.04396	5.87645	NC_peak_1617
1	159798984	159799244	261	159799045	15	11.1998	6.45161	8.03813	NC_peak_1618
1	159854501	159855069	569	159854794	19	11.8363	5.91716	8.63328	NC_peak_1619
1	159891593	159891808	216	159891745	13	9.70251	5.98291	6.64174	NC_peak_1620
1	159900014	159900341	328	159900187	20	13.9693	6.86275	10.6393	NC_peak_1621
1	159916010	159916615	606	159916465	35	17.0444	5.47112	13.549	NC_peak_1622
1	159923264	159923553	290	159923447	26	9.05248	3.68852	6.04167	NC_peak_1623
1	159924590	159924806	217	159924695	24	8.06464	3.51124	5.13255	NC_peak_1624
1	159925451	159925692	242	159925559	28	10.9236	4.15473	7.77989	NC_peak_1625
1	159936443	159936776	334	159936605	15	8.96258	5.12821	5.95783	NC_peak_1626
1	159945521	159946186	666	159945708	26	18.0019	7.5419	14.4574	NC_peak_1627
1	160031633	160032370	738	160031936	52	41.6804	11.5217	37.0119	NC_peak_1628
1	160070303	160070701	399	160070502	12	6.7814	4.39189	3.96439	NC_peak_1629
1	160078523	160078917	395	160078737	15	9.70003	5.55556	6.64	NC_peak_1630
1	160085661	160085933	273	160085801	21	15.3451	7.38255	11.9395	NC_peak_1631
1	160098942	160099332	391	160099051	41	25.5468	7.6087	21.6346	NC_peak_1632
1	160219482	160219777	296	160219593	11	5.99997	4.08163	3.25742	NC_peak_1633
1	160251989	160252228	240	160252086	16	13.1462	7.3913	9.86399	NC_peak_1634
1	160262450	160262658	209	160262543	21	11.4715	5.33981	8.29175	NC_peak_1635
1	160284938	160285316	379	160285169	27	21.2346	8.97436	17.5313	NC_peak_1636
1	160291393	160291630	238	160291460	14	9.34963	5.55556	6.31589	NC_peak_1637
1	160342899	160343681	783	160343312	37	32.3563	11.7284	28.1196	NC_peak_1638
1	160354455	160354672	218	160354550	13	9.08114	5.6	6.06685	NC_peak_1639
1	160376558	160376762	205	160376669	15	10.1096	5.7971	7.02173	NC_peak_1640
1	160489680	160489897	218	160489820	11	9.27688	6.12245	6.24935	NC_peak_1641
1	160607162	160607443	282	160607259	11	9.5893	6.31579	6.53767	NC_peak_1642
1	160681481	160681808	328	160681659	17	16.0706	8.91089	12.6259	NC_peak_1643
1	160830669	160830868	200	160830700	7	4.80974	3.8835	2.22389	NC_peak_1644
1	160989873	160990167	295	160990019	18	13.3182	6.98529	10.0258	NC_peak_1645
1	161021116	161021563	448	161021421	26	18.1684	7.62712	14.6148	NC_peak_1646
1	161045383	161045670	288	161045513	16	7.19378	4.00943	4.33552	NC_peak_1647
1	161045774	161046359	586	161045972	30	19.449	7.31132	15.8321	NC_peak_1648
1	161097743	161098096	354	161097811	15	9.19742	5.26316	6.17558	NC_peak_1649
1	161117782	161118225	444	161118090	23	12.9431	5.6872	9.67293	NC_peak_1650
1	161119770	161119981	212	161119797	17	7.78524	4.16667	4.87536	NC_peak_1651
1	161132425	161133093	669	161132834	34	23.2578	8.13953	19.4561	NC_peak_1652
1	161153824	161154054	231	161153972	17	11.0699	5.92105	7.91591	NC_peak_1653
1	161159094	161159547	454	161159236	21	11.6323	5.41872	8.44322	NC_peak_1654
1	161165760	161166620	861	161166338	60	45.8907	11.1314	41.029	NC_peak_1655
1	161177165	161177936	772	161177547	28	20.0022	8.05556	16.3597	NC_peak_1656
1	161192561	161192816	256	161192703	14	8.24382	4.90196	5.29427	NC_peak_1657
1	161202172	161202481	310	161202305	27	17.4534	7.03518	13.9364	NC_peak_1658
1	161225455	161226079	625	161225816	55	41.4213	10.6464	36.7656	NC_peak_1659
1	161306407	161306606	200	161306588	8	5.0921	3.94737	2.45638	NC_peak_1660
1	161314213	161314520	308	161314358	25	19.7192	8.72483	16.0897	NC_peak_1661
1	161367758	161368022	265	161367900	13	11.4596	7.07071	8.28077	NC_peak_1662
1	161389665	161390332	668	161390001	19	11.2177	5.58659	8.0547	NC_peak_1663
1	161399227	161400121	895	161399419	23	17.7927	8.21918	14.2593	NC_peak_1664
1	161421840	161422334	495	161422138	20	14.1316	6.95364	10.7928	NC_peak_1665
1	161440482	161440718	237	161440555	7	5.97844	4.62359	3.2384	NC_peak_1666
1	161531126	161531405	280	161531261	16	17.1712	9.82514	13.6689	NC_peak_1667
1	161612663	161612933	271	161612768	7	5.97844	4.62359	3.2384	NC_peak_1668
1	161706456	161706762	307	161706635	10	7.50396	5.18868	4.61751	NC_peak_1669
1	161726349	161726715	367	161726520	15	8.84892	5.06329	5.85282	NC_peak_1670
1	161749595	161750072	478	161749741	31	25.3882	10	21.4836	NC_peak_1671
1	161750210	161750425	216	161750298	18	11.5514	5.97484	8.36701	NC_peak_1672
1	161766159	161766409	251	161766303	12	6.7814	4.39189	3.96439	NC_peak_1673
1	162021712	162021952	241	162021770	12	5.03783	3.38542	2.40923	NC_peak_1674
1	162023646	162024082	437	162023923	16	8.36735	4.61957	5.4078	NC_peak_1675
1	162024280	162024536	257	162024393	17	9.61425	5.11364	6.56084	NC_peak_1676
1	162056088	162056287	200	162056161	10	7.35212	5.09259	4.4793	NC_peak_1677
1	162062571	162062921	351	162062812	12	8.38514	5.3719	5.42391	NC_peak_1678
1	162069509	162069797	289	162069654	27	20.1259	8.38323	16.4769	NC_peak_1679
1	162145615	162145904	290	162145724	16	12.0817	6.74603	8.86304	NC_peak_1680
1	162497689	162497993	305	162497812	20	15.6721	7.83582	12.2483	NC_peak_1681
1	162561240	162561853	614	162561438	50	38.7872	10.8511	34.2532	NC_peak_1682
1	162613685	162614000	316	162613851	11	8.80032	5.82524	5.80744	NC_peak_1683
1	162632259	162632507	249	162632426	13	7.27655	4.51613	4.41079	NC_peak_1684
1	162696326	162696824	499	162696595	30	22.7291	8.90805	18.9525	NC_peak_1685
1	163069249	163069448	200	163069338	11	7.41979	4.95868	4.54174	NC_peak_1686
1	163071820	163072038	219	163071917	13	9.70251	5.98291	6.64174	NC_peak_1687
1	163175016	163175215	200	163175144	7	4.75242	3.84615	2.1729	NC_peak_1688
1	163321647	163322345	699	163321818	35	25.8534	9.09091	21.9269	NC_peak_1689
1	163561647	163562014	368	163561769	7	5.93612	4.5977	3.20738	NC_peak_1690
1	164188919	164189118	200	164189024	8	7.07294	5.20154	4.22413	NC_peak_1691
1	164440345	164440544	200	164440387	8	6.16739	4.63917	3.40891	NC_peak_1692
1	164452386	164452997	612	164452716	35	33.3071	12.9496	29.0256	NC_peak_1693
1	164466050	164466283	234	164466137	11	7.48576	5	4.60062	NC_peak_1694
1	164466420	164466631	212	164466582	15	11.374	6.55738	8.20009	NC_peak_1695
1	164558720	164559335	616	164558900	57	43.9036	11.1111	39.1345	NC_peak_1696
1	164602842	164603063	222	164603000	12	6.7814	4.39189	3.96439	NC_peak_1697
1	164611659	164612488	830	164612048	51	37.485	10.0775	33.0108	NC_peak_1698
1	164735741	164735942	202	164735914	9	6.87485	4.9505	4.04801	NC_peak_1699
1	164771694	164771948	255	164771823	15	5.47383	3.27869	2.79602	NC_peak_1700
1	164772720	164773007	288	164772848	31	17.7746	6.3745	14.2421	NC_peak_1701
1	164774867	164775132	266	164775004	19	7.78375	3.90625	4.87442	NC_peak_1702
1	164787243	164787624	382	164787454	23	17.4969	8.05369	13.9778	NC_peak_1703
1	165129583	165129892	310	165129728	25	22.3734	10.2362	18.6146	NC_peak_1704
1	165144852	165145064	213	165144979	15	11.5534	6.66667	8.36862	NC_peak_1705
1	165162918	165163210	293	165163091	14	10.3257	6.14754	7.22193	NC_peak_1706
1	165235749	165236190	442	165236120	11	7.41979	4.95868	4.54174	NC_peak_1707
1	165257979	165258331	353	165258168	15	11.463	6.61157	8.28356	NC_peak_1708
1	165393021	165393443	423	165393202	15	11.1998	6.45161	8.03813	NC_peak_1709
1	165444959	165445289	331	165445108	14	9.48857	5.6391	6.44377	NC_peak_1710
1	165482052	165482374	323	165482186	11	9.1774	6.06061	6.15631	NC_peak_1711
1	165597928	165598449	522	165598290	43	37.1312	12.1547	32.6723	NC_peak_1712
1	165630668	165631341	674	165631144	39	24.6111	7.63359	20.7438	NC_peak_1713
1	165631667	165632113	447	165631836	21	8.96579	4.18251	5.96097	NC_peak_1714
1	165697896	165698862	967	165698656	37	28.2684	9.69388	24.2267	NC_peak_1715
1	165768593	165769343	751	165768951	57	54.151	15.508	48.8952	NC_peak_1716
1	165827384	165827878	495	165827543	20	12.0071	5.80111	8.79342	NC_peak_1717
1	165828348	165828567	220	165828479	15	7.4311	4.27807	4.55041	NC_peak_1718
1	165854143	165854382	240	165854249	15	9.83323	5.6338	6.76427	NC_peak_1719
1	165914236	165914439	204	165914357	19	13.5952	6.89655	10.2867	NC_peak_1720
1	166167091	166167290	200	166167142	12	6.22495	4.0625	3.46123	NC_peak_1721
1	166839045	166839564	520	166839398	41	31.2876	10	27.1002	NC_peak_1722
1	166875709	166875999	291	166875806	16	7.42373	4.12621	4.5447	NC_peak_1723
1	166876110	166876693	584	166876338	47	38.701	11.6505	34.1697	NC_peak_1724
1	166910437	166910715	279	166910562	17	13.1572	7.14286	9.87348	NC_peak_1725
1	166975722	166976021	300	166975878	14	10.4087	6.19835	7.3003	NC_peak_1726
1	167044171	167044422	252	167044274	18	16.2055	8.7156	12.7532	NC_peak_1727
1	167057160	167057537	378	167057393	25	19.5101	8.60927	15.8908	NC_peak_1728
1	167220034	167220290	257	167220132	25	11.2912	4.64286	8.12285	NC_peak_1729
1	167220423	167220891	469	167220719	40	24.2989	7.32143	20.4472	NC_peak_1730
1	167222179	167222446	268	167222251	24	10.6533	4.51264	7.52721	NC_peak_1731
1	167441998	167442462	465	167442337	23	17.3051	7.94702	13.7952	NC_peak_1732
1	167533825	167534118	294	167533970	14	10.4931	6.25	7.37847	NC_peak_1733
1	167553652	167554014	363	167553844	52	44.357	12.6794	39.5657	NC_peak_1734
1	167556168	167556367	200	167556297	16	7.91724	4.38144	4.99692	NC_peak_1735
1	167687962	167688207	246	167688056	15	11.1147	6.4	7.95801	NC_peak_1736
1	167714374	167715281	908	167714715	22	11.254	5.06608	8.08814	NC_peak_1737
1	167715440	167715678	239	167715576	23	12.0377	5.26316	8.82171	NC_peak_1738
1	167721704	167722052	349	167721896	22	14.5898	6.72515	11.225	NC_peak_1739
1	167740979	167741320	342	167741154	8	6.40195	4.78723	3.6198	NC_peak_1740
1	167803337	167803645	309	167803498	19	13.8492	7.04225	10.5268	NC_peak_1741
1	167820189	167820448	260	167820295	12	8.68049	5.55556	5.69675	NC_peak_1742
1	167926635	167926863	229	167926725	15	9.38051	5.36913	6.34504	NC_peak_1743
1	167927122	167927356	235	167927240	10	5.20246	3.7415	2.55338	NC_peak_1744
1	167935870	167936766	897	167936176	49	28.5803	7.28863	24.5242	NC_peak_1745
1	168113048	168113312	265	168113150	12	9.99117	6.37255	6.91166	NC_peak_1746
1	168172655	168172854	200	168172838	8	5.94877	4.5	3.21791	NC_peak_1747
1	168178576	168179167	592	168178867	55	43.1841	11.336	38.4458	NC_peak_1748
1	168225828	168226059	232	168225942	22	14.0166	6.42458	10.6848	NC_peak_1749
1	168226159	168226510	352	168226273	15	7.64898	4.3956	4.75083	NC_peak_1750
1	168235360	168235586	227	168235407	14	10.7541	6.41026	7.62066	NC_peak_1751
1	168321950	168322188	239	168322063	18	14.1564	7.48032	10.8159	NC_peak_1752
1	168342737	168343022	286	168342903	18	14.8853	7.91667	11.5047	NC_peak_1753
1	168439716	168440132	417	168439952	28	24.0385	10.2113	20.199	NC_peak_1754
1	168613736	168614161	426	168613791	13	8.46453	5.22388	5.49728	NC_peak_1755
1	168622958	168623563	606	168623410	20	16.6313	8.4	13.1564	NC_peak_1756
1	168628968	168629188	221	168629102	8	5.81095	4.41176	3.0958	NC_peak_1757
1	168637515	168637714	200	168637586	9	6.87485	4.9505	4.04801	NC_peak_1758
1	169106197	169106695	499	169106271	38	19.8668	6.03715	16.2303	NC_peak_1759
1	169312146	169312495	350	169312345	10	9.09783	6.17978	6.08253	NC_peak_1760
1	169367617	169368019	403	169367866	35	27.6177	9.94475	23.6074	NC_peak_1761
1	169368115	169368399	285	169368239	19	10.9853	5.46448	7.83714	NC_peak_1762
1	169427085	169427655	571	169427513	21	18.9458	9.48276	15.3543	NC_peak_1763
1	169485664	169486332	669	169486098	69	53.1775	11.6279	47.9713	NC_peak_1764
1	169546517	169546754	238	169546618	11	7.7606	5.17241	4.85266	NC_peak_1765
1	169586189	169586587	399	169586520	14	10.9353	6.52174	7.78993	NC_peak_1766
1	169712072	169712314	243	169712162	12	10.8701	6.91489	7.72941	NC_peak_1767
1	169794592	169795192	601	169794980	34	27.6015	10.2339	23.5921	NC_peak_1768
1	169893584	169894452	869	169893972	45	31.7444	9.2	27.5374	NC_peak_1769
1	169934417	169934780	364	169934612	11	7.97917	5.30973	5.053	NC_peak_1770
1	169942520	169942840	321	169942654	21	17.5641	8.66142	14.0419	NC_peak_1771
1	170074284	170075045	762	170074756	68	63.5241	15.8986	57.7919	NC_peak_1772
1	170531684	170532520	837	170532076	41	30.6669	9.72222	26.5107	NC_peak_1773
1	170563077	170563316	240	170563188	10	7.58214	5.2381	4.68967	NC_peak_1774
1	170592777	170593181	405	170593024	21	13.0642	6.14525	9.78597	NC_peak_1775
1	170623298	170623506	209	170623341	10	8.76756	5.97826	5.77693	NC_peak_1776
1	170929808	170930029	222	170929922	14	12.9016	7.73196	9.63369	NC_peak_1777
1	171226798	171227047	250	171226898	16	14.5549	8.25243	11.1934	NC_peak_1778
1	171251456	171251655	200	171251537	12	8.60486	5.50847	5.62708	NC_peak_1779
1	171313803	171314269	467	171314108	56	57.3878	17.4847	51.9736	NC_peak_1780
1	171485227	171486062	836	171485414	39	30.8677	10.3627	26.7015	NC_peak_1781
1	171644943	171645355	413	171645080	23	16.2346	7.36196	12.7802	NC_peak_1782
1	171655524	171655733	210	171655632	10	6.73404	4.70085	3.92077	NC_peak_1783
1	171741857	171742487	631	171742070	32	23.8404	8.91892	20.0109	NC_peak_1784
1	171781124	171781747	624	171781466	93	78.6654	14.4172	72.3079	NC_peak_1785
1	171841040	171841943	904	171841477	48	39.8976	11.8932	35.314	NC_peak_1786
1	172322179	172322901	723	172322282	15	11.7386	6.77966	8.54235	NC_peak_1787
1	172343455	172343661	207	172343544	12	8.38514	5.3719	5.42391	NC_peak_1788
1	172358570	172359344	775	172358950	25	15.2538	6.40394	11.8528	NC_peak_1789
1	172443622	172443821	200	172443749	14	8.2993	4.93421	5.34516	NC_peak_1790
1	172444002	172444388	387	172444149	31	26.2431	10.4575	22.2989	NC_peak_1791
1	172497326	172497583	258	172497477	20	15.7731	7.89474	12.3445	NC_peak_1792
1	172532372	172533521	1150	172532974	89	61.9735	10.4167	56.3293	NC_peak_1793
1	172826098	172826297	200	172826204	10	8.17713	5.61224	5.23523	NC_peak_1794
1	172933910	172934109	200	172934032	11	8.20957	5.45455	5.26546	NC_peak_1795
1	173475836	173476191	356	173475867	16	6.36834	3.60169	3.59122	NC_peak_1796
1	173476920	173477264	345	173477087	31	18.3999	6.639	14.8346	NC_peak_1797
1	173507202	173507445	244	173507339	21	14.5882	6.96203	11.2239	NC_peak_1798
1	173507606	173507805	200	173507735	16	9.99437	5.51948	6.91446	NC_peak_1799
1	173714724	173715598	875	173714888	49	43.9121	13.4409	39.1421	NC_peak_1800
1	173824132	173825022	891	173824575	56	44.1121	11.4458	39.3322	NC_peak_1801
1	173862580	173862779	200	173862749	24	6.38471	2.9274	3.60487	NC_peak_1802
1	173867906	173868780	875	173868196	54	29.6055	6.875	25.5004	NC_peak_1803
1	174021797	174022649	853	174022465	41	27.7224	8.46774	23.7061	NC_peak_1804
1	174114863	174115179	317	174115037	16	14.8226	8.41584	11.4455	NC_peak_1805
1	174159167	174160193	1027	174159450	54	34.964	8.54037	30.6054	NC_peak_1806
1	174692338	174692537	200	174692485	9	8.21251	5.77949	5.26557	NC_peak_1807
1	174799449	174799982	534	174799725	57	52.4617	14.7208	47.2959	NC_peak_1808
1	174883476	174883675	200	174883588	11	8.62321	5.71429	5.64427	NC_peak_1809
1	174999221	175000333	1113	174999716	46	27.4185	7.38994	23.4176	NC_peak_1810
1	175023401	175023800	400	175023559	19	14.8646	7.63359	11.4854	NC_peak_1811
1	175029725	175030072	348	175029911	23	20.4562	9.7561	16.7908	NC_peak_1812
1	175072577	175072899	323	175072616	8	4.46949	3.54331	1.93057	NC_peak_1813
1	175125333	175125532	200	175125412	12	10.1966	6.5	7.10222	NC_peak_1814
1	175146580	175146986	407	175146739	18	14.0581	7.42188	10.7231	NC_peak_1815
1	175192895	175193269	375	175192977	12	7.78335	5	4.87413	NC_peak_1816
1	175338548	175338764	217	175338711	13	11.2325	6.93069	8.06807	NC_peak_1817
1	175471081	175471367	287	175471174	14	9.63129	5.72519	6.57587	NC_peak_1818
1	175573263	175573867	605	175573529	15	8.57499	4.90798	5.59989	NC_peak_1819
1	175743107	175743317	211	175743213	11	7.83221	5.21739	4.91847	NC_peak_1820
1	175757255	175757712	458	175757541	21	17.3357	8.52713	13.8247	NC_peak_1821
1	175887941	175888273	333	175888111	22	18.2669	8.77863	14.7084	NC_peak_1822
1	176058816	176059142	327	176058982	26	25.5045	11.7391	21.5954	NC_peak_1823
1	176206956	176207766	811	176207241	45	29.684	8.39416	25.575	NC_peak_1824
1	176375038	176375242	205	176375170	10	8.08654	5.55556	5.15236	NC_peak_1825
1	176559865	176560076	212	176560026	13	10.317	6.36364	7.21487	NC_peak_1826
1	176881103	176881302	200	176881132	10	6.92922	4.82456	4.09795	NC_peak_1827
1	176897824	176898039	216	176897971	18	14.8853	7.91667	11.5047	NC_peak_1828
1	176949106	176949388	283	176949269	13	10.0445	6.19469	6.96086	NC_peak_1829
1	177124776	177124985	210	177124854	14	9.77797	5.81395	6.71311	NC_peak_1830
1	177164518	177164842	325	177164708	13	8.66151	5.34351	5.6798	NC_peak_1831
1	177170688	177171161	474	177170805	21	17.4491	8.59375	13.9325	NC_peak_1832
1	177181515	177182154	640	177181877	28	22.4828	9.35484	18.7179	NC_peak_1833
1	177209347	177209698	352	177209529	21	19.2232	9.64912	15.618	NC_peak_1834
1	177256226	177256685	460	177256418	25	19.2046	8.44156	15.6003	NC_peak_1835
1	177334381	177334581	201	177334450	12	10.1966	6.5	7.10222	NC_peak_1836
1	177340616	177340852	237	177340737	16	10.0576	5.55556	6.97303	NC_peak_1837
1	177355639	177355914	276	177355752	14	10.5787	6.30252	7.45828	NC_peak_1838
1	177946041	177946241	201	177946127	11	6.43609	4.34783	3.65089	NC_peak_1839
1	177984250	177984492	243	177984357	15	13.7287	8	10.4137	NC_peak_1840
1	178031815	178032126	312	178031991	21	17.799	8.8	14.2652	NC_peak_1841
1	178093154	178094604	1451	178093617	28	15.3274	5.87045	11.9228	NC_peak_1842
1	178168617	178168819	203	178168695	12	9.69857	6.19048	6.63909	NC_peak_1843
1	178299957	178300227	271	178300093	14	11.3167	6.75676	8.14676	NC_peak_1844
1	178532284	178532622	339	178532466	14	8.46955	5.03356	5.501	NC_peak_1845
1	178542153	178542382	230	178542244	22	10.7427	4.83193	7.61009	NC_peak_1846
1	178542509	178543445	937	178542683	41	28.7612	8.8983	24.6971	NC_peak_1847
1	178576016	178576262	247	178576140	13	9.22937	5.69106	6.20499	NC_peak_1848
1	178725015	178725297	283	178725121	13	5.21623	3.36538	2.5668	NC_peak_1849
1	178726286	178726573	288	178726412	37	27.2595	9.2233	23.2663	NC_peak_1850
1	179002479	179002933	455	179002804	13	7.80475	4.82759	4.894	NC_peak_1851
1	179025567	179025952	386	179025805	29	19.3689	7.5	15.7559	NC_peak_1852
1	179026162	179026371	210	179026248	19	10.0307	4.97512	6.94864	NC_peak_1853
1	179081637	179082290	654	179082049	46	31.5531	8.90152	27.3551	NC_peak_1854
1	179229323	179229652	330	179229461	13	8.15319	5.03597	5.21375	NC_peak_1855
1	179292432	179292631	200	179292528	16	7.19378	4.00943	4.33552	NC_peak_1856
1	179293337	179293901	565	179293731	53	45.7269	12.9808	40.8734	NC_peak_1857
1	179365594	179366227	634	179365916	22	16.1385	7.56579	12.69	NC_peak_1858
1	179586224	179586712	489	179586357	32	25.1822	9.59302	21.2877	NC_peak_1859
1	179599760	179599959	200	179599849	7	5.97844	4.62359	3.2384	NC_peak_1860
1	179809863	179810154	292	179810018	26	16.339	6.71642	12.8796	NC_peak_1861
1	179814636	179815152	517	179814985	34	22.9274	7.99087	19.1418	NC_peak_1862
1	179867860	179868105	246	179867915	20	15.5724	7.77778	12.1546	NC_peak_1863
1	179877725	179878027	303	179877893	42	22.694	6.41791	18.9193	NC_peak_1864
1	179881979	179883202	1224	179882636	51	29.6003	7.30337	25.4954	NC_peak_1865
1	179930991	179931197	207	179931097	15	8.57499	4.90798	5.59989	NC_peak_1866
1	179954310	179954943	634	179954751	61	47.8274	11.6105	42.8749	NC_peak_1867
1	179955090	179955516	427	179955378	20	8.01095	3.88889	5.08321	NC_peak_1868
1	179973344	179973654	311	179973489	9	5.87242	4.31035	3.1506	NC_peak_1869
1	180154634	180155015	382	180154818	18	9.49153	4.8718	6.44644	NC_peak_1870
1	180188237	180188439	203	180188328	15	9.56998	5.47945	6.51954	NC_peak_1871
1	180229773	180230042	270	180229922	17	7.19615	3.87931	4.33775	NC_peak_1872
1	180230434	180230745	312	180230630	18	7.84489	4.05983	4.93049	NC_peak_1873
1	180343946	180344399	454	180344057	15	11.374	6.55738	8.20009	NC_peak_1874
1	180502126	180503143	1018	180502903	32	21.0608	7.60369	17.3665	NC_peak_1875
1	180515936	180516186	251	180516017	21	17.0044	8.33333	13.511	NC_peak_1876
1	180631758	180632613	856	180631963	61	49.1342	12.1094	44.1258	NC_peak_1877
1	181022192	181023329	1138	181022853	29	16.6239	6.25	13.1494	NC_peak_1878
1	181033529	181034060	532	181033913	16	10.3842	5.74324	7.27744	NC_peak_1879
1	181088420	181088905	486	181088617	43	24.6143	6.91824	20.7468	NC_peak_1880
1	181105239	181105529	291	181105392	22	11.5489	5.20362	8.36507	NC_peak_1881
1	181142500	181142797	298	181142639	21	14.9998	7.18954	11.6116	NC_peak_1882
1	181166593	181167057	465	181166743	22	19.769	9.66387	16.1372	NC_peak_1883
1	181190042	181190259	218	181190091	9	5.93091	4.34783	3.20379	NC_peak_1884
1	181391559	181391809	251	181391689	15	11.1147	6.4	7.95801	NC_peak_1885
1	181424905	181425263	359	181425158	13	8.09329	5	5.15821	NC_peak_1886
1	181469837	181470144	308	181469997	20	17.7228	9.05172	14.1921	NC_peak_1887
1	181479272	181479476	205	181479366	14	8.46955	5.03356	5.501	NC_peak_1888
1	181482555	181482919	365	181482879	13	7.17788	4.4586	4.32028	NC_peak_1889
1	181937073	181937430	358	181937156	10	6.79799	4.74138	3.97888	NC_peak_1890
1	182029350	182030216	867	182029712	84	72.3148	14.5548	66.1917	NC_peak_1891
1	182069041	182069277	237	182069130	17	13.2526	7.2	9.9638	NC_peak_1892
1	182084915	182085229	315	182085098	14	8.76676	5.20833	5.77665	NC_peak_1893
1	182175373	182175660	288	182175518	10	7.82638	5.39216	4.91402	NC_peak_1894
1	182186418	182186642	225	182186518	17	12.7001	6.87023	9.44455	NC_peak_1895
1	182236233	182236549	317	182236431	8	5.55223	4.24528	2.86422	NC_peak_1896
1	182330668	182330867	200	182330685	7	4.6413	3.77359	2.07736	NC_peak_1897
1	182391270	182391547	278	182391407	16	6.36834	3.60169	3.59122	NC_peak_1898
1	182391642	182392019	378	182391848	30	17.8545	6.59575	14.3171	NC_peak_1899
1	182446170	182446407	238	182446251	13	10.8057	6.66667	7.66881	NC_peak_1900
1	182588944	182589390	447	182589255	15	10.3263	5.92593	7.22197	NC_peak_1901
1	182603922	182604585	664	182604444	29	17.5698	6.66667	14.0471	NC_peak_1902
1	182614835	182615185	351	182614945	22	9.85843	4.44015	6.78766	NC_peak_1903
1	182616218	182616446	229	182616398	17	6.45282	3.52941	3.66604	NC_peak_1904
1	182617790	182618040	251	182617964	21	9.42101	4.38247	6.38089	NC_peak_1905
1	182838805	182839416	612	182839284	24	13.6601	5.84112	10.3484	NC_peak_1906
1	182839558	182839830	273	182839679	24	13.6601	5.84112	10.3484	NC_peak_1907
1	182962661	182962860	200	182962763	9	7.55317	5.37634	4.66252	NC_peak_1908
1	183032526	183032760	235	183032636	17	9.88994	5.26316	6.81712	NC_peak_1909
1	183060462	183060699	238	183060577	20	14.2975	7.04698	10.949	NC_peak_1910
1	183198568	183198767	200	183198617	11	7.48576	5	4.60062	NC_peak_1911
1	183234599	183235048	450	183234749	21	10.3925	4.82456	7.28523	NC_peak_1912
1	183235136	183235796	661	183235687	19	8.46867	4.21941	5.501	NC_peak_1913
1	183281624	183281826	203	183281695	14	9.85287	5.85938	6.78222	NC_peak_1914
1	183349422	183349692	271	183349524	13	10.6047	6.54206	7.48282	NC_peak_1915
1	183418175	183418482	308	183418350	11	9.1774	6.06061	6.15631	NC_peak_1916
1	183471055	183472176	1122	183471980	33	18.5044	6.3197	14.9347	NC_peak_1917
1	183472263	183472550	288	183472359	17	6.02254	3.33333	3.27791	NC_peak_1918
1	183635609	183636385	777	183635802	35	23.4611	8	19.6497	NC_peak_1919
1	183655602	183655819	218	183655709	10	9.39295	6.35744	6.3548	NC_peak_1920
1	183804978	183805177	200	183805060	11	8.13138	5.40541	5.19391	NC_peak_1921
1	183881647	183881952	306	183881813	16	13.0417	7.32759	9.76607	NC_peak_1922
1	183916001	183916529	529	183916190	12	8.04094	5.15873	5.11052	NC_peak_1923
1	183942853	183943290	438	183943077	44	36.1264	11.3636	31.7136	NC_peak_1924
1	184051559	184052240	682	184051661	22	16.4118	7.71812	12.9483	NC_peak_1925
1	184386795	184387233	439	184386968	39	27.5398	8.84956	23.5329	NC_peak_1926
1	184622112	184622511	400	184622317	23	17.4969	8.05369	13.9778	NC_peak_1927
1	184754489	184755467	979	184755020	89	73.2395	13.6364	67.0881	NC_peak_1928
1	184805636	184805835	200	184805758	13	9.78588	6.03448	6.71994	NC_peak_1929
1	184838738	184839010	273	184838822	12	9.89165	6.31068	6.81838	NC_peak_1930
1	184982107	184982469	363	184982298	16	13.1462	7.3913	9.86399	NC_peak_1931
1	185045303	185045658	356	185045469	20	13.5782	6.64557	10.2716	NC_peak_1932
1	185156630	185157570	941	185157078	85	66.2707	12.3563	60.4123	NC_peak_1933
1	185170182	185170618	437	185170347	12	10.8701	6.91489	7.72941	NC_peak_1934
1	185316168	185316421	254	185316275	22	10.698	4.81172	7.56889	NC_peak_1935
1	185317224	185317746	523	185317375	27	15.18	5.98291	11.7828	NC_peak_1936
1	185646218	185646636	419	185646389	16	14.8226	8.41584	11.4455	NC_peak_1937
1	185733484	185734516	1033	185733923	26	19.0466	8.08383	15.45	NC_peak_1938
1	185813437	185813713	277	185813581	15	15.5379	9.09091	12.1213	NC_peak_1939
1	186082363	186082588	226	186082466	17	13.7509	7.5	10.4345	NC_peak_1940
1	186152727	186152926	200	186152863	8	6.40195	4.78723	3.6198	NC_peak_1941
1	186212655	186212957	303	186212825	18	16.6114	8.96227	13.1377	NC_peak_1942
1	186375082	186375986	905	186375377	77	57.2445	11.2392	51.836	NC_peak_1943
1	186482687	186482922	236	186482805	8	5.74423	4.36893	3.03568	NC_peak_1944
1	186605871	186606070	200	186605943	9	6.79834	4.90196	3.97888	NC_peak_1945
1	186680037	186680882	846	186680366	28	21.625	8.89571	17.9029	NC_peak_1946
1	186828896	186829095	200	186828956	11	8.0546	5.35714	5.12264	NC_peak_1947
1	186925918	186926117	200	186926008	10	8.08654	5.55556	5.15236	NC_peak_1948
1	186985967	186986224	258	186986094	13	12.6209	7.77778	9.37033	NC_peak_1949
1	187051703	187051934	232	187051773	7	4.69629	3.80952	2.1246	NC_peak_1950
1	187072427	187072626	200	187072555	8	5.67891	4.32692	2.97854	NC_peak_1951
1	187236677	187236876	200	187236815	10	6.99656	4.86726	4.15887	NC_peak_1952
1	187764087	187764324	238	187764191	7	5.93612	4.5977	3.20738	NC_peak_1953
1	188706791	188707127	337	188706960	21	17.1134	8.39695	13.6141	NC_peak_1954
1	188782290	188782557	268	188782416	15	15.1977	8.88889	11.7997	NC_peak_1955
1	189149502	189150063	562	189149890	25	19.2046	8.44156	15.6003	NC_peak_1956
1	190478290	190478542	253	190478423	12	8.53045	5.46218	5.55826	NC_peak_1957
1	191507044	191507243	200	191507209	8	5.61492	4.28571	2.91996	NC_peak_1958
1	192668563	192668776	214	192668640	8	7.07294	5.20154	4.22413	NC_peak_1959
1	192762978	192763177	200	192763129	8	7.02491	5.17241	4.18578	NC_peak_1960
1	192808639	192809158	520	192808976	42	27.9238	8.33333	23.8982	NC_peak_1961
1	193059173	193059719	547	193059455	64	48.0417	10.9797	43.0805	NC_peak_1962
1	193059886	193060184	299	193060028	24	9.86664	4.19463	6.79565	NC_peak_1963
1	193070128	193070352	225	193070263	17	10.5451	5.625	7.42687	NC_peak_1964
1	193071062	193071355	294	193071242	13	7.08133	4.40252	4.23202	NC_peak_1965
1	193104640	193105780	1141	193105401	30	21.4064	8.24468	17.6953	NC_peak_1966
1	193115677	193115906	230	193115818	17	10.5451	5.625	7.42687	NC_peak_1967
1	193121563	193122427	865	193121951	53	44.6367	12.5	39.8327	NC_peak_1968
1	193186291	193186733	443	193186656	13	8.59495	5.30303	5.6181	NC_peak_1969
1	193707631	193707908	278	193707755	17	13.3493	7.25806	10.055	NC_peak_1970
1	193708004	193708203	200	193708055	8	4.6472	3.65854	2.08219	NC_peak_1971
1	193850873	193851253	381	193850936	13	9.00866	5.55556	6.00035	NC_peak_1972
1	194076320	194076616	297	194076427	17	13.1572	7.14286	9.87348	NC_peak_1973
1	194437775	194437991	217	194437932	7	5.85112	4.54545	3.13151	NC_peak_1974
1	195663882	195664160	279	195664034	10	7.82638	5.39216	4.91402	NC_peak_1975
1	197146332	197147119	788	197146729	48	37.6133	10.8889	33.1321	NC_peak_1976
1	197180330	197180610	281	197180474	11	8.71087	5.76923	5.72509	NC_peak_1977
1	197200993	197201801	809	197201510	48	36.6226	10.4701	32.1874	NC_peak_1978
1	197314858	197315057	200	197314866	7	4.92814	3.9604	2.31587	NC_peak_1979
1	197356749	197356948	200	197356837	6	4.89751	4.02299	2.29863	NC_peak_1980
1	197400172	197400449	278	197400296	15	12.2286	7.07965	9.00169	NC_peak_1981
1	197614991	197615405	415	197615026	10	7.82638	5.39216	4.91402	NC_peak_1982
1	197683475	197683674	200	197683501	10	5.88709	4.16667	3.16294	NC_peak_1983
1	197683914	197684390	477	197684023	13	8.86683	5.46875	5.86922	NC_peak_1984
1	197775080	197775657	578	197775526	18	10.5524	5.42857	7.43313	NC_peak_1985
1	197868997	197869196	200	197869072	9	8.21251	5.77949	5.26557	NC_peak_1986
1	197902506	197903130	625	197902949	43	36.0663	11.6402	31.6572	NC_peak_1987
1	197915829	197916668	840	197915966	31	22.4719	8.51064	18.7084	NC_peak_1988
1	198156845	198157104	260	198156917	26	9.6532	3.90173	6.5965	NC_peak_1989
1	198157532	198157817	286	198157680	36	16.8787	5.28571	13.3919	NC_peak_1990
1	198158847	198159360	514	198159175	53	31.6223	7.62712	27.4208	NC_peak_1991
1	198681412	198681611	200	198681475	10	7.35212	5.09259	4.4793	NC_peak_1992
1	198681925	198682124	200	198681999	10	7.4273	5.14019	4.54741	NC_peak_1993
1	198699456	198699673	218	198699607	9	7.55317	5.37634	4.66252	NC_peak_1994
1	198848737	198848959	223	198848776	12	6.44773	4.19355	3.66106	NC_peak_1995
1	198849076	198849460	385	198849264	16	9.87004	5.44872	6.79849	NC_peak_1996
1	198876391	198876924	534	198876764	17	13.7509	7.5	10.4345	NC_peak_1997
1	198935124	198935323	200	198935179	17	5.88741	3.27273	3.16323	NC_peak_1998
[truncated: 21,950 more rows]

## Sheet: SCR-L1_peaks
Supplementary Table 7. The peak analysis of ATAC-seq. The sequencing data were normalized by the total matches against the nuclear genome.
chr	start	end	length	abs_summit	pileup	#NAME?	fold_enrichment	#NAME?	name
1	935940	936166	227	936049	27	9.17903	3.64583	6.01293	LINE-1_peak_1
1	941646	942122	477	941840	35	12.709	4.08163	9.3062	LINE-1_peak_2
1	976093	976330	238	976237	21	10.814	5.02283	7.53224	LINE-1_peak_3
1	1059276	1059681	406	1059422	16	6.90279	3.86364	3.92751	LINE-1_peak_4
1	1069303	1069503	201	1069361	18	7.66448	3.9749	4.62201	LINE-1_peak_5
1	1079576	1080028	453	1079771	18	8.80199	4.52381	5.66373	LINE-1_peak_6
1	1116081	1116515	435	1116317	50	37.6015	10.3659	32.8254	LINE-1_peak_7
1	1231925	1232167	243	1232108	19	9.28719	4.60829	6.11287	LINE-1_peak_8
1	1358456	1358660	205	1358505	19	8.17034	4.08163	5.08371	LINE-1_peak_9
1	1375203	1375567	365	1375398	33	18.6829	6.39098	14.9351	LINE-1_peak_10
1	1399257	1399680	424	1399529	35	24.1252	8.29493	20.0809	LINE-1_peak_11
1	1471525	1471807	283	1471702	11	7.76483	5.17507	4.71164	LINE-1_peak_12
1	1511452	1511742	291	1511624	9	5.87587	4.31256	3.00382	LINE-1_peak_13
1	1511899	1512098	200	1512014	11	7.76483	5.17507	4.71164	LINE-1_peak_14
1	1615165	1615548	384	1615377	37	23.5306	7.6	19.5192	LINE-1_peak_15
1	1724259	1724577	319	1724393	14	10.8494	6.46883	7.5644	LINE-1_peak_16
1	1754302	1754501	200	1754417	11	5.77762	3.94737	2.92161	LINE-1_peak_17
1	1919237	1919778	542	1919527	41	22.0954	6.36364	18.1613	LINE-1_peak_18
1	2050047	2050430	384	2050223	21	11.2626	5.2381	7.95165	LINE-1_peak_19
1	2133201	2133741	541	2133369	34	18.6416	6.20567	14.8959	LINE-1_peak_20
1	2189473	2189890	418	2189658	38	24.294	7.70751	20.241	LINE-1_peak_21
1	2199330	2199598	269	2199506	25	11.4561	4.71014	8.13298	LINE-1_peak_22
1	2231745	2232149	405	2232003	25	10.9715	4.51389	7.67881	LINE-1_peak_23
1	2311522	2311729	208	2311629	20	9.64116	4.62555	6.44067	LINE-1_peak_24
1	2391480	2391837	358	2391657	40	28.5145	9.03084	24.2335	LINE-1_peak_25
1	2412556	2412796	241	2412671	26	12.8687	5.15267	9.45576	LINE-1_peak_26
1	2586372	2586809	438	2586541	35	21.0382	6.97674	17.1614	LINE-1_peak_27
1	2653774	2654093	320	2653826	11	6.13992	4.16667	3.24	LINE-1_peak_28
1	2684015	2684371	357	2684141	16	13.0478	7.33135	9.62353	LINE-1_peak_29
1	3352559	3352854	296	3352609	16	7.19378	4.00943	4.19241	LINE-1_peak_30
1	3393308	3393685	378	3393488	22	13.1034	5.95855	9.67597	LINE-1_peak_31
1	3453201	3453559	359	3453367	18	8.93364	4.58937	5.78584	LINE-1_peak_32
1	3624630	3625020	391	3624828	28	15.6669	6.0166	12.0886	LINE-1_peak_33
1	3747302	3747501	200	3747372	16	9.5124	5.24691	6.32071	LINE-1_peak_34
1	3796441	3796705	265	3796581	24	14.7727	6.37755	11.2457	LINE-1_peak_35
1	3857124	3857482	359	3857287	27	16.5448	6.60377	12.916	LINE-1_peak_36
1	3900429	3901072	644	3900743	40	20.2615	5.8908	16.4261	LINE-1_peak_37
1	3901239	3901536	298	3901385	44	23.6631	6.44699	19.6444	LINE-1_peak_38
1	5992310	5992769	460	5992598	45	28.8963	8.09859	24.5956	LINE-1_peak_39
1	6127715	6128030	316	6127890	15	7.73888	4.44444	4.69044	LINE-1_peak_40
1	6199543	6199860	318	6199686	33	22.6433	8.09524	18.6797	LINE-1_peak_41
1	6204931	6205447	517	6205361	21	10.2576	4.7619	7.01345	LINE-1_peak_42
1	6206009	6206215	207	6206083	16	6.46409	3.64807	3.5333	LINE-1_peak_43
1	6235906	6236199	294	6236082	18	8.71584	4.48113	5.58611	LINE-1_peak_44
1	6393347	6393906	560	6393481	24	14.6416	6.31313	11.122	LINE-1_peak_45
1	6554405	6554658	254	6554574	18	12.2633	6.37584	8.88742	LINE-1_peak_46
1	6579705	6580168	464	6579872	30	17.6631	6.5126	13.9717	LINE-1_peak_47
1	6602590	6603152	563	6603030	26	12.3671	4.94506	8.9853	LINE-1_peak_48
1	6613341	6614037	697	6613537	40	26.7775	8.2996	22.5901	LINE-1_peak_49
1	6624994	6625451	458	6625115	21	11.1604	5.18868	7.85537	LINE-1_peak_50
1	6784587	6784797	211	6784644	26	10.6571	4.27215	7.3863	LINE-1_peak_51
1	6784913	6785503	591	6785248	62	43.8376	9.96836	38.7153	LINE-1_peak_52
1	6962340	6963386	1047	6962942	57	31.2309	6.9378	26.7984	LINE-1_peak_53
1	7783815	7784280	466	7783968	28	18.292	7.21393	14.5658	LINE-1_peak_54
1	7902686	7903011	326	7902966	11	7.35485	4.91803	4.33873	LINE-1_peak_55
1	7961318	7961769	452	7961509	33	24.5441	8.99471	20.4776	LINE-1_peak_56
1	8026188	8026570	383	8026378	20	12.6489	6.14035	9.24922	LINE-1_peak_57
1	8409178	8409454	277	8409352	12	6.09694	3.98773	3.20188	LINE-1_peak_58
1	8439009	8439422	414	8439130	21	14.1213	6.70732	10.6342	LINE-1_peak_59
1	8525803	8526230	428	8526074	17	10.8679	5.80645	7.58188	LINE-1_peak_60
1	8703322	8703521	200	8703478	13	5.27772	3.39806	2.48017	LINE-1_peak_61
1	8712869	8713095	227	8712928	13	7.80475	4.82759	4.7477	LINE-1_peak_62
1	8817502	8817984	483	8817672	19	11.2177	5.58659	7.90905	LINE-1_peak_63
1	8848829	8849072	244	8848899	13	6.45888	4.04624	3.52867	LINE-1_peak_64
1	9293872	9294077	206	9294041	12	5.44099	3.61111	2.62369	LINE-1_peak_65
1	9428869	9429253	385	9429011	22	14.086	6.46067	10.6007	LINE-1_peak_66
1	9539154	9539448	295	9539283	33	22.5597	8.05687	18.6007	LINE-1_peak_67
1	9588446	9588825	380	9588671	20	9.72835	4.66667	6.52196	LINE-1_peak_68
1	9627049	9627397	349	9627134	13	6.80366	4.24242	3.83698	LINE-1_peak_69
1	9910237	9910891	655	9910601	44	28.593	8.18182	24.3072	LINE-1_peak_70
1	9943328	9943530	203	9943414	19	11.708	5.84795	8.36772	LINE-1_peak_71
1	10032501	10033257	757	10032804	42	27.1316	8.02239	22.9255	LINE-1_peak_72
1	10210141	10210588	448	10210430	42	32.4167	10.2381	27.9183	LINE-1_peak_73
1	10398569	10399139	571	10398969	40	27.448	8.57741	23.2246	LINE-1_peak_74
1	10399289	10399500	212	10399364	20	9.18172	4.41176	6.01521	LINE-1_peak_75
1	10430301	10430517	217	10430399	16	8.55856	4.72222	5.4411	LINE-1_peak_76
1	10430625	10430824	200	10430695	16	8.55856	4.72222	5.4411	LINE-1_peak_77
1	10472229	10472765	537	10472614	26	14.352	5.79399	10.8505	LINE-1_peak_78
1	10507496	10507695	200	10507624	15	8.31466	4.7619	5.21633	LINE-1_peak_79
1	11012153	11012752	600	11012340	25	16.1482	6.84211	12.5426	LINE-1_peak_80
1	11060022	11060345	324	11060086	20	10.5205	5.04808	7.2588	LINE-1_peak_81
1	11099775	11100035	261	11099859	15	8.46929	4.84848	5.35815	LINE-1_peak_82
1	11262477	11262942	466	11262681	50	38.3475	10.6695	33.5312	LINE-1_peak_83
1	11273374	11273788	415	11273471	15	7.69373	4.41989	4.64901	LINE-1_peak_84
1	11681075	11681348	274	11681232	21	11.4715	5.33981	8.14706	LINE-1_peak_85
1	11805865	11806260	396	11806063	57	41.1007	10.0694	36.136	LINE-1_peak_86
1	11908229	11909158	930	11908555	39	20.8442	6.23053	16.9773	LINE-1_peak_87
1	11934575	11934793	219	11934640	17	8.49128	4.52261	5.379	LINE-1_peak_88
1	11979976	11980524	549	11980391	30	16.7553	6.12648	13.1149	LINE-1_peak_89
1	12019126	12019673	548	12019367	41	29.7801	9.33333	25.4306	LINE-1_peak_90
1	12095979	12096312	334	12096144	12	8.38514	5.3719	5.28111	LINE-1_peak_91
1	12478179	12478601	423	12478341	14	8.08101	4.80769	5.00127	LINE-1_peak_92
1	13543964	13544198	235	13544078	13	7.91804	4.8951	4.85194	LINE-1_peak_93
1	13749229	13749485	257	13749344	21	13.8248	6.54762	10.3548	LINE-1_peak_94
1	13965857	13966056	200	13965921	11	6.33484	4.28571	3.41674	LINE-1_peak_95
1	15152422	15152621	200	15152456	17	7.66966	4.10959	4.62672	LINE-1_peak_96
1	15260880	15261079	200	15260956	13	7.97574	4.92958	4.90426	LINE-1_peak_97
1	15524534	15524797	264	15524650	20	5.92686	3.03468	3.04962	LINE-1_peak_98
1	15525011	15525210	200	15525105	26	9.90806	3.99408	6.6875	LINE-1_peak_99
1	15526475	15526888	414	15526614	30	12.4188	4.46686	9.03355	LINE-1_peak_100
1	15603510	15603750	241	15603611	18	11.0326	5.68862	7.73602	LINE-1_peak_101
1	15617104	15617614	511	15617265	27	16.2169	6.45161	12.6075	LINE-1_peak_102
1	15834596	15834795	200	15834636	21	7.41872	3.53698	4.39828	LINE-1_peak_103
1	15835805	15836084	280	15835942	31	15.201	5.35117	11.6499	LINE-1_peak_104
1	15847471	15847861	391	15847706	23	11.3187	4.93827	8.00382	LINE-1_peak_105
1	15849583	15849821	239	15849658	14	4.9546	3.125	2.20795	LINE-1_peak_106
1	15886359	15886615	257	15886473	23	14.0295	6.21762	10.5473	LINE-1_peak_107
1	16055529	16055827	299	16055706	13	9.70251	5.98291	6.49749	LINE-1_peak_108
1	16079061	16079327	267	16079199	16	6.66161	3.74449	3.71207	LINE-1_peak_109
1	16206576	16207146	571	16206708	34	18.5279	6.16197	14.7885	LINE-1_peak_110
1	16216285	16216503	219	16216404	26	12.3671	4.94506	8.9853	LINE-1_peak_111
1	16217364	16217705	342	16217531	34	19.4087	6.50558	15.6198	LINE-1_peak_112
1	16237136	16237393	258	16237248	21	12.1955	5.69948	8.8235	LINE-1_peak_113
1	16352430	16352888	459	16352539	17	9.1484	4.86486	5.98415	LINE-1_peak_114
1	16366934	16367423	490	16367089	27	15.5932	6.1674	12.0192	LINE-1_peak_115
1	16367542	16367814	273	16367654	15	5.88153	3.47826	3.0085	LINE-1_peak_116
1	16440285	16440484	200	16440385	12	5.23393	3.49462	2.44098	LINE-1_peak_117
1	16499189	16499418	230	16499266	13	9.79089	6.03758	6.57849	LINE-1_peak_118
1	16613421	16613733	313	16613604	19	12.3053	6.17284	8.92695	LINE-1_peak_119
1	16621040	16621347	308	16621171	20	15.0924	7.5	11.5476	LINE-1_peak_120
1	16709827	16710080	254	16709939	13	9.79089	6.03758	6.57849	LINE-1_peak_121
1	16727274	16727497	224	16727330	10	6.80183	4.74381	3.83561	LINE-1_peak_122
1	16905151	16905691	541	16905406	26	19.91	8.5443	16.0929	LINE-1_peak_123
1	16913811	16914238	428	16913986	33	33.4978	13.8211	28.9395	LINE-1_peak_124
1	17053949	17054433	485	17054197	39	26.3285	8.33333	22.1659	LINE-1_peak_125
1	17502344	17502548	205	17502358	10	5.78771	4.10448	2.93083	LINE-1_peak_126
1	17597189	17597400	212	17597290	16	8.32058	4.59459	5.22093	LINE-1_peak_127
1	18628892	18629091	200	18629040	11	6.54004	4.41177	3.60229	LINE-1_peak_128
1	18902740	18903042	303	18902891	33	19.1729	6.58915	15.3973	LINE-1_peak_129
1	18956740	18957071	332	18956889	30	19.449	7.31132	15.6576	LINE-1_peak_130
1	19210159	19210568	410	19210341	21	10.3472	4.80349	7.09717	LINE-1_peak_131
1	19312023	19312335	313	19312194	22	10.0998	4.54545	6.86663	LINE-1_peak_132
1	19338295	19338652	358	19338527	31	17.7141	6.34921	14.0197	LINE-1_peak_133
1	19485487	19485774	288	19485576	22	12.6839	5.75	9.28152	LINE-1_peak_134
1	19596913	19597157	245	19597014	18	9.8425	5.05319	6.6263	LINE-1_peak_135
1	19659789	19660054	266	19659907	19	11.7718	5.88235	8.42745	LINE-1_peak_136
1	19715611	19715974	364	19715780	17	11.7947	6.33803	8.44963	LINE-1_peak_137
1	19882137	19882418	282	19882262	28	20.8305	8.47953	16.9652	LINE-1_peak_138
1	19974911	19975161	251	19975037	18	12.8929	6.73759	9.4783	LINE-1_peak_139
1	20101031	20101230	200	20101117	11	7.62093	5.08475	4.58261	LINE-1_peak_140
1	20152345	20152544	200	20152490	8	4.74037	3.71901	2.02229	LINE-1_peak_141
1	20440888	20441087	200	20440983	16	9.34168	5.15152	6.16376	LINE-1_peak_142
1	20633772	20634053	282	20633953	13	5.73759	3.64583	2.88609	LINE-1_peak_143
1	20661300	20661711	412	20661529	36	22.4798	7.37052	18.5247	LINE-1_peak_144
1	20696372	20696644	273	20696549	15	5.88153	3.47826	3.0085	LINE-1_peak_145
1	20786554	20787011	458	20786729	35	21.584	7.2	17.6781	LINE-1_peak_146
1	21022315	21022664	350	21022468	23	18.0987	8.39161	14.3833	LINE-1_peak_147
1	21176850	21177242	393	21177045	22	11.4989	5.18018	8.17211	LINE-1_peak_148
1	21345473	21345782	310	21345584	17	9.45481	5.02793	6.268	LINE-1_peak_149
1	21607701	21608189	489	21607953	47	31.3189	8.60215	26.8811	LINE-1_peak_150
1	21782991	21783362	372	21783206	20	10.7214	5.14706	7.44586	LINE-1_peak_151
1	21783566	21783845	280	21783739	30	20.6314	7.86802	16.7758	LINE-1_peak_152
1	22024939	22025217	279	22025112	16	7.46309	4.14634	4.43802	LINE-1_peak_153
1	22025371	22025584	214	22025475	20	10.7214	5.14706	7.44586	LINE-1_peak_154
1	22025809	22026247	439	22025930	16	7.34591	4.08654	4.3309	LINE-1_peak_155
1	22052489	22052799	311	22052545	22	13.1034	5.95855	9.67597	LINE-1_peak_156
1	22451772	22452397	626	22451947	21	13.7525	6.50888	10.2866	LINE-1_peak_157
1	22780693	22781071	379	22780910	36	26.7525	9.25	22.5668	LINE-1_peak_158
1	23019204	23019530	327	23019342	25	18.2513	7.92683	14.5275	LINE-1_peak_159
1	23168836	23169086	251	23168918	16	7.70585	4.27136	4.66	LINE-1_peak_160
1	23344284	23345029	746	23344523	45	31.4724	9.09091	27.0268	LINE-1_peak_161
1	23368089	23368604	516	23368427	41	25.403	7.55396	21.2898	LINE-1_peak_162
1	23368795	23369086	292	23368902	29	14.4212	5.33808	10.9158	LINE-1_peak_163
1	23403904	23404171	268	23404066	24	13.8949	5.95238	10.4207	LINE-1_peak_164
1	23484167	23484855	689	23484247	25	13.9199	5.77778	10.4439	LINE-1_peak_165
1	23539942	23540141	200	23540002	14	6.77976	4.07609	3.81944	LINE-1_peak_166
1	23555014	23555298	285	23555171	24	7.61799	3.35121	4.58002	LINE-1_peak_167
1	23559457	23559656	200	23559581	26	8.31494	3.43511	5.2166	LINE-1_peak_168
1	23562394	23562601	208	23562488	26	11.6066	4.63918	8.27285	LINE-1_peak_169
1	23691567	23691832	266	23691731	11	6.43609	4.34783	3.50726	LINE-1_peak_170
1	23790996	23791199	204	23791038	18	9.68961	4.97382	6.48592	LINE-1_peak_171
1	23825427	23825627	201	23825502	15	8.68286	4.96894	5.5552	LINE-1_peak_172
1	23868216	23868494	279	23868403	13	7.3267	4.54545	4.31336	LINE-1_peak_173
1	23916759	23917012	254	23916936	17	11.0699	5.92105	7.77088	LINE-1_peak_174
1	23959020	23959846	827	23959671	40	28.4227	8.99123	24.1466	LINE-1_peak_175
1	23980242	23980620	379	23980424	26	17.1342	7.10526	13.4727	LINE-1_peak_176
1	24018770	24019158	389	24018962	18	13.231	6.93431	9.79524	LINE-1_peak_177
1	24043363	24043757	395	24043526	17	10.12	5.38922	6.88564	LINE-1_peak_178
1	24150575	24150774	200	24150644	13	7.08133	4.40252	4.09027	LINE-1_peak_179
1	24290014	24290213	200	24290094	11	6.18774	4.1958	3.28379	LINE-1_peak_180
1	24415528	24415917	390	24415640	32	19.0097	6.70732	15.2429	LINE-1_peak_181
1	24635264	24635463	200	24635358	10	5.50529	3.92857	2.68036	LINE-1_peak_182
1	24642854	24643391	538	24643150	37	24.6906	8.08511	20.6157	LINE-1_peak_183
1	24705226	24705649	424	24705420	29	19.9329	7.77202	16.1146	LINE-1_peak_184
1	24744916	24745480	565	24745163	37	25.1005	8.26087	21.0038	LINE-1_peak_185
1	24847982	24848370	389	24848083	19	12.4453	6.25	9.05844	LINE-1_peak_186
1	25232400	25232660	261	25232539	23	14.4946	6.45161	10.9846	LINE-1_peak_187
1	25239779	25240152	374	25239978	23	13.1142	5.76923	9.68575	LINE-1_peak_188
1	25247340	25247896	557	25247493	19	9.69453	4.80769	6.49037	LINE-1_peak_189
1	25338421	25338840	420	25338690	12	8.762	5.60632	5.62701	LINE-1_peak_190
1	25430165	25430920	756	25430753	31	20.2914	7.47664	16.4544	LINE-1_peak_191
1	25819849	25820196	348	25820101	13	4.86684	3.18182	2.13228	LINE-1_peak_192
1	25905457	25906117	661	25905564	19	9.11441	4.52489	5.95251	LINE-1_peak_193
1	25906292	25906560	269	25906438	25	14.3226	5.9633	10.8226	LINE-1_peak_194
1	25997992	25998368	377	25998190	23	14.9872	6.70391	11.4484	LINE-1_peak_195
1	26035375	26035636	262	26035487	22	12.122	5.47619	8.75543	LINE-1_peak_196
1	26169675	26169988	314	26169855	17	8.44714	4.5	5.33838	LINE-1_peak_197
1	26233812	26234552	741	26234000	42	29.6423	9.03361	25.3005	LINE-1_peak_198
1	26279874	26280098	225	26280049	20	7.81477	3.80435	4.75726	LINE-1_peak_199
1	26306570	26306857	288	26306729	27	19.9365	8.28402	16.1179	LINE-1_peak_200
1	26336372	26336954	583	26336514	24	15.248	6.61376	11.6943	LINE-1_peak_201
1	26432029	26432351	323	26432170	26	20.6373	8.9404	16.7816	LINE-1_peak_202
1	26500709	26501098	390	26500986	22	13.4818	6.14973	10.0318	LINE-1_peak_203
1	26620316	26620692	377	26620497	21	11.4715	5.33981	8.14706	LINE-1_peak_204
1	26620828	26621076	249	26620999	22	12.2863	5.55556	8.90906	LINE-1_peak_205
1	26621155	26621686	532	26621527	16	7.30744	4.06699	4.29553	LINE-1_peak_206
1	26677502	26677792	291	26677593	12	8.68049	5.55556	5.5533	LINE-1_peak_207
1	26692938	26693279	342	26693127	34	20.1643	6.80934	16.3343	LINE-1_peak_208
1	26698107	26698431	325	26698251	19	8.98795	4.46429	5.836	LINE-1_peak_209
1	26788101	26788307	207	26788190	19	9.20019	4.56621	6.0321	LINE-1_peak_210
1	26865030	26865596	567	26865197	30	17.9841	6.65236	14.2746	LINE-1_peak_211
1	26921472	26921826	355	26921645	16	9.62915	5.3125	6.42989	LINE-1_peak_212
1	26993462	26993790	329	26993648	17	8.49128	4.52261	5.379	LINE-1_peak_213
1	27012856	27013373	518	27012992	28	17.3606	6.7757	13.6868	LINE-1_peak_214
1	27027118	27027343	226	27027244	18	13.0599	6.83453	9.63485	LINE-1_peak_215
1	27154976	27155266	291	27155164	19	10.4905	5.20833	7.2307	LINE-1_peak_216
1	27234262	27234749	488	27234454	35	25.0978	8.73786	21.0016	LINE-1_peak_217
1	27321952	27322360	409	27322128	29	18.9835	7.31707	15.2189	LINE-1_peak_218
1	27365589	27366006	418	27365751	20	8.64169	4.16667	5.51782	LINE-1_peak_219
1	27392524	27392723	200	27392609	19	8.39265	4.1841	5.28814	LINE-1_peak_220
1	27490041	27490395	355	27490238	26	16.8372	6.95876	13.1919	LINE-1_peak_221
1	27490502	27490709	208	27490628	18	9.443	4.84694	6.25714	LINE-1_peak_222
1	27568452	27568722	271	27568603	28	16.6988	6.47321	13.0611	LINE-1_peak_223
1	27672148	27672565	418	27672288	23	14.9872	6.70391	11.4484	LINE-1_peak_224
1	27725484	27726111	628	27725819	70	46.2294	9.24479	40.9694	LINE-1_peak_225
1	27772886	27773382	497	27773168	57	40.1493	9.73154	35.2352	LINE-1_peak_226
1	27830606	27830961	356	27830787	35	21.654	7.22892	17.7442	LINE-1_peak_227
1	27858155	27858374	220	27858208	23	12.2933	5.38117	8.91525	LINE-1_peak_228
1	27914265	27914903	639	27914674	43	25.5878	7.26073	21.4663	LINE-1_peak_229
1	27959719	27960048	330	27959905	26	13.0108	5.21236	9.5891	LINE-1_peak_230
1	28088462	28088901	440	28088719	55	36.3036	8.80503	31.5943	LINE-1_peak_231
1	28105216	28105474	259	28105324	13	5.87933	3.7234	3.00663	LINE-1_peak_232
1	28235867	28236506	640	28236002	49	29.7338	7.66871	25.3865	LINE-1_peak_233
1	28247115	28247504	390	28247289	58	33.3323	7.39348	28.7816	LINE-1_peak_234
1	28259189	28259670	482	28259454	49	28.646	7.30994	24.3589	LINE-1_peak_235
1	28328681	28329199	519	28329023	27	15.8999	6.30631	12.3081	LINE-1_peak_236
1	28369553	28369849	297	28369714	25	12.0618	4.96183	8.69922	LINE-1_peak_237
1	28505738	28506231	494	28505901	50	26.9686	6.64062	22.771	LINE-1_peak_238
1	28517710	28517944	235	28517808	26	5.77199	2.62646	2.91788	LINE-1_peak_239
1	28518027	28518242	216	28518155	34	10.2247	3.45168	6.98325	LINE-1_peak_240
1	28552765	28553388	624	28552947	45	26.0829	7.09877	21.9335	LINE-1_peak_241
1	28581635	28582127	493	28581936	40	17.1356	4.91607	13.4742	LINE-1_peak_242
1	28642939	28643545	607	28643117	34	16.0499	5.25526	12.4502	LINE-1_peak_243
1	28648194	28648399	206	28648294	33	12.6807	4.25	9.27898	LINE-1_peak_244
1	28648549	28649281	733	28649034	38	17.6173	5.28455	13.9286	LINE-1_peak_245
1	28736380	28737068	689	28736777	31	16.7889	5.97015	13.1466	LINE-1_peak_246
1	28785216	28785415	200	28785231	16	7.19378	4.00943	4.19241	LINE-1_peak_247
1	28914193	28914650	458	28914456	44	26.7458	7.5	22.5618	LINE-1_peak_248
1	29156852	29157149	298	29156984	16	6.66161	3.74449	3.71207	LINE-1_peak_249
1	29181440	29181749	310	29181594	25	9.42106	3.91566	6.23657	LINE-1_peak_250
1	29181830	29182286	457	29182051	47	27.8936	7.38462	23.6476	LINE-1_peak_251
1	29202882	29203181	300	29203012	20	9.51255	4.56522	6.32071	LINE-1_peak_252
1	29230825	29231151	327	29231010	27	12.8502	5	9.43858	LINE-1_peak_253
1	29282940	29283684	745	29283181	61	34.0081	7.17593	29.4205	LINE-1_peak_254
1	29453554	29453833	280	29453679	20	10.6202	5.09709	7.35144	LINE-1_peak_255
1	29707070	29707274	205	29707184	23	11.2731	4.91803	7.9616	LINE-1_peak_256
1	29793073	29793507	435	29793152	15	9.02033	5.16129	5.86591	LINE-1_peak_257
1	30191301	30191643	343	30191387	16	7.66459	4.25	4.62201	LINE-1_peak_258
1	30717892	30718456	565	30718198	74	35.5977	6.16776	30.9273	LINE-1_peak_259
1	30718597	30718882	286	30718753	56	21.6452	4.6875	17.7366	LINE-1_peak_260
1	30807527	30807779	253	30807623	21	8.07929	3.80623	5.00007	LINE-1_peak_261
1	30824085	30824739	655	30824494	57	36.3327	8.45481	31.6225	LINE-1_peak_262
1	31065364	31065950	587	31065762	38	24.4448	7.76892	20.3836	LINE-1_peak_263
1	31170740	31171158	419	31170898	30	17.8545	6.59575	14.1517	LINE-1_peak_264
1	31296712	31297166	455	31296924	45	33.5774	9.95671	29.0147	LINE-1_peak_265
1	31549242	31549500	259	31549385	27	13.2605	5.16605	9.82397	LINE-1_peak_266
1	31644820	31645383	564	31644967	51	29.7973	7.36544	25.4473	LINE-1_peak_267
1	31714841	31715899	1059	31715277	51	26.3349	6.32603	22.172	LINE-1_peak_268
1	31788530	31788813	284	31788663	39	16.0792	4.70588	12.4775	LINE-1_peak_269
1	31789036	31789539	504	31789403	28	8.88266	3.4689	5.73877	LINE-1_peak_270
1	31816057	31816267	211	31816104	21	9.22743	4.29688	6.05783	LINE-1_peak_271
1	31938347	31938610	264	31938488	26	10.6214	4.25868	7.3524	LINE-1_peak_272
1	31944463	31944687	225	31944604	21	9.82619	4.56432	6.61184	LINE-1_peak_273
1	31977808	31978055	248	31977943	19	9.78876	4.85437	6.57803	LINE-1_peak_274
1	32013445	32013987	543	32013693	39	19.2736	5.69801	15.4925	LINE-1_peak_275
1	32062464	32062824	361	32062637	45	22.8424	6.05263	18.8669	LINE-1_peak_276
1	32063384	32063583	200	32063558	25	7.8898	3.36788	4.82578	LINE-1_peak_277
1	32072564	32073406	843	32073238	48	21.7981	5.40839	17.8802	LINE-1_peak_278
1	32107873	32108181	309	32108027	25	12.1979	5.01931	8.82565	LINE-1_peak_279
1	32179436	32179969	534	32179632	42	23.0405	6.53495	19.0551	LINE-1_peak_280
1	32205518	32205719	202	32205623	26	8.28909	3.4264	5.19261	LINE-1_peak_281
1	32222239	32222466	228	32222357	23	11.0935	4.83871	7.79349	LINE-1_peak_282
1	32240521	32240720	200	32240637	14	6.10347	3.71287	3.20706	LINE-1_peak_283
1	32291768	32292534	767	32291975	30	15.9747	5.80524	12.3794	LINE-1_peak_284
1	32351403	32351757	355	32351568	44	22.8335	6.18132	18.8585	LINE-1_peak_285
1	32394371	32394945	575	32394626	58	35.8885	8.14917	31.2	LINE-1_peak_286
1	32464718	32465340	623	32464890	43	29.9829	8.94309	25.6217	LINE-1_peak_287
1	32520548	32520747	200	32520650	21	11.9649	5.58376	8.60789	LINE-1_peak_288
1	32612206	32612446	241	32612318	21	12.0793	5.64103	8.71532	LINE-1_peak_289
1	32650476	32650701	226	32650598	35	16.0864	5.14286	12.4843	LINE-1_peak_290
1	32650842	32651415	574	32651007	48	27.2677	7.02006	23.0542	LINE-1_peak_291
1	32712344	32712583	240	32712491	21	9.86811	4.58333	6.65068	LINE-1_peak_292
1	32773048	32773306	259	32773197	23	7.71217	3.46821	4.66587	LINE-1_peak_293
1	32817131	32817936	806	32817549	62	37.5389	8.01527	32.7661	LINE-1_peak_294
1	32886522	32886808	287	32886698	24	10.4198	4.41696	7.16536	LINE-1_peak_295
1	32963822	32964114	293	32963973	19	6.10284	3.18471	3.20692	LINE-1_peak_296
1	32964711	32965154	444	32964956	52	33.5013	8.4127	28.9424	LINE-1_peak_297
1	32992532	32992743	212	32992615	19	8.58456	4.2735	5.46526	LINE-1_peak_298
1	33007285	33007513	229	33007377	18	7.77201	4.02542	4.71796	LINE-1_peak_299
1	33036772	33037248	477	33036928	44	29.7298	8.62069	25.3835	LINE-1_peak_300
1	33080897	33081187	291	33081079	36	19.3873	6.16667	15.5997	LINE-1_peak_301
1	33127181	33127546	366	33127367	53	38.4916	10	33.6676	LINE-1_peak_302
1	33180848	33181282	435	33180930	27	10.1059	3.96601	6.8724	LINE-1_peak_303
1	33181508	33181787	280	33181674	23	7.71217	3.46821	4.66587	LINE-1_peak_304
1	33181994	33182294	301	33182137	28	11.1636	4.23977	7.85848	LINE-1_peak_305
1	33218741	33218945	205	33218824	17	9.61425	5.11364	6.41615	LINE-1_peak_306
1	33295587	33295786	200	33295630	19	9.15715	4.54545	5.99214	LINE-1_peak_307
1	33349917	33350177	261	33350017	22	10.5655	4.75207	7.30073	LINE-1_peak_308
1	33367896	33368095	200	33367960	19	6.65144	3.41297	3.70283	LINE-1_peak_309
1	33430838	33431300	463	33431116	45	30.8546	8.84615	26.4444	LINE-1_peak_310
1	33472277	33472774	498	33472587	55	34.4971	8.21114	29.8862	LINE-1_peak_311
1	33633166	33633413	248	33633251	20	10.8241	5.19802	7.54139	LINE-1_peak_312
1	34852716	34852936	221	34852852	15	9.19742	5.26316	6.03021	LINE-1_peak_313
1	34859538	34859875	338	34859637	12	6.18182	4.03727	3.27872	LINE-1_peak_314
1	35031660	35032117	458	35032005	28	22.0454	9.1195	18.1141	LINE-1_peak_315
1	35079228	35079540	313	35079342	18	9.29973	4.77387	6.12415	LINE-1_peak_316
1	35193099	35193538	440	35193276	24	13.3755	5.70776	9.93168	LINE-1_peak_317
1	35268469	35268823	355	35268632	16	9.87004	5.44872	6.65213	LINE-1_peak_318
1	35557317	35557906	590	35557725	30	16.6975	6.10236	13.0602	LINE-1_peak_319
1	35641462	35641765	304	35641623	18	10.0524	5.16304	6.82221	LINE-1_peak_320
1	35769397	35770200	804	35770041	43	30.7115	9.2437	26.3088	LINE-1_peak_321
1	35883063	35883337	275	35883215	23	13.9013	6.15385	10.4262	LINE-1_peak_322
1	35930990	35931290	301	35931127	19	9.55577	4.73934	6.36167	LINE-1_peak_323
1	36149187	36149856	670	36149684	55	36.4688	8.86076	31.7513	LINE-1_peak_324
1	36188210	36188472	263	36188330	14	9.2143	5.47445	6.04545	LINE-1_peak_325
1	36224028	36224923	896	36224197	40	26.6958	8.26613	22.5133	LINE-1_peak_326
1	36248287	36248486	200	36248336	11	6.59306	4.44444	3.64977	LINE-1_peak_327
1	36306821	36307180	360	36307027	32	18.3195	6.42023	14.5914	LINE-1_peak_328
1	36385847	36386280	434	36386129	53	33.6501	8.28221	29.0839	LINE-1_peak_329
1	36386479	36386783	305	36386617	35	17.3338	5.57276	13.6614	LINE-1_peak_330
1	36397822	36398088	267	36397986	23	15.2823	6.85714	11.7264	LINE-1_peak_331
1	36411999	36412213	215	36412073	14	8.08101	4.80769	5.00127	LINE-1_peak_332
1	36420942	36421161	220	36421129	13	7.08133	4.40252	4.09027	LINE-1_peak_333
1	36450398	36450710	313	36450538	31	21.7559	8.16327	17.8408	LINE-1_peak_334
1	36464292	36464829	538	36464428	23	13.1721	5.7971	9.73983	LINE-1_peak_335
1	36924375	36924645	271	36924487	12	7.14391	4.60993	4.14665	LINE-1_peak_336
1	37474401	37474625	225	37474516	19	8.66309	4.31035	5.53743	LINE-1_peak_337
1	37514646	37514880	235	37514800	14	8.18895	4.87013	5.10051	LINE-1_peak_338
1	37595625	37596194	570	37596011	28	19.74	7.9235	15.9326	LINE-1_peak_339
1	37635174	37635373	200	37635227	10	5.93784	4.19847	3.05876	LINE-1_peak_340
1	37690574	37690773	200	37690592	20	7.3221	3.59589	4.30929	LINE-1_peak_341
1	37692168	37692540	373	37692356	45	28.2926	7.87671	24.024	LINE-1_peak_342
1	37808106	37808623	518	37808239	26	15.2298	6.19266	11.6769	LINE-1_peak_343
1	37859538	37859914	377	37859663	39	25.7592	8.09717	21.6274	LINE-1_peak_344
1	37860148	37860347	200	37860237	21	9.50008	4.41767	6.31048	LINE-1_peak_345
1	37931668	37932044	377	37931853	35	26.9681	9.62567	22.7706	LINE-1_peak_346
1	37989945	37990328	384	37990115	24	15.5317	6.75676	11.9611	LINE-1_peak_347
1	38012381	38012832	452	38012666	45	29.2068	8.21429	24.8885	LINE-1_peak_348
1	38818257	38818470	214	38818386	14	8.35541	4.96689	5.25368	LINE-1_peak_349
1	38835293	38835492	200	38835412	14	9.14794	5.43478	5.98413	LINE-1_peak_350
1	38859680	38860099	420	38859834	31	20.8388	7.72947	16.9723	LINE-1_peak_351
1	38873279	38873587	309	38873431	33	24.35	8.90052	20.2939	LINE-1_peak_352
1	38991072	38991389	318	38991192	19	10.7058	5.31915	7.43126	LINE-1_peak_353
1	39026126	39026488	363	39026301	14	8.08101	4.80769	5.00127	LINE-1_peak_354
1	39183779	39183987	209	39183878	13	9.00866	5.55556	5.85544	LINE-1_peak_355
1	39192170	39192397	228	39192293	18	10.788	5.55556	7.50788	LINE-1_peak_356
1	39408705	39409148	444	39408789	26	16.2014	6.65025	12.593	LINE-1_peak_357
1	39559445	39559860	416	39559666	17	9.24875	4.91803	6.07755	LINE-1_peak_358
1	39606210	39606420	211	39606352	13	6.94032	4.32099	3.96135	LINE-1_peak_359
1	39639960	39640159	200	39640094	14	6.69935	4.03226	3.74613	LINE-1_peak_360
1	39691292	39691563	272	39691425	27	16.4783	6.57277	12.8538	LINE-1_peak_361
1	39701909	39702171	263	39702029	22	17.2892	8.21429	13.6197	LINE-1_peak_362
1	39738668	39738912	245	39738764	15	8.0668	4.62428	4.98835	LINE-1_peak_363
1	39788754	39789012	259	39788867	10	6.79799	4.74138	3.83551	LINE-1_peak_364
1	39845787	39845986	200	39845874	10	5.73904	4.07407	2.88687	LINE-1_peak_365
1	39883450	39883671	222	39883520	18	12.73	6.64336	9.32542	LINE-1_peak_366
1	39901933	39902132	200	39902065	15	7.06178	4.08163	4.07202	LINE-1_peak_367
1	39955000	39955250	251	39955090	16	9.87004	5.44872	6.65213	LINE-1_peak_368
1	40040294	40040897	604	40040553	44	31.6005	9.375	27.1473	LINE-1_peak_369
1	40161157	40161473	317	40161289	21	14.2738	6.79012	10.777	LINE-1_peak_370
1	40257916	40258371	456	40258113	29	20.8835	8.24176	17.0149	LINE-1_peak_371
1	40315307	40315527	221	40315438	14	8.18895	4.87013	5.10051	LINE-1_peak_372
1	40373526	40373838	313	40373645	23	14.292	6.34921	10.7944	LINE-1_peak_373
1	40449848	40450188	341	40450079	14	8.08101	4.80769	5.00127	LINE-1_peak_374
1	40531446	40531836	391	40531559	20	14.2141	7	10.7207	LINE-1_peak_375
1	40691542	40691848	307	40691688	27	16.9536	6.79612	13.3022	LINE-1_peak_376
1	40692075	40692294	220	40692213	16	7.42373	4.12621	4.40162	LINE-1_peak_377
1	40708824	40709347	524	40709255	20	12.6489	6.14035	9.24922	LINE-1_peak_378
1	40862402	40862617	216	40862469	17	9.61425	5.11364	6.41615	LINE-1_peak_379
1	40979343	40980092	750	40979958	29	15.4338	5.74713	11.8689	LINE-1_peak_380
1	41360920	41361422	503	41361103	45	28.8963	8.09859	24.5956	LINE-1_peak_381
1	41574219	41574478	260	41574310	10	4.59852	3.37423	1.90219	LINE-1_peak_382
1	41920019	41920402	384	41920223	21	12.3135	5.75916	8.93488	LINE-1_peak_383
1	42035935	42036195	261	42036090	15	8.26412	4.73373	5.16971	LINE-1_peak_384
1	42334471	42334670	200	42334601	15	7.51711	4.32432	4.48761	LINE-1_peak_385
1	42335171	42335517	347	42335240	18	9.74015	5	6.53333	LINE-1_peak_386
1	42456406	42456679	274	42456539	17	11.5684	6.2069	8.23746	LINE-1_peak_387
1	42462928	42463333	406	42463138	27	19.8431	8.23529	16.0295	LINE-1_peak_388
1	42658177	42658571	395	42658399	20	12.3853	6	9.0015	LINE-1_peak_389
1	42682108	42682452	345	42682303	35	22.5253	7.59494	18.5689	LINE-1_peak_390
1	42765974	42766248	275	42766096	22	9.74084	4.38931	6.53385	LINE-1_peak_391
1	42766964	42767374	411	42767207	42	27.8427	8.30116	23.5995	LINE-1_peak_392
1	42846332	42846665	334	42846482	30	21.6772	8.37838	17.7656	LINE-1_peak_393
1	42924237	42924784	548	42924388	27	15.776	6.25	12.1918	LINE-1_peak_394
1	42958565	42959275	711	42958890	35	20.5156	6.76692	16.6662	LINE-1_peak_395
1	43074879	43075078	200	43074908	9	5.54137	4.09836	2.71274	LINE-1_peak_396
1	43147634	43147897	264	43147816	18	11.5514	5.97484	8.22101	LINE-1_peak_397
1	43172183	43172450	268	43172308	18	10.788	5.55556	7.50788	LINE-1_peak_398
1	43349010	43349245	236	43349106	22	12.511	5.66502	9.12008	LINE-1_peak_399
1	43349409	43349648	240	43349507	18	9.06829	4.65686	5.9103	LINE-1_peak_400
1	43358698	43359151	454	43358881	35	22.7529	7.69231	18.7824	LINE-1_peak_401
1	43368282	43368492	211	43368349	18	7.91873	4.09483	4.85235	LINE-1_peak_402
1	43389524	43389923	400	43389844	11	6.98538	4.6875	4.0028	LINE-1_peak_403
1	43453809	43454008	200	43453857	15	6.39934	3.73832	3.47501	LINE-1_peak_404
1	43649832	43650692	861	43650008	53	37.2559	9.54064	32.4964	LINE-1_peak_405
1	43707318	43707538	221	43707410	21	11.0099	5.11628	7.715	LINE-1_peak_406
1	43946192	43946780	589	43946603	34	20.8328	7.08502	16.9668	LINE-1_peak_407
1	43969715	43970091	377	43969933	36	20.0766	6.42361	16.2513	LINE-1_peak_408
1	43974720	43974919	200	43974814	20	6.60428	3.30189	3.66042	LINE-1_peak_409
1	44238100	44238479	380	44238264	26	13.452	5.4	10.0039	LINE-1_peak_410
1	44355234	44355516	283	44355353	28	20.2712	8.19209	16.4349	LINE-1_peak_411
1	44405073	44405384	312	44405230	16	9.28589	5.12048	6.11194	LINE-1_peak_412
1	44652914	44653182	269	44653034	18	8.93364	4.58937	5.78584	LINE-1_peak_413
1	44674060	44674810	751	44674617	73	52.9031	10.6936	47.2862	LINE-1_peak_414
1	44721521	44721894	374	44721702	34	19.1673	6.41026	15.392	LINE-1_peak_415
1	44722018	44722297	280	44722198	28	13.8875	5.27273	10.4142	LINE-1_peak_416
1	44730497	44730969	473	44730817	21	9.42101	4.38247	6.23657	LINE-1_peak_417
1	44731114	44731459	346	44731265	16	5.97476	3.41365	3.09198	LINE-1_peak_418
1	44739363	44739845	483	44739709	30	20.3845	7.75	16.5421	LINE-1_peak_419
1	44799782	44800410	629	44800235	36	22.4085	7.34127	18.4574	LINE-1_peak_420
1	44819533	44820265	733	44819681	23	11.2731	4.91803	7.9616	LINE-1_peak_421
1	44843214	44843507	294	44843311	25	15.6556	6.59899	12.0782	LINE-1_peak_422
1	44986443	44986806	364	44986631	21	15.8928	7.69231	12.3018	LINE-1_peak_423
1	45303446	45304231	786	45303753	34	22.6852	7.88288	18.7192	LINE-1_peak_424
1	45339873	45340320	448	45340128	24	12.4261	5.27426	9.04055	LINE-1_peak_425
1	45490906	45491599	694	45491361	41	24.7046	7.29167	20.6294	LINE-1_peak_426
1	45499974	45500511	538	45500144	38	24.0708	7.61719	20.0291	LINE-1_peak_427
1	45521620	45522073	454	45521892	28	16.1389	6.22318	12.5339	LINE-1_peak_428
1	45550455	45550871	417	45550744	15	8.26412	4.73373	5.16971	LINE-1_peak_429
1	45550951	45551191	241	45551019	12	5.77445	3.80117	2.91929	LINE-1_peak_430
1	45583352	45583693	342	45583499	39	21.0688	6.30915	17.1895	LINE-1_peak_431
1	45686371	45686724	354	45686649	29	14.6153	5.41516	11.0979	LINE-1_peak_432
1	45686949	45687389	441	45687190	38	22.737	7.09091	18.7678	LINE-1_peak_433
1	45750484	45750986	503	45750636	26	17.3631	7.21925	13.6889	LINE-1_peak_434
1	45802807	45803056	250	45802959	18	9.15979	4.70297	5.99434	LINE-1_peak_435
1	45803374	45803607	234	45803521	22	12.6258	5.72139	9.22762	LINE-1_peak_436
1	46037071	46037326	256	46037243	18	9.79111	5.02645	6.57849	LINE-1_peak_437
1	46132885	46133434	550	46133081	56	38.8988	9.5	34.0515	LINE-1_peak_438
1	46223494	46223761	268	46223646	19	12.4453	6.25	9.05844	LINE-1_peak_439
1	46247088	46247748	661	46247602	30	17.4751	6.43154	13.7942	LINE-1_peak_440
1	46303502	46303748	247	46303631	30	15.6059	5.65693	12.0309	LINE-1_peak_441
1	46340560	46340890	331	46340730	28	15.272	5.84677	11.7167	LINE-1_peak_442
1	46340971	46341170	200	46341027	20	8.71601	4.2	5.58611	LINE-1_peak_443
1	46442394	46442864	471	46442593	23	11.7419	5.12821	8.3997	LINE-1_peak_444
1	46489676	46490169	494	46489791	16	8.27423	4.56989	5.17893	LINE-1_peak_445
1	46604187	46604569	383	46604386	33	22.5597	8.05687	18.6007	LINE-1_peak_446
1	46643465	46643804	340	46643661	14	9.48857	5.6391	6.29977	LINE-1_peak_447
1	46668298	46668704	407	46668487	32	22.9912	8.50515	19.0077	LINE-1_peak_448
1	46719019	46719415	397	46719168	33	24.0644	8.76289	20.0232	LINE-1_peak_449
1	46725127	46725489	363	46725427	12	7.09019	4.57747	4.09801	LINE-1_peak_450
1	47175350	47175583	234	47175499	18	10.3813	5.33708	7.12918	LINE-1_peak_451
1	47179226	47179536	311	47179304	15	6.9063	4	3.92985	LINE-1_peak_452
1	47313974	47314582	609	47314319	62	46.2199	10.7877	40.9607	LINE-1_peak_453
1	47333620	47333896	277	47333789	23	13.468	5.94059	10.0192	LINE-1_peak_454
1	47334108	47334359	252	47334231	24	14.3853	6.18812	10.8813	LINE-1_peak_455
1	47437525	47438121	597	47437853	37	20.561	6.44068	16.7091	LINE-1_peak_456
1	47508683	47508906	224	47508813	19	9.88442	4.90196	6.66581	LINE-1_peak_457
1	47536789	47537101	313	47536924	13	5.56714	3.5533	2.73554	LINE-1_peak_458
1	47588297	47588663	367	47588391	13	7.42871	4.60526	4.40617	LINE-1_peak_459
1	47710549	47710814	266	47710637	16	7.62365	4.22886	4.58448	LINE-1_peak_460
1	48093750	48093949	200	48093887	12	7.84637	5.03876	4.78597	LINE-1_peak_461
1	48471846	48472533	688	48472345	30	21.1421	8.11518	17.2592	LINE-1_peak_462
1	48494345	48494643	299	48494523	17	10.3593	5.52147	7.10849	LINE-1_peak_463
1	48498568	48498767	200	48498617	16	9.39801	5.18293	6.21527	LINE-1_peak_464
1	48916228	48916457	230	48916351	15	11.1998	6.45161	7.89293	LINE-1_peak_465
1	50023877	50024127	251	50023946	11	5.99997	4.08163	3.1148	LINE-1_peak_466
1	50333043	50333797	755	50333213	18	9.29973	4.77387	6.12415	LINE-1_peak_467
1	50368572	50368771	200	50368624	13	7.22694	4.48718	4.22245	LINE-1_peak_468
1	50705783	50706022	240	50705899	16	9.80886	5.41401	6.59551	LINE-1_peak_469
1	50959986	50960605	620	50960326	21	11.3143	5.26316	7.99977	LINE-1_peak_470
1	50968154	50968385	232	50968271	20	7.56312	3.69718	4.52896	LINE-1_peak_471
1	50969884	50970348	465	50970065	30	14.5288	5.23649	11.0158	LINE-1_peak_472
1	50977300	50977504	205	50977410	17	7.94333	4.24528	4.87492	LINE-1_peak_473
1	51236131	51236349	219	51236244	21	11.1604	5.18868	7.85537	LINE-1_peak_474
1	51519105	51519354	250	51519293	14	6.42872	3.88601	3.5018	LINE-1_peak_475
1	51648288	51648683	396	51648444	16	9.93187	5.48387	6.71028	LINE-1_peak_476
1	51729272	51729845	574	51729664	31	20.2153	7.44186	16.3819	LINE-1_peak_477
1	51878511	51879055	545	51878883	32	20.6054	7.3991	16.7516	LINE-1_peak_478
1	51990625	51990824	200	51990710	13	7.17788	4.4586	4.17755	LINE-1_peak_479
1	52055147	52055410	264	52055216	28	14.3766	5.4717	10.8736	LINE-1_peak_480
1	52056074	52056362	289	52056223	29	15.1705	5.6391	11.621	LINE-1_peak_481
1	52142017	52142226	210	52142076	15	7.06178	4.08163	4.07202	LINE-1_peak_482
1	52366070	52366676	607	52366368	47	30.2782	8.21918	25.8998	LINE-1_peak_483
1	52404285	52404690	406	52404561	23	12.4507	5.45455	9.06292	LINE-1_peak_484
1	52553370	52553577	208	52553416	19	9.9328	4.92611	6.71081	LINE-1_peak_485
1	52662774	52662973	200	52662926	14	7.0729	4.23729	4.08257	LINE-1_peak_486
1	52698040	52698575	536	52698458	19	10.4905	5.20833	7.2307	LINE-1_peak_487
1	52703010	52703247	238	52703070	14	7.24914	4.33526	4.24268	LINE-1_peak_488
1	52726354	52726786	433	52726446	19	11.9671	5.98802	8.60952	LINE-1_peak_489
1	52842497	52842898	402	52842744	24	14.1366	6.06796	10.6484	LINE-1_peak_490
1	52955641	52955840	200	52955675	9	5.64811	4.16667	2.80677	LINE-1_peak_491
1	53196627	53196887	261	53196759	26	16.339	6.71642	12.7223	LINE-1_peak_492
1	53220206	53220678	473	53220326	26	16.9845	7.03125	13.3315	LINE-1_peak_493
1	53238409	53238911	503	53238520	16	8.85862	4.88506	5.71585	LINE-1_peak_494
1	53326141	53326728	588	53326322	33	20.5679	7.173	16.7156	LINE-1_peak_495
1	53470138	53470462	325	53470319	21	13.5394	6.39535	10.0863	LINE-1_peak_496
1	53485540	53485739	200	53485621	17	8.3168	4.4335	5.21804	LINE-1_peak_497
1	53739153	53739384	232	53739291	21	10.7659	5	7.48739	LINE-1_peak_498
1	53838166	53838715	550	53838614	27	17.5269	7.07071	13.8437	LINE-1_peak_499
1	53889739	53889991	253	53889868	22	15.2872	7.09877	11.731	LINE-1_peak_500
1	53945666	53946435	770	53945939	43	26.9187	7.74648	22.7244	LINE-1_peak_501
1	54052973	54053753	781	54053412	42	26.4523	7.76173	22.2824	LINE-1_peak_502
1	54199875	54200277	403	54200120	49	31.6613	8.33333	27.2055	LINE-1_peak_503
1	54273020	54273485	466	54273197	35	15.9994	5.11364	12.4023	LINE-1_peak_504
1	54287256	54287542	287	54287422	19	7.45384	3.7594	4.42947	LINE-1_peak_505
1	54406360	54406648	289	54406489	34	16.0953	5.27108	12.4924	LINE-1_peak_506
1	54411779	54412045	267	54411894	35	15.8701	5.07042	12.2803	LINE-1_peak_507
1	54488238	54488523	286	54488421	22	7.74607	3.57143	4.69737	LINE-1_peak_508
1	54542083	54542425	343	54542230	30	15.6059	5.65693	12.0309	LINE-1_peak_509
1	54715481	54716136	656	54715811	28	15.9	6.11814	12.3081	LINE-1_peak_510
1	54764423	54764914	492	54764713	62	39.2417	8.51351	34.3748	LINE-1_peak_511
1	54775187	54775445	259	54775322	21	10.6706	4.95496	7.39781	LINE-1_peak_512
1	54810472	54810710	239	54810603	20	8.0443	3.90335	4.96766	LINE-1_peak_513
1	54886980	54887598	619	54887267	41	23.0334	6.6879	19.0485	LINE-1_peak_514
1	55022082	55022362	281	55022215	13	7.17788	4.4586	4.17755	LINE-1_peak_515
1	55215330	55215665	336	55215372	16	5.69362	3.28185	2.8476	LINE-1_peak_516
1	55429185	55429496	312	55429348	15	9.70003	5.55556	6.49554	LINE-1_peak_517
1	55877638	55878008	371	55877701	14	7.77075	4.62963	4.71695	LINE-1_peak_518
1	56579061	56579687	627	56579418	32	16.0245	5.51839	12.4265	LINE-1_peak_519
1	56617094	56617362	269	56617208	21	14.1213	6.70732	10.6342	LINE-1_peak_520
1	56644707	56645044	338	56644978	19	8.1341	4.06504	5.05085	LINE-1_peak_521
1	56758300	56758499	200	56758464	13	7.48058	4.63576	4.45365	LINE-1_peak_522
1	58250224	58250470	247	58250319	16	9.17597	5.05952	6.00989	LINE-1_peak_523
1	58288331	58289016	686	58288547	32	20.2391	7.23684	16.4041	LINE-1_peak_524
1	58546179	58546385	207	58546294	21	8.64445	4.04412	5.52038	LINE-1_peak_525
1	58546542	58547021	480	58546760	54	39.3901	10.1103	34.5173	LINE-1_peak_526
1	58699930	58700290	361	58700112	38	25.4674	8.19328	21.3513	LINE-1_peak_527
1	58783806	58784454	649	58784102	74	29.5795	5.02681	25.2415	LINE-1_peak_528
1	58903537	58903971	435	58903779	25	12.9141	5.32787	9.49885	LINE-1_peak_529
1	58922504	58922703	200	58922571	13	5.95209	3.76344	3.07175	LINE-1_peak_530
1	59057294	59057524	231	59057408	20	10.0893	4.83871	6.85655	LINE-1_peak_531
1	59214611	59215192	582	59214782	16	8.60744	4.7486	5.48609	LINE-1_peak_532
1	59296407	59297320	914	59296903	58	40.5718	9.67213	35.6373	LINE-1_peak_533
1	59393197	59393725	529	59393369	30	18.5188	6.88889	14.7801	LINE-1_peak_534
1	59759323	59759703	381	59759522	19	9.83641	4.87805	6.6206	LINE-1_peak_535
1	59814459	59814916	458	59814675	33	17.4356	5.90278	13.7576	LINE-1_peak_536
1	59879708	59879907	200	59879741	14	8.02791	4.77707	4.95258	LINE-1_peak_537
1	59926734	59927118	385	59926841	18	9.58976	4.92228	6.39308	LINE-1_peak_538
1	59971548	59971788	241	59971685	14	6.46639	3.90625	3.53522	LINE-1_peak_539
1	60156882	60157296	415	60157129	14	7.47918	4.46429	4.45278	LINE-1_peak_540
1	61049885	61050399	515	61050276	23	10.1384	4.42804	6.90222	LINE-1_peak_541
1	61076880	61077263	384	61077045	39	18.7902	5.54017	15.0364	LINE-1_peak_542
1	61184334	61184533	200	61184490	13	5.66854	3.60825	2.82506	LINE-1_peak_543
1	61338237	61338436	200	61338268	17	8.49128	4.52261	5.379	LINE-1_peak_544
1	61453186	61453650	465	61453517	25	14.8694	6.2201	11.3368	LINE-1_peak_545
1	61724867	61725542	676	61725211	44	27.7534	7.86713	23.5149	LINE-1_peak_546
1	61743081	61743299	219	61743181	15	5.76104	3.4188	2.90749	LINE-1_peak_547
1	62436168	62436873	706	62436613	79	51.318	9.21659	45.7884	LINE-1_peak_548
1	62687856	62688080	225	62687900	20	8.2139	3.97727	5.12354	LINE-1_peak_549
1	62688286	62688493	208	62688396	25	11.9281	4.90566	8.5744	LINE-1_peak_550
1	62783683	62784284	602	62783821	39	24.0353	7.40741	19.9963	LINE-1_peak_551
1	63173240	63173529	290	63173392	21	12.6172	5.91398	9.21956	LINE-1_peak_552
1	63317032	63317270	239	63317173	30	16.4134	5.98456	12.7918	LINE-1_peak_553
1	63322231	63322567	337	63322471	23	9.36588	4.10959	6.18574	LINE-1_peak_554
1	63367400	63368049	650	63367547	32	19.5397	6.93277	15.7431	LINE-1_peak_555
1	63523190	63523639	450	63523403	39	24.6848	7.66284	20.6104	LINE-1_peak_556
1	63593201	63593427	227	63593328	24	12.2782	5.20833	8.90169	LINE-1_peak_557
1	63593556	63593788	233	63593716	20	9.18172	4.41176	6.01521	LINE-1_peak_558
1	63773840	63774111	272	63773950	36	20.9963	6.77656	17.1216	LINE-1_peak_559
1	64039547	64039804	258	64039639	25	12.3828	5.09804	8.99954	LINE-1_peak_560
1	64183851	64184393	543	64184206	23	13.468	5.94059	10.0192	LINE-1_peak_561
1	64280193	64280392	200	64280313	11	7.62093	5.08475	4.58261	LINE-1_peak_562
1	64343546	64343763	218	64343594	19	9.07197	4.50451	5.91365	LINE-1_peak_563
1	64470041	64470363	323	64470143	28	11.2335	4.26471	7.92407	LINE-1_peak_564
1	64514265	64514585	321	64514412	14	6.39136	3.86598	3.46758	LINE-1_peak_565
1	64744848	64745123	276	64745043	20	7.94482	3.86029	4.87619	LINE-1_peak_566
1	64824106	64824433	328	64824355	19	9.46495	4.69484	6.27729	LINE-1_peak_567
1	64898163	64898463	301	64898330	15	6.03698	3.55556	3.14818	LINE-1_peak_568
1	64966222	64966922	701	64966597	24	9.90222	4.20875	6.68212	LINE-1_peak_569
1	65002515	65003004	490	65002692	25	13.9763	5.80357	10.4968	LINE-1_peak_570
1	65066439	65066883	445	65066775	27	10.9806	4.28135	7.68756	LINE-1_peak_571
1	65175328	65175681	354	65175524	16	6.76351	3.79464	3.80379	LINE-1_peak_572
1	65254266	65255114	849	65254452	30	16.5261	6.03113	12.8984	LINE-1_peak_573
1	65309852	65310093	242	65309909	26	15.7352	6.42857	12.1529	LINE-1_peak_574
1	65419714	65421000	1287	65420391	82	47.0515	7.80075	41.7433	LINE-1_peak_575
1	65527715	65527938	224	65527877	19	9.46495	4.69484	6.27729	LINE-1_peak_576
1	65687844	65688199	356	65688008	12	6.54035	4.24837	3.60229	LINE-1_peak_577
1	65792774	65793264	491	65792944	16	8.80746	4.85714	5.66869	LINE-1_peak_578
1	66242716	66242944	229	66242808	26	15.3536	6.25	11.7933	LINE-1_peak_579
1	66271319	66271658	340	66271467	40	29.9644	9.66981	25.605	LINE-1_peak_580
1	66331689	66331900	212	66331753	18	8.63095	4.43925	5.50768	LINE-1_peak_581
1	66332039	66332425	387	66332288	17	7.82433	4.18605	4.76563	LINE-1_peak_582
1	66360227	66360426	200	66360331	16	7.54274	4.18719	4.51034	LINE-1_peak_583
1	66542988	66543291	304	66543171	19	6.4354	3.32226	3.50715	LINE-1_peak_584
1	66543518	66543732	215	66543560	27	11.9226	4.63576	8.56915	LINE-1_peak_585
1	66924684	66925775	1092	66925336	87	46.4461	7.15447	41.1726	LINE-1_peak_586
1	66929979	66930819	841	66930148	47	16.6269	4.1958	12.9932	LINE-1_peak_587
1	67053641	67054616	976	67054443	40	21.8395	6.42633	17.9196	LINE-1_peak_588
1	67149210	67149486	277	67149329	25	17.5522	7.55814	13.8673	LINE-1_peak_589
1	67367789	67368025	237	67367905	16	7.50276	4.16667	4.47374	LINE-1_peak_590
1	67430338	67431204	867	67430550	77	46.2727	8.22785	41.0109	LINE-1_peak_591
1	67439415	67439628	214	67439555	22	10.9706	4.93562	7.678	LINE-1_peak_592
1	67479174	67479383	210	67479268	15	6.71885	3.90244	3.76384	LINE-1_peak_593
1	67500442	67500766	325	67500640	26	14.6352	5.92105	11.116	LINE-1_peak_594
1	67561757	67561963	207	67561871	24	12.2782	5.20833	8.90169	LINE-1_peak_595
1	67646180	67646588	409	67646337	33	20.4975	7.14286	16.649	LINE-1_peak_596
1	67684917	67685516	600	67685129	100	60.459	8.60307	54.4013	LINE-1_peak_597
1	67686145	67686892	748	67686772	43	13.5531	3.73514	10.0985	LINE-1_peak_598
1	67700618	67701145	528	67700980	37	21.9282	6.95971	18.0032	LINE-1_peak_599
1	67719922	67720151	230	67720055	23	12.9997	5.71429	9.57834	LINE-1_peak_600
1	67749830	67750312	483	67750177	24	11.9435	5.06073	8.58808	LINE-1_peak_601
1	67832039	67832278	240	67832166	26	6.94208	2.98673	3.96311	LINE-1_peak_602
1	67832796	67833594	799	67833457	47	22.2763	5.64706	18.3332	LINE-1_peak_603
1	68217197	68217396	200	68217296	19	6.62394	3.40136	3.67832	LINE-1_peak_604
1	68232417	68232685	269	68232548	29	13.1227	4.83871	9.69354	LINE-1_peak_605
1	68342758	68343065	308	68342946	25	15.3195	6.43564	11.7613	LINE-1_peak_606
1	68384404	68384770	367	68384595	20	14.6406	7.24138	11.1213	LINE-1_peak_607
1	68496593	68497383	791	68497176	64	45.8117	10.2201	40.5763	LINE-1_peak_608
1	68733547	68733833	287	68733659	10	6.80183	4.74381	3.83561	LINE-1_peak_609
1	69263992	69264356	365	69264173	33	21.8322	7.72727	17.9135	LINE-1_peak_610
1	70034421	70034657	237	70034562	16	8.70654	4.80226	5.57739	LINE-1_peak_611
1	70205381	70205811	431	70205624	35	20.7741	6.87023	16.9113	LINE-1_peak_612
1	70221209	70221955	747	70221359	41	24.8416	7.34266	20.7588	LINE-1_peak_613
1	70314861	70315133	273	70314970	16	7.96057	4.40415	4.89079	LINE-1_peak_614
1	70354354	70355142	789	70354777	61	37.6512	8.20106	32.8717	LINE-1_peak_615
1	70410658	70411588	931	70411149	86	53.4696	8.77016	47.8216	LINE-1_peak_616
1	70487938	70488139	202	70488033	18	9.443	4.84694	6.25714	LINE-1_peak_617
1	70510072	70510358	287	70510226	26	14.4642	5.84416	10.9559	LINE-1_peak_618
1	70528714	70528999	286	70528828	22	14.0166	6.42458	10.5352	LINE-1_peak_619
1	71047665	71048052	388	71047854	28	13.9353	5.29197	10.459	LINE-1_peak_620
1	71080922	71081453	532	71081335	44	27.0271	7.60135	22.8258	LINE-1_peak_621
1	72282738	72283056	319	72282879	51	31.6023	7.95107	27.149	LINE-1_peak_622
1	74197787	74198521	735	74198207	74	61.1311	13.2042	55.0401	LINE-1_peak_623
1	74504182	74504459	278	74504340	22	13.4818	6.14973	10.0318	LINE-1_peak_624
1	74732977	74733312	336	74733146	28	16.6988	6.47321	13.0611	LINE-1_peak_625
1	74964576	74964835	260	74964767	24	15.1785	6.57895	11.6284	LINE-1_peak_626
1	75136253	75136572	320	75136416	28	12.2789	4.64744	8.9022	LINE-1_peak_627
1	75265718	75266008	291	75265865	18	14.256	7.53968	10.7603	LINE-1_peak_628
1	75614799	75615399	601	75614898	35	16.6238	5.32544	12.9905	LINE-1_peak_629
1	75615694	75616139	446	75616040	20	6.37665	3.21101	3.45443	LINE-1_peak_630
1	75724267	75725121	855	75724716	35	18.5163	6	14.7778	LINE-1_peak_631
1	75785802	75786411	610	75786184	40	22.6729	6.72131	18.7081	LINE-1_peak_632
1	75908739	75908952	214	75908829	18	10.3253	5.30726	7.07702	LINE-1_peak_633
1	75991577	75991837	261	75991734	21	13.7525	6.50888	10.2866	LINE-1_peak_634
1	76040474	76040694	221	76040595	19	9.15715	4.54545	5.99214	LINE-1_peak_635
1	76074440	76075069	630	76074649	36	20.2552	6.49123	16.4198	LINE-1_peak_636
1	76209560	76209961	402	76209844	12	5.54895	3.67232	2.71971	LINE-1_peak_637
1	76239635	76239879	245	76239773	16	8.70654	4.80226	5.57739	LINE-1_peak_638
1	76279381	76279717	337	76279605	21	11.4187	5.31401	8.0971	LINE-1_peak_639
1	76331041	76331267	227	76331173	15	7.51711	4.32432	4.48761	LINE-1_peak_640
1	76337098	76337400	303	76337241	37	25.9594	8.63636	21.8174	LINE-1_peak_641
1	76867724	76867963	240	76867780	18	6.9045	3.62595	3.92868	LINE-1_peak_642
1	76868076	76868676	601	76868567	20	8.45975	4.0856	5.35047	LINE-1_peak_643
1	77219121	77219557	437	77219436	26	16.339	6.71642	12.7223	LINE-1_peak_644
1	77281894	77282338	445	77282235	17	8.06501	4.30622	4.98705	LINE-1_peak_645
1	77508906	77509225	320	77509064	34	9.37328	3.22284	6.19313	LINE-1_peak_646
1	77682290	77682797	508	77682638	41	18.0197	5.07246	14.3086	LINE-1_peak_647
1	77683308	77683678	371	77683486	65	38.807	7.93269	33.9649	LINE-1_peak_648
1	77759369	77759571	203	77759526	22	8.37571	3.8206	5.27233	LINE-1_peak_649
1	77759669	77760091	423	77759903	36	19.6128	6.25	15.8118	LINE-1_peak_650
1	77779490	77779839	350	77779628	32	19.2055	6.79012	15.4284	LINE-1_peak_651
1	77779960	77780236	277	77780142	21	9.91028	4.60251	6.68933	LINE-1_peak_652
1	77874803	77875062	260	77874999	16	8.41452	4.64481	5.30792	LINE-1_peak_653
1	77889013	77889330	318	77889182	17	6.02254	3.33333	3.13551	LINE-1_peak_654
1	77978194	77978424	231	77978308	37	14.9198	4.55635	11.3847	LINE-1_peak_655
1	77979027	77979638	612	77979243	57	31.778	7.09046	27.3156	LINE-1_peak_656
1	78004030	78005026	997	78004836	51	30.4017	7.55814	26.0161	LINE-1_peak_657
1	78145165	78145382	218	78145238	16	8.60744	4.7486	5.48609	LINE-1_peak_658
1	78490924	78491200	277	78491077	16	10.5201	5.82192	7.2588	LINE-1_peak_659
1	78491800	78492046	247	78491891	13	7.03383	4.375	4.04674	LINE-1_peak_660
1	78840538	78840750	213	78840641	14	8.24382	4.90196	5.151	LINE-1_peak_661
1	78885064	78885440	377	78885219	25	16.3678	6.95187	12.7492	LINE-1_peak_662
1	79265280	79265496	217	79265312	12	7.03714	4.54545	4.04942	LINE-1_peak_663
1	80054131	80054522	392	80054380	15	9.83323	5.6338	6.61848	LINE-1_peak_664
1	80250867	80251066	200	80250931	13	8.21385	5.07246	5.12354	LINE-1_peak_665
1	80403350	80404086	737	80403477	23	15.6663	7.05882	12.0884	LINE-1_peak_666
1	81032978	81033231	254	81033069	23	14.0295	6.21762	10.5473	LINE-1_peak_667
1	81126912	81127201	290	81127027	15	9.13774	5.22876	5.97486	LINE-1_peak_668
1	81306056	81306282	227	81306162	13	7.17788	4.4586	4.17755	LINE-1_peak_669
1	81800983	81801520	538	81801367	29	13.2913	4.90196	9.85192	LINE-1_peak_670
1	81808868	81809075	208	81808983	12	5.16739	3.45745	2.38196	LINE-1_peak_671
1	83102797	83103046	250	83102909	20	12.257	5.9322	8.88143	LINE-1_peak_672
1	83882908	83883193	286	83883092	18	11.4842	5.9375	8.15896	LINE-1_peak_673
1	83999047	83999529	483	83999443	20	10.0893	4.83871	6.85655	LINE-1_peak_674
1	84077811	84078157	347	84078029	28	17.568	6.87204	13.8825	LINE-1_peak_675
1	84506145	84506814	670	84506263	49	34.7317	9.4697	30.1081	LINE-1_peak_676
1	84573933	84574534	602	84574377	26	15.0473	6.1086	11.5054	LINE-1_peak_677
1	84620706	84621153	448	84621056	18	9.15979	4.70297	5.99434	LINE-1_peak_678
1	84690149	84690791	643	84690565	44	29.3967	8.49057	25.0679	LINE-1_peak_679
1	84782493	84782700	208	84782534	12	5.62266	3.71429	2.78431	LINE-1_peak_680
1	84893122	84893583	462	84893209	22	13.2903	6.05263	9.85106	LINE-1_peak_681
1	84996973	84997174	202	84997050	15	7.38866	4.25532	4.36913	LINE-1_peak_682
1	85061966	85062441	476	85062258	45	32.302	9.42623	27.809	LINE-1_peak_683
1	85200402	85201269	868	85201073	46	26.4341	7.05706	22.2657	LINE-1_peak_684
1	85201404	85201824	421	85201739	25	9.51696	3.95137	6.32504	LINE-1_peak_685
1	85259533	85259929	397	85259732	38	25.6317	8.26271	21.5074	LINE-1_peak_686
1	85275101	85275436	336	85275299	41	13.9526	3.96226	10.4753	LINE-1_peak_687
1	85276144	85277049	906	85276687	76	41.2753	7.18284	36.3011	LINE-1_peak_688
1	85297712	85298328	617	85297991	44	28.9096	8.30258	24.6083	LINE-1_peak_689
1	85308084	85308440	357	85308293	23	14.359	6.38298	10.8568	LINE-1_peak_690
1	85465017	85465259	243	85465193	15	7.47392	4.30108	4.44814	LINE-1_peak_691
1	85580624	85581145	522	85580972	29	9.12737	3.47222	5.96486	LINE-1_peak_692
1	85708063	85708687	625	85708572	27	16.0254	6.36364	12.4271	LINE-1_peak_693
1	86156547	86157203	657	86156696	21	10.1252	4.70085	6.89015	LINE-1_peak_694
1	86396008	86396511	504	86396347	35	25.1899	8.78049	21.0879	LINE-1_peak_695
1	86704239	86704996	758	86704808	43	25.1256	7.09677	21.028	LINE-1_peak_696
1	86705093	86705431	339	86705150	21	7.47579	3.55987	4.4499	LINE-1_peak_697
1	86774339	86774707	369	86774473	24	13.6023	5.81395	10.1452	LINE-1_peak_698
1	86780792	86781208	417	86781116	25	14.4412	6.01852	10.9342	LINE-1_peak_699
1	86833638	86833928	291	86833799	19	12.5164	6.28931	9.12493	LINE-1_peak_700
1	86914338	86914709	372	86914450	36	17.6729	5.55556	13.9812	LINE-1_peak_701
1	86915435	86915781	347	86915663	22	7.46771	3.46386	4.44254	LINE-1_peak_702
1	87025287	87025493	207	87025432	18	11.9693	6.20915	8.61152	LINE-1_peak_703
1	87131791	87132061	271	87131906	17	8.67138	4.61538	5.54515	LINE-1_peak_704
1	87328235	87328588	354	87328391	46	22.9162	5.94937	18.9373	LINE-1_peak_705
1	87328824	87329077	254	87328893	25	7.73956	3.31633	4.69107	LINE-1_peak_706
1	87642653	87642965	313	87642766	12	6.7814	4.39189	3.82057	LINE-1_peak_707
1	87754183	87754395	213	87754250	15	9.56998	5.47945	6.3748	LINE-1_peak_708
1	87904745	87904966	222	87904882	16	8.0483	4.45026	4.97102	LINE-1_peak_709
1	87905827	87906065	239	87905953	15	7.51711	4.32432	4.48761	LINE-1_peak_710
1	88145856	88146114	259	88146008	17	10.4825	5.59006	7.22341	LINE-1_peak_711
1	88180571	88180887	317	88180727	18	13.7713	7.25191	10.3046	LINE-1_peak_712
1	88683925	88685141	1217	88684082	46	28.4669	7.75578	24.1884	LINE-1_peak_713
1	88891158	88891694	537	88891561	25	13.0145	5.3719	9.59246	LINE-1_peak_714
1	88992507	88993230	724	88993034	69	50.5049	10.7362	45.0154	LINE-1_peak_715
1	89483384	89483608	225	89483462	17	10.9345	5.84416	7.64386	LINE-1_peak_716
1	89524078	89524277	200	89524137	17	7.51936	4.03587	4.48932	LINE-1_peak_717
1	89524662	89525050	389	89524808	30	18.5876	6.91964	14.8454	LINE-1_peak_718
1	89632589	89633165	577	89633008	27	13.3544	5.20446	9.91112	LINE-1_peak_719
1	89633350	89633549	200	89633442	19	7.48597	3.77359	4.45786	LINE-1_peak_720
1	89720146	89720345	200	89720192	16	9.17597	5.05952	6.00989	LINE-1_peak_721
1	89762994	89763280	287	89763122	24	15.6042	6.79348	12.0294	LINE-1_peak_722
1	89820814	89821082	269	89820959	24	12.8344	5.45852	9.42332	LINE-1_peak_723
1	89890157	89890419	263	89890329	15	7.78444	4.46927	4.72907	LINE-1_peak_724
1	89980632	89980946	315	89980786	25	17.7221	7.64706	14.0275	LINE-1_peak_725
1	89994689	89995424	736	89994989	64	42.9009	9.28571	37.8305	LINE-1_peak_726
1	90706965	90707205	241	90707131	26	15.0473	6.1086	11.5054	LINE-1_peak_727
1	90707393	90707626	234	90707485	27	16.0888	6.39269	12.4863	LINE-1_peak_728
1	90717996	90718323	328	90718133	20	9.30377	4.46809	6.12801	LINE-1_peak_729
1	90851514	90851871	358	90851692	24	14.4487	6.21891	10.9412	LINE-1_peak_730
1	91021422	91021860	439	91021738	21	9.58011	4.45344	6.38413	LINE-1_peak_731
1	91021987	91022425	439	91022294	27	14.0921	5.51181	10.6061	LINE-1_peak_732
1	91240945	91241181	237	91241045	12	7.19831	4.64286	4.19599	LINE-1_peak_733
1	91404129	91404836	708	91404473	33	23.3334	8.41584	19.3324	LINE-1_peak_734
1	91500728	91500947	220	91500870	27	12.8948	5.01792	9.48002	LINE-1_peak_735
1	91501219	91501623	405	91501430	29	14.5177	5.37634	11.0055	LINE-1_peak_736
1	91885873	91886377	505	91886295	22	10.6094	4.77178	7.34173	LINE-1_peak_737
1	92029965	92030431	467	92030080	17	9.94664	5.29412	6.72317	LINE-1_peak_738
1	92080145	92080894	750	92080500	19	11.2177	5.58659	7.90905	LINE-1_peak_739
1	92298653	92299283	631	92299010	33	21.1462	7.42358	17.2628	LINE-1_peak_740
1	92485878	92486288	411	92485966	16	7.54274	4.18719	4.51034	LINE-1_peak_741
1	92784990	92785568	579	92785246	49	37.3234	10.5042	32.5605	LINE-1_peak_742
1	92831810	92832402	593	92831962	37	22.7398	7.27969	18.7703	LINE-1_peak_743
1	92960445	92960889	445	92960552	23	10.0996	4.41176	6.86663	LINE-1_peak_744
1	93079069	93079370	302	93079247	21	10.4381	4.84582	7.18152	LINE-1_peak_745
1	93179647	93180021	375	93179930	24	9.15796	3.9185	5.99288	LINE-1_peak_746
1	93180284	93180807	524	93180507	52	33.1136	8.28125	28.5756	LINE-1_peak_747
1	93345641	93346015	375	93345824	36	21.384	6.92884	17.4886	LINE-1_peak_748
1	93447963	93448233	271	93448130	19	9.5102	4.71698	6.3193	LINE-1_peak_749
1	93448506	93448770	265	93448580	17	7.8637	4.20561	4.80185	LINE-1_peak_750
1	93666744	93667085	342	93666913	27	17.5269	7.07071	13.8437	LINE-1_peak_751
1	93846281	93846495	215	93846369	26	10.0719	4.05405	6.84045	LINE-1_peak_752
1	93847145	93847404	260	93847262	28	11.6657	4.42073	8.32826	LINE-1_peak_753
1	93847526	93847741	216	93847590	26	10.3074	4.1411	7.06032	LINE-1_peak_754
1	93879099	93879298	200	93879215	19	9.83641	4.87805	6.6206	LINE-1_peak_755
1	93909296	93909823	528	93909650	29	18.9835	7.31707	15.2189	LINE-1_peak_756
1	94237070	94237276	207	94237083	20	8.67873	4.18327	5.55186	LINE-1_peak_757
1	94237495	94237876	382	94237662	36	22.6962	7.45968	18.7294	LINE-1_peak_758
1	94417860	94418567	708	94418318	43	27.2143	7.85714	23.0029	LINE-1_peak_759
1	94541822	94542067	246	94541938	22	12.7425	5.77889	9.33653	LINE-1_peak_760
1	94735283	94735538	256	94735479	11	5.52722	3.79747	2.70034	LINE-1_peak_761
1	94783539	94783798	260	94783632	21	12.9987	6.11111	9.5777	LINE-1_peak_762
1	94820237	94820643	407	94820386	18	9.89432	5.08021	6.67483	LINE-1_peak_763
1	94854457	94854721	265	94854584	21	11.3663	5.28846	8.0483	LINE-1_peak_764
1	94926678	94926877	200	94926798	21	8.04762	3.7931	4.97078	LINE-1_peak_765
1	94927010	94927377	368	94927117	34	18.3595	6.09756	14.6295	LINE-1_peak_766
1	95002640	95002839	200	95002703	13	7.42871	4.60526	4.40617	LINE-1_peak_767
1	95043380	95043754	375	95043575	16	8.00425	4.42708	4.93097	LINE-1_peak_768
1	95072577	95072822	246	95072691	31	18.4645	6.66667	14.728	LINE-1_peak_769
1	95072922	95073121	200	95073081	18	7.59394	3.94191	4.55723	LINE-1_peak_770
1	95116705	95117021	317	95116847	27	16.0254	6.36364	12.4271	LINE-1_peak_771
1	95117153	95117490	338	95117348	21	10.814	5.02283	7.53224	LINE-1_peak_772
1	95233506	95234221	716	95234067	44	30.3298	8.85827	25.9488	LINE-1_peak_773
1	96721228	96722484	1257	96721674	32	19.9542	7.11207	16.1345	LINE-1_peak_774
1	96966620	96966875	256	96966682	11	6.43609	4.34783	3.50726	LINE-1_peak_775
1	97820573	97820772	200	97820645	12	7.5995	4.88722	4.56238	LINE-1_peak_776
1	97920884	97921563	680	97921073	38	29.0758	9.799	24.7649	LINE-1_peak_777
1	98048268	98048545	278	98048399	19	12.3053	6.17284	8.92695	LINE-1_peak_778
1	98054192	98054459	268	98054318	25	17.4683	7.51445	13.788	LINE-1_peak_779
1	98326236	98326435	200	98326320	12	5.73594	3.77907	2.8852	LINE-1_peak_780
1	98661560	98662297	738	98661711	33	22.1502	7.87037	18.2131	LINE-1_peak_781
1	99264297	99264551	255	99264476	17	9.04976	4.81283	5.89315	LINE-1_peak_782
1	99549016	99549225	210	99549102	12	7.36574	4.74453	4.34883	LINE-1_peak_783
1	99737059	99737290	232	99737200	16	9.1218	5.02959	5.95948	LINE-1_peak_784
1	99758058	99758257	200	99758075	10	5.46037	3.90071	2.64056	LINE-1_peak_785
1	99766499	99766768	270	99766609	21	15.7989	7.63889	12.2131	LINE-1_peak_786
1	99808712	99809006	295	99808888	16	9.99437	5.51948	6.7685	LINE-1_peak_787
1	99849919	99850502	584	99850311	27	15.8377	6.27803	12.2496	LINE-1_peak_788
1	99969815	99970577	763	99969950	26	15.866	6.49039	12.2766	LINE-1_peak_789
1	100037851	100038195	345	100038079	26	13.0108	5.21236	9.5891	LINE-1_peak_790
1	100132734	100133436	703	100133012	43	30.162	9.01639	25.7907	LINE-1_peak_791
1	100249733	100250081	349	100249899	68	57.0263	13.2692	51.1655	LINE-1_peak_792
1	100265987	100266616	630	100266165	23	15.2076	6.81818	11.6558	LINE-1_peak_793
1	100351316	100352468	1153	100352317	50	23.9147	5.76923	19.8823	LINE-1_peak_794
1	100459585	100459790	206	100459664	17	9.45481	5.02793	6.268	LINE-1_peak_795
1	100884083	100884320	238	100884249	14	7.92341	4.71698	4.85574	LINE-1_peak_796
1	100894663	100895253	591	100894840	48	27.2677	7.02006	23.0542	LINE-1_peak_797
1	100895685	100896211	527	100896016	39	19.1754	5.66572	15.3997	LINE-1_peak_798
1	101026031	101026241	211	101026191	19	11.0426	5.49451	7.74527	LINE-1_peak_799
1	101253975	101254565	591	101254120	27	18.4549	7.52688	14.719	LINE-1_peak_800
1	101262680	101262931	252	101262778	16	8.75677	4.82955	5.6241	LINE-1_peak_801
1	101282007	101282783	777	101282574	39	24.3202	7.5188	20.2651	LINE-1_peak_802
1	101357442	101357726	285	101357556	19	15.1677	7.8125	11.6189	LINE-1_peak_803
1	101520389	101520602	214	101520497	13	7.48058	4.63576	4.45365	LINE-1_peak_804
1	103489999	103490260	262	103490089	10	6.80183	4.74381	3.83561	LINE-1_peak_805
1	104991749	104992130	382	104991914	19	13.0353	6.57895	9.61262	LINE-1_peak_806
1	105103532	105103858	327	105103664	14	8.35541	4.96689	5.25368	LINE-1_peak_807
1	105194542	105194997	456	105194569	12	8.10772	5.2	5.02578	LINE-1_peak_808
1	107056475	107056941	467	107056670	41	26.7507	8.07692	22.5654	LINE-1_peak_809
1	107057027	107057226	200	107057036	15	5.00204	3.05344	2.23715	LINE-1_peak_810
1	107057414	107057668	255	107057574	19	7.68272	3.861	4.639	LINE-1_peak_811
1	107609766	107609965	200	107609831	10	5.88709	4.16667	3.01331	LINE-1_peak_812
1	107626270	107626836	567	107626629	31	20.1397	7.40741	16.3113	LINE-1_peak_813
1	107688463	107688662	200	107688535	17	6.51322	3.55731	3.5774	LINE-1_peak_814
1	107702957	107703170	214	107703050	16	9.99437	5.51948	6.7685	LINE-1_peak_815
1	107767254	107767524	271	107767373	18	9.89432	5.08021	6.67483	LINE-1_peak_816
1	108000727	108000926	200	108000783	10	5.88709	4.16667	3.01331	LINE-1_peak_817
1	108016838	108017037	200	108016914	9	5.59431	4.13223	2.75967	LINE-1_peak_818
1	108125576	108125784	209	108125731	14	7.11634	4.26136	4.12188	LINE-1_peak_819
1	108200310	108200699	390	108200394	16	8.13752	4.49735	5.05339	LINE-1_peak_820
1	108559864	108560118	255	108560005	26	14.1863	5.72034	10.6948	LINE-1_peak_821
1	108560985	108561199	215	108561083	18	7.95603	4.11255	4.88693	LINE-1_peak_822
1	108692116	108692619	504	108692295	49	31.5053	8.27815	27.0578	LINE-1_peak_823
1	108746359	108747160	802	108746637	53	35.4109	8.88158	30.749	LINE-1_peak_824
1	108876710	108877315	606	108876904	36	24.6542	8.29596	20.5812	LINE-1_peak_825
1	108963126	108963650	525	108963482	35	22.5253	7.59494	18.5689	LINE-1_peak_826
1	109041960	109042200	241	109042047	27	16.2169	6.45161	12.6075	LINE-1_peak_827
1	109075831	109076218	388	109076048	27	18.1358	7.36842	14.4189	LINE-1_peak_828
1	109090534	109091268	735	109090721	39	22.1907	6.71141	18.2523	LINE-1_peak_829
1	109099896	109100315	420	109100129	34	21.1815	7.2314	17.2961	LINE-1_peak_830
1	109112652	109112984	333	109112833	29	17.9741	6.84931	14.2659	LINE-1_peak_831
1	109213700	109214034	335	109213887	34	18.0842	5.99315	14.3697	LINE-1_peak_832
1	109214258	109214467	210	109214371	22	8.6994	3.95189	5.57149	LINE-1_peak_833
1	109283082	109283570	489	109283239	29	18.1125	6.91244	14.3964	LINE-1_peak_834
1	109397917	109398120	204	109397966	17	8.10618	4.32692	5.02475	LINE-1_peak_835
1	109426332	109426844	513	109426495	58	43.6286	10.7664	38.5172	LINE-1_peak_836
1	109453115	109453327	213	109453309	10	6.37162	4.47154	3.44984	LINE-1_peak_837
1	109466422	109466901	480	109466517	18	9.54045	4.89691	6.34756	LINE-1_peak_838
1	109484092	109484324	233	109484257	22	10.2656	4.61847	7.02115	LINE-1_peak_839
1	109493931	109494390	460	109494058	28	12.7692	4.83333	9.36261	LINE-1_peak_840
1	109548506	109548920	415	109548606	24	12.4261	5.27426	9.04055	LINE-1_peak_841
1	109620858	109621162	305	109621010	26	10.9487	4.38312	7.65739	LINE-1_peak_842
1	109640341	109640563	223	109640415	22	10.698	4.81172	7.42417	LINE-1_peak_843
1	109667805	109668091	287	109667960	30	24.6896	9.9359	20.615	LINE-1_peak_844
1	109984272	109984999	728	109984698	43	27.3642	7.91367	23.1448	LINE-1_peak_845
1	110003891	110004397	507	110004234	23	12.5039	5.47945	9.11334	LINE-1_peak_846
1	110029638	110029837	200	110029762	21	10.1691	4.72103	6.93144	LINE-1_peak_847
1	110034414	110034725	312	110034567	31	17.0127	6.06061	13.3581	LINE-1_peak_848
1	110106186	110106424	239	110106273	19	9.55577	4.73934	6.36167	LINE-1_peak_849
1	110121045	110121423	379	110121229	23	12.4507	5.45455	9.06292	LINE-1_peak_850
1	110210094	110210462	369	110210273	36	15.1266	4.71939	11.5793	LINE-1_peak_851
1	110292256	110292820	565	110292649	14	7.97539	4.74684	4.90426	LINE-1_peak_852
1	110312637	110312838	202	110312719	16	8.22827	4.54545	5.13685	LINE-1_peak_853
1	110338238	110339481	1244	110339224	75	42.4785	7.56972	37.4355	LINE-1_peak_854
1	110407410	110407896	487	110407755	24	13.4316	5.73395	9.98423	LINE-1_peak_855
1	110496055	110496313	259	110496213	18	7.48983	3.89344	4.46149	LINE-1_peak_856
1	110619359	110619650	292	110619536	23	12.8868	5.66038	9.47255	LINE-1_peak_857
1	110675214	110675413	200	110675348	12	5.47663	3.63128	2.65553	LINE-1_peak_858
1	110963809	110964324	516	110964046	74	61.5257	13.3452	55.4186	LINE-1_peak_859
1	111139608	111140409	802	111140016	31	18.0828	6.50407	14.3684	LINE-1_peak_860
1	111346106	111346323	218	111346222	18	9.443	4.84694	6.25714	LINE-1_peak_861
1	111346498	111346734	237	111346600	21	11.7415	5.47264	8.39953	LINE-1_peak_862
1	111449116	111449519	404	111449277	39	26.3285	8.33333	22.1659	LINE-1_peak_863
1	111481750	111481961	212	111481854	17	9.35087	4.97238	6.17115	LINE-1_peak_864
1	111508153	111508520	368	111508397	29	18.1125	6.91244	14.3964	LINE-1_peak_865
1	111592965	111593227	263	111593101	15	8.11543	4.65116	5.03265	LINE-1_peak_866
1	111619573	111619973	401	111619784	32	19.0746	6.73469	15.3044	LINE-1_peak_867
1	111739041	111739254	214	111739149	26	10.6929	4.28571	7.41943	LINE-1_peak_868
1	111739331	111739989	659	111739810	26	10.729	4.29936	7.4529	LINE-1_peak_869
1	111747297	111747610	314	111747446	19	9.88442	4.90196	6.66581	LINE-1_peak_870
1	111755415	111755973	559	111755581	28	14.8929	5.68627	11.3594	LINE-1_peak_871
1	111990960	111991661	702	111991521	25	12.3828	5.09804	8.99954	LINE-1_peak_872
1	112358828	112359127	300	112358949	13	6.13982	3.8674	3.24	LINE-1_peak_873
1	112369673	112369906	234	112369864	17	10.2986	5.4878	7.05208	LINE-1_peak_874
1	112390854	112391177	324	112391029	30	16.5261	6.03113	12.8984	LINE-1_peak_875
1	112395968	112396508	541	112396136	38	22.8713	7.14286	18.8943	LINE-1_peak_876
1	112466185	112466408	224	112466262	16	8.27423	4.56989	5.17893	LINE-1_peak_877
1	112619591	112619931	341	112619746	29	17.504	6.63717	13.8214	LINE-1_peak_878
1	112674359	112674696	338	112674556	19	9.98154	4.9505	6.75622	LINE-1_peak_879
1	112700498	112701111	614	112700959	39	15.854	4.64037	12.2654	LINE-1_peak_880
1	112705121	112705365	245	112705244	34	10.8705	3.63071	7.5845	LINE-1_peak_881
1	112715317	112715739	423	112715516	50	26.5687	6.52174	22.3928	LINE-1_peak_882
1	112804230	112804429	200	112804342	18	9.54045	4.89691	6.34756	LINE-1_peak_883
1	112809323	112809717	395	112809621	11	6.43609	4.34783	3.50726	LINE-1_peak_884
1	112819100	112819337	238	112819182	17	11.643	6.25	8.30757	LINE-1_peak_885
1	112881066	112881274	209	112881133	20	11.7658	5.67568	8.422	LINE-1_peak_886
1	112955757	112955959	203	112955813	22	7.35993	3.42262	4.34357	LINE-1_peak_887
1	112956038	112956531	494	112956321	42	22.4675	6.34218	18.5138	LINE-1_peak_888
1	112957571	112957770	200	112957618	27	10.6325	4.1543	7.36284	LINE-1_peak_889
1	113072666	113073522	857	113073128	46	33.0983	9.51417	28.5609	LINE-1_peak_890
1	113140699	113140910	212	113140874	13	6.21736	3.91061	3.31083	LINE-1_peak_891
1	113389942	113390533	592	113390294	76	52.0623	9.89717	46.49	LINE-1_peak_892
1	113759471	113759953	483	113759608	14	5.73666	3.52113	2.88555	LINE-1_peak_893
1	113812176	113812718	543	113812374	53	38.2964	9.92647	33.4822	LINE-1_peak_894
1	113904828	113905475	648	113905132	58	40.5718	9.67213	35.6373	LINE-1_peak_895
1	113929391	113929903	513	113929581	26	13.5024	5.42169	10.051	LINE-1_peak_896
1	114282843	114283046	204	114282965	16	10.0576	5.55556	6.82702	LINE-1_peak_897
1	114346517	114346851	335	114346681	25	15.7243	6.63265	12.1428	LINE-1_peak_898
1	114511181	114511583	403	114511436	20	9.22214	4.43038	6.05279	LINE-1_peak_899
1	114581570	114581886	317	114581741	34	24.3957	8.66337	20.3366	LINE-1_peak_900
1	114669599	114670276	678	114670079	36	22.0578	7.19844	18.1258	LINE-1_peak_901
1	114670376	114670666	291	114670480	16	5.80396	3.33333	2.94598	LINE-1_peak_902
1	114716426	114716953	528	114716785	30	18.4505	6.85841	14.7152	LINE-1_peak_903
1	114757381	114757759	379	114757573	43	28.2159	8.2397	23.9517	LINE-1_peak_904
1	114757860	114758220	361	114758056	29	15.1187	5.61798	11.5721	LINE-1_peak_905
1	114780346	114780841	496	114780703	26	20.4241	8.82353	16.5802	LINE-1_peak_906
1	115052556	115052817	262	115052687	15	11.9298	6.89655	8.57594	LINE-1_peak_907
1	115139021	115139238	218	115139105	20	12.5159	6.06936	9.1247	LINE-1_peak_908
1	115642421	115642682	262	115642568	17	9.66837	5.14286	6.46608	LINE-1_peak_909
1	115771707	115772192	486	115772063	23	14.359	6.38298	10.8568	LINE-1_peak_910
1	116109915	116110116	202	116110053	19	9.20019	4.56621	6.0321	LINE-1_peak_911
1	116139074	116139411	338	116139239	17	13.4475	7.31707	9.99983	LINE-1_peak_912
1	116152150	116152465	316	116152319	15	8.73763	5	5.60625	LINE-1_peak_913
1	116373058	116373311	254	116373162	29	13.7716	5.08475	10.3046	LINE-1_peak_914
1	116472583	116472894	312	116472721	24	12.6789	5.38793	9.27745	LINE-1_peak_915
1	116570835	116571176	342	116571022	26	13.352	5.35714	9.90971	LINE-1_peak_916
1	116586978	116587208	231	116587132	13	9.79089	6.03758	6.57849	LINE-1_peak_917
1	116825705	116826046	342	116825810	14	6.98722	4.18994	4.0036	LINE-1_peak_918
1	116855740	116856131	392	116856021	15	7.83042	4.49438	4.77121	LINE-1_peak_919
1	116878107	116878428	322	116878263	18	9.58976	4.92228	6.39308	LINE-1_peak_920
1	116910003	116910235	233	116910088	17	8.85743	4.71204	5.71513	LINE-1_peak_921
1	117059462	117060389	928	117060192	58	36.3349	8.28652	31.6244	LINE-1_peak_922
1	117121653	117122289	637	117121828	46	30.4597	8.48375	26.0707	LINE-1_peak_923
1	117367277	117367528	252	117367374	28	14.2767	5.43071	10.7796	LINE-1_peak_924
1	117605725	117606184	460	117605910	48	27.5841	7.12209	23.3533	LINE-1_peak_925
1	117758707	117759080	374	117758904	21	12.5555	5.88235	9.16199	LINE-1_peak_926
1	117857518	117857803	286	117857630	23	15.2823	6.85714	11.7264	LINE-1_peak_927
1	117929246	117929879	634	117929676	47	33.3301	9.375	28.7795	LINE-1_peak_928
1	118185150	118185349	200	118185216	12	6.83133	4.42177	3.86183	LINE-1_peak_929
1	118659710	118659991	282	118659886	12	8.04094	5.15873	4.96446	LINE-1_peak_930
1	118788476	118788675	200	118788591	10	6.54845	4.58333	3.60868	LINE-1_peak_931
1	119140161	119140881	721	119140683	43	27.5919	8	23.3609	LINE-1_peak_932
1	119327492	119327810	319	119327627	22	12.7425	5.77889	9.33653	LINE-1_peak_933
1	119448211	119448410	200	119448315	10	6.48857	4.54545	3.55552	LINE-1_peak_934
1	119647702	119647901	200	119647771	17	6.92493	3.75	3.94806	LINE-1_peak_935
1	119648050	119648458	409	119648276	36	23.5219	7.80591	19.5111	LINE-1_peak_936
1	119711791	119712086	296	119711892	30	13.6861	4.92064	10.224	LINE-1_peak_937
1	119712680	119712956	277	119712816	35	17.3338	5.57276	13.6614	LINE-1_peak_938
1	120176311	120176673	363	120176500	14	10.8494	6.46883	7.5644	LINE-1_peak_939
1	125176878	125177196	319	125177047	45	31.2936	9.01961	26.8568	LINE-1_peak_940
1	125180018	125180356	339	125180161	47	23.6566	6.04534	19.6382	LINE-1_peak_941
1	125181574	125181788	215	125181699	32	12.2556	4.20918	8.88041	LINE-1_peak_942
1	125183585	125184175	591	125183778	95	80.7171	14.5897	74.1269	LINE-1_peak_943
1	143185042	143185306	265	143185157	15	11.9355	6.90009	8.58088	LINE-1_peak_944
1	143214560	143214798	239	143214728	25	24.0319	11.2127	19.9935	LINE-1_peak_945
1	143264523	143264879	357	143264693	22	20.1966	9.91888	16.3641	LINE-1_peak_946
1	144103578	144104215	638	144103747	17	12.7001	6.87023	9.29748	LINE-1_peak_947
1	144412555	144412813	259	144412669	20	17.7305	9.05637	14.0347	LINE-1_peak_948
1	144551454	144551857	404	144551653	29	25.6585	10.7914	21.5333	LINE-1_peak_949
1	144552128	144552570	443	144552225	21	16.2797	7.91367	12.6669	LINE-1_peak_950
1	145687006	145687223	218	145687059	11	7.76483	5.17507	4.71164	LINE-1_peak_951
1	145721195	145721394	200	145721296	16	9.99437	5.51948	6.7685	LINE-1_peak_952
1	145823888	145824515	628	145824041	24	18.3005	8.22368	14.5737	LINE-1_peak_953
1	145858958	145859520	563	145859092	33	15.4776	5.18293	11.9101	LINE-1_peak_954
1	145859746	145859974	229	145859860	28	11.8905	4.50311	8.53912	LINE-1_peak_955
1	145885857	145886240	384	145885982	19	9.37543	4.65116	6.19495	LINE-1_peak_956
1	145891819	145892250	432	145892064	24	12.133	5.14403	8.76559	LINE-1_peak_957
1	145918651	145919076	426	145918772	18	8.88943	4.56731	5.74512	LINE-1_peak_958
1	145927068	145927733	666	145927542	36	28.0995	9.89305	23.8415	LINE-1_peak_959
1	145957788	145958203	416	145958078	41	20.1935	5.73771	16.3616	LINE-1_peak_960
1	145964496	145964815	320	145964669	36	19.1112	6.06557	15.3394	LINE-1_peak_961
1	145979418	145979830	413	145979644	48	32.6043	8.87681	28.0947	LINE-1_peak_962
1	145996596	145996920	325	145996764	31	22.38	8.46561	18.4305	LINE-1_peak_963
1	146035491	146035804	314	146035682	30	12.0566	4.34174	8.69426	LINE-1_peak_964
1	146051604	146051824	221	146051744	16	9.62915	5.3125	6.42989	LINE-1_peak_965
1	146051913	146052338	426	146052174	30	25.1739	10.1974	21.0735	LINE-1_peak_966
1	147084124	147084802	679	147084581	31	23.2346	8.88889	19.2391	LINE-1_peak_967
1	147084927	147085138	212	147085072	15	7.60463	4.37158	4.56701	LINE-1_peak_968
1	147172451	147172868	418	147172670	32	20.9837	7.56881	17.1096	LINE-1_peak_969
1	147225255	147225511	257	147225320	13	9.22937	5.69106	6.0594	LINE-1_peak_970
1	147242453	147243252	800	147242620	28	16.635	6.44444	13.0008	LINE-1_peak_971
1	147505022	147505252	231	147505117	15	7.83042	4.49438	4.77121	LINE-1_peak_972
1	147541166	147541522	357	147541333	28	16.1995	6.25	12.5915	LINE-1_peak_973
1	147599070	147599297	228	147599186	19	6.8196	3.48432	3.85195	LINE-1_peak_974
1	147599413	147600200	788	147599803	42	25.5224	7.41379	21.4037	LINE-1_peak_975
1	147640776	147640975	200	147640797	12	5.13456	3.43915	2.35338	LINE-1_peak_976
1	147670404	147670732	329	147670594	30	17.9191	6.62393	14.2134	LINE-1_peak_977
1	148263444	148263921	478	148263598	19	16.5271	8.62511	12.899	LINE-1_peak_978
1	148334306	148335176	871	148334600	38	32.3647	11.4035	27.8687	LINE-1_peak_979
1	148388200	148388558	359	148388374	16	13.0478	7.33135	9.62353	LINE-1_peak_980
1	149848973	149849173	201	149848979	11	6.13992	4.16667	3.24	LINE-1_peak_981
1	149886664	149886942	279	149886745	31	12.7031	4.45682	9.30036	LINE-1_peak_982
1	149887962	149888235	274	149888090	29	11.5572	4.2735	8.22664	LINE-1_peak_983
1	149899424	149900163	740	149899537	22	12.6839	5.75	9.28152	LINE-1_peak_984
1	149927713	149927999	287	149927847	21	13.7525	6.50888	10.2866	LINE-1_peak_985
1	149939117	149939337	221	149939255	26	14.4642	5.84416	10.9559	LINE-1_peak_986
1	150010495	150011135	641	150010777	19	10.5973	5.26316	7.3304	LINE-1_peak_987
1	150067157	150067371	215	150067292	17	8.62581	4.59184	5.5034	LINE-1_peak_988
1	150067553	150067861	309	150067695	23	13.838	6.12245	10.367	LINE-1_peak_989
1	150163159	150163505	347	150163326	39	26.4954	8.40336	22.3228	LINE-1_peak_990
1	150235996	150236422	427	150236192	52	34.5485	8.77483	29.9344	LINE-1_peak_991
1	150268955	150269222	268	150269066	21	11.2626	5.2381	7.95165	LINE-1_peak_992
1	150293703	150293959	257	150293820	17	10.12	5.38922	6.88564	LINE-1_peak_993
1	150321248	150321760	513	150321513	22	13.9477	6.38889	10.4706	LINE-1_peak_994
1	150363554	150364265	712	150363992	55	37.7527	9.30233	32.9676	LINE-1_peak_995
1	150487189	150487508	320	150487364	31	24.1561	9.35673	20.1098	LINE-1_peak_996
1	150515236	150515918	683	150515682	39	22.6289	6.87285	18.6664	LINE-1_peak_997
1	150561030	150562290	1261	150561477	48	22.9968	5.7377	19.0132	LINE-1_peak_998
1	150579368	150579909	542	150579796	26	13.3024	5.33597	9.86284	LINE-1_peak_999
1	150604815	150605054	240	150604950	21	11.8523	5.52764	8.50286	LINE-1_peak_1000
1	150619807	150620199	393	150620084	26	17.2099	7.14286	13.5448	LINE-1_peak_1001
1	150629050	150629444	395	150629259	59	40.1938	9.34579	35.2771	LINE-1_peak_1002
1	150629535	150629949	415	150629727	64	45.5231	10.1246	40.3032	LINE-1_peak_1003
1	150697085	150697534	450	150697317	44	35.049	10.8696	30.4064	LINE-1_peak_1004
1	150876253	150877051	799	150876672	45	29.9279	8.48708	25.5698	LINE-1_peak_1005
1	150926105	150926465	361	150926286	28	19.4842	7.7957	15.6906	LINE-1_peak_1006
1	150979502	150979703	202	150979544	18	8.26368	4.26009	5.16971	LINE-1_peak_1007
1	151006786	151007011	226	151006868	31	16.9563	6.03774	13.3048	LINE-1_peak_1008
1	151008241	151008505	265	151008375	26	12.8687	5.15267	9.45576	LINE-1_peak_1009
1	151024645	151024881	237	151024720	16	10.3174	5.7047	7.06979	LINE-1_peak_1010
1	151059504	151059748	245	151059651	22	10.2656	4.61847	7.02115	LINE-1_peak_1011
1	151060205	151060485	281	151060293	17	7.05874	3.81356	4.06976	LINE-1_peak_1012
1	151146505	151147092	588	151146734	28	14.9462	5.70866	11.4097	LINE-1_peak_1013
1	151165876	151166101	226	151165939	21	9.22743	4.29688	6.05783	LINE-1_peak_1014
1	151189855	151190384	530	151190250	31	19.0634	6.92641	15.2939	LINE-1_peak_1015
1	151198318	151198605	288	151198477	34	19.5932	6.57895	15.7938	LINE-1_peak_1016
1	151254480	151254906	427	151254732	38	24.294	7.70751	20.241	LINE-1_peak_1017
1	151281164	151282367	1204	151282093	85	51.373	8.41487	45.8396	LINE-1_peak_1018
1	151327296	151327836	541	151327656	25	14.7449	6.16114	11.2196	LINE-1_peak_1019
1	151347168	151347550	383	151347389	54	40.7207	10.6178	35.7773	LINE-1_peak_1020
1	151372662	151372881	220	151372785	25	12.7169	5.24194	9.3135	LINE-1_peak_1021
1	151399303	151399575	273	151399491	26	15.479	6.30841	11.9111	LINE-1_peak_1022
1	151510954	151511527	574	151511348	40	25.8261	7.91506	21.6913	LINE-1_peak_1023
1	151539631	151539959	329	151539792	24	10.1564	4.31035	6.91964	LINE-1_peak_1024
1	151540045	151540607	563	151540237	39	22.8859	6.96864	18.9085	LINE-1_peak_1025
1	151611846	151612393	548	151611926	22	10.7877	4.85232	7.50788	LINE-1_peak_1026
1	151763403	151763602	200	151763498	18	9.49153	4.8718	6.30228	LINE-1_peak_1027
1	151790351	151790897	547	151790644	52	37.8886	10	33.0947	LINE-1_peak_1028
1	151909394	151910020	627	151909574	36	27.3578	9.53608	23.1397	LINE-1_peak_1029
1	151993819	151994018	200	151993879	18	7.32066	3.81526	4.30797	LINE-1_peak_1030
1	152034598	152035087	490	152034751	23	9.36588	4.10959	6.18574	LINE-1_peak_1031
1	152047903	152048445	543	152048071	31	17.7746	6.3745	14.0771	LINE-1_peak_1032
1	152110973	152111558	586	152111455	14	6.69935	4.03226	3.74613	LINE-1_peak_1033
1	152215789	152216072	284	152215880	11	5.99997	4.08163	3.1148	LINE-1_peak_1034
1	152440988	152441199	212	152441094	17	11.5684	6.2069	8.23746	LINE-1_peak_1035
1	152870997	152871251	255	152871176	12	6.18182	4.03727	3.27872	LINE-1_peak_1036
1	153490276	153490536	261	153490352	17	8.71732	4.63918	5.58706	LINE-1_peak_1037
1	153545008	153545326	319	153545164	38	23.2132	7.27612	19.2192	LINE-1_peak_1038
1	153627308	153627793	486	153627554	29	14.5177	5.37634	11.0055	LINE-1_peak_1039
1	153633757	153634537	781	153633911	41	22.6743	6.5625	18.7092	LINE-1_peak_1040
1	153658483	153658780	298	153658645	34	17.6571	5.83333	13.9661	LINE-1_peak_1041
1	153670875	153671446	572	153671259	41	23.59	6.88525	19.5761	LINE-1_peak_1042
1	153727442	153728081	640	153727887	46	35.8779	10.6818	31.1913	LINE-1_peak_1043
1	153783404	153783969	566	153783790	27	14.8398	5.83333	11.309	LINE-1_peak_1044
1	153875662	153875899	238	153875713	13	7.27655	4.51613	4.26743	LINE-1_peak_1045
1	153881041	153881352	312	153881186	31	21.6695	8.12183	17.7586	LINE-1_peak_1046
1	153922880	153923291	412	153923113	60	44.7145	10.7018	39.5439	LINE-1_peak_1047
1	153958497	153958887	391	153958761	60	35.0756	7.60598	30.4316	LINE-1_peak_1048
1	153967228	153967869	642	153967790	36	16.5669	5.18207	12.937	LINE-1_peak_1049
1	153977492	153977828	337	153977736	22	10.5218	4.73251	7.25987	LINE-1_peak_1050
1	153986279	153986518	240	153986422	20	7.35167	3.60825	4.3361	LINE-1_peak_1051
1	153986747	153986980	234	153986900	23	9.26225	4.0678	6.08973	LINE-1_peak_1052
1	154183145	154183491	347	154183312	40	22.9206	6.81063	18.9415	LINE-1_peak_1053
1	154220442	154220940	499	154220581	42	27.1316	8.02239	22.9255	LINE-1_peak_1054
1	154272260	154272602	343	154272408	23	12.4507	5.45455	9.06292	LINE-1_peak_1055
1	154324730	154325166	437	154324960	18	6.0827	3.26461	3.18982	LINE-1_peak_1056
1	154326214	154326483	270	154326392	29	13.3767	4.93421	9.93269	LINE-1_peak_1057
1	154405229	154405462	234	154405336	17	8.06501	4.30622	4.98705	LINE-1_peak_1058
1	154558664	154559126	463	154558929	34	20.4939	6.94444	16.6461	LINE-1_peak_1059
1	154559364	154559758	395	154559499	18	7.15668	3.74016	4.1586	LINE-1_peak_1060
1	154870218	154870676	459	154870381	45	30.5967	8.74525	26.2008	LINE-1_peak_1061
1	154936672	154937409	738	154937284	28	13.7928	5.23466	10.3243	LINE-1_peak_1062
1	154961482	154962090	609	154961954	16	5.74844	3.30739	2.896	LINE-1_peak_1063
1	154973734	154973949	216	154973865	30	9.27005	3.44444	6.09691	LINE-1_peak_1064
1	154974211	154975031	821	154974490	58	30.7785	6.68934	26.3717	LINE-1_peak_1065
1	154983012	154983449	438	154983261	55	40.1906	10.1818	35.2745	LINE-1_peak_1066
1	155002082	155002347	266	155002203	46	17.8045	4.55426	14.1055	LINE-1_peak_1067
1	155017223	155017775	553	155017661	25	11.4145	4.69314	8.09393	LINE-1_peak_1068
1	155063572	155064011	440	155063707	25	9.94796	4.11392	6.72437	LINE-1_peak_1069
1	155084739	155085581	843	155085453	44	18.238	4.83871	14.5154	LINE-1_peak_1070
1	155135655	155135946	292	155135815	38	20.8124	6.37255	16.9477	LINE-1_peak_1071
1	155167748	155168097	350	155167907	22	11.351	5.11111	8.03462	LINE-1_peak_1072
1	155173127	155173433	307	155173285	25	9.48485	3.93939	6.29641	LINE-1_peak_1073
1	155193593	155193792	200	155193682	22	8.6994	3.95189	5.57149	LINE-1_peak_1074
1	155194804	155195009	206	155194920	22	8.21988	3.75817	5.12917	LINE-1_peak_1075
1	155208755	155209342	588	155209216	23	11.6458	5.08475	8.30969	LINE-1_peak_1076
1	155227407	155227788	382	155227599	54	40.9333	10.7004	35.9765	LINE-1_peak_1077
1	155244523	155244957	435	155244675	54	38.9976	9.96377	34.1449	LINE-1_peak_1078
1	155250767	155250990	224	155250887	32	14.0209	4.79651	10.5395	LINE-1_peak_1079
1	155262164	155262567	404	155262415	49	31.0453	8.11688	26.6236	LINE-1_peak_1080
1	155273400	155273743	344	155273590	54	30.3367	7.08763	25.9553	LINE-1_peak_1081
1	155277170	155277531	362	155277340	32	11.3926	3.93795	8.07391	LINE-1_peak_1082
1	155308528	155308971	444	155308719	45	28.4414	7.93104	24.1642	LINE-1_peak_1083
1	155323140	155323506	367	155323196	31	10.0903	3.61991	6.85752	LINE-1_peak_1084
1	155324232	155324552	321	155324408	41	17.252	4.84988	13.5837	LINE-1_peak_1085
1	155562839	155563316	478	155562953	22	14.5898	6.72515	11.073	LINE-1_peak_1086
1	155651527	155651793	267	155651662	19	10.1803	5.05051	6.94162	LINE-1_peak_1087
1	155688586	155689169	584	155688761	24	18.2029	8.16994	14.482	LINE-1_peak_1088
1	155857139	155857429	291	155857271	28	14.427	5.49242	10.9209	LINE-1_peak_1089
1	155859304	155859557	254	155859422	27	14.2472	5.57769	10.7519	LINE-1_peak_1090
1	155911332	155911549	218	155911442	20	10.7726	5.17241	7.49354	LINE-1_peak_1091
1	155934337	155934713	377	155934545	30	17.2296	6.32653	13.5627	LINE-1_peak_1092
1	155983383	155983871	489	155983491	21	10.1691	4.72103	6.93144	LINE-1_peak_1093
1	156020855	156021118	264	156020971	22	12.8015	5.80808	9.39282	LINE-1_peak_1094
1	156025979	156026232	254	156026092	18	9.99928	5.13514	6.77232	LINE-1_peak_1095
1	156054051	156054250	200	156054136	23	7.32054	3.3241	4.30797	LINE-1_peak_1096
1	156054586	156054850	265	156054694	36	16.136	5.04087	12.5319	LINE-1_peak_1097
1	156082399	156083022	624	156082525	27	12.0433	4.68227	8.68109	LINE-1_peak_1098
1	156114578	156114833	256	156114684	22	10.5218	4.73251	7.25987	LINE-1_peak_1099
1	156130256	156130525	270	156130440	16	7.30744	4.06699	4.29553	LINE-1_peak_1100
1	156146034	156146246	213	156146153	20	9.77239	4.6875	6.56329	LINE-1_peak_1101
1	156193576	156194244	669	156194050	43	28.3759	8.30189	24.1022	LINE-1_peak_1102
1	156212834	156213405	572	156212934	38	23.3524	7.33083	19.3499	LINE-1_peak_1103
1	156282660	156283127	468	156282852	25	12.1979	5.01931	8.82565	LINE-1_peak_1104
1	156291450	156291722	273	156291575	20	9.18172	4.41176	6.01521	LINE-1_peak_1105
1	156338049	156338929	881	156338378	54	34.035	8.23353	29.4462	LINE-1_peak_1106
1	156359996	156360195	200	156360127	14	6.86162	4.12088	3.89007	LINE-1_peak_1107
1	156383079	156383278	200	156383179	19	9.28719	4.60829	6.11287	LINE-1_peak_1108
1	156421459	156421943	485	156421791	27	14.6744	5.76132	11.153	LINE-1_peak_1109
1	156456557	156457665	1109	156456772	41	21.0585	6.01719	17.1805	LINE-1_peak_1110
1	156500714	156501566	853	156501002	43	19.0156	5.15223	15.2484	LINE-1_peak_1111
1	156505255	156505574	320	156505425	39	18.1434	5.33333	14.4254	LINE-1_peak_1112
1	156572427	156572680	254	156572620	20	9.18172	4.41176	6.01521	LINE-1_peak_1113
1	156624472	156624744	273	156624653	23	10.832	4.72441	7.54898	LINE-1_peak_1114
1	156641769	156641972	204	156641847	17	8.02414	4.28571	4.94948	LINE-1_peak_1115
1	156689525	156689749	225	156689672	28	14.1779	5.39033	10.6875	LINE-1_peak_1116
1	156706110	156706337	228	156706189	20	6.73512	3.35463	3.77829	LINE-1_peak_1117
1	156725901	156726129	229	156725988	25	9.01989	3.76812	5.86584	LINE-1_peak_1118
1	156728673	156728933	261	156728831	37	17.0035	5.20548	13.3491	LINE-1_peak_1119
1	156740987	156741521	535	156741181	47	27.8936	7.38462	23.6476	LINE-1_peak_1120
1	156767115	156767641	527	156767298	65	46.8044	10.3448	41.51	LINE-1_peak_1121
1	156920430	156920629	200	156920530	17	7.70791	4.12844	4.66175	LINE-1_peak_1122
1	156927835	156928064	230	156927956	27	13.9901	5.46875	10.5099	LINE-1_peak_1123
1	157045679	157046084	406	157045816	26	14.352	5.79399	10.8505	LINE-1_peak_1124
1	157090175	157090441	267	157090289	19	9.9328	4.92611	6.71081	LINE-1_peak_1125
1	157138150	157138761	612	157138462	25	15.1886	6.37255	11.6378	LINE-1_peak_1126
1	157156063	157156262	200	157156221	15	6.60988	3.84615	3.6649	LINE-1_peak_1127
1	158019567	158019814	248	158019699	15	11.374	6.55738	8.05558	LINE-1_peak_1128
1	158113422	158113621	200	158113543	17	8.85743	4.71204	5.71513	LINE-1_peak_1129
1	158149701	158149967	267	158149851	26	15.9987	6.5534	12.4018	LINE-1_peak_1130
1	158177875	158178145	271	158177975	19	10.9853	5.46448	7.6915	LINE-1_peak_1131
1	158203680	158204081	402	158203948	21	14.9998	7.18954	11.4599	LINE-1_peak_1132
1	158999788	159000019	232	158999871	17	10.8019	5.76923	7.52082	LINE-1_peak_1133
1	159798960	159799183	224	159799073	17	9.50747	5.05618	6.31689	LINE-1_peak_1134
1	159854217	159854442	226	159854285	14	5.73666	3.52113	2.88555	LINE-1_peak_1135
1	159854660	159854984	325	159854789	19	9.20019	4.56621	6.0321	LINE-1_peak_1136
1	159900119	159900336	218	159900193	18	10.3813	5.33708	7.12918	LINE-1_peak_1137
1	159916109	159916648	540	159916515	25	9.8462	4.07523	6.62987	LINE-1_peak_1138
1	159925405	159925887	483	159925563	33	12.1228	4.07674	8.75617	LINE-1_peak_1139
1	159936446	159936645	200	159936588	17	8.06501	4.30622	4.98705	LINE-1_peak_1140
1	159945584	159945872	289	159945735	30	17.4132	6.40496	13.7363	LINE-1_peak_1141
1	159945971	159946170	200	159946027	16	6.1825	3.5124	3.27911	LINE-1_peak_1142
1	160031542	160032129	588	160031967	40	26.0582	8.00781	21.9107	LINE-1_peak_1143
1	160070229	160070657	429	160070363	19	8.6237	4.29185	5.50174	LINE-1_peak_1144
1	160078658	160078932	275	160078831	15	7.47392	4.30108	4.44814	LINE-1_peak_1145
1	160085660	160085964	305	160085809	19	8.82333	4.38596	5.68356	LINE-1_peak_1146
1	160098945	160099206	262	160099063	39	17.9204	5.26316	14.2145	LINE-1_peak_1147
1	160262351	160262729	379	160262545	34	20.361	6.88976	16.5203	LINE-1_peak_1148
1	160285011	160285303	293	160285169	29	18.2527	6.97674	14.5283	LINE-1_peak_1149
1	160343139	160343454	316	160343325	38	27.1115	8.90411	22.9059	LINE-1_peak_1150
1	160376640	160376839	200	160376674	16	8.22827	4.54545	5.13685	LINE-1_peak_1151
1	160989868	160990159	292	160989974	19	11.5199	5.74713	8.19219	LINE-1_peak_1152
1	161020641	161021567	927	161021436	26	15.2915	6.2212	11.735	LINE-1_peak_1153
1	161045827	161046364	538	161045983	30	16.4696	6.00775	12.8456	LINE-1_peak_1154
1	161117958	161118408	451	161118104	28	13.699	5.19713	10.2362	LINE-1_peak_1155
1	161119552	161119866	315	161119562	16	5.32798	3.11355	2.52527	LINE-1_peak_1156
1	161132432	161133186	755	161132606	32	16.7363	5.78947	13.0977	LINE-1_peak_1157
1	161153825	161154120	296	161154005	21	11.3143	5.26316	7.99977	LINE-1_peak_1158
1	161159126	161159548	423	161159451	19	7.68272	3.861	4.639	LINE-1_peak_1159
1	161165938	161166592	655	161166338	75	54.4038	10.7649	48.6992	LINE-1_peak_1160
1	161177197	161177927	731	161177489	36	21.5824	7.00758	17.6769	LINE-1_peak_1161
1	161201937	161202401	465	161202239	36	19.7271	6.29252	15.9201	LINE-1_peak_1162
1	161225594	161226129	536	161225813	57	36.3327	8.45481	31.6225	LINE-1_peak_1163
1	161306090	161306382	293	161306275	15	7.06178	4.08163	4.07202	LINE-1_peak_1164
1	161314213	161314516	304	161314368	23	15.7452	7.10059	12.1623	LINE-1_peak_1165
1	161389856	161390412	557	161390016	23	10.9182	4.7619	7.62916	LINE-1_peak_1166
1	161399633	161400091	459	161400018	15	6.71885	3.90244	3.76384	LINE-1_peak_1167
1	161421886	161422197	312	161422083	15	8.46929	4.84848	5.35815	LINE-1_peak_1168
1	161531126	161531350	225	161531259	15	11.9355	6.90009	8.58088	LINE-1_peak_1169
1	161749575	161750414	840	161749794	28	16.1389	6.22318	12.5339	LINE-1_peak_1170
1	161765280	161765521	242	161765438	23	13.468	5.94059	10.0192	LINE-1_peak_1171
1	162024272	162024517	246	162024404	18	10.0524	5.16304	6.82221	LINE-1_peak_1172
1	162062722	162063040	319	162062882	28	16.5086	6.38767	12.8825	LINE-1_peak_1173
1	162069612	162070033	422	162069899	18	8.38351	4.31818	5.27975	LINE-1_peak_1174
1	162145483	162145790	308	162145659	15	7.60463	4.37158	4.56701	LINE-1_peak_1175
1	162497694	162498313	620	162497814	27	18.701	7.65027	14.9517	LINE-1_peak_1176
1	162561069	162561677	609	162561483	60	41.9713	9.74441	36.956	LINE-1_peak_1177
1	162561787	162562049	263	162561859	22	8.15862	3.73377	5.0729	LINE-1_peak_1178
1	162613801	162614000	200	162613894	13	8.09329	5	5.0127	LINE-1_peak_1179
1	162696368	162696774	407	162696508	26	17.5977	7.33696	13.9105	LINE-1_peak_1180
1	163321654	163322297	644	163321817	34	21.9857	7.57576	18.0577	LINE-1_peak_1181
1	164380991	164381190	200	164381017	13	7.27655	4.51613	4.26743	LINE-1_peak_1182
1	164452332	164453030	699	164452703	29	20.0996	7.8534	16.2725	LINE-1_peak_1183
1	164465962	164466691	730	164466149	19	11.9671	5.98802	8.60952	LINE-1_peak_1184
1	164558710	164559287	578	164558897	61	43.0434	9.90415	37.9649	LINE-1_peak_1185
1	164602728	164602958	231	164602878	17	8.40336	4.47761	5.29796	LINE-1_peak_1186
1	164611754	164612516	763	164612012	54	36.107	8.92857	31.4062	LINE-1_peak_1187
1	164772697	164772926	230	164772841	22	9.66355	4.35606	6.46177	LINE-1_peak_1188
1	164787291	164787544	254	164787466	14	6.69935	4.03226	3.74613	LINE-1_peak_1189
1	165129648	165129875	228	165129771	15	9.76623	5.59441	6.55746	LINE-1_peak_1190
1	165235892	165236167	276	165236006	14	7.92341	4.71698	4.85574	LINE-1_peak_1191
1	165257987	165258344	358	165258156	23	15.9864	7.22892	12.3902	LINE-1_peak_1192
1	165393014	165393230	217	165393095	18	9.54045	4.89691	6.34756	LINE-1_peak_1193
1	165444863	165445092	230	165445003	13	7.03383	4.375	4.04674	LINE-1_peak_1194
1	165598113	165598447	335	165598272	30	18.5188	6.88889	14.7801	LINE-1_peak_1195
1	165630714	165631346	633	165630875	41	24.8416	7.34266	20.7588	LINE-1_peak_1196
1	165631635	165631866	232	165631740	21	8.04762	3.7931	4.97078	LINE-1_peak_1197
1	165698152	165698935	784	165698651	36	22.6237	7.42972	18.6613	LINE-1_peak_1198
1	165768557	165769128	572	165768943	50	41.6607	12.0853	36.6663	LINE-1_peak_1199
1	165827441	165827818	378	165827566	28	13.3333	5.05227	9.89218	LINE-1_peak_1200
1	165828664	165829092	429	165828748	23	9.61396	4.21053	6.41615	LINE-1_peak_1201
1	166839248	166839569	322	166839401	42	28.9319	8.73984	24.6288	LINE-1_peak_1202
1	166875781	166876625	845	166876336	45	31.7444	9.2	27.2837	LINE-1_peak_1203
1	166910434	166910693	260	166910562	16	11.3289	6.2963	8.01383	LINE-1_peak_1204
1	167057307	167057548	242	167057416	20	9.38646	4.50644	6.20465	LINE-1_peak_1205
1	167162925	167163145	221	167163078	13	6.80366	4.24242	3.83698	LINE-1_peak_1206
1	167220085	167220309	225	167220213	23	8.0731	3.6036	4.99418	LINE-1_peak_1207
1	167220435	167220883	449	167220723	44	25.095	6.92308	20.9991	LINE-1_peak_1208
1	167222200	167222425	226	167222347	22	8.00808	3.67412	4.93473	LINE-1_peak_1209
1	167553655	167553955	301	167553816	35	20.6441	6.81818	16.7874	LINE-1_peak_1210
1	167600467	167600666	200	167600582	10	5.73904	4.07407	2.88687	LINE-1_peak_1211
1	167714352	167715312	961	167714721	27	11.6865	4.54545	8.34821	LINE-1_peak_1212
1	167721748	167722064	317	167721895	32	17.6126	6.13383	13.9241	LINE-1_peak_1213
1	167803363	167803614	252	167803521	18	11.0952	5.72289	7.79486	LINE-1_peak_1214
1	167820164	167820387	224	167820320	14	8.08101	4.80769	5.00127	LINE-1_peak_1215
1	167927135	167927334	200	167927163	13	6.21736	3.91061	3.31083	LINE-1_peak_1216
1	167935948	167936800	853	167936616	62	35.3072	7.39437	30.6519	LINE-1_peak_1217
1	168082338	168082537	200	168082424	15	6.83042	3.9604	3.86148	LINE-1_peak_1218
1	168112985	168113257	273	168113102	21	14.3513	6.8323	10.8502	LINE-1_peak_1219
1	168178554	168179303	750	168178863	45	30.0926	8.55019	25.7243	LINE-1_peak_1220
1	168225509	168225708	200	168225615	15	5.61501	3.34728	2.7773	LINE-1_peak_1221
1	168225839	168226339	501	168226017	24	12.476	5.29661	9.08726	LINE-1_peak_1222
1	168439794	168440084	291	168439953	18	11.6192	6.01266	8.28502	LINE-1_peak_1223
1	168709658	168709857	200	168709770	13	7.17788	4.4586	4.17755	LINE-1_peak_1224
1	168751256	168751615	360	168751530	12	7.5995	4.88722	4.56238	LINE-1_peak_1225
1	169106194	169106731	538	169106317	41	19.1518	5.41237	15.3778	LINE-1_peak_1226
1	169367653	169368040	388	169367830	45	33.6796	10	29.1102	LINE-1_peak_1227
1	169427362	169427643	282	169427516	26	19.7116	8.4375	15.905	LINE-1_peak_1228
1	169485608	169486333	726	169486060	66	48.201	10.6013	42.8334	LINE-1_peak_1229
1	169794611	169795294	684	169794684	21	11.6323	5.41872	8.29722	LINE-1_peak_1230
1	169893650	169894459	810	169893977	59	40.9063	9.58467	35.9516	LINE-1_peak_1231
1	169942368	169942827	460	169942693	24	16.7683	7.39645	13.1266	LINE-1_peak_1232
1	170074392	170075003	612	170074741	60	50.3576	12.8692	44.8787	LINE-1_peak_1233
1	170531706	170532617	912	170532073	48	35.0824	9.83936	30.4377	LINE-1_peak_1234
1	170689497	170689740	244	170689562	13	7.08133	4.40252	4.09027	LINE-1_peak_1235
1	170929818	170930080	263	170929910	17	12.1906	6.56934	8.81968	LINE-1_peak_1236
1	171251388	171251587	200	171251487	14	7.92341	4.71698	4.85574	LINE-1_peak_1237
1	171313767	171314259	493	171314119	42	34.9926	11.4362	30.3532	LINE-1_peak_1238
1	171381583	171381782	200	171381716	11	7.76483	5.17507	4.71164	LINE-1_peak_1239
1	171485328	171485974	647	171485478	37	23.4567	7.56972	19.4487	LINE-1_peak_1240
1	171644973	171645268	296	171645090	25	18.8118	8.22785	15.0564	LINE-1_peak_1241
1	171741878	171742468	591	171742029	32	19.338	6.84647	15.5528	LINE-1_peak_1242
1	171781181	171781815	635	171781465	79	60.0455	11.6959	54.0101	LINE-1_peak_1243
1	171841070	171841841	772	171841469	31	19.201	6.9869	15.4243	LINE-1_peak_1244
1	172322504	172322950	447	172322594	19	11.9671	5.98802	8.60952	LINE-1_peak_1245
1	172358543	172359340	798	172358668	29	16.0963	6.0241	12.4931	LINE-1_peak_1246
1	172444007	172444220	214	172444157	22	12.6258	5.72139	9.22762	LINE-1_peak_1247
1	172449947	172450196	250	172450101	19	9.42003	4.6729	6.23581	LINE-1_peak_1248
1	172497336	172497595	260	172497420	15	8.11543	4.65116	5.03265	LINE-1_peak_1249
1	172532386	172533628	1243	172532994	79	49.3408	8.7146	43.914	LINE-1_peak_1250
1	172643649	172643889	241	172643694	13	6.5005	4.06977	3.56586	LINE-1_peak_1251
1	172933957	172934156	200	172934096	13	8.33755	5.14706	5.23735	LINE-1_peak_1252
1	173476673	173477593	921	173477090	35	19.3574	6.31579	15.5714	LINE-1_peak_1253
1	173536315	173536539	225	173536459	12	7.14391	4.60993	4.14665	LINE-1_peak_1254
1	173714736	173715274	539	173714980	40	28.7935	9.15179	24.4978	LINE-1_peak_1255
1	173824078	173824991	914	173824461	47	29.1519	7.81759	24.8368	LINE-1_peak_1256
1	173867698	173868851	1154	173868180	74	40.9259	7.32422	35.9696	LINE-1_peak_1257
1	174022087	174022558	472	174022395	48	30.7372	8.19398	26.3341	LINE-1_peak_1258
1	174114906	174115171	266	174115035	21	13.8979	6.58683	10.4234	LINE-1_peak_1259
1	174159168	174160169	1002	174159364	42	22.3	6.28655	18.3556	LINE-1_peak_1260
1	174490636	174490835	200	174490677	9	5.54137	4.09836	2.71274	LINE-1_peak_1261
1	174799479	174799986	508	174799791	52	41.4431	11.4224	36.4616	LINE-1_peak_1262
1	174883416	174883683	268	174883566	15	9.56998	5.47945	6.3748	LINE-1_peak_1263
1	174999259	175000415	1157	174999639	50	26.5687	6.52174	22.3928	LINE-1_peak_1264
1	175023254	175023734	481	175023570	26	16.27	6.68317	12.6576	LINE-1_peak_1265
1	175029753	175030211	459	175029922	19	11.3369	5.64972	8.02125	LINE-1_peak_1266
1	175146643	175146895	253	175146733	22	14.2981	6.57143	10.7994	LINE-1_peak_1267
1	175573552	175573818	267	175573675	18	9.20607	4.72637	6.03756	LINE-1_peak_1268
1	175757460	175757659	200	175757528	17	10.9345	5.84416	7.64386	LINE-1_peak_1269
1	176058861	176059060	200	176058924	12	6.7814	4.39189	3.82057	LINE-1_peak_1270
1	176207129	176207802	674	176207612	40	23.8242	7.14286	19.7973	LINE-1_peak_1271
1	177145128	177145327	200	177145208	10	5.00158	3.61842	2.23694	LINE-1_peak_1272
1	177145436	177145699	264	177145585	12	6.6351	4.30464	3.68774	LINE-1_peak_1273
1	177164438	177164844	407	177164684	14	6.86162	4.12088	3.89007	LINE-1_peak_1274
1	177181654	177182068	415	177181846	31	20.368	7.51174	16.5266	LINE-1_peak_1275
1	177209446	177209735	290	177209563	20	11.8254	5.70652	8.47816	LINE-1_peak_1276
1	177256236	177256646	411	177256397	22	14.6644	6.76471	11.1439	LINE-1_peak_1277
1	178031874	178032134	261	178032002	16	11.5697	6.43939	8.23858	LINE-1_peak_1278
1	178093508	178094512	1005	178093670	39	24.177	7.46269	20.1289	LINE-1_peak_1279
1	178532348	178532614	267	178532460	17	8.81034	4.6875	5.67116	LINE-1_peak_1280
1	178542524	178543287	764	178543112	28	15.5524	5.96708	11.9801	LINE-1_peak_1281
1	178576035	178576244	210	178576126	13	6.89429	4.29448	3.91963	LINE-1_peak_1282
1	178726311	178726541	231	178726410	26	16.27	6.68317	12.6576	LINE-1_peak_1283
1	179017118	179017339	222	179017250	14	8.02791	4.77707	4.95258	LINE-1_peak_1284
1	179025640	179025947	308	179025783	32	21.2167	7.67442	17.3303	LINE-1_peak_1285
1	179026164	179026363	200	179026272	19	9.28719	4.60829	6.11287	LINE-1_peak_1286
1	179081660	179082242	583	179082000	26	13.7072	5.5102	10.2439	LINE-1_peak_1287
1	179293349	179294096	748	179293737	38	26.051	8.44156	21.9042	LINE-1_peak_1288
1	179365592	179366103	512	179365947	20	12.4503	6.03448	9.06282	LINE-1_peak_1289
1	179586264	179586693	430	179586444	20	13.6548	6.6879	10.1947	LINE-1_peak_1290
1	179814893	179815122	230	179814971	23	12.3979	5.42986	9.01342	LINE-1_peak_1291
1	179877755	179877959	205	179877833	29	13.3767	4.93421	9.93269	LINE-1_peak_1292
1	179882133	179883152	1020	179882595	47	28.0968	7.45342	23.839	LINE-1_peak_1293
1	179954412	179954977	566	179954636	53	39.6009	10.4247	34.7173	LINE-1_peak_1294
1	180154356	180154904	549	180154780	22	11.1583	5.02183	7.85418	LINE-1_peak_1295
1	180230184	180230385	202	180230326	17	7.05874	3.81356	4.06976	LINE-1_peak_1296
1	180344029	180344397	369	180344297	16	10.2513	5.66667	7.00804	LINE-1_peak_1297
1	180502324	180503020	697	180502881	30	18.6568	6.95067	14.9106	LINE-1_peak_1298
1	180631743	180632491	749	180631927	66	53.5811	12.5	47.925	LINE-1_peak_1299
1	181022415	181023056	642	181022875	33	19.4902	6.71937	15.696	LINE-1_peak_1300
1	181023141	181023340	200	181023194	20	8.64169	4.16667	5.51782	LINE-1_peak_1301
1	181088527	181088882	356	181088726	29	14.8135	5.49451	11.2843	LINE-1_peak_1302
1	181105300	181105609	310	181105455	14	6.42872	3.88601	3.5018	LINE-1_peak_1303
1	181142542	181142800	259	181142670	18	12.0416	6.25	8.67958	LINE-1_peak_1304
1	182029542	182030258	717	182029803	58	42.8998	10.4982	37.8298	LINE-1_peak_1305
1	182084946	182085234	289	182085074	15	7.51711	4.32432	4.48761	LINE-1_peak_1306
1	182175380	182175683	304	182175516	9	5.64811	4.16667	2.80677	LINE-1_peak_1307
1	182391634	182392014	381	182391790	30	16.137	5.87121	12.5326	LINE-1_peak_1308
1	182604325	182604537	213	182604428	20	9.598	4.60526	6.40096	LINE-1_peak_1309
1	182614781	182615050	270	182614892	20	8.45975	4.0856	5.35047	LINE-1_peak_1310
1	182838973	182839487	515	182839300	27	14.3521	5.62249	10.8505	LINE-1_peak_1311
1	182839563	182839867	305	182839569	14	4.72511	3.01205	2.0106	LINE-1_peak_1312
1	183023599	183023822	224	183023699	15	5.61501	3.34728	2.7773	LINE-1_peak_1313
1	183060467	183060678	212	183060593	16	7.91724	4.38144	4.85161	LINE-1_peak_1314
1	183270784	183271010	227	183270828	13	7.69414	4.7619	4.64901	LINE-1_peak_1315
1	183349313	183349778	466	183349640	14	7.82111	4.65839	4.76279	LINE-1_peak_1316
1	183418238	183418472	235	183418393	12	7.65994	4.92424	4.61808	LINE-1_peak_1317
1	183471640	183472166	527	183471996	32	15.4042	5.28846	11.8408	LINE-1_peak_1318
1	183635698	183636103	406	183635926	29	18.3236	7.00935	14.5952	LINE-1_peak_1319
1	183881745	183881961	217	183881880	17	10.7367	5.73248	7.45984	LINE-1_peak_1320
1	183942917	183943260	344	183943083	36	26.7525	9.25	22.5668	LINE-1_peak_1321
1	184025361	184025560	200	184025475	13	8.33755	5.14706	5.23735	LINE-1_peak_1322
1	184051558	184051831	274	184051672	20	13.1346	6.40244	9.70471	LINE-1_peak_1323
1	184051927	184052258	332	184052087	20	13.5024	6.60377	10.051	LINE-1_peak_1324
1	184386489	184387133	645	184386970	36	23.5219	7.80591	19.5111	LINE-1_peak_1325
1	184622171	184622916	746	184622363	24	15.5317	6.75676	11.9611	LINE-1_peak_1326
1	184754598	184755441	844	184755012	73	56.0806	11.7089	50.2731	LINE-1_peak_1327
1	184973767	184974131	365	184973833	11	6.0927	4.13793	3.1989	LINE-1_peak_1328
1	185045428	185045682	255	185045546	15	8.79298	5.03145	5.65562	LINE-1_peak_1329
1	185156651	185157568	918	185157124	68	51.376	11.2378	45.8421	LINE-1_peak_1330
1	185170286	185170677	392	185170571	18	13.3182	6.98529	9.87814	LINE-1_peak_1331
1	185317265	185317509	245	185317377	29	16.5639	6.22407	12.9341	LINE-1_peak_1332
1	185646371	185646606	236	185646446	10	6.80183	4.74381	3.83561	LINE-1_peak_1333
1	185734145	185734635	491	185734284	24	15.825	6.90608	12.2377	LINE-1_peak_1334
1	186212685	186212909	225	186212779	13	9.62049	5.9322	6.42196	LINE-1_peak_1335
1	186375031	186375975	945	186375385	67	49.4108	10.7936	43.9784	LINE-1_peak_1336
1	186605899	186606149	251	186605976	12	8.762	5.60632	5.62701	LINE-1_peak_1337
1	186680058	186680522	465	186680359	31	24.1561	9.35673	20.1098	LINE-1_peak_1338
1	186828853	186829065	213	186828963	17	11.643	6.25	8.30757	LINE-1_peak_1339
1	189149743	189150076	334	189149881	16	11.022	6.11511	7.72604	LINE-1_peak_1340
1	190478540	190478775	236	190478698	16	8.41452	4.64481	5.30792	LINE-1_peak_1341
1	192206298	192206497	200	192206321	8	4.99032	3.8813	2.22674	LINE-1_peak_1342
1	192668572	192668771	200	192668746	11	7.76483	5.17507	4.71164	LINE-1_peak_1343
1	192808613	192809176	564	192808989	37	22.1264	7.03704	18.1913	LINE-1_peak_1344
1	193059273	193059709	437	193059461	48	33.3032	9.14179	28.7541	LINE-1_peak_1345
1	193104627	193105724	1098	193105053	23	13.6509	6.03015	10.1912	LINE-1_peak_1346
1	193121672	193122254	583	193122022	51	37.8895	10.2362	33.0952	LINE-1_peak_1347
1	193707632	193708102	471	193707804	16	10.3842	5.74324	7.13168	LINE-1_peak_1348
1	193850920	193851301	382	193851044	16	9.1218	5.02959	5.95948	LINE-1_peak_1349
1	196034083	196034365	283	196034225	21	16.0839	7.80142	12.4819	LINE-1_peak_1350
1	197146127	197146509	383	197146395	26	11.4074	4.56081	8.0876	LINE-1_peak_1351
1	197146596	197146915	320	197146743	57	40.5247	9.86395	35.5921	LINE-1_peak_1352
1	197201007	197201731	725	197201428	61	42.3048	9.65732	37.2694	LINE-1_peak_1353
1	197400286	197400485	200	197400343	11	6.38514	4.31655	3.46175	LINE-1_peak_1354
1	197774998	197775227	230	197775086	13	5.77256	3.66492	2.91795	LINE-1_peak_1355
1	197775363	197775562	200	197775514	13	5.84343	3.7037	2.98037	LINE-1_peak_1356
1	197902510	197903312	803	197902929	48	34.5012	9.60784	29.8897	LINE-1_peak_1357
1	197915812	197916080	269	197915957	20	8.42401	4.06977	5.31632	LINE-1_peak_1358
1	198156880	198157096	217	198156940	27	8.28242	3.34928	5.18628	LINE-1_peak_1359
1	198157491	198157785	295	198157642	40	16.5871	4.75638	12.9559	LINE-1_peak_1360
1	198158824	198159295	472	198159164	47	21.9963	5.56845	18.0673	LINE-1_peak_1361
1	198876346	198876845	500	198876754	13	8.21385	5.07246	5.12354	LINE-1_peak_1362
1	198935499	198935868	370	198935695	41	24.5689	7.24138	20.5008	LINE-1_peak_1363
1	198937308	198937616	309	198937465	33	17.5434	5.94406	13.859	LINE-1_peak_1364
1	199243478	199243715	238	199243625	15	8.62865	4.93827	5.50577	LINE-1_peak_1365
1	199747944	199748271	328	199748136	21	13.8979	6.58683	10.4234	LINE-1_peak_1366
1	199778263	199778552	290	199778422	13	7.22694	4.48718	4.22245	LINE-1_peak_1367
1	200242496	200242829	334	200242634	19	10.8721	5.40541	7.5857	LINE-1_peak_1368
1	200243082	200243345	264	200243248	14	5.83359	3.57143	2.97201	LINE-1_peak_1369
1	200409961	200410308	348	200410113	30	21.3176	8.20106	17.4261	LINE-1_peak_1370
1	200488619	200488929	311	200488814	22	11.0171	4.9569	7.72163	LINE-1_peak_1371
1	200509526	200509766	241	200509621	20	9.18172	4.41176	6.01521	LINE-1_peak_1372
1	200620677	200621010	334	200620868	25	16.4422	6.98925	12.8198	LINE-1_peak_1373
1	200669401	200670303	903	200669940	36	19.6128	6.25	15.8118	LINE-1_peak_1374
1	200738700	200739012	313	200738827	20	9.90633	4.75113	6.68582	LINE-1_peak_1375
1	200802926	200803192	267	200803100	17	13.2526	7.2	9.8164	LINE-1_peak_1376
1	201114171	201114430	260	201114282	31	16.6787	5.92593	13.0432	LINE-1_peak_1377
1	201154175	201154689	515	201154548	33	19.1729	6.58915	15.3973	LINE-1_peak_1378
1	201170496	201171604	1109	201170907	72	43.2203	8.12918	38.1322	LINE-1_peak_1379
1	201184942	201185205	264	201185061	27	16.3467	6.51163	12.7296	LINE-1_peak_1380
1	201222845	201223226	382	201223044	17	7.37323	3.96476	4.356	LINE-1_peak_1381
1	201385354	201385608	255	201385433	19	8.78287	4.36681	5.64654	LINE-1_peak_1382
1	201469029	201469271	243	201469208	19	9.24354	4.58716	6.07276	LINE-1_peak_1383
1	201482104	201482375	272	201482243	24	10.6139	4.4964	7.34557	LINE-1_peak_1384
1	201603946	201604190	245	201604059	22	12.0681	5.45024	8.70487	LINE-1_peak_1385
1	201713527	201713751	225	201713663	23	9.83393	4.30108	6.61862	LINE-1_peak_1386
1	201714674	201714946	273	201714810	25	11.4978	4.72727	8.17138	LINE-1_peak_1387
1	201719893	201720094	202	201719987	20	8.79124	4.23387	5.65439	LINE-1_peak_1388
1	201739653	201739926	274	201739817	15	7.97093	4.57143	4.90057	LINE-1_peak_1389
1	201793063	201793279	217	201793102	16	7.78938	4.31472	4.73311	LINE-1_peak_1390
1	201829034	201829641	608	201829106	25	12.3828	5.09804	8.99954	LINE-1_peak_1391
1	201895945	201896218	274	201896084	22	11.206	5.04386	7.89888	LINE-1_peak_1392
1	201946486	201946783	298	201946602	27	16.8842	6.76329	13.2366	LINE-1_peak_1393
1	201955198	201955579	382	201955431	43	31.0885	9.40171	26.6644	LINE-1_peak_1394
1	201982913	201983346	434	201983247	22	10.5655	4.75207	7.30073	LINE-1_peak_1395
1	202034844	202035180	337	202034999	40	27.448	8.57741	23.2246	LINE-1_peak_1396
1	202135308	202135536	229	202135348	20	9.18172	4.41176	6.01521	LINE-1_peak_1397
1	202236394	202236625	232	202236540	23	10.5795	4.61538	7.31353	LINE-1_peak_1398
1	202236983	202237368	386	202237247	22	9.85843	4.44015	6.64167	LINE-1_peak_1399
1	202341861	202342244	384	202342056	49	34.2726	9.29368	29.6714	LINE-1_peak_1400
1	202348404	202348859	456	202348610	55	38.1093	9.42761	33.303	LINE-1_peak_1401
1	202810684	202811030	347	202810872	23	9.36588	4.10959	6.18574	LINE-1_peak_1402
1	202861519	202861781	263	202861647	28	15.9	6.11814	12.3081	LINE-1_peak_1403
1	202888496	202889312	817	202889149	33	20.5679	7.173	16.7156	LINE-1_peak_1404
1	202926791	202927470	680	202927274	31	20.9192	7.76699	17.0485	LINE-1_peak_1405
1	202958162	202958584	423	202958420	25	11.4145	4.69314	8.09393	LINE-1_peak_1406
1	203007006	203007413	408	203007306	28	16.8277	6.53153	13.1829	LINE-1_peak_1407
1	203026243	203026582	340	203026425	23	9.72307	4.25532	6.51705	LINE-1_peak_1408
1	203273173	203273642	470	203273266	24	11.0595	4.68165	7.76135	LINE-1_peak_1409
1	203305241	203305545	305	203305398	30	14.4825	5.21886	10.9732	LINE-1_peak_1410
1	203306649	203306848	200	203306795	23	8.92789	3.93443	5.78074	LINE-1_peak_1411
1	203316701	203316900	200	203316759	13	6.02617	3.80435	3.1386	LINE-1_peak_1412
1	203327284	203327687	404	203327450	29	14.8135	5.49451	11.2843	LINE-1_peak_1413
1	203487416	203487978	563	203487784	32	20.2391	7.23684	16.4041	LINE-1_peak_1414
1	203626565	203626888	324	203626754	44	26.4695	7.40132	22.2987	LINE-1_peak_1415
1	203861332	203861644	313	203861475	37	25.184	8.29694	21.0827	LINE-1_peak_1416
1	203996149	203996348	200	203996265	16	8.75677	4.82955	5.6241	LINE-1_peak_1417
1	204073005	204073383	379	204073134	27	15.2379	6.00858	11.6847	LINE-1_peak_1418
1	204080419	204080660	242	204080539	22	10.6535	4.79167	7.38287	LINE-1_peak_1419
1	204162547	204162807	261	204162622	19	9.5102	4.71698	6.3193	LINE-1_peak_1420
1	204308983	204309216	234	204309115	19	8.54567	4.25532	5.42916	LINE-1_peak_1421
1	204398582	204398852	271	204398689	18	9.99928	5.13514	6.77232	LINE-1_peak_1422
1	204411675	204412088	414	204411865	32	16.3744	5.65069	12.7556	LINE-1_peak_1423
1	204494544	204494951	408	204494680	30	16.7553	6.12648	13.1149	LINE-1_peak_1424
1	204506921	204507188	268	204507094	27	12.6303	4.91228	9.23155	LINE-1_peak_1425
1	204516227	204516712	486	204516407	32	20.0957	7.17391	16.2693	LINE-1_peak_1426
1	204806981	204807475	495	204807403	19	9.9328	4.92611	6.71081	LINE-1_peak_1427
1	204828568	204828773	206	204828658	17	8.14766	4.34783	5.06246	LINE-1_peak_1428
1	205121903	205122512	610	205122300	29	18.6851	7.17703	14.9368	LINE-1_peak_1429
1	205175471	205175687	217	205175582	18	11.8978	6.16883	8.54568	LINE-1_peak_1430
1	205211260	205211888	629	205211716	36	24.57	8.25893	20.5016	LINE-1_peak_1431
1	205227694	205227897	204	205227805	19	7.78375	3.90625	4.72885	LINE-1_peak_1432
1	205321634	205322007	374	205321817	27	14.1435	5.5336	10.6549	LINE-1_peak_1433
1	205335619	205335824	206	205335643	13	4.81166	3.15315	2.08448	LINE-1_peak_1434
1	205376273	205376472	200	205376398	18	9.54045	4.89691	6.34756	LINE-1_peak_1435
1	205397062	205397306	245	205397172	13	8.93723	5.51181	5.78905	LINE-1_peak_1436
1	205504507	205504772	266	205504555	18	7.55902	3.92562	4.52551	LINE-1_peak_1437
1	205631872	205632398	527	205632066	39	26.7495	8.51064	22.5649	LINE-1_peak_1438
1	205648410	205648661	252	205648538	21	10.7659	5	7.48739	LINE-1_peak_1439
1	205648775	205648983	209	205648888	18	8.26368	4.26009	5.16971	LINE-1_peak_1440
1	205749177	205749797	621	205749472	57	33.1174	7.47423	28.5793	LINE-1_peak_1441
1	205750227	205750459	233	205750391	31	11.8643	4.17755	8.5143	LINE-1_peak_1442
1	205775155	205775648	494	205775464	16	8.9624	4.94186	5.8121	LINE-1_peak_1443
1	205813060	205813503	444	205813292	51	31.9711	8.07453	27.498	LINE-1_peak_1444
1	205850096	205850412	317	205850229	15	11.1147	6.4	7.81268	LINE-1_peak_1445
1	206612192	206612804	613	206612638	38	28.0601	9.33014	23.8049	LINE-1_peak_1446
1	206635310	206635682	373	206635491	25	13.0145	5.3719	9.59246	LINE-1_peak_1447
1	207052861	207053356	496	207053126	43	24.6143	6.91824	20.5434	LINE-1_peak_1448
1	207321083	207321924	842	207321587	42	28.3358	8.49802	24.0642	LINE-1_peak_1449
1	207499559	207499758	200	207499678	12	8.762	5.60632	5.62701	LINE-1_peak_1450
1	207751723	207752160	438	207751973	33	24.2541	8.85417	20.2022	LINE-1_peak_1451
1	207963505	207963856	352	207963676	20	11.0344	5.30303	7.73748	LINE-1_peak_1452
1	208132298	208132497	200	208132415	20	9.26283	4.44915	6.09007	LINE-1_peak_1453
1	208652382	208652640	259	208652492	13	7.22694	4.48718	4.22245	LINE-1_peak_1454
1	208748078	208748364	287	208748275	13	7.3267	4.54545	4.31336	LINE-1_peak_1455
1	209190725	209190924	200	209190785	16	9.93187	5.48387	6.71028	LINE-1_peak_1456
1	209207770	209207989	220	209207909	17	9.77812	5.20231	6.56844	LINE-1_peak_1457
1	209602160	209602359	200	209602281	13	7.3267	4.54545	4.31336	LINE-1_peak_1458
1	209747636	209748186	551	209747900	45	33.8858	10.0877	29.3057	LINE-1_peak_1459
1	209784471	209784850	380	209784627	42	30.7724	9.51327	26.3661	LINE-1_peak_1460
1	209806200	209806399	200	209806277	20	9.22214	4.43038	6.05279	LINE-1_peak_1461
1	209827736	209827948	213	209827929	19	9.60169	4.76191	6.40421	LINE-1_peak_1462
1	209884735	209884934	200	209884842	17	9.88994	5.26316	6.67089	LINE-1_peak_1463
1	209937728	209937971	244	209937818	19	12.7341	6.41026	9.32902	LINE-1_peak_1464
1	210052231	210052645	415	210052395	27	22.0068	9.39597	18.0777	LINE-1_peak_1465
1	210222337	210222538	202	210222428	15	9.44294	5.40541	6.25714	LINE-1_peak_1466
1	210236518	210236852	335	210236672	26	10.8015	4.32692	7.52082	LINE-1_peak_1467
1	210237003	210237329	327	210237196	24	9.69132	4.12541	6.48756	LINE-1_peak_1468
1	210295070	210295300	231	210295143	17	9.50747	5.05618	6.31689	LINE-1_peak_1469
1	210311207	210311421	215	210311275	17	10.6083	5.66038	7.34094	LINE-1_peak_1470
1	210328872	210329340	469	210329011	14	6.35432	3.84615	3.43464	LINE-1_peak_1471
1	210373712	210374323	612	210374176	26	13.4018	5.37849	9.95659	LINE-1_peak_1472
1	210374417	210374618	202	210374539	24	11.6675	4.94071	8.32973	LINE-1_peak_1473
1	210400628	210400867	240	210400792	19	10.1803	5.05051	6.94162	LINE-1_peak_1474
1	210536435	210536646	212	210536480	13	8.2753	5.10949	5.17965	LINE-1_peak_1475
1	211133683	211133882	200	211133832	14	5.06119	3.17797	2.28877	LINE-1_peak_1476
1	211134006	211134396	391	211134193	39	26.6643	8.47458	22.4836	LINE-1_peak_1477
1	211258807	211259654	848	211259341	29	12.2482	4.51807	8.87345	LINE-1_peak_1478
1	211382637	211383294	658	211382770	24	15.5317	6.75676	11.9611	LINE-1_peak_1479
1	211514027	211514377	351	211514180	32	18.881	6.65323	15.1217	LINE-1_peak_1480
1	211515405	211515727	323	211515595	23	10.7469	4.6875	7.46934	LINE-1_peak_1481
1	211578943	211579486	544	211579300	57	36.0253	8.35735	31.3294	LINE-1_peak_1482
1	211630233	211630594	362	211630349	26	13.864	5.57851	10.3914	LINE-1_peak_1483
1	211675564	211676158	595	211675726	48	35.0824	9.83936	30.4377	LINE-1_peak_1484
1	211735783	211735987	205	211735871	18	9.79111	5.02645	6.57849	LINE-1_peak_1485
1	211830757	211831063	307	211830879	15	8.36569	4.79042	5.26301	LINE-1_peak_1486
1	212034945	212035823	879	212035672	48	27.0807	6.96023	22.8768	LINE-1_peak_1487
1	212088581	212088780	200	212088640	14	7.47918	4.46429	4.45278	LINE-1_peak_1488
1	212284987	212285766	780	212285240	72	47.9585	9.40722	42.6021	LINE-1_peak_1489
1	212368030	212368244	215	212368163	15	8.16452	4.67836	5.07822	LINE-1_peak_1490
1	212414885	212415122	238	212414965	22	10.4354	4.69388	7.17982	LINE-1_peak_1491
1	212513151	212513434	284	212513309	16	7.11942	3.97196	4.12449	LINE-1_peak_1492
1	212558928	212559199	272	212559015	22	9.70208	4.37262	6.49717	LINE-1_peak_1493
1	212596362	212596611	250	212596541	18	8.14633	4.20354	5.06159	LINE-1_peak_1494
1	212608300	212609005	706	212608568	89	47.4083	7.15421	42.0812	LINE-1_peak_1495
1	212665257	212665781	525	212665415	24	14.7069	6.34518	11.1838	LINE-1_peak_1496
1	212698992	212699537	546	212699409	23	9.94657	4.34783	6.72317	LINE-1_peak_1497
1	212791694	212791998	305	212791861	26	17.2862	7.18085	13.6167	LINE-1_peak_1498
1	212857711	212858546	836	212858155	52	32.584	8.10398	28.0768	LINE-1_peak_1499
1	212950354	212950828	475	212950512	41	27.3099	8.3004	23.0934	LINE-1_peak_1500
1	213015154	213015990	837	213015843	42	25.5919	7.43945	21.4702	LINE-1_peak_1501
1	213050963	213051800	838	213051284	39	24.9082	7.75194	20.8224	LINE-1_peak_1502
1	213987785	213988089	305	213987921	51	26.5526	6.38821	22.3774	LINE-1_peak_1503
1	214281158	214281357	200	214281169	18	6.60566	3.49265	3.66147	LINE-1_peak_1504
1	214439472	214439671	200	214439610	17	8.58061	4.56853	5.46163	LINE-1_peak_1505
1	214505134	214505536	403	214505308	17	10.179	5.42169	6.9407	LINE-1_peak_1506
1	214514049	214514654	606	214514351	22	12.0681	5.45024	8.70487	LINE-1_peak_1507
1	214531463	214531848	386	214531657	23	16.319	7.40741	12.7038	LINE-1_peak_1508
1	214551235	214552124	890	214551892	33	17.4356	5.90278	13.7576	LINE-1_peak_1509
1	214602822	214603385	564	214603158	48	35.8875	10.166	31.1997	LINE-1_peak_1510
1	215567509	215568051	543	215567593	18	6.40649	3.40502	3.481	LINE-1_peak_1511
1	215581936	215582471	536	215582078	21	11.8523	5.52764	8.50286	LINE-1_peak_1512
1	216221166	216221578	413	216221340	23	15.9864	7.22892	12.3902	LINE-1_peak_1513
1	216600898	216601409	512	216601048	15	8.84892	5.06329	5.70736	LINE-1_peak_1514
1	216723261	216723766	506	216723594	25	14.5011	6.04651	10.9907	LINE-1_peak_1515
1	217630732	217631457	726	217631060	34	23.8578	8.41346	19.828	LINE-1_peak_1516
1	218164407	218164659	253	218164525	15	8.11543	4.65116	5.03265	LINE-1_peak_1517
1	218284914	218285413	500	218285224	32	22.7209	8.37564	18.7536	LINE-1_peak_1518
1	218459931	218460247	317	218460080	25	17.8083	7.69231	14.109	LINE-1_peak_1519
1	219173715	219174224	510	219173813	24	16.1285	7.06215	12.5247	LINE-1_peak_1520
1	219264608	219264928	321	219264797	16	9.06816	5	5.9103	LINE-1_peak_1521
1	219446240	219446605	366	219446411	16	11.4884	6.39098	8.16278	LINE-1_peak_1522
1	219661162	219661392	231	219661243	24	14.26	6.12745	10.7639	LINE-1_peak_1523
1	219837799	219838118	320	219837956	15	10.2531	5.88235	7.00957	LINE-1_peak_1524
1	220046086	220046757	672	220046573	41	26.5174	7.98479	22.3439	LINE-1_peak_1525
1	220089724	220090283	560	220089857	28	15.1077	5.77689	11.5618	LINE-1_peak_1526
1	220093936	220094505	570	220094031	21	9.00252	4.19847	5.84975	LINE-1_peak_1527
1	220272140	220272620	481	220272488	24	15.3181	6.64894	11.7602	LINE-1_peak_1528
1	220300455	220300748	294	220300596	20	10.9285	5.25	7.63823	LINE-1_peak_1529
1	220527964	220528280	317	220528107	31	17.1837	6.13027	13.5195	LINE-1_peak_1530
1	220528476	220528741	266	220528571	20	8.31803	4.02299	5.21879	LINE-1_peak_1531
1	220690078	220690580	503	220690270	24	13.8356	5.92417	10.3649	LINE-1_peak_1532
1	220733114	220733321	208	220733251	13	8.86683	5.46875	5.72348	LINE-1_peak_1533
1	220748033	220748437	405	220748209	27	16.6791	6.66667	13.0433	LINE-1_peak_1534
1	220786228	220786507	280	220786364	18	7.22166	3.76984	4.21829	LINE-1_peak_1535
1	220786824	220787038	215	220786947	17	6.69901	3.64372	3.74613	LINE-1_peak_1536
1	220879102	220879425	324	220879290	43	23.9989	6.70732	19.9616	LINE-1_peak_1537
1	220879504	220879744	241	220879634	29	12.835	4.73186	9.42379	LINE-1_peak_1538
1	220895580	220895830	251	220895745	17	10.4825	5.59006	7.22341	LINE-1_peak_1539
1	221094020	221094450	431	221094282	10	5.88709	4.16667	3.01331	LINE-1_peak_1540
1	221612560	221612844	285	221612661	21	13.4697	6.35838	10.0205	LINE-1_peak_1541
1	221715329	221715592	264	221715421	13	7.08133	4.40252	4.09027	LINE-1_peak_1542
1	221742004	221742531	528	221742203	53	38.3938	9.9631	33.5757	LINE-1_peak_1543
1	221845838	221846089	252	221845922	10	5.50529	3.92857	2.68036	LINE-1_peak_1544
1	222465158	222465674	517	222465483	21	13.8248	6.54762	10.3548	LINE-1_peak_1545
1	222546629	222547204	576	222546752	20	11.4186	5.49738	8.0971	LINE-1_peak_1546
1	222589566	222589961	396	222589870	12	8.53045	5.46218	5.4152	LINE-1_peak_1547
1	222617626	222617886	261	222617782	18	12.1147	6.29139	8.74863	LINE-1_peak_1548
1	222643778	222644600	823	222644259	29	18.9835	7.31707	15.2189	LINE-1_peak_1549
1	222712416	222712987	572	222712514	25	14.5614	6.07477	11.0475	LINE-1_peak_1550
1	222713254	222713462	209	222713337	21	10.814	5.02283	7.53224	LINE-1_peak_1551
1	222814955	222815154	200	222815016	12	6.26854	4.08805	3.35693	LINE-1_peak_1552
1	222825776	222826188	413	222825947	16	10.2513	5.66667	7.00804	LINE-1_peak_1553
1	223081225	223081630	406	223081450	20	9.81673	4.70852	6.60293	LINE-1_peak_1554
1	223142988	223143406	419	223143280	25	13.5892	5.62771	10.1333	LINE-1_peak_1555
1	223845918	223846563	646	223846152	28	15.7246	6.04167	12.1428	LINE-1_peak_1556
1	224113977	224114196	220	224114095	21	12.8694	6.04396	9.45611	LINE-1_peak_1557
1	224114463	224114662	200	224114583	13	5.98896	3.78378	3.10522	LINE-1_peak_1558
1	224182960	224183786	827	224183281	26	14.2964	5.76923	10.7983	LINE-1_peak_1559
1	224223868	224224067	200	224223955	14	8.02791	4.77707	4.95258	LINE-1_peak_1560
1	224329853	224330571	719	224330449	21	11.5247	5.36585	8.19648	LINE-1_peak_1561
1	224356659	224356986	328	224356804	41	29.6846	9.29204	25.3398	LINE-1_peak_1562
1	224357177	224357389	213	224357319	16	6.66161	3.74449	3.71207	LINE-1_peak_1563
1	224432776	224433007	232	224432830	16	6.06264	3.45528	3.17152	LINE-1_peak_1564
1	224434756	224435015	260	224434873	26	13.6556	5.4878	10.1952	LINE-1_peak_1565
1	224503455	224503947	493	224503587	20	9.30377	4.46809	6.12801	LINE-1_peak_1566
1	224513756	224513955	200	224513914	14	7.47918	4.46429	4.45278	LINE-1_peak_1567
1	224615990	224616300	311	224616052	12	5.85263	3.84615	2.98859	LINE-1_peak_1568
1	224929577	224929781	205	224929657	16	9.93187	5.48387	6.71028	LINE-1_peak_1569
1	225427798	225428331	534	225428166	42	25.5919	7.43945	21.4702	LINE-1_peak_1570
1	225474936	225475296	361	225475123	17	8.06501	4.30622	4.98705	LINE-1_peak_1571
1	225508600	225508823	224	225508732	19	11.708	5.84795	8.36772	LINE-1_peak_1572
1	225652897	225653326	430	225653091	20	7.17655	3.53535	4.17684	LINE-1_peak_1573
1	225777527	225777894	368	225777719	54	40.1986	10.4167	35.2816	LINE-1_peak_1574
1	225778093	225778333	241	225778287	18	6.84332	3.59848	3.8732	LINE-1_peak_1575
1	225809801	225810140	340	225809984	30	18.3151	6.79825	14.5875	LINE-1_peak_1576
1	225845847	225846169	323	225845986	24	13.4882	5.76037	10.0378	LINE-1_peak_1577
1	225882298	225882558	261	225882388	17	7.8637	4.20561	4.80185	LINE-1_peak_1578
1	225924088	225924531	444	225924343	45	32.5879	9.54357	28.0797	LINE-1_peak_1579
1	225999244	225999707	464	225999511	47	32.3391	8.98876	27.845	LINE-1_peak_1580
1	226002771	226003039	269	226002874	26	12.1919	4.87365	8.8207	LINE-1_peak_1581
1	226062540	226063138	599	226062715	22	9.39982	4.24354	6.21693	LINE-1_peak_1582
1	226083407	226084113	707	226083526	19	9.88442	4.90196	6.66581	LINE-1_peak_1583
1	226109836	226110040	205	226109896	17	8.02414	4.28571	4.94948	LINE-1_peak_1584
1	226186613	226187070	458	226186729	25	15.6556	6.59899	12.0782	LINE-1_peak_1585
1	226309107	226309456	350	226309288	16	7.78938	4.31472	4.73311	LINE-1_peak_1586
1	226333460	226333662	203	226333554	18	10.9091	5.6213	7.62076	LINE-1_peak_1587
1	226407953	226408405	453	226408130	33	17.9292	6.09319	14.2225	LINE-1_peak_1588
1	226547799	226548012	214	226547939	18	10.3253	5.30726	7.07702	LINE-1_peak_1589
1	226723749	226723954	206	226723801	18	9.79111	5.02645	6.57849	LINE-1_peak_1590
1	226815139	226815421	283	226815165	10	4.73937	3.45912	2.02229	LINE-1_peak_1591
1	226939694	226940343	650	226940055	64	49.2391	11.4035	43.82	LINE-1_peak_1592
1	227318281	227318612	332	227318470	18	8.84555	4.54545	5.70439	LINE-1_peak_1593
1	227563365	227563973	609	227563546	33	23.07	8.29268	19.083	LINE-1_peak_1594
1	227735208	227735615	408	227735313	34	16.6076	5.45171	12.9755	LINE-1_peak_1595
1	227787990	227788235	246	227788173	19	8.09809	4.04858	5.01715	LINE-1_peak_1596
1	228059582	228060323	742	228060105	61	38.6292	8.49315	33.7972	LINE-1_peak_1597
1	228082472	228082737	266	228082570	32	16.5797	5.72917	12.9489	LINE-1_peak_1598
1	228103294	228103524	231	228103376	27	9.32091	3.69393	6.14404	LINE-1_peak_1599
1	228109152	228109570	419	228109319	30	17.2904	6.35246	13.6207	LINE-1_peak_1600
1	228131091	228131320	230	228131176	14	7.62275	4.54545	4.58398	LINE-1_peak_1601
1	228139795	228140377	583	228140194	58	36.638	8.38068	31.9116	LINE-1_peak_1602
1	228165381	228166220	840	228165719	52	26.9823	6.38554	22.7838	LINE-1_peak_1603
1	228174554	228174874	321	228174732	23	10.1774	4.44444	6.93946	LINE-1_peak_1604
1	228213108	228213414	307	228213158	16	5.97476	3.41365	3.09198	LINE-1_peak_1605
1	228406816	228407359	544	228407085	22	9.25365	4.18182	6.08187	LINE-1_peak_1606
1	228457693	228458179	487	228457959	36	17.3392	5.44118	13.6667	LINE-1_peak_1607
1	228486828	228487431	604	228487220	18	9.89432	5.08021	6.67483	LINE-1_peak_1608
1	228647585	228648233	649	228647729	28	16.6988	6.47321	13.0611	LINE-1_peak_1609
1	228781167	228781489	323	228781355	18	9.29973	4.77387	6.12415	LINE-1_peak_1610
1	228842264	228842499	236	228842321	11	4.83274	3.38983	2.10351	LINE-1_peak_1611
1	228861227	228861426	200	228861359	15	8.46929	4.84848	5.35815	LINE-1_peak_1612
1	228902969	228903249	281	228903158	18	8.14633	4.20354	5.06159	LINE-1_peak_1613
1	229221635	229221841	207	229221698	18	7.80833	4.04255	4.751	LINE-1_peak_1614
1	229270947	229271302	356	229271144	18	11.2223	5.79268	7.91338	LINE-1_peak_1615
1	229342267	229342737	471	229342619	22	10.9245	4.91453	7.63505	LINE-1_peak_1616
1	229507959	229508515	557	229508107	19	10.7058	5.31915	7.43126	LINE-1_peak_1617
1	229558697	229559285	589	229559087	46	29.1298	7.9932	24.8159	LINE-1_peak_1618
1	229625987	229626314	328	229626135	30	20.3845	7.75	16.5421	LINE-1_peak_1619
1	229835746	229835945	200	229835789	9	4.92181	3.7037	2.18018	LINE-1_peak_1620
1	230067021	230067292	272	230067176	21	10.1252	4.70085	6.89015	LINE-1_peak_1621
1	230268914	230269169	256	230269046	20	12.4503	6.03448	9.06282	LINE-1_peak_1622
1	230426331	230426806	476	230426642	25	16.9017	7.22222	13.2529	LINE-1_peak_1623
1	230642207	230642824	618	230642491	39	27.4498	8.81057	23.2258	LINE-1_peak_1624
1	230978793	230979198	406	230978963	46	33.5806	9.71074	29.0173	LINE-1_peak_1625
1	231241107	231241403	297	231241217	24	14.9059	6.4433	11.3717	LINE-1_peak_1626
1	231337748	231338396	649	231337945	41	22.2666	6.42202	18.3239	LINE-1_peak_1627
1	231422373	231422613	241	231422422	18	7.52431	3.90947	4.49394	LINE-1_peak_1628
1	231528191	231528846	656	231528665	30	17.9841	6.65236	14.2746	LINE-1_peak_1629
1	231626505	231626855	351	231626763	18	8.46481	4.3578	5.35444	LINE-1_peak_1630
1	231806729	231806928	200	231806851	13	7.12934	4.43038	4.13326	LINE-1_peak_1631
1	232630056	232630849	794	232630263	30	16.3019	5.9387	12.6874	LINE-1_peak_1632
1	232793913	232794147	235	232794028	15	8.57499	4.90798	5.4567	LINE-1_peak_1633
1	232950210	232950665	456	232950513	34	22.5263	7.8125	18.5695	LINE-1_peak_1634
1	233112832	233113222	391	233113114	17	10.2385	5.45455	6.99581	LINE-1_peak_1635
1	233295628	233295907	280	233295794	23	13.0568	5.74163	9.63213	LINE-1_peak_1636
1	233326898	233327839	942	233327408	43	26.5571	7.61246	22.3815	LINE-1_peak_1637
1	233440968	233441167	200	233441054	15	10.1809	5.83942	6.94192	LINE-1_peak_1638
1	233613504	233613889	386	233613556	14	6.9031	4.14365	3.92751	LINE-1_peak_1639
1	233635892	233636429	538	233636238	41	27.8907	8.53658	23.6449	LINE-1_peak_1640
1	233904467	233904680	214	233904502	12	6.98475	4.51389	4.0026	LINE-1_peak_1641
1	234111620	234111819	200	234111650	12	6.88185	4.45205	3.90803	LINE-1_peak_1642
1	234154798	234154997	200	234154858	13	8.09329	5	5.0127	LINE-1_peak_1643
1	234309800	234310008	209	234309977	13	6.89429	4.29448	3.91963	LINE-1_peak_1644
1	234373093	234373732	640	234373395	43	31.0885	9.40171	26.6644	LINE-1_peak_1645
1	234523674	234523927	254	234523768	19	10.3336	5.12821	7.08428	LINE-1_peak_1646
1	234544213	234544581	369	234544443	14	6.98722	4.18994	4.0036	LINE-1_peak_1647
1	234554877	234555076	200	234555048	14	6.69935	4.03226	3.74613	LINE-1_peak_1648
1	234599812	234600490	679	234600386	24	10.3816	4.40141	7.12932	LINE-1_peak_1649
1	234610601	234610883	283	234610771	28	7.02967	2.9	4.04328	LINE-1_peak_1650
1	234612646	234612973	328	234612815	42	17.0337	4.69432	13.3776	LINE-1_peak_1651
1	234724011	234724834	824	234724280	65	40.6971	8.46154	35.7558	LINE-1_peak_1652
1	235083763	235084024	262	235083830	17	10.179	5.42169	6.9407	LINE-1_peak_1653
1	235128741	235129142	402	235128919	40	27.2775	8.50622	23.0634	LINE-1_peak_1654
1	235160778	235161455	678	235161270	24	11.6675	4.94071	8.32973	LINE-1_peak_1655
1	235328176	235329049	874	235328374	54	31.8243	7.53425	27.3589	LINE-1_peak_1656
1	235367141	235367811	671	235367322	50	40.1706	11.435	35.2555	LINE-1_peak_1657
1	235504128	235504847	720	235504672	52	29.1897	7.02918	24.873	LINE-1_peak_1658
1	235505033	235505249	217	235505077	24	7.51738	3.31565	4.48785	LINE-1_peak_1659
1	235866566	235866809	244	235866700	25	10.8165	4.45205	7.53425	LINE-1_peak_1660
1	235866900	235867436	537	235867038	45	28.6673	8.01394	24.3785	LINE-1_peak_1661
1	235910455	235910807	353	235910609	14	6.69935	4.03226	3.74613	LINE-1_peak_1662
1	235971768	235972011	244	235971909	20	11.7067	5.64516	8.36682	LINE-1_peak_1663
1	236281850	236282405	556	236282047	60	44.4041	10.5903	39.248	LINE-1_peak_1664
1	236288137	236288502	366	236288312	26	17.9197	7.5	14.2139	LINE-1_peak_1665
1	236395188	236395404	217	236395293	12	5.03783	3.38542	2.26788	LINE-1_peak_1666
1	236604416	236605087	672	236604573	34	21.3956	7.32218	17.4996	LINE-1_peak_1667
1	236794870	236795447	578	236795200	64	46.1039	10.3175	40.8516	LINE-1_peak_1668
1	237012883	237013360	478	237013213	21	13.3321	6.28571	9.89109	LINE-1_peak_1669
1	237041988	237042234	247	237042107	15	7.64898	4.3956	4.60796	LINE-1_peak_1670
1	237470860	237471218	359	237471053	34	27.6015	10.2339	23.3703	LINE-1_peak_1671
1	237799858	237800171	314	237800031	30	25.4237	10.3333	21.3101	LINE-1_peak_1672
1	238252491	238252710	220	238252628	11	6.75651	4.54545	3.79803	LINE-1_peak_1673
1	239407975	239408508	534	239408146	41	28.2329	8.67769	23.9674	LINE-1_peak_1674
1	239997843	239998042	200	239997916	14	7.29426	4.36047	4.28379	LINE-1_peak_1675
1	240091741	240091982	242	240091850	27	13.6422	5.32319	10.1834	LINE-1_peak_1676
1	240092662	240093398	737	240092844	23	10.5383	4.5977	7.27559	LINE-1_peak_1677
1	240493126	240493433	308	240493280	19	10.8162	5.37634	7.53407	LINE-1_peak_1678
1	240611630	240612007	378	240611908	14	6.31759	3.82653	3.40086	LINE-1_peak_1679
1	240732366	240732586	221	240732461	21	14.1972	6.74847	10.7051	LINE-1_peak_1680
1	241357157	241357388	232	241357309	13	5.60066	3.57143	2.7647	LINE-1_peak_1681
1	241423802	241424001	200	241423881	13	7.69414	4.7619	4.64901	LINE-1_peak_1682
1	241424129	241424457	329	241424344	13	7.86105	4.86111	4.79968	LINE-1_peak_1683
1	241519671	241520066	396	241519859	47	39.8632	12.1827	34.9652	LINE-1_peak_1684
1	241531413	241531612	200	241531494	12	8.762	5.60632	5.62701	LINE-1_peak_1685
1	241640250	241640571	322	241640374	30	17.109	6.2753	13.4489	LINE-1_peak_1686
1	241847755	241848532	778	241848137	42	26.3787	7.73381	22.2128	LINE-1_peak_1687
1	241990133	241990359	227	241990222	26	13.9702	5.625	10.4913	LINE-1_peak_1688
1	242129184	242129403	220	242129298	13	8.21385	5.07246	5.12354	LINE-1_peak_1689
1	242523816	242524015	200	242523974	11	4.79975	3.37079	2.07369	LINE-1_peak_1690
1	243255130	243256302	1173	243255869	77	47.5133	8.53392	42.1806	LINE-1_peak_1691
1	243421891	243422116	226	243421996	14	9.08241	5.39568	5.9227	LINE-1_peak_1692
1	243432993	243433648	656	243433478	24	11.5777	4.90196	8.24612	LINE-1_peak_1693
1	243849357	243849575	219	243849423	17	5.529	3.11419	2.70202	LINE-1_peak_1694
1	243850336	243850586	251	243850387	20	7.50189	3.67133	4.4733	LINE-1_peak_1695
1	243851006	243851333	328	243851175	22	8.97064	4.0636	5.81976	LINE-1_peak_1696
1	244047805	244048625	821	244048395	66	42.7147	8.88594	37.6573	LINE-1_peak_1697
1	244451809	244452402	594	244452153	70	47.7837	9.69945	42.435	LINE-1_peak_1698
1	244461201	244461882	682	244461479	42	32.8556	10.4369	28.3334	LINE-1_peak_1699
1	244652629	244653187	559	244652808	98	70.7012	11.1738	64.2648	LINE-1_peak_1700
1	244796752	244797046	295	244796895	15	8.52187	4.87805	5.40759	LINE-1_peak_1701
1	244835001	244835932	932	244835301	41	16.4556	4.62555	12.8323	LINE-1_peak_1702
1	244863070	244863700	631	244863232	47	22.3708	5.67376	18.4224	LINE-1_peak_1703
1	244864445	244864790	346	244864641	47	21.2304	5.35714	17.343	LINE-1_peak_1704
1	244969665	244970123	459	244970018	32	13.6254	4.66102	10.167	LINE-1_peak_1705
1	244970262	244971136	875	244970753	51	30.198	7.4928	25.8249	LINE-1_peak_1706
1	245156400	245156751	352	245156576	19	12.4453	6.25	9.05844	LINE-1_peak_1707
1	245986491	245986693	203	245986649	11	7.76483	5.17507	4.71164	LINE-1_peak_1708
1	246199164	246199363	200	246199289	11	7.76483	5.17507	4.71164	LINE-1_peak_1709
1	246507163	246507483	321	246507301	16	11.7357	6.53846	8.39438	LINE-1_peak_1710
1	246566164	246566620	457	246566444	34	27.3692	10.1156	23.1492	LINE-1_peak_1711
1	246566754	246566953	200	246566854	15	8.0668	4.62428	4.98835	LINE-1_peak_1712
1	246699128	246699496	369	246699305	18	14.8853	7.91667	11.3524	LINE-1_peak_1713
1	246931780	246932416	637	246931964	35	25.0063	8.69565	20.9144	LINE-1_peak_1714
1	247007697	247008266	570	247008081	37	35.4336	13.3803	30.7707	LINE-1_peak_1715
1	247078621	247079193	573	247078864	23	19.8073	9.375	15.9964	LINE-1_peak_1716
1	247103911	247104610	700	247104451	32	28.8282	11.5385	24.5316	LINE-1_peak_1717
1	247118987	247119209	223	247119133	10	6.25826	4.4	3.3477	LINE-1_peak_1718
1	247210728	247211068	341	247210921	35	29.6475	10.9756	25.3054	LINE-1_peak_1719
1	247331954	247332168	215	247332070	16	8.0483	4.45026	4.97102	LINE-1_peak_1720
1	247372781	247373043	263	247372900	15	11.9355	6.90009	8.58088	LINE-1_peak_1721
1	247857469	247857759	291	247857626	20	14.2141	7	10.7207	LINE-1_peak_1722
1	247936971	247937506	536	247937144	33	28.3999	10.9677	24.1257	LINE-1_peak_1723
1	248622602	248622801	200	248622669	12	8.53045	5.46218	5.4152	LINE-1_peak_1724
1	248825770	248826074	305	248825958	19	10.7058	5.31915	7.43126	LINE-1_peak_1725
1	248837979	248838417	439	248838182	52	36.1011	9.33099	31.4011	LINE-1_peak_1726
1	248838645	248838884	240	248838742	26	11.7285	4.6875	8.38744	LINE-1_peak_1727
1	248858860	248859196	337	248859048	19	10.6513	5.29101	7.38114	LINE-1_peak_1728
1	248873494	248873975	482	248873839	22	13.5467	6.1828	10.0925	LINE-1_peak_1729
1	248874109	248874446	338	248874274	24	15.248	6.61376	11.6943	LINE-1_peak_1730
1	248906030	248906685	656	248906489	32	23.3613	8.68421	19.3587	LINE-1_peak_1731
10	136439	136680	242	136535	14	5.76872	3.53774	2.91466	LINE-1_peak_1732
10	931579	931999	421	931804	37	26.1378	8.7156	21.9855	LINE-1_peak_1733
10	988225	988747	523	988391	30	22.1433	8.61111	18.2069	LINE-1_peak_1734
10	1048736	1049588	853	1049361	54	34.1107	8.25826	29.518	LINE-1_peak_1735
10	1056434	1056838	405	1056690	20	11.4186	5.49738	8.0971	LINE-1_peak_1736
10	2882752	2882962	211	2882801	15	10.8666	6.25	7.58085	LINE-1_peak_1737
10	3126789	3127091	303	3126941	19	8.82333	4.38596	5.68356	LINE-1_peak_1738
10	3172442	3173499	1058	3173071	66	42.7953	8.90957	37.7323	LINE-1_peak_1739
10	3469009	3469230	222	3469100	12	7.72121	4.96183	4.67351	LINE-1_peak_1740
10	3785184	3785681	498	3785529	26	10.6929	4.28571	7.41943	LINE-1_peak_1741
10	4663170	4663681	512	4663295	18	12.5708	6.55172	9.17606	LINE-1_peak_1742
10	4866694	4866976	283	4866855	17	14.1847	7.7626	10.6935	LINE-1_peak_1743
10	5412336	5412575	240	5412491	12	6.88185	4.45205	3.90803	LINE-1_peak_1744
10	5446422	5446664	243	5446539	19	12.3053	6.17284	8.92695	LINE-1_peak_1745
10	5548981	5549217	237	5549095	21	11.0597	5.14019	7.76135	LINE-1_peak_1746
10	5684540	5684850	311	5684661	21	12.1372	5.6701	8.76925	LINE-1_peak_1747
10	5685378	5685675	298	5685541	14	6.35432	3.84615	3.43464	LINE-1_peak_1748
10	5692802	5693185	384	5692921	12	6.88185	4.45205	3.90803	LINE-1_peak_1749
10	5813354	5813796	443	5813514	27	16.6791	6.66667	13.0433	LINE-1_peak_1750
10	5853568	5853781	214	5853765	12	6.44773	4.19355	3.51832	LINE-1_peak_1751
10	5873584	5873788	205	5873612	14	8.95381	5.31915	5.80431	LINE-1_peak_1752
10	5889738	5890286	549	5890046	47	34.8796	10	30.2478	LINE-1_peak_1753
10	6088844	6089069	226	6088958	14	8.13469	4.83871	5.05099	LINE-1_peak_1754
10	6144765	6144973	209	6144863	21	10.484	4.86726	7.22453	LINE-1_peak_1755
10	6163530	6163908	379	6163729	24	15.4599	6.72043	11.8929	LINE-1_peak_1756
10	6202641	6203040	400	6202876	33	19.2357	6.61479	15.4557	LINE-1_peak_1757
10	6401836	6402035	200	6401919	13	8.09329	5	5.0127	LINE-1_peak_1758
10	6427570	6427787	218	6427674	16	9.74833	5.37975	6.54022	LINE-1_peak_1759
10	6580329	6580721	393	6580593	11	5.29288	3.65854	2.49231	LINE-1_peak_1760
10	6920055	6920315	261	6920193	15	10.5516	6.06061	7.28779	LINE-1_peak_1761
10	7085892	7086091	200	7086039	14	9.41864	5.59702	6.23486	LINE-1_peak_1762
10	7302451	7302710	260	7302581	11	5.82105	3.97351	2.96015	LINE-1_peak_1763
10	7687307	7687601	295	7687448	18	12.73	6.64336	9.32542	LINE-1_peak_1764
10	7787922	7788304	383	7788128	38	27.7688	9.19811	23.5289	LINE-1_peak_1765
10	7915837	7916177	341	7916122	9	5.87587	4.31256	3.00382	LINE-1_peak_1766
10	8053683	8053901	219	8053729	20	6.73512	3.35463	3.77829	LINE-1_peak_1767
10	8271808	8272354	547	8272243	19	15.1677	7.8125	11.6189	LINE-1_peak_1768
10	8702993	8703192	200	8703030	11	6.6468	4.47761	3.69835	LINE-1_peak_1769
10	9103349	9103561	213	9103443	11	7.69019	5.12821	4.64602	LINE-1_peak_1770
10	11165719	11166103	385	11165905	20	10.8241	5.19802	7.54139	LINE-1_peak_1771
10	11547149	11547423	275	11547287	10	6.48857	4.54545	3.55552	LINE-1_peak_1772
10	11773812	11774071	260	11773926	18	10.8483	5.58824	7.56433	LINE-1_peak_1773
10	12042734	12042990	257	12042905	19	8.28044	4.13223	5.18442	LINE-1_peak_1774
10	12043068	12043487	420	12043246	35	22.3017	7.5	18.3568	LINE-1_peak_1775
10	12068552	12069142	591	12068808	63	51.1347	12.3552	45.6129	LINE-1_peak_1776
10	12129355	12129702	348	12129538	24	12.7304	5.41126	9.32556	LINE-1_peak_1777
10	12195725	12195980	256	12195860	17	8.62581	4.59184	5.5034	LINE-1_peak_1778
10	12196076	12196287	212	12196165	21	11.9084	5.55556	8.55517	LINE-1_peak_1779
10	12264297	12264661	365	12264479	15	9.25776	5.29801	6.08537	LINE-1_peak_1780
10	13074844	13075074	231	13074970	12	8.762	5.60632	5.62701	LINE-1_peak_1781
10	13161226	13161786	561	13161432	34	27.3692	10.1156	23.1492	LINE-1_peak_1782
10	13302332	13302539	208	13302468	19	10.6513	5.29101	7.38114	LINE-1_peak_1783
10	13348158	13348498	341	13348332	15	7.56068	4.34783	4.52672	LINE-1_peak_1784
10	13536884	13537083	200	13536941	12	8.762	5.60632	5.62701	LINE-1_peak_1785
10	13560669	13560910	242	13560792	15	9.76623	5.59441	6.55746	LINE-1_peak_1786
10	13586749	13587095	347	13586911	17	13.0632	7.08661	9.63785	LINE-1_peak_1787
10	13816632	13816904	273	13816754	19	12.5164	6.28931	9.12493	LINE-1_peak_1788
10	14074403	14074725	323	14074532	20	14.1316	6.95364	10.644	LINE-1_peak_1789
10	14185558	14185933	376	14185739	31	22.4719	8.51064	18.5177	LINE-1_peak_1790
10	14837760	14838345	586	14838154	50	38.1313	10.5809	33.3239	LINE-1_peak_1791
10	14878203	14878409	207	14878342	17	8.14766	4.34783	5.06246	LINE-1_peak_1792
10	14878579	14879026	448	14878757	26	15.8004	6.45933	12.2142	LINE-1_peak_1793
10	14959166	14960105	940	14959636	39	23.9649	7.38007	19.9298	LINE-1_peak_1794
10	15088733	15088983	251	15088914	17	10.3593	5.52147	7.10849	LINE-1_peak_1795
10	15096975	15097402	428	15097083	25	15.6556	6.59899	12.0782	LINE-1_peak_1796
10	15725751	15725950	200	15725792	11	6.28518	4.25532	3.37178	LINE-1_peak_1797
10	15802404	15802650	247	15802527	16	9.57048	5.2795	6.37487	LINE-1_peak_1798
10	15879664	15879944	281	15879781	18	13.9612	7.36434	10.4833	LINE-1_peak_1799
10	16436730	16437492	763	16436903	46	34.2793	10	29.6777	LINE-1_peak_1800
10	16816981	16817843	863	16817557	54	47.8417	13.6139	42.4903	LINE-1_peak_1801
10	17201256	17201772	517	17201407	43	32.4821	10	27.9806	LINE-1_peak_1802
10	17228414	17228841	428	17228569	34	15.5627	5.08721	11.99	LINE-1_peak_1803
10	17238799	17239059	261	17238963	15	6.5034	3.79147	3.56826	LINE-1_peak_1804
10	17348589	17348816	228	17348672	11	6.6468	4.47761	3.69835	LINE-1_peak_1805
10	17617398	17617747	350	17617557	22	16.6943	7.87671	13.0572	LINE-1_peak_1806
10	17643796	17644355	560	17643902	19	11.7718	5.88235	8.42745	LINE-1_peak_1807
10	18651452	18651803	352	18651639	21	14.9157	7.14286	11.3806	LINE-1_peak_1808
10	18659164	18659944	781	18659326	26	17.9197	7.5	14.2139	LINE-1_peak_1809
10	18886206	18886405	200	18886316	10	6.79799	4.74138	3.83551	LINE-1_peak_1810
10	19815818	19816272	455	19815994	17	8.44714	4.5	5.33838	LINE-1_peak_1811
10	20446801	20447121	321	20446930	18	13.6783	7.19697	10.217	LINE-1_peak_1812
10	20492416	20492795	380	20492669	15	11.9355	6.90009	8.58088	LINE-1_peak_1813
10	21292987	21293261	275	21293069	15	8.68286	4.96894	5.5552	LINE-1_peak_1814
10	21372971	21373218	248	21373095	18	13.0599	6.83453	9.63485	LINE-1_peak_1815
10	21495708	21496147	440	21495832	15	6.53862	3.80952	3.60173	LINE-1_peak_1816
10	21497208	21497449	242	21497367	25	14.0331	5.8296	10.5502	LINE-1_peak_1817
10	21525454	21525823	370	21525617	27	15.8999	6.30631	12.3081	LINE-1_peak_1818
10	21525952	21526391	440	21526112	19	9.02981	4.4843	5.87418	LINE-1_peak_1819
10	21533749	21534423	675	21534043	27	17.601	7.1066	13.9131	LINE-1_peak_1820
10	21724786	21725008	223	21724902	19	13.5952	6.89655	10.1386	LINE-1_peak_1821
10	22003321	22003929	609	22003763	26	15.6705	6.3981	12.0918	LINE-1_peak_1822
10	22086768	22086967	200	22086885	11	7.76483	5.17507	4.71164	LINE-1_peak_1823
10	22229121	22229741	621	22229346	19	13.1909	6.66667	9.75826	LINE-1_peak_1824
10	22505896	22506230	335	22506093	16	9.80886	5.41401	6.59551	LINE-1_peak_1825
10	22552991	22553554	564	22553071	22	11.9613	5.39906	8.60477	LINE-1_peak_1826
10	22912241	22912787	547	22912509	29	22.7491	9.20245	18.7795	LINE-1_peak_1827
10	23095411	23095724	314	23095548	16	7.62365	4.22886	4.58448	LINE-1_peak_1828
10	23347493	23347846	354	23347654	32	20.9837	7.56881	17.1096	LINE-1_peak_1829
10	23408734	23408944	211	23408808	15	10.1096	5.7971	6.87572	LINE-1_peak_1830
10	23421064	23421402	339	23421190	17	11.0018	5.88235	7.70764	LINE-1_peak_1831
10	23438836	23439339	504	23439034	25	12.8149	5.28455	9.40476	LINE-1_peak_1832
10	23440341	23440580	240	23440426	15	5.55797	3.3195	2.72716	LINE-1_peak_1833
10	24383710	24383927	218	24383850	11	7.62093	5.08475	4.58261	LINE-1_peak_1834
10	24724566	24725090	525	24724742	40	27.448	8.57741	23.2246	LINE-1_peak_1835
10	25016118	25016783	666	25016558	57	45.6332	11.7886	40.4077	LINE-1_peak_1836
10	25016891	25017137	247	25017032	28	15.2169	5.82329	11.6648	LINE-1_peak_1837
10	25060101	25060368	268	25060227	19	10.8162	5.37634	7.53407	LINE-1_peak_1838
10	25081028	25081227	200	25081158	13	8.46453	5.22388	5.35444	LINE-1_peak_1839
10	25174480	25175094	615	25174711	25	17.5522	7.55814	13.8673	LINE-1_peak_1840
10	25934978	25935184	207	25935087	16	10.6593	5.90278	7.38813	LINE-1_peak_1841
10	26269824	26270072	249	26269984	16	11.6521	6.48855	8.3148	LINE-1_peak_1842
10	26335193	26335571	379	26335319	14	10.4087	6.19835	7.15474	LINE-1_peak_1843
10	26524055	26524378	324	26524235	14	7.29426	4.36047	4.28379	LINE-1_peak_1844
10	26524625	26524824	200	26524690	12	5.69781	3.75723	2.85127	LINE-1_peak_1845
10	26697322	26697888	567	26697580	19	13.7636	6.99301	10.2969	LINE-1_peak_1846
10	26860751	26861333	583	26860998	51	33.9359	8.75421	29.3526	LINE-1_peak_1847
10	27100136	27100666	531	27100520	24	17.1928	7.62195	13.5282	LINE-1_peak_1848
10	27155148	27155458	311	27155262	17	8.76364	4.66321	5.62829	LINE-1_peak_1849
10	27240436	27240686	251	27240607	12	5.85263	3.84615	2.98859	LINE-1_peak_1850
10	27242084	27242362	279	27242262	23	15.9864	7.22892	12.3902	LINE-1_peak_1851
10	27503969	27504359	391	27504162	18	15.3449	8.19386	11.7855	LINE-1_peak_1852
10	27661806	27662101	296	27661927	10	6.80183	4.74381	3.83561	LINE-1_peak_1853
10	28302661	28303404	744	28303161	39	31.3268	10.582	26.8883	LINE-1_peak_1854
10	28382005	28382204	200	28382083	12	7.72121	4.96183	4.67351	LINE-1_peak_1855
10	28532693	28533133	441	28533045	20	13.2796	6.48148	9.84136	LINE-1_peak_1856
10	28628250	28628464	215	28628354	14	8.41215	5	5.30602	LINE-1_peak_1857
10	28677266	28677507	242	28677414	17	9.45481	5.02793	6.268	LINE-1_peak_1858
10	28818619	28818961	343	28818797	13	9.79089	6.03758	6.57849	LINE-1_peak_1859
10	28939621	28940119	499	28939981	16	10.186	5.62914	6.94607	LINE-1_peak_1860
10	30433712	30434068	357	30433833	22	12.6839	5.75	9.28152	LINE-1_peak_1861
10	30644607	30644806	200	30644651	9	5.87587	4.31256	3.00382	LINE-1_peak_1862
10	31031825	31032156	332	31031988	31	21.4985	8.0402	17.5963	LINE-1_peak_1863
10	31032279	31032610	332	31032461	38	29.0758	9.799	24.7649	LINE-1_peak_1864
10	31319281	31319549	269	31319454	11	6.43609	4.34783	3.50726	LINE-1_peak_1865
10	31603416	31604042	627	31603597	40	32.6163	10.9042	28.1066	LINE-1_peak_1866
10	31760029	31760553	525	31760280	24	16.2842	7.14286	12.6707	LINE-1_peak_1867
10	31928717	31929053	337	31928869	21	16.1812	7.85714	12.5742	LINE-1_peak_1868
10	32056100	32056405	306	32056274	13	8.59495	5.30303	5.47463	LINE-1_peak_1869
10	32346180	32346809	630	32346333	25	16.5172	7.02703	12.8903	LINE-1_peak_1870
10	32378721	32378970	250	32378824	14	10.4087	6.19835	7.15474	LINE-1_peak_1871
10	32446020	32446242	223	32446086	12	8.24431	5.28455	5.15121	LINE-1_peak_1872
10	32446338	32446562	225	32446477	13	9.46036	5.83333	6.27316	LINE-1_peak_1873
10	32958188	32958565	378	32958321	21	14.1213	6.70732	10.6342	LINE-1_peak_1874
10	32980501	32980857	357	32980692	11	7.35485	4.91803	4.33873	LINE-1_peak_1875
10	33334795	33335036	242	33334914	21	12.8694	6.04396	9.45611	LINE-1_peak_1876
10	34740052	34740251	200	34740159	13	9.79089	6.03758	6.57849	LINE-1_peak_1877
10	34906076	34906371	296	34906246	17	13.2526	7.2	9.8164	LINE-1_peak_1878
10	35089596	35089802	207	35089683	14	9.14794	5.43478	5.98413	LINE-1_peak_1879
10	35126626	35127346	721	35127206	19	12.3053	6.17284	8.92695	LINE-1_peak_1880
10	35195757	35196257	501	35195882	12	7.42302	4.77941	4.40131	LINE-1_peak_1881
10	35642231	35642511	281	35642333	13	6.45888	4.04624	3.52867	LINE-1_peak_1882
10	35890252	35890491	240	35890451	9	5.87587	4.31256	3.00382	LINE-1_peak_1883
10	37857504	37857881	378	37857694	35	30.1722	11.25	25.8001	LINE-1_peak_1884
10	37858003	37858206	204	37858097	17	10.5451	5.625	7.28157	LINE-1_peak_1885
10	37976316	37976861	546	37976670	32	27.9826	11.0738	23.7313	LINE-1_peak_1886
10	38010485	38010684	200	38010528	11	7.76483	5.17507	4.71164	LINE-1_peak_1887
10	38010793	38011174	382	38010948	15	11.9355	6.90009	8.58088	LINE-1_peak_1888
10	38528767	38529020	254	38528870	13	8.59495	5.30303	5.47463	LINE-1_peak_1889
10	41859825	41860024	200	41859880	12	8.762	5.60632	5.62701	LINE-1_peak_1890
10	42475707	42476116	410	42475874	13	9.79089	6.03758	6.57849	LINE-1_peak_1891
10	42552565	42553003	439	42552749	22	19.3687	9.42623	15.5821	LINE-1_peak_1892
10	42638051	42638852	802	42638249	44	39.8337	13.1579	34.938	LINE-1_peak_1893
10	42753296	42753499	204	42753385	14	9.08241	5.39568	5.9227	LINE-1_peak_1894
10	42754670	42754869	200	42754701	12	7.19831	4.64286	4.19599	LINE-1_peak_1895
10	42782426	42782873	448	42782738	24	20.2586	9.32836	16.4232	LINE-1_peak_1896
10	42926966	42927165	200	42927055	11	7.76483	5.17507	4.71164	LINE-1_peak_1897
10	43105461	43105792	332	43105629	22	12.7425	5.77889	9.33653	LINE-1_peak_1898
10	43137927	43138126	200	43137939	13	5.56714	3.5533	2.73554	LINE-1_peak_1899
10	43138204	43138567	364	43138382	22	13.1034	5.95855	9.67597	LINE-1_peak_1900
10	43203550	43204242	693	43203920	33	17.3288	5.86207	13.6567	LINE-1_peak_1901
10	43348511	43348730	220	43348644	17	11.5684	6.2069	8.23746	LINE-1_peak_1902
10	43396752	43397540	789	43397153	25	11.2505	4.62633	7.9408	LINE-1_peak_1903
10	43408681	43409402	722	43409272	37	19.5428	6.07029	15.7459	LINE-1_peak_1904
10	43420389	43420822	434	43420540	18	11.9693	6.20915	8.61152	LINE-1_peak_1905
10	43436661	43437235	575	43436840	26	17.2862	7.18085	13.6167	LINE-1_peak_1906
10	43455516	43455911	396	43455601	15	8.31466	4.7619	5.21633	LINE-1_peak_1907
10	43574484	43574702	219	43574621	17	11.4219	6.12245	8.10001	LINE-1_peak_1908
10	43606351	43606555	205	43606418	13	9.79089	6.03758	6.57849	LINE-1_peak_1909
10	43648822	43649044	223	43648927	20	12.257	5.9322	8.88143	LINE-1_peak_1910
10	44311130	44311329	200	44311198	15	7.78444	4.46927	4.72907	LINE-1_peak_1911
10	44316369	44317094	726	44316644	42	30.2916	9.30736	25.9121	LINE-1_peak_1912
10	44339314	44339528	215	44339483	15	8.79298	5.03145	5.65562	LINE-1_peak_1913
10	44589643	44590240	598	44589775	19	8.98795	4.46429	5.836	LINE-1_peak_1914
10	44752859	44753472	614	44753334	16	8.91027	4.91329	5.76322	LINE-1_peak_1915
10	44864726	44865194	469	44865022	21	13.9716	6.62651	10.4925	LINE-1_peak_1916
10	44903019	44903378	360	44903209	16	8.85862	4.88506	5.71585	LINE-1_peak_1917
10	44932809	44933038	230	44932895	21	11.1099	5.16432	7.8083	LINE-1_peak_1918
10	44959254	44959738	485	44959628	29	19.136	7.38916	15.3625	LINE-1_peak_1919
10	44978673	44978991	319	44978833	24	10.8944	4.61255	7.6064	LINE-1_peak_1920
10	45594573	45595067	495	45594928	26	18.6858	7.89474	14.9373	LINE-1_peak_1921
10	45672469	45673175	707	45672812	43	38.1212	12.6437	33.3142	LINE-1_peak_1922
10	46023158	46023640	483	46023482	30	22.7291	8.90805	18.7613	LINE-1_peak_1923
10	46030569	46030793	225	46030669	18	12.1886	6.33333	8.81816	LINE-1_peak_1924
10	46284528	46285177	650	46284822	27	20.5155	8.58896	16.6662	LINE-1_peak_1925
10	47384262	47384542	281	47384353	19	11.3369	5.64972	8.02125	LINE-1_peak_1926
10	48289746	48289945	200	48289873	13	8.33755	5.14706	5.23735	LINE-1_peak_1927
10	48306465	48306668	204	48306584	17	8.85743	4.71204	5.71513	LINE-1_peak_1928
10	49398062	49398377	316	49398105	12	8.53045	5.46218	5.4152	LINE-1_peak_1929
10	49538864	49539313	450	49539117	48	40.0259	11.9512	35.1174	LINE-1_peak_1930
10	49679397	49679739	343	49679583	15	11.0308	6.34921	7.73457	LINE-1_peak_1931
10	49762132	49762496	365	49762331	16	9.62915	5.3125	6.42989	LINE-1_peak_1932
10	50463965	50464229	265	50464070	15	10.4755	6.01504	7.21728	LINE-1_peak_1933
10	50464308	50464517	210	50464485	11	6.75651	4.54545	3.79803	LINE-1_peak_1934
10	50605428	50605628	201	50605530	14	8.76676	5.20833	5.63086	LINE-1_peak_1935
10	50624157	50624365	209	50624277	27	10.5647	4.12979	7.30024	LINE-1_peak_1936
10	50624505	50624845	341	50624657	34	15.8702	5.19288	12.2803	LINE-1_peak_1937
10	50624986	50625382	397	50625163	19	5.60913	2.98507	2.77228	LINE-1_peak_1938
10	51074375	51074574	200	51074437	16	9.17597	5.05952	6.00989	LINE-1_peak_1939
10	51699624	51700018	395	51699917	14	10.244	6.09756	7.001	LINE-1_peak_1940
10	52056355	52056634	280	52056440	14	7.82111	4.65839	4.76279	LINE-1_peak_1941
10	52092477	52092699	223	52092551	14	7.62275	4.54545	4.58398	LINE-1_peak_1942
10	52313906	52314709	804	52314537	42	24.7786	7.14286	20.6992	LINE-1_peak_1943
10	52780129	52780362	234	52780279	22	12.3978	5.60976	9.01342	LINE-1_peak_1944
10	52884191	52884584	394	52884448	12	7.91029	5.07812	4.84526	LINE-1_peak_1945
10	53601363	53601562	200	53601485	12	8.762	5.60632	5.62701	LINE-1_peak_1946
10	53771588	53771981	394	53771855	16	13.0478	7.33135	9.62353	LINE-1_peak_1947
10	53844072	53844271	200	53844184	13	8.66151	5.34351	5.53615	LINE-1_peak_1948
10	54801165	54801445	281	54801288	15	10.4004	5.97015	7.14663	LINE-1_peak_1949
10	55547666	55547918	253	55547721	9	5.75839	4.23729	2.90513	LINE-1_peak_1950
10	55629814	55630029	216	55629947	16	8.46211	4.67033	5.35239	LINE-1_peak_1951
10	55631234	55631582	349	55631410	34	26.2653	9.56284	22.1061	LINE-1_peak_1952
10	56361170	56361538	369	56361329	59	51.7745	13.7615	46.218	LINE-1_peak_1953
10	58189280	58189624	345	58189455	13	9.22937	5.69106	6.0594	LINE-1_peak_1954
10	58268645	58269420	776	58269038	57	33.857	7.69231	29.2783	LINE-1_peak_1955
10	58299537	58299773	237	58299679	9	5.87587	4.31256	3.00382	LINE-1_peak_1956
10	58334858	58335290	433	58334992	23	13.7128	6.06061	10.2491	LINE-1_peak_1957
10	58384990	58385703	714	58385354	45	33.6796	10	29.1102	LINE-1_peak_1958
10	58513006	58513297	292	58513165	12	5.58563	3.69318	2.75222	LINE-1_peak_1959
10	59362332	59362636	305	59362497	18	9.8425	5.05319	6.6263	LINE-1_peak_1960
10	59362987	59363394	408	59363150	16	8.0483	4.45026	4.97102	LINE-1_peak_1961
10	59709783	59710069	287	59709956	26	17.2099	7.14286	13.5448	LINE-1_peak_1962
10	59906440	59906789	350	59906630	41	25.692	7.66423	21.5648	LINE-1_peak_1963
10	59908532	59908744	213	59908614	24	11.3575	4.80769	8.0406	LINE-1_peak_1964
10	60140641	60141160	520	60140752	21	13.3321	6.28571	9.89109	LINE-1_peak_1965
10	60141372	60141571	200	60141394	14	7.29426	4.36047	4.28379	LINE-1_peak_1966
10	60572830	60573147	318	60572996	14	8.08101	4.80769	5.00127	LINE-1_peak_1967
10	60778160	60778800	641	60778335	39	29.7781	9.85222	25.4291	LINE-1_peak_1968
10	60944048	60944418	371	60944268	16	8.60744	4.7486	5.48609	LINE-1_peak_1969
10	61662751	61663244	494	61662844	22	17.6029	8.39416	13.915	LINE-1_peak_1970
10	61900106	61900324	219	61900240	21	8.64445	4.04412	5.52038	LINE-1_peak_1971
10	62046662	62046988	327	62046819	13	5.53391	3.53535	2.70606	LINE-1_peak_1972
10	62049118	62049356	239	62049240	16	8.09272	4.47368	5.01256	LINE-1_peak_1973
10	62268635	62268877	243	62268762	28	17.2247	6.71296	13.5581	LINE-1_peak_1974
10	62804399	62804855	457	62804741	24	14.9732	6.47668	11.4351	LINE-1_peak_1975
10	62816290	62816911	622	62816743	44	28.0536	7.97872	23.7992	LINE-1_peak_1976
10	63083988	63084237	250	63084117	14	10.8494	6.46883	7.5644	LINE-1_peak_1977
10	63133003	63133436	434	63133239	53	49.0559	14.5161	43.644	LINE-1_peak_1978
10	63158188	63158387	200	63158293	11	6.92693	4.65116	3.94968	LINE-1_peak_1979
10	63268887	63269409	523	63269247	28	18.5967	7.36041	14.8537	LINE-1_peak_1980
10	63465191	63465791	601	63465370	17	9.09887	4.83871	5.9385	LINE-1_peak_1981
10	63465879	63466086	208	63466029	17	9.09887	4.83871	5.9385	LINE-1_peak_1982
10	63605721	63605920	200	63605795	14	9.85287	5.85938	6.63636	LINE-1_peak_1983
10	63629426	63630368	943	63629624	44	28.2058	8.03571	23.942	LINE-1_peak_1984
10	63713332	63713624	293	63713526	16	8.00425	4.42708	4.93097	LINE-1_peak_1985
10	64041200	64041472	273	64041358	17	12.1095	6.52174	8.74362	LINE-1_peak_1986
10	65570326	65570788	463	65570470	17	13.0632	7.08661	9.63785	LINE-1_peak_1987
10	66925905	66926147	243	66926044	15	10.3263	5.92593	7.0775	LINE-1_peak_1988
10	67259545	67259744	200	67259617	8	4.99032	3.8813	2.22674	LINE-1_peak_1989
10	67764107	67764668	562	67764490	29	17.8376	6.78733	14.1363	LINE-1_peak_1990
10	67838137	67838349	213	67838247	17	11.0018	5.88235	7.70764	LINE-1_peak_1991
10	67849432	67849668	237	67849523	16	10.0576	5.55556	6.82702	LINE-1_peak_1992
10	67884359	67884835	477	67884601	36	24.9964	8.44749	20.905	LINE-1_peak_1993
10	67885112	67885318	207	67885254	14	5.64193	3.47222	2.80222	LINE-1_peak_1994
10	68074979	68075402	424	68075262	21	12.8694	6.04396	9.45611	LINE-1_peak_1995
10	68153583	68153972	390	68153777	22	13.6782	6.25	10.2169	LINE-1_peak_1996
10	68231269	68231697	429	68231418	14	9.08241	5.39568	5.9227	LINE-1_peak_1997
10	68331718	68332107	390	68331991	19	7.51828	3.78788	4.48859	LINE-1_peak_1998
[truncated: 13,724 more rows]

## Sheet: SCR-Alu_peaks
Supplementary Table 7. The peak analysis of ATAC-seq. The sequencing data were normalized by the total matches against the nuclear genome.
chr	start	end	length	abs_summit	pileup	#NAME?	fold_enrichment	#NAME?	name
1	1079504	1079791	288	1079618	14	8.95381	5.31915	5.29908	Alu_peak_1
1	1116024	1116440	417	1116286	20	14.4671	7.14286	10.2047	Alu_peak_2
1	1318342	1318541	200	1318471	16	8.27423	4.56989	4.70737	Alu_peak_3
1	1375245	1375490	246	1375353	21	12.2543	5.72917	8.22443	Alu_peak_4
1	1399299	1399620	322	1399427	18	12.73	6.64336	8.64954	Alu_peak_5
1	1615267	1615588	322	1615452	26	18.1684	7.62712	13.5322	Alu_peak_6
1	1658963	1659162	200	1659086	7	5.32531	4.21569	2.18527	Alu_peak_7
1	1919350	1919684	335	1919524	30	19.524	7.34597	14.7545	Alu_peak_8
1	2133182	2133630	449	2133335	20	11.142	5.35714	7.2337	Alu_peak_9
1	2391567	2391867	301	2391715	18	10.6691	5.49133	6.81373	Alu_peak_10
1	2586419	2586692	274	2586612	15	9.13774	5.22876	5.46247	Alu_peak_11
1	2683960	2684257	298	2684095	10	8.47316	5.79657	4.87535	Alu_peak_12
1	3624709	3625035	327	3624876	16	10.3842	5.74324	6.56077	Alu_peak_13
1	3796466	3796665	200	3796583	13	8.66151	5.34351	5.04211	Alu_peak_14
1	3857280	3857479	200	3857402	14	9.01771	5.35714	5.35524	Alu_peak_15
1	3900313	3901043	731	3900745	25	15.4524	6.5	11.0904	Alu_peak_16
1	3901286	3901485	200	3901412	22	12.5682	5.69307	8.50402	Alu_peak_17
1	5992340	5992682	343	5992521	19	12.168	6.09756	8.14634	Alu_peak_18
1	6199558	6199829	272	6199684	20	15.2809	7.6087	10.9377	Alu_peak_19
1	6205169	6205428	260	6205330	13	6.84874	4.26829	3.4723	Alu_peak_20
1	6393481	6393944	464	6393772	12	8.24431	5.28455	4.68036	Alu_peak_21
1	6579855	6580054	200	6579922	12	6.88185	4.45205	3.49916	Alu_peak_22
1	6613439	6613707	269	6613531	19	11.582	5.78035	7.62256	Alu_peak_23
1	6701730	6701942	213	6701779	12	7.65994	4.92424	4.17066	Alu_peak_24
1	6784914	6785423	510	6785243	28	18.3673	7.25	13.7135	Alu_peak_25
1	6962479	6963168	690	6962724	25	12.8644	5.30612	8.76953	Alu_peak_26
1	7117575	7117781	207	7117679	11	7.41979	4.95868	3.96278	Alu_peak_27
1	7401870	7402113	244	7402016	17	12.0293	6.47482	8.02173	Alu_peak_28
1	7783855	7784219	365	7783992	15	10.8666	6.25	6.9907	Alu_peak_29
1	7961411	7961739	329	7961646	15	10.2531	5.88235	6.44318	Alu_peak_30
1	8026183	8026382	200	8026336	13	8.40061	5.18519	4.81754	Alu_peak_31
1	8878744	8879146	403	8878809	13	6.54253	4.09357	3.20773	Alu_peak_32
1	9294970	9295169	200	9295019	12	6.54035	4.24837	3.20647	Alu_peak_33
1	9428949	9429148	200	9429018	14	9.63129	5.72519	5.89252	Alu_peak_34
1	9539202	9539448	247	9539287	16	10.186	5.62914	6.38311	Alu_peak_35
1	9588584	9588783	200	9588665	15	8.41723	4.81928	4.83077	Alu_peak_36
1	9910358	9910997	640	9910544	23	16.1511	7.31707	11.719	Alu_peak_37
1	10032607	10033312	706	10032792	25	17.1403	7.34463	12.6081	Alu_peak_38
1	10210310	10210551	242	10210477	19	13.6789	6.94444	9.49538	Alu_peak_39
1	10398727	10399138	412	10398872	21	15.2574	7.33333	10.916	Alu_peak_40
1	10556404	10556603	200	10556527	11	7.22796	4.83871	3.79883	Alu_peak_41
1	11012272	11012710	439	11012347	12	7.84637	5.03876	4.33202	Alu_peak_42
1	11262461	11262919	459	11262761	26	22.9223	10.2273	17.841	Alu_peak_43
1	11681186	11681385	200	11681251	12	7.03714	4.54545	3.63417	Alu_peak_44
1	11805811	11806237	427	11806086	27	17.308	6.96517	12.7601	Alu_peak_45
1	11908387	11908672	286	11908522	13	6.80366	4.24242	3.43236	Alu_peak_46
1	11979887	11980284	398	11980143	20	12.8531	6.25	8.75933	Alu_peak_47
1	12019227	12019548	322	12019358	13	6.67113	4.16667	3.3182	Alu_peak_48
1	15526692	15526973	282	15526833	16	6.09231	3.46939	2.8327	Alu_peak_49
1	15617266	15617631	366	15617590	12	6.83133	4.42177	3.45601	Alu_peak_50
1	15876459	15876658	200	15876546	11	8.2892	5.50459	4.72036	Alu_peak_51
1	15976000	15976202	203	15976107	13	8.09329	5	4.54901	Alu_peak_52
1	16367404	16367677	274	16367633	10	5.46037	3.90071	2.29728	Alu_peak_53
1	16440552	16440817	266	16440655	14	8.58634	5.10204	4.97713	Alu_peak_54
1	16499226	16499425	200	16499306	9	7.38174	5.26961	3.92826	Alu_peak_55
1	16621041	16621345	305	16621199	19	15.2716	7.87402	10.9294	Alu_peak_56
1	16709818	16710017	200	16709933	10	8.47316	5.79657	4.87535	Alu_peak_57
1	16718717	16718991	275	16718888	8	6.33108	4.74265	3.02683	Alu_peak_58
1	16727275	16727549	275	16727418	11	9.08008	6	5.41074	Alu_peak_59
1	16913865	16914171	307	16914035	13	11.3449	7	7.41345	Alu_peak_60
1	17054165	17054393	229	17054272	13	7.22694	4.48718	3.79883	Alu_peak_61
1	18902807	18903212	406	18902921	18	10.6105	5.45977	6.76074	Alu_peak_62
1	18922433	18922644	212	18922464	14	7.57442	4.51807	4.09617	Alu_peak_63
1	19210323	19210576	254	19210431	13	7.48058	4.63576	4.01331	Alu_peak_64
1	20661338	20661585	248	20661451	15	8.57499	4.90798	4.96764	Alu_peak_65
1	20786721	20786976	256	20786863	16	9.74833	5.37975	5.99686	Alu_peak_66
1	21440062	21440261	200	21440135	8	6.33108	4.74265	3.02683	Alu_peak_67
1	21607781	21608122	342	21607929	23	14.0944	6.25	9.87098	Alu_peak_68
1	21783536	21783853	318	21783642	13	7.12934	4.43038	3.71484	Alu_peak_69
1	22451674	22451952	279	22451813	19	15.0653	7.75194	10.7433	Alu_peak_70
1	22780793	22781010	218	22780912	14	8.46955	5.03356	4.87508	Alu_peak_71
1	23019271	23019781	511	23019386	15	9.63462	5.51724	5.89445	Alu_peak_72
1	23177679	23177919	241	23177790	9	4.5547	3.47222	1.57456	Alu_peak_73
1	23344295	23344803	509	23344485	20	12.7844	6.21302	8.69873	Alu_peak_74
1	23368172	23368550	379	23368371	18	11.2223	5.79268	7.30276	Alu_peak_75
1	23539751	23540040	290	23539847	17	10.6083	5.66038	6.75961	Alu_peak_76
1	23959519	23959830	312	23959675	21	17.919	8.87097	13.309	Alu_peak_77
1	23980298	23980616	319	23980462	16	11.6521	6.48855	7.68556	Alu_peak_78
1	24415592	24415895	304	24415700	12	6.05516	3.96341	2.79922	Alu_peak_79
1	24642893	24643254	362	24643035	25	17.2212	7.38636	12.6821	Alu_peak_80
1	24705310	24705639	330	24705462	16	10.8017	5.98592	6.93097	Alu_peak_81
1	24745020	24745398	379	24745202	20	12.3208	5.96591	8.28294	Alu_peak_82
1	25247517	25247959	443	25247836	14	8.18895	4.87013	4.63252	Alu_peak_83
1	25338255	25338571	317	25338422	10	8.47316	5.79657	4.87535	Alu_peak_84
1	25430615	25430914	300	25430783	18	12.0416	6.25	8.03183	Alu_peak_85
1	25998086	25998366	281	25998215	13	7.80475	4.82759	4.29649	Alu_peak_86
1	26169630	26169855	226	26169795	13	7.3267	4.54545	3.88564	Alu_peak_87
1	26233807	26234252	446	26234000	24	17.9161	8.01282	13.3073	Alu_peak_88
1	26306558	26306757	200	26306661	12	7.5995	4.88722	4.11684	Alu_peak_89
1	26336404	26336784	381	26336442	17	10.9345	5.84416	7.05071	Alu_peak_90
1	26432003	26432491	489	26432358	11	8.62321	5.71429	5.00978	Alu_peak_91
1	26500976	26501260	285	26501127	16	8.91027	4.91329	5.26082	Alu_peak_92
1	26620810	26621230	421	26620982	15	9.63462	5.51724	5.89445	Alu_peak_93
1	26698157	26698356	200	26698253	12	6.13915	4.01235	2.87142	Alu_peak_94
1	26771642	26771892	251	26771734	14	7.92341	4.71698	4.39809	Alu_peak_95
1	26864984	26865378	395	26865118	21	12.3135	5.75916	8.2766	Alu_peak_96
1	27154982	27155248	267	27155174	15	8.68286	4.96894	5.06029	Alu_peak_97
1	27234362	27234656	295	27234538	14	10.5787	6.30252	6.73292	Alu_peak_98
1	27321960	27322218	259	27322020	12	6.54035	4.24837	3.20647	Alu_peak_99
1	27490039	27490361	323	27490210	20	12.9225	6.28743	8.81901	Alu_peak_100
1	27672218	27672417	200	27672263	12	7.03714	4.54545	3.63417	Alu_peak_101
1	27725561	27726034	474	27725837	29	17.3735	6.57895	12.8215	Alu_peak_102
1	27772896	27773411	516	27773095	23	14.915	6.66667	10.6065	Alu_peak_103
1	27830605	27830841	237	27830790	14	7.24914	4.33526	3.81895	Alu_peak_104
1	27914559	27914860	302	27914725	21	13.6808	6.47059	9.49631	Alu_peak_105
1	28088574	28088815	242	28088662	23	14.915	6.66667	10.6065	Alu_peak_106
1	28105043	28105404	362	28105215	17	12.8792	6.97674	8.78185	Alu_peak_107
1	28235934	28236218	285	28236046	18	9.58976	4.92228	5.8594	Alu_peak_108
1	28259257	28259500	244	28259426	16	8.22827	4.54545	4.66717	Alu_peak_109
1	28369489	28369893	405	28369595	13	6.5005	4.06977	3.17171	Alu_peak_110
1	28552851	28553156	306	28552961	26	15.479	6.30841	11.1143	Alu_peak_111
1	28642953	28643298	346	28643115	19	10.4905	5.20833	6.65456	Alu_peak_112
1	28648995	28649230	236	28649153	13	5.84343	3.7037	2.62114	Alu_peak_113
1	28914210	28914807	598	28914373	18	10.5524	5.42857	6.70774	Alu_peak_114
1	29181896	29182228	333	29182072	24	14.26	6.12745	10.0214	Alu_peak_115
1	29283124	29283617	494	29283440	22	11.3024	5.0885	7.37517	Alu_peak_116
1	30191254	30191458	205	30191382	12	6.98475	4.51389	3.58999	Alu_peak_117
1	30717919	30718495	577	30718052	39	22.3144	6.75676	17.2862	Alu_peak_118
1	30824282	30824706	425	30824464	23	13.9013	6.15385	9.69533	Alu_peak_119
1	31065645	31065908	264	31065781	19	12.4453	6.25	8.39364	Alu_peak_120
1	31170684	31171117	434	31170992	26	17.5189	7.2973	12.9504	Alu_peak_121
1	31296753	31297062	310	31296886	19	14.7663	7.57576	10.4743	Alu_peak_122
1	31644849	31645327	479	31644976	18	9.34711	4.79798	5.64583	Alu_peak_123
1	31715065	31715846	782	31715763	20	8.38847	4.05405	4.80673	Alu_peak_124
1	31815898	31816147	250	31815991	16	9.1218	5.02959	5.44777	Alu_peak_125
1	31964143	31964347	205	31964257	14	8.8907	5.28169	5.24434	Alu_peak_126
1	32013481	32013920	440	32013811	19	9.74147	4.83092	5.99149	Alu_peak_127
1	32062612	32062843	232	32062750	17	9.04976	4.81283	5.38466	Alu_peak_128
1	32072789	32073362	574	32072911	22	11.206	5.04386	7.29125	Alu_peak_129
1	32179595	32179794	200	32179687	14	7.43227	4.43787	3.96928	Alu_peak_130
1	32291800	32292136	337	32291940	18	12.73	6.64336	8.64954	Alu_peak_131
1	32394375	32394979	605	32394618	25	15.1238	6.34146	10.7961	Alu_peak_132
1	32464728	32465078	351	32464961	16	9.01503	4.97076	5.354	Alu_peak_133
1	32650946	32651239	294	32651098	16	9.01503	4.97076	5.354	Alu_peak_134
1	32712268	32712637	370	32712518	15	8.79298	5.03145	5.15899	Alu_peak_135
1	32817356	32817795	440	32817520	22	13.5467	6.1828	9.37706	Alu_peak_136
1	32964817	32965133	317	32964950	20	12.0688	5.83333	8.05707	Alu_peak_137
1	33036882	33037144	263	33036999	19	12.5164	6.28931	8.45641	Alu_peak_138
1	33127208	33127561	354	33127365	20	11.5325	5.55556	7.57945	Alu_peak_139
1	33430922	33431223	302	33431080	26	16.0658	6.58537	11.6447	Alu_peak_140
1	33472341	33472725	385	33472508	26	15.9322	6.52174	11.5229	Alu_peak_141
1	35031689	35032090	402	35032000	15	12.0277	6.95652	8.02139	Alu_peak_142
1	35193158	35193421	264	35193283	14	8.52761	5.06757	4.92579	Alu_peak_143
1	35557337	35557870	534	35557720	20	12.131	5.86592	8.11201	Alu_peak_144
1	35769403	35769671	269	35769494	14	8.64577	5.13699	5.02869	Alu_peak_145
1	35769911	35770204	294	35770080	20	14.1316	6.95364	9.90524	Alu_peak_146
1	35930929	35931311	383	35931112	12	8.04094	5.15873	4.50266	Alu_peak_147
1	36149513	36149837	325	36149686	22	14.2268	6.53409	9.99002	Alu_peak_148
1	36224029	36224450	422	36224143	17	11.4948	6.16438	7.54477	Alu_peak_149
1	36299899	36300134	236	36299991	13	9.95686	6.14035	6.18189	Alu_peak_150
1	36374574	36374922	349	36374734	17	10.4825	5.59006	6.64736	Alu_peak_151
1	36385934	36386203	270	36386092	21	11.6323	5.41872	7.66991	Alu_peak_152
1	36450377	36450727	351	36450537	16	10.4518	5.78231	6.61952	Alu_peak_153
1	36464663	36464862	200	36464754	15	9.44294	5.40541	5.72951	Alu_peak_154
1	37595748	37596194	447	37596058	15	11.5534	6.66667	7.59803	Alu_peak_155
1	37692186	37692445	260	37692325	17	10.3593	5.52147	6.5383	Alu_peak_156
1	37808501	37808717	217	37808597	13	8.03415	4.96454	4.49693	Alu_peak_157
1	37931723	37932006	284	37931819	17	13.1572	7.14286	9.02939	Alu_peak_158
1	37989963	37990294	332	37990127	16	11.7357	6.53846	7.76214	Alu_peak_159
1	38012408	38012706	299	38012586	14	8.41215	5	4.82739	Alu_peak_160
1	38138532	38138734	203	38138708	13	8.59495	5.30303	4.98449	Alu_peak_161
1	38859700	38860109	410	38859870	13	8.72899	5.38462	5.10191	Alu_peak_162
1	38873208	38873470	263	38873277	9	5.28878	3.93701	2.16971	Alu_peak_163
1	39799965	39800164	200	39800070	12	8.83557	5.65217	5.19522	Alu_peak_164
1	40040452	40040810	359	40040616	24	17.2801	7.66871	12.7371	Alu_peak_165
1	40161278	40161602	325	40161418	10	7.99793	5.5	4.46475	Alu_peak_166
1	40257933	40258196	264	40258040	15	10.7862	6.20155	6.91852	Alu_peak_167
1	40373517	40373843	327	40373657	8	5.14593	3.9823	2.05156	Alu_peak_168
1	40449994	40450204	211	40450125	13	9.70251	5.98291	5.9556	Alu_peak_169
1	40691469	40691728	260	40691570	19	13.5125	6.84931	9.34607	Alu_peak_170
1	40862342	40862592	251	40862441	14	9.92883	5.90551	6.15846	Alu_peak_171
1	40979291	40979673	383	40979475	15	9.25776	5.29801	5.56637	Alu_peak_172
1	41123271	41123522	252	41123381	9	5.99044	4.38596	2.74476	Alu_peak_173
1	41361016	41361317	302	41361129	27	16.5448	6.60377	12.0731	Alu_peak_174
1	41920151	41920391	241	41920300	12	6.73207	4.36242	3.37156	Alu_peak_175
1	42463020	42463283	264	42463160	18	15.3379	8.18966	10.9901	Alu_peak_176
1	42657975	42658450	476	42658355	11	7.97917	5.30973	4.44695	Alu_peak_177
1	42682121	42682414	294	42682261	24	16.7683	7.39645	12.2737	Alu_peak_178
1	42766983	42767317	335	42767108	25	18.161	7.87879	13.5261	Alu_peak_179
1	42817137	42817459	323	42817220	8	5.14593	3.9823	2.05156	Alu_peak_180
1	42846377	42846576	200	42846510	12	8.45722	5.41667	4.86786	Alu_peak_181
1	42924182	42924558	377	42924381	17	11.4948	6.16438	7.54477	Alu_peak_182
1	42958796	42959204	409	42958844	13	6.58498	4.11765	3.24551	Alu_peak_183
1	43358692	43358970	279	43358792	18	12.3389	6.41892	8.29927	Alu_peak_184
1	43368051	43368478	428	43368167	11	5.18121	3.59281	2.08193	Alu_peak_185
1	43582217	43582574	358	43582385	16	10.1214	5.59211	6.32703	Alu_peak_186
1	43649880	43650171	292	43650029	30	23.5599	9.33735	18.4236	Alu_peak_187
1	43650342	43650541	200	43650460	17	10.2385	5.45455	6.43183	Alu_peak_188
1	43946534	43947039	506	43946655	15	8.41723	4.81928	4.83077	Alu_peak_189
1	43974637	43974925	289	43974774	21	11.8523	5.52764	7.86673	Alu_peak_190
1	44213309	44213508	200	44213431	16	10.3842	5.74324	6.56077	Alu_peak_191
1	44238186	44238403	218	44238281	17	10.2385	5.45455	6.43183	Alu_peak_192
1	44355262	44355497	236	44355326	15	9.83323	5.6338	6.07356	Alu_peak_193
1	44405085	44405284	200	44405195	13	7.37742	4.57516	3.92826	Alu_peak_194
1	44674127	44674758	632	44674560	43	31.6712	9.64912	25.9049	Alu_peak_195
1	44721669	44721883	215	44721708	15	8.57499	4.90798	4.96764	Alu_peak_196
1	44739615	44739837	223	44739714	16	11.0973	6.15942	7.19415	Alu_peak_197
1	44799806	44800370	565	44799900	21	12.7422	5.97826	8.6597	Alu_peak_198
1	44843050	44843433	384	44843183	12	6.58746	4.27632	3.24669	Alu_peak_199
1	45303521	45304148	628	45303678	22	15.7875	7.3718	11.3935	Alu_peak_200
1	45491078	45491505	428	45491237	23	16.4041	7.45342	11.9488	Alu_peak_201
1	45500044	45500303	260	45500114	13	7.53305	4.66667	4.0596	Alu_peak_202
1	45521760	45522061	302	45521900	19	12.8831	6.49351	8.78413	Alu_peak_203
1	45583331	45583545	215	45583475	17	9.29959	4.94506	5.60396	Alu_peak_204
1	45687012	45687363	352	45687190	23	16.2346	7.36196	11.7952	Alu_peak_205
1	45750466	45750989	524	45750792	16	12.4482	6.96721	8.39588	Alu_peak_206
1	46132882	46133164	283	46133009	23	15.5106	6.97674	11.1437	Alu_peak_207
1	46442432	46442712	281	46442626	12	6.44773	4.19355	3.12549	Alu_peak_208
1	46604172	46604487	316	46604323	18	12.1886	6.33333	8.16465	Alu_peak_209
1	46719158	46719417	260	46719306	16	11.022	6.11511	7.12822	Alu_peak_210
1	47314013	47314450	438	47314253	32	24.0375	9.01639	18.8576	Alu_peak_211
1	47437580	47437933	354	47437772	23	16.0684	7.27273	11.6458	Alu_peak_212
1	48471813	48472476	664	48471918	25	17.8953	7.7381	13.289	Alu_peak_213
1	48916174	48916407	234	48916331	15	11.374	6.55738	7.43805	Alu_peak_214
1	50960260	50960582	323	50960416	14	9.48857	5.6391	5.77006	Alu_peak_215
1	50969895	50970150	256	50970056	19	12.6608	6.36943	8.58567	Alu_peak_216
1	51236195	51236394	200	51236236	13	8.09329	5	4.54901	Alu_peak_217
1	51729557	51729760	204	51729682	14	10.244	6.09756	6.43637	Alu_peak_218
1	51878721	51879009	289	51878914	20	15.2809	7.6087	10.9377	Alu_peak_219
1	51990915	51991114	200	51991018	10	7.35212	5.09259	3.90834	Alu_peak_220
1	52033673	52033952	280	52033863	14	9.70412	5.76923	5.95578	Alu_peak_221
1	52366111	52366558	448	52366304	20	12.9925	6.3253	8.88191	Alu_peak_222
1	52404297	52404569	273	52404527	11	7.35485	4.91803	3.9096	Alu_peak_223
1	52703010	52703444	435	52703115	16	10.5201	5.82192	6.68029	Alu_peak_224
1	52726312	52726605	294	52726420	12	9.60486	6.13208	5.87103	Alu_peak_225
1	53220215	53220697	483	53220610	15	9.19742	5.26316	5.51442	Alu_peak_226
1	53326204	53326403	200	53326261	12	6.54035	4.24837	3.20647	Alu_peak_227
1	53572732	53572932	201	53572740	10	5.88709	4.16667	2.65724	Alu_peak_228
1	53838262	53838708	447	53838615	13	9.38217	5.78512	5.67522	Alu_peak_229
1	53945757	53946118	362	53945928	22	14.6644	6.76471	10.3832	Alu_peak_230
1	54053155	54053630	476	54053479	16	9.93187	5.48387	6.16043	Alu_peak_231
1	54199940	54200290	351	54200138	16	9.80886	5.41401	6.05093	Alu_peak_232
1	54273038	54273279	242	54273152	15	8.52187	4.87805	4.92156	Alu_peak_233
1	54287338	54287547	210	54287356	12	6.09694	3.98773	2.83415	Alu_peak_234
1	54764603	54764965	363	54764751	20	11.8254	5.70652	7.84386	Alu_peak_235
1	54886984	54887324	341	54887273	17	10.5451	5.625	6.70257	Alu_peak_236
1	55022108	55022322	215	55022269	11	8.0546	5.35714	4.51493	Alu_peak_237
1	55428875	55429427	553	55429235	11	6.70128	4.51128	3.34458	Alu_peak_238
1	56579374	56579587	214	56579456	15	8.79298	5.03145	5.15899	Alu_peak_239
1	56616987	56617284	298	56617160	16	13.2525	7.45614	9.11338	Alu_peak_240
1	58546594	58546880	287	58546748	20	15.3768	7.66423	11.023	Alu_peak_241
1	58699863	58700236	374	58700040	11	6.92693	4.65116	3.5407	Alu_peak_242
1	58779880	58780079	200	58779938	20	6.32739	3.19149	3.02683	Alu_peak_243
1	58783955	58784409	455	58784267	32	15.9266	5.48173	11.5178	Alu_peak_244
1	58816350	58816549	200	58816415	16	9.28589	5.12048	5.59137	Alu_peak_245
1	59151123	59151410	288	59151293	14	10.6657	6.35593	6.81097	Alu_peak_246
1	59296468	59297322	855	59297007	22	14.2268	6.53409	9.99002	Alu_peak_247
1	59814519	59814869	351	59814718	23	16.4902	7.5	12.024	Alu_peak_248
1	60281482	60281681	200	60281507	11	8.53727	5.66038	4.93198	Alu_peak_249
1	61050576	61050775	200	61050694	14	8.76676	5.20833	5.13409	Alu_peak_250
1	61076949	61077317	369	61077092	21	11.9084	5.55556	7.91636	Alu_peak_251
1	61505048	61505247	200	61505068	8	4.98725	3.87931	1.92338	Alu_peak_252
1	61725070	61725516	447	61725254	19	12.7341	6.41026	8.65243	Alu_peak_253
1	62356432	62356675	244	62356575	13	9.08114	5.6	5.41074	Alu_peak_254
1	62436236	62436812	577	62436615	25	16.3678	6.95187	11.9153	Alu_peak_255
1	62622147	62622355	209	62622227	12	7.97514	5.11811	4.44462	Alu_peak_256
1	62687957	62688514	558	62688383	16	9.01503	4.97076	5.354	Alu_peak_257
1	62783723	62784132	410	62783808	14	9.14794	5.43478	5.4709	Alu_peak_258
1	63367383	63367789	407	63367554	23	17.5944	8.10811	13.0177	Alu_peak_259
1	63523193	63523532	340	63523342	18	13.5865	7.14286	9.4135	Alu_peak_260
1	63593147	63593349	203	63593209	17	9.61425	5.11364	5.87937	Alu_peak_261
1	63746302	63746537	236	63746371	14	9.14794	5.43478	5.4709	Alu_peak_262
1	63773877	63774231	355	63773936	14	8.64577	5.13699	5.02869	Alu_peak_263
1	64039588	64039787	200	64039609	10	5.08049	3.66667	1.99971	Alu_peak_264
1	64184044	64184271	228	64184112	12	7.19831	4.64286	3.77389	Alu_peak_265
1	64343486	64343743	258	64343595	21	13.8979	6.58683	9.69234	Alu_peak_266
1	64898154	64898357	204	64898228	14	8.24382	4.90196	4.68036	Alu_peak_267
1	64983208	64983407	200	64983334	14	10.4931	6.25	6.65605	Alu_peak_268
1	65002434	65002689	256	65002589	16	10.9477	6.07143	7.06113	Alu_peak_269
1	65066683	65067071	389	65066946	11	6.33484	4.28571	3.02878	Alu_peak_270
1	65254259	65254533	275	65254408	19	11.3974	5.68182	7.46052	Alu_peak_271
1	65254748	65255077	330	65254934	13	6.29634	3.9548	3.00498	Alu_peak_272
1	65309862	65310146	285	65309952	12	8.04094	5.15873	4.50266	Alu_peak_273
1	65419886	65420707	822	65420352	45	32.3968	9.46502	26.5854	Alu_peak_274
1	65527311	65527510	200	65527346	12	6.73207	4.36242	3.37156	Alu_peak_275
1	66242724	66243036	313	66242845	15	10.8666	6.25	6.9907	Alu_peak_276
1	66332305	66332582	278	66332406	16	11.8204	6.58915	7.83951	Alu_peak_277
1	66543552	66543751	200	66543641	18	11.4177	5.90062	7.47743	Alu_peak_278
1	66924801	66925585	785	66924935	32	19.0097	6.70732	14.2918	Alu_peak_279
1	66930015	66930362	348	66930275	21	10.5302	4.88889	6.6894	Alu_peak_280
1	67053590	67054135	546	67054080	15	8.11543	4.65116	4.56835	Alu_peak_281
1	67054279	67054573	295	67054451	21	13.2643	6.25	9.12389	Alu_peak_282
1	67149148	67149461	314	67149325	13	10.9092	6.73077	7.0283	Alu_peak_283
1	67430358	67431062	705	67430518	31	20.2914	7.47664	15.4487	Alu_peak_284
1	67500487	67500695	209	67500614	14	10.0841	6	6.29509	Alu_peak_285
1	67684958	67685301	344	67685120	34	17.8686	5.91216	13.2642	Alu_peak_286
1	67686723	67686922	200	67686869	23	9.05964	3.98671	5.39449	Alu_peak_287
1	67700812	67701075	264	67700928	25	17.5522	7.55814	12.9798	Alu_peak_288
1	67833122	67833525	404	67833430	18	8.88943	4.56731	5.24434	Alu_peak_289
1	68384422	68384855	434	68384598	19	15.2716	7.87402	10.9294	Alu_peak_290
1	68443204	68443451	248	68443311	18	12.8929	6.73759	8.79229	Alu_peak_291
1	68496703	68497325	623	68497172	27	20.1259	8.38323	15.2993	Alu_peak_292
1	70205517	70205964	448	70205656	19	12.8082	6.45161	8.71818	Alu_peak_293
1	70354648	70355142	495	70354752	25	17.5522	7.55814	12.9798	Alu_peak_294
1	70410632	70411304	673	70411112	44	32.5723	9.78261	26.7539	Alu_peak_295
1	70459922	70460121	200	70460008	10	6.86304	4.78261	3.4846	Alu_peak_296
1	70528782	70529016	235	70528915	12	8.68049	5.55556	5.05903	Alu_peak_297
1	71047602	71047942	341	71047866	12	6.26854	4.08805	2.97979	Alu_peak_298
1	71080934	71081428	495	71081307	19	12.8082	6.45161	8.71818	Alu_peak_299
1	72282812	72283047	236	72282933	17	10.0039	5.32544	6.22361	Alu_peak_300
1	74197907	74198409	503	74198185	33	28.1381	10.828	22.6292	Alu_peak_301
1	74504006	74504383	378	74504144	9	6.11269	4.46429	2.84737	Alu_peak_302
1	74733088	74733337	250	74733162	14	9.48857	5.6391	5.77006	Alu_peak_303
1	75134395	75134621	227	75134573	13	5.98896	3.78378	2.74476	Alu_peak_304
1	75724333	75724896	564	75724707	16	9.93187	5.48387	6.16043	Alu_peak_305
1	75784740	75784970	231	75784842	11	5.90945	4.02685	2.67738	Alu_peak_306
1	75785944	75786192	249	75786062	14	7.92341	4.71698	4.39809	Alu_peak_307
1	76074543	76074742	200	76074658	16	9.28589	5.12048	5.59137	Alu_peak_308
1	76867902	76868366	465	76868306	14	7.20445	4.31034	3.77937	Alu_peak_309
1	77683360	77683620	261	77683443	25	14.7449	6.16114	10.4551	Alu_peak_310
1	77759692	77760033	342	77759883	16	10.186	5.62914	6.38311	Alu_peak_311
1	77979025	77979575	551	77979142	20	12.257	5.9322	8.22627	Alu_peak_312
1	78004699	78004953	255	78004849	20	13.0632	6.36364	8.94378	Alu_peak_313
1	79265001	79265200	200	79265147	9	7.11464	5.10204	3.70216	Alu_peak_314
1	80054194	80054468	275	80054377	14	11.5176	6.88073	7.56666	Alu_peak_315
1	80403668	80403867	200	80403699	8	6.33108	4.74265	3.02683	Alu_peak_316
1	81179327	81179630	304	81179489	11	8.62321	5.71429	5.00978	Alu_peak_317
1	83999263	83999523	261	83999396	13	8.86683	5.46875	5.22213	Alu_peak_318
1	84247495	84247796	302	84247656	16	12.8376	7.20339	8.74494	Alu_peak_319
1	84506174	84506717	544	84506262	17	9.24875	4.91803	5.55901	Alu_peak_320
1	84573938	84574524	587	84574357	9	6.17549	4.5045	2.90207	Alu_peak_321
1	84620773	84620978	206	84620861	13	8.5293	5.26316	4.92624	Alu_peak_322
1	84690431	84690756	326	84690572	25	19.5101	8.60927	14.7426	Alu_peak_323
1	84893097	84893335	239	84893218	15	9.76623	5.59441	6.01362	Alu_peak_324
1	84944821	84945130	310	84944895	10	5.24411	3.76712	2.13406	Alu_peak_325
1	85062099	85062372	274	85062230	28	23.9107	10.1399	18.7444	Alu_peak_326
1	85200387	85200766	380	85200666	15	7.73888	4.44444	4.23955	Alu_peak_327
1	85200947	85201146	200	85201088	13	6.25666	3.93258	2.97076	Alu_peak_328
1	85276513	85276922	410	85276700	29	16.5639	6.22407	12.0912	Alu_peak_329
1	85297876	85298301	426	85298021	19	11.2177	5.58659	7.29992	Alu_peak_330
1	85464812	85465160	349	85464860	12	7.14391	4.60993	3.72612	Alu_peak_331
1	85708168	85708447	280	85708265	12	6.44773	4.19355	3.12549	Alu_peak_332
1	86156618	86157090	473	86156967	14	10.1634	6.04839	6.36553	Alu_peak_333
1	86396189	86396445	257	86396286	18	15.3379	8.18966	10.9901	Alu_peak_334
1	86704321	86704531	211	86704403	13	6.3364	3.97727	3.0297	Alu_peak_335
1	86704670	86704948	279	86704773	23	15.3577	6.89655	11.0069	Alu_peak_336
1	86774341	86774540	200	86774459	17	10.3593	5.52147	6.5383	Alu_peak_337
1	86846253	86846558	306	86846449	11	7.29092	4.87805	3.85395	Alu_peak_338
1	87473114	87473427	314	87473202	9	6.11269	4.46429	2.84737	Alu_peak_339
1	88683923	88684381	459	88684106	23	15.06	6.74157	10.739	Alu_peak_340
1	88684767	88684969	203	88684862	14	6.98722	4.18994	3.59017	Alu_peak_341
1	88992572	88993181	610	88992959	39	28.4714	9.25926	22.9244	Alu_peak_342
1	89524078	89524886	809	89524758	17	10.2385	5.45455	6.43183	Alu_peak_343
1	89763030	89763276	247	89763126	18	13.231	6.93431	9.09333	Alu_peak_344
1	89820631	89821080	450	89820936	13	7.03383	4.375	3.63233	Alu_peak_345
1	89866077	89866276	200	89866165	11	7.83221	5.21739	4.31932	Alu_peak_346
1	89890175	89890495	321	89890432	13	8.03415	4.96454	4.49693	Alu_peak_347
1	89994795	89995254	460	89995022	30	22.0485	8.56354	17.0428	Alu_peak_348
1	90851186	90851705	520	90851538	14	8.8907	5.28169	5.24434	Alu_peak_349
1	91021992	91022400	409	91022179	16	9.68843	5.34591	5.94511	Alu_peak_350
1	91226663	91226979	317	91226919	7	5.32531	4.21569	2.18527	Alu_peak_351
1	91404453	91404915	463	91404513	15	9.02033	5.16129	5.35664	Alu_peak_352
1	91500634	91500851	218	91500820	13	7.22694	4.48718	3.79883	Alu_peak_353
1	92080153	92080592	440	92080258	14	8.95381	5.31915	5.29908	Alu_peak_354
1	92298699	92299292	594	92298867	13	8.66151	5.34351	5.04211	Alu_peak_355
1	92785060	92785574	515	92785321	24	16.363	7.18391	11.9114	Alu_peak_356
1	92804764	92805127	364	92804949	20	15.7731	7.89474	11.3807	Alu_peak_357
1	92831876	92832262	387	92831943	13	8.33755	5.14706	4.76234	Alu_peak_358
1	93079075	93079315	241	93079188	12	7.84637	5.03876	4.33202	Alu_peak_359
1	93180339	93180621	283	93180490	21	13.5394	6.39535	9.37115	Alu_peak_360
1	93345707	93345906	200	93345885	10	5.37222	3.84615	2.22207	Alu_peak_361
1	93567580	93567779	200	93567617	13	8.86683	5.46875	5.22213	Alu_peak_362
1	93666744	93666977	234	93666856	16	11.9063	6.64062	7.91525	Alu_peak_363
1	93846120	93846440	321	93846354	14	6.50438	3.9267	3.17499	Alu_peak_364
1	93909430	93909864	435	93909723	15	10.7862	6.20155	6.91852	Alu_peak_365
1	94237525	94237856	332	94237667	15	9.13774	5.22876	5.46247	Alu_peak_366
1	94417964	94418505	542	94418061	14	6.86162	4.12088	3.4846	Alu_peak_367
1	94927043	94927317	275	94927207	17	9.56062	5.08475	5.83334	Alu_peak_368
1	95072649	95073111	463	95072966	16	10.3174	5.7047	6.50175	Alu_peak_369
1	95117253	95117474	222	95117376	17	10.8019	5.76923	6.93097	Alu_peak_370
1	95233877	95234308	432	95234076	24	17.1928	7.62195	12.6566	Alu_peak_371
1	96721404	96721839	436	96721575	14	9.63129	5.72519	5.89252	Alu_peak_372
1	97920874	97921532	659	97921073	22	17.1871	8.15603	12.6519	Alu_peak_373
1	98661579	98661815	237	98661659	15	9.63462	5.51724	5.89445	Alu_peak_374
1	99264366	99264565	200	99264421	12	8.99599	5.75221	5.33733	Alu_peak_375
1	99849919	99850455	537	99850101	17	12.2728	6.61765	8.23863	Alu_peak_376
1	99969831	99970052	222	99969977	15	8.96258	5.12821	5.30594	Alu_peak_377
1	100132862	100133148	287	100132971	22	15.8739	7.41935	11.4712	Alu_peak_378
1	100249758	100250101	344	100249920	27	22.1219	9.45946	17.1111	Alu_peak_379
1	100266030	100266229	200	100266171	10	7.50396	5.18868	4.03339	Alu_peak_380
1	100351295	100351529	235	100351387	23	11.4571	5	7.51441	Alu_peak_381
1	100352235	100352472	238	100352309	20	9.14156	4.39331	5.46615	Alu_peak_382
1	100443781	100443980	200	100443889	13	8.86683	5.46875	5.22213	Alu_peak_383
1	100622085	100622368	284	100622226	13	9.62049	5.9322	5.88441	Alu_peak_384
1	100894608	100894953	346	100894803	27	19.8431	8.23529	15.0437	Alu_peak_385
1	100895966	100896207	242	100896104	16	8.91027	4.91329	5.26082	Alu_peak_386
1	101236229	101236428	200	101236399	11	5.73469	3.92157	2.53113	Alu_peak_387
1	101282369	101282625	257	101282476	10	5.98931	4.23077	2.74476	Alu_peak_388
1	101288551	101288754	204	101288666	12	7.53988	4.85075	4.06508	Alu_peak_389
1	103525798	103526012	215	103525959	12	8.24431	5.28455	4.68036	Alu_peak_390
1	107056523	107056821	299	107056659	21	14.3513	6.8323	10.1035	Alu_peak_391
1	107767261	107767801	541	107767363	16	10.186	5.62914	6.38311	Alu_peak_392
1	108692176	108692674	499	108692293	28	20.8305	8.47953	15.9369	Alu_peak_393
1	108746459	108747006	548	108746633	29	21.5348	8.57143	16.5751	Alu_peak_394
1	108876789	108877348	560	108876907	18	14.1564	7.48032	9.92659	Alu_peak_395
1	108963092	108963593	502	108963184	17	11.0699	5.92105	7.16955	Alu_peak_396
1	109042029	109042230	202	109042131	14	9.01771	5.35714	5.35524	Alu_peak_397
1	109075900	109076251	352	109076074	15	10.1809	5.83942	6.37963	Alu_peak_398
1	109090559	109090794	236	109090660	18	9.89432	5.08021	6.12703	Alu_peak_399
1	109099977	109100207	231	109100100	15	10.7069	6.15385	6.8474	Alu_peak_400
1	109283164	109283382	219	109283259	14	8.64577	5.13699	5.02869	Alu_peak_401
1	109398039	109398357	319	109398219	14	8.18895	4.87013	4.63252	Alu_peak_402
1	109426319	109426683	365	109426494	37	30.2878	10.6742	24.6141	Alu_peak_403
1	109483670	109483963	294	109483839	17	10.0617	5.35714	6.27452	Alu_peak_404
1	109493958	109494380	423	109494238	16	7.83165	4.33673	4.31932	Alu_peak_405
1	109667739	109668272	534	109668004	17	14.753	8.10811	10.4616	Alu_peak_406
1	109984540	109984858	319	109984709	24	17.2801	7.66871	12.7371	Alu_peak_407
1	110003890	110004449	560	110004224	15	10.7069	6.15385	6.8474	Alu_peak_408
1	110034423	110034722	300	110034559	18	10.2147	5.24862	6.41038	Alu_peak_409
1	110292495	110292694	200	110292657	10	7.74328	5.33981	4.24324	Alu_peak_410
1	110338701	110339407	707	110338866	35	21.1051	7.00389	16.1852	Alu_peak_411
1	110647380	110647582	203	110647422	13	8.66151	5.34351	5.04211	Alu_peak_412
1	110963841	110964317	477	110964077	37	29.3548	10.215	23.7469	Alu_peak_413
1	111139985	111140366	382	111140179	13	7.69414	4.7619	4.19906	Alu_peak_414
1	111222912	111223111	200	111223051	12	8.04094	5.15873	4.50266	Alu_peak_415
1	111346206	111346688	483	111346562	16	10.2513	5.66667	6.44258	Alu_peak_416
1	111449235	111449461	227	111449350	15	10.1096	5.7971	6.31763	Alu_peak_417
1	111619652	111619976	325	111619715	14	8.08101	4.80769	4.5389	Alu_peak_418
1	111739325	111739911	587	111739486	21	11.7967	5.5	7.81723	Alu_peak_419
1	112369671	112369870	200	112369717	10	5.73904	4.07407	2.53262	Alu_peak_420
1	112390864	112391063	200	112390979	13	7.97574	4.92958	4.44462	Alu_peak_421
1	112395998	112396240	243	112396075	13	7.37742	4.57516	3.92826	Alu_peak_422
1	112700839	112701040	202	112700855	18	7.6291	3.95833	4.14327	Alu_peak_423
1	112705103	112705302	200	112705196	22	9.70208	4.37262	5.9556	Alu_peak_424
1	112716317	112716604	288	112716457	24	13.0466	5.55556	8.93114	Alu_peak_425
1	112819379	112819588	210	112819509	10	7.13489	4.95496	3.71905	Alu_peak_426
1	112956138	112956503	366	112956258	19	12.1004	6.06061	8.0859	Alu_peak_427
1	113072681	113073262	582	113073114	22	16.1385	7.56579	11.7084	Alu_peak_428
1	113389966	113390488	523	113390290	33	21.5992	7.62332	16.6326	Alu_peak_429
1	113759414	113759626	213	113759529	14	8.95381	5.31915	5.29908	Alu_peak_430
1	113812209	113812652	444	113812382	29	20.0996	7.8534	15.2758	Alu_peak_431
1	113904823	113905301	479	113905127	28	19.4003	7.75401	14.6444	Alu_peak_432
1	113929244	113929474	231	113929290	14	8.02791	4.77707	4.49238	Alu_peak_433
1	114581540	114581772	233	114581656	11	7.10486	4.7619	3.69335	Alu_peak_434
1	114669955	114670547	593	114670143	16	10.2513	5.66667	6.44258	Alu_peak_435
1	114757397	114757701	305	114757563	19	12.375	6.21118	8.3306	Alu_peak_436
1	114757922	114758152	231	114758054	20	13.5782	6.64557	9.40665	Alu_peak_437
1	114780595	114780809	215	114780738	11	9.1774	6.06061	5.49593	Alu_peak_438
1	115545928	115546317	390	115546090	12	7.2534	4.67626	3.82175	Alu_peak_439
1	116373067	116373317	251	116373203	19	12.1004	6.06061	8.0859	Alu_peak_440
1	117059760	117060359	600	117060227	28	18.5967	7.36041	13.9193	Alu_peak_441
1	117121698	117122274	577	117122202	21	12.9338	6.07735	8.82944	Alu_peak_442
1	117605746	117606161	416	117605879	24	16.2842	7.14286	11.8405	Alu_peak_443
1	117929565	117929857	293	117929700	24	17.4573	7.76398	12.895	Alu_peak_444
1	118185129	118185334	206	118185219	14	9.85287	5.85938	6.09032	Alu_peak_445
1	119140210	119140815	606	119140354	24	16.7683	7.39645	12.2737	Alu_peak_446
1	119648162	119648384	223	119648268	13	8.40061	5.18519	4.81754	Alu_peak_447
1	125176897	125177191	295	125177056	52	38.7963	10.3516	32.599	Alu_peak_448
1	125180051	125180375	325	125180199	52	28.2849	6.7602	22.7529	Alu_peak_449
1	125183574	125184179	606	125183757	85	70.239	13.6076	63.6007	Alu_peak_450
1	143185063	143185266	204	143185163	13	11.9599	7.37746	7.96194	Alu_peak_451
1	143214579	143214800	222	143214743	18	18.3458	10.0123	13.6927	Alu_peak_452
1	143222209	143222447	239	143222329	12	10.765	6.85049	6.89881	Alu_peak_453
1	143264520	143264857	338	143264633	27	27.5773	12.6126	22.102	Alu_peak_454
1	143720711	143720953	243	143720793	7	5.32531	4.21569	2.18527	Alu_peak_455
1	144103550	144104000	451	144103630	15	10.7862	6.20155	6.91852	Alu_peak_456
1	144551540	144551839	300	144551660	15	14.4371	8.43138	10.1781	Alu_peak_457
1	144552207	144552470	264	144552396	12	10.765	6.85049	6.89881	Alu_peak_458
1	145823962	145824171	210	145824063	13	9.95686	6.14035	6.18189	Alu_peak_459
1	145858948	145859207	260	145859092	25	14.0902	5.85586	9.86759	Alu_peak_460
1	145859476	145859677	202	145859623	17	7.59397	4.0724	4.11267	Alu_peak_461
1	145885841	145886075	235	145885879	12	6.18182	4.03727	2.90678	Alu_peak_462
1	145891972	145892192	221	145892074	16	8.65676	4.77528	5.03904	Alu_peak_463
1	145927414	145927763	350	145927573	21	14.9998	7.18954	10.6833	Alu_peak_464
1	145957919	145958166	248	145958021	21	11.0099	5.11628	7.11838	Alu_peak_465
1	145979486	145979800	315	145979646	22	12.3418	5.58252	8.30176	Alu_peak_466
1	145996620	145996833	214	145996699	17	10.5451	5.625	6.70257	Alu_peak_467
1	147172382	147172743	362	147172544	18	9.8425	5.05319	6.08131	Alu_peak_468
1	147242490	147242760	271	147242571	17	10.0039	5.32544	6.22361	Alu_peak_469
1	147242994	147243253	260	147243165	17	10.2385	5.45455	6.43183	Alu_peak_470
1	147599543	147600044	502	147599958	21	11.3663	5.28846	7.43158	Alu_peak_471
1	147670453	147670731	279	147670600	24	17.4573	7.76398	12.895	Alu_peak_472
1	148263440	148263782	343	148263548	12	10.6352	6.77083	6.7834	Alu_peak_473
1	148334354	148335021	668	148334664	15	13.3482	7.76699	9.20053	Alu_peak_474
1	149885628	149885838	211	149885724	17	6.82686	3.7037	3.45311	Alu_peak_475
1	149899422	149899667	246	149899540	20	12.3208	5.96591	8.28294	Alu_peak_476
1	149927746	149927980	235	149927836	19	11.3974	5.68182	7.46052	Alu_peak_477
1	149939128	149939327	200	149939246	17	8.76364	4.66321	5.1321	Alu_peak_478
1	150067590	150067800	211	150067681	18	11.6192	6.01266	7.65758	Alu_peak_479
1	150236022	150236344	323	150236179	30	18.1815	6.73913	13.5447	Alu_peak_480
1	150363664	150364196	533	150364017	34	22.2917	7.70925	17.2649	Alu_peak_481
1	150487277	150487528	252	150487425	17	10.9345	5.84416	7.05071	Alu_peak_482
1	150515567	150515798	232	150515689	26	14.751	5.97345	10.4601	Alu_peak_483
1	150561353	150561627	275	150561508	27	11.9627	4.65116	7.96409	Alu_peak_484
1	150579642	150579895	254	150579749	17	9.50747	5.05618	5.78622	Alu_peak_485
1	150619889	150620183	295	150620043	15	8.26412	4.73373	4.69894	Alu_peak_486
1	150629113	150629425	313	150629284	29	18.1125	6.91244	13.482	Alu_peak_487
1	150629535	150629870	336	150629713	36	25.1708	8.52534	19.8935	Alu_peak_488
1	150697152	150697534	383	150697347	25	19.8255	8.78378	15.0284	Alu_peak_489
1	150876576	150876985	410	150876836	29	18.9835	7.31707	14.2698	Alu_peak_490
1	151008236	151008499	264	151008310	19	9.11441	4.52489	5.44132	Alu_peak_491
1	151146636	151146869	234	151146753	25	14.6222	6.10329	10.3451	Alu_peak_492
1	151165879	151166078	200	151165957	19	9.74147	4.83092	5.99149	Alu_peak_493
1	151254551	151254889	339	151254727	23	13.5895	6	9.41556	Alu_peak_494
1	151281257	151281604	348	151281421	35	15.5325	4.95868	11.1625	Alu_peak_495
1	151281864	151282366	503	151282043	56	33.6616	7.78689	27.7618	Alu_peak_496
1	151311605	151311898	294	151311730	30	20.6314	7.86802	15.754	Alu_peak_497
1	151327350	151327848	499	151327669	22	13.042	5.92784	8.92669	Alu_peak_498
1	151347199	151347615	417	151347329	26	16.6922	6.88776	12.2036	Alu_peak_499
1	151372266	151372465	200	151372383	14	6.35432	3.84615	3.04716	Alu_peak_500
1	151511237	151511512	276	151511350	22	11.804	5.32407	7.82417	Alu_peak_501
1	151539612	151539872	261	151539740	28	14.1288	5.37037	9.90332	Alu_peak_502
1	151540071	151540375	305	151540183	29	15.0671	5.59701	10.7449	Alu_peak_503
1	151763398	151763629	232	151763575	11	5.69226	3.8961	2.49306	Alu_peak_504
1	151790349	151790831	483	151790634	31	20.5228	7.58294	15.6578	Alu_peak_505
1	151909322	151909941	620	151909496	26	18.9552	8.03571	14.2424	Alu_peak_506
1	152047842	152048660	819	152048253	26	14.2964	5.76923	10.0529	Alu_peak_507
1	152110958	152111190	233	152111139	13	5.91555	3.74332	2.68287	Alu_peak_508
1	153122912	153123310	399	153123045	13	8.72899	5.38462	5.10191	Alu_peak_509
1	153490370	153490644	275	153490459	17	9.35087	4.97238	5.64761	Alu_peak_510
1	153545061	153545274	214	153545193	21	11.0597	5.14019	7.16075	Alu_peak_511
1	153566534	153566824	291	153566646	28	15.6094	5.99174	11.2327	Alu_peak_512
1	153627321	153627651	331	153627487	18	8.58897	4.4186	4.9795	Alu_peak_513
1	153633803	153634092	290	153633937	19	9.55577	4.73934	5.83052	Alu_peak_514
1	153658538	153659102	565	153658658	23	11.9876	5.24017	7.98513	Alu_peak_515
1	153670962	153671528	567	153671095	30	19.9068	7.52427	15.1027	Alu_peak_516
1	153727526	153728074	549	153727889	29	19.6069	7.61421	14.8307	Alu_peak_517
1	153783380	153783904	525	153783779	23	13.1142	5.76923	8.99154	Alu_peak_518
1	153881006	153881347	342	153881182	24	16.363	7.18391	11.9114	Alu_peak_519
1	153922910	153923310	401	153923098	31	17.9584	6.45161	13.3455	Alu_peak_520
1	153958490	153958854	365	153958690	27	12.0433	4.68227	8.03347	Alu_peak_521
1	153967360	153967861	502	153967793	24	11.3142	4.78927	7.38608	Alu_peak_522
1	153986743	153986973	231	153986865	19	9.07197	4.50451	5.40533	Alu_peak_523
1	154183140	154183445	306	154183271	29	18.6118	7.14286	13.932	Alu_peak_524
1	154220480	154220946	467	154220671	28	18.4432	7.28643	13.7804	Alu_peak_525
1	154558678	154559053	376	154558856	18	8.46481	4.3578	4.87272	Alu_peak_526
1	154870234	154870493	260	154870329	26	15.479	6.30841	11.1143	Alu_peak_527
1	154974357	154974648	292	154974455	29	13.907	5.13699	9.701	Alu_peak_528
1	154983038	154983361	324	154983166	24	14.7069	6.34518	10.4208	Alu_peak_529
1	155002065	155002337	273	155002220	26	10.2394	4.11585	6.43273	Alu_peak_530
1	155017306	155017727	422	155017347	22	9.85843	4.44015	6.0958	Alu_peak_531
1	155084815	155085262	448	155084860	27	9.97968	3.92157	6.20316	Alu_peak_532
1	155135739	155135979	241	155135871	25	12.017	4.94297	8.01181	Alu_peak_533
1	155167863	155168097	235	155167996	19	9.60169	4.76191	5.86846	Alu_peak_534
1	155173228	155173451	224	155173290	24	11.6225	4.92126	7.66059	Alu_peak_535
1	155193573	155193900	328	155193708	25	14.0331	5.8296	9.81632	Alu_peak_536
1	155227469	155227776	308	155227595	25	16.3678	6.95187	11.9153	Alu_peak_537
1	155244593	155244867	275	155244692	19	10.7058	5.31915	6.8474	Alu_peak_538
1	155262271	155262580	310	155262361	21	11.1604	5.18868	7.24909	Alu_peak_539
1	155277272	155277533	262	155277346	23	10.1774	4.44444	6.37932	Alu_peak_540
1	155308550	155308950	401	155308719	33	21.3706	7.52212	16.4265	Alu_peak_541
1	155324261	155324504	244	155324362	26	10.9859	4.39739	7.09609	Alu_peak_542
1	155651572	155651771	200	155651663	15	8.16452	4.67836	4.61197	Alu_peak_543
1	155688672	155689129	458	155688947	11	6.75651	4.54545	3.39251	Alu_peak_544
1	155859306	155859530	225	155859424	16	7.70585	4.27136	4.21036	Alu_peak_545
1	155934313	155934641	329	155934462	18	10.2147	5.24862	6.41038	Alu_peak_546
1	155983447	155983961	515	155983838	18	8.46481	4.3578	4.87272	Alu_peak_547
1	156114160	156114767	608	156114736	19	8.86407	4.40529	5.22088	Alu_peak_548
1	156123466	156123695	230	156123540	21	9.58011	4.45344	5.85042	Alu_peak_549
1	156130268	156130511	244	156130399	22	13.1034	5.95855	8.9823	Alu_peak_550
1	156193794	156194136	343	156193978	20	12.6489	6.14035	8.5763	Alu_peak_551
1	156212845	156213068	224	156212925	24	14.26	6.12745	10.0214	Alu_peak_552
1	156282745	156282944	200	156282876	21	10.8625	5.04587	6.98762	Alu_peak_553
1	156291364	156291721	358	156291551	13	5.70291	3.62694	2.5008	Alu_peak_554
1	156337971	156338877	907	156338396	25	14.1477	5.88235	9.9202	Alu_peak_555
1	156445865	156446111	247	156446016	15	9.07871	5.19481	5.41011	Alu_peak_556
1	156456578	156457605	1028	156457459	31	15.4897	5.46075	11.1241	Alu_peak_557
1	156500772	156501551	780	156500932	26	11.5263	4.60751	7.57391	Alu_peak_558
1	156572500	156572769	270	156572584	16	8.75677	4.82955	5.12659	Alu_peak_559
1	156660090	156660345	256	156660156	20	7.44132	3.64583	3.9783	Alu_peak_560
1	156689536	156689735	200	156689669	16	6.7293	3.77778	3.37026	Alu_peak_561
1	156706115	156706314	200	156706158	19	7.85212	3.93701	4.33767	Alu_peak_562
1	156741044	156741506	463	156741232	30	18.1815	6.73913	13.5447	Alu_peak_563
1	156767164	156767582	419	156767445	28	18.292	7.21393	13.6459	Alu_peak_564
1	156920315	156920623	309	156920448	19	9.60169	4.76191	5.86846	Alu_peak_565
1	156927837	156928036	200	156927878	19	8.24351	4.11523	4.68036	Alu_peak_566
1	156980359	156980558	200	156980494	14	8.8907	5.28169	5.24434	Alu_peak_567
1	157045738	157046167	430	157045871	18	10.2147	5.24862	6.41038	Alu_peak_568
1	157138323	157138567	245	157138461	18	9.34711	4.79798	5.64583	Alu_peak_569
1	158019504	158019808	305	158019665	24	18.3005	8.22368	13.6528	Alu_peak_570
1	158124945	158125185	241	158125110	11	5.77762	3.94737	2.56523	Alu_peak_571
1	158149736	158149987	252	158149869	26	16.7644	6.92308	12.2707	Alu_peak_572
1	158999973	159000283	311	159000234	11	5.69226	3.8961	2.49306	Alu_peak_573
1	159798949	159799167	219	159799065	16	9.87004	5.44872	6.10571	Alu_peak_574
1	159854718	159854926	209	159854782	17	7.98358	4.2654	4.45114	Alu_peak_575
1	159910191	159910460	270	159910263	13	5.80784	3.68421	2.5932	Alu_peak_576
1	159916161	159916765	605	159916479	21	10.0817	4.68085	6.29385	Alu_peak_577
1	159945683	159946032	350	159945908	14	6.46639	3.90625	3.14291	Alu_peak_578
1	160031875	160032129	255	160032002	28	17.4984	6.83962	12.931	Alu_peak_579
1	160343227	160343456	230	160343326	16	10.0576	5.55556	6.27153	Alu_peak_580
1	160989970	160990183	214	160990047	16	10.1214	5.59211	6.32703	Alu_peak_581
1	161021169	161021562	394	161021368	19	10.1803	5.05051	6.37963	Alu_peak_582
1	161045877	161046086	210	161045979	23	12.8868	5.66038	8.78719	Alu_peak_583
1	161132430	161133057	628	161132700	18	9.06829	4.65686	5.40181	Alu_peak_584
1	161165946	161166721	776	161166338	29	15.4873	5.76923	11.1218	Alu_peak_585
1	161177406	161177674	269	161177517	26	16.1334	6.61765	11.7043	Alu_peak_586
1	161202147	161202393	247	161202266	23	11.8884	5.19481	7.90045	Alu_peak_587
1	161225635	161226069	435	161225810	25	14.2639	5.93607	10.0248	Alu_peak_588
1	161399452	161399696	245	161399566	18	11.9693	6.20915	7.96708	Alu_peak_589
1	161422044	161422268	225	161422094	15	9.63462	5.51724	5.89445	Alu_peak_590
1	161706509	161706754	246	161706659	16	10.4518	5.78231	6.61952	Alu_peak_591
1	161749655	161750373	719	161749763	22	13.6122	6.21622	9.43504	Alu_peak_592
1	162024247	162024481	235	162024402	18	10.1061	5.19126	6.31557	Alu_peak_593
1	162497691	162497935	245	162497760	15	9.31879	5.33333	5.62009	Alu_peak_594
1	162561254	162561656	403	162561485	29	21.0657	8.33333	16.148	Alu_peak_595
1	162696461	162696762	302	162696619	15	9.38051	5.36913	5.67502	Alu_peak_596
1	163321688	163322034	347	163321859	18	12.4153	6.46258	8.36758	Alu_peak_597
1	164452553	164452823	271	164452727	14	12.9016	7.73196	8.80052	Alu_peak_598
1	164558728	164559057	330	164558891	22	17.9286	8.58209	13.3162	Alu_peak_599
1	164611649	164612221	573	164612052	16	9.87004	5.44872	6.10571	Alu_peak_600
1	165598146	165598447	302	165598278	25	20.9575	9.42029	16.0513	Alu_peak_601
1	165630714	165631243	530	165630865	19	13.5125	6.84931	9.34607	Alu_peak_602
1	165698516	165698819	304	165698651	18	14.4596	7.66129	10.1982	Alu_peak_603
1	165768768	165769124	357	165768941	17	15.1226	8.33333	10.7958	Alu_peak_604
1	166839225	166839514	290	166839407	15	10.1809	5.83942	6.37963	Alu_peak_605
1	166876254	166876530	277	166876401	19	14.3856	7.35294	10.131	Alu_peak_606
1	166916039	166916238	200	166916181	10	7.66189	5.28846	4.17175	Alu_peak_607
1	167220579	167220827	249	167220716	21	14.5882	6.96203	10.3126	Alu_peak_608
1	167553673	167553893	221	167553844	17	12.1095	6.52174	8.0938	Alu_peak_609
1	167714543	167714876	334	167714721	15	9.07871	5.19481	5.41011	Alu_peak_610
1	167936006	167936374	369	167936236	19	12.4453	6.25	8.39364	Alu_peak_611
1	168178668	168179014	347	168178854	17	13.3493	7.25806	9.20053	Alu_peak_612
1	168225755	168225954	200	168225826	7	4.19197	3.47826	1.33163	Alu_peak_613
1	169106197	169106401	205	169106284	19	11.3369	5.64972	7.40587	Alu_peak_614
1	169367743	169367954	212	169367839	17	12.789	6.92308	8.70241	Alu_peak_615
1	169485919	169486249	331	169486067	25	18.2513	7.92683	13.6082	Alu_peak_616
1	169794601	169795105	505	169795016	14	10.7541	6.41026	6.89008	Alu_peak_617
1	169893801	169894065	265	169893974	19	12.4453	6.25	8.39364	Alu_peak_618
1	169894224	169894432	209	169894293	18	11.4842	5.9375	7.53686	Alu_peak_619
1	170074531	170074933	403	170074665	19	15.2716	7.87402	10.9294	Alu_peak_620
1	170531984	170532217	234	170532098	16	12.9388	7.26496	8.8339	Alu_peak_621
1	171313836	171314227	392	171314118	13	11.9599	7.37746	7.96194	Alu_peak_622
1	171485368	171485595	228	171485479	14	11.1227	6.63717	7.21601	Alu_peak_623
1	171781170	171781719	550	171781434	26	20.2153	8.70968	15.3803	Alu_peak_624
1	171841112	171841746	635	171841579	13	8.66151	5.34351	5.04211	Alu_peak_625
1	172532426	172533110	685	172532993	32	22.3697	8.20895	17.3386	Alu_peak_626
1	173476920	173477286	367	173477107	21	14.9998	7.18954	10.6833	Alu_peak_627
1	173507210	173507644	435	173507581	12	8.60486	5.50847	4.99311	Alu_peak_628
1	173714705	173715247	543	173714939	20	16.5188	8.33333	12.0489	Alu_peak_629
1	173824216	173824683	468	173824516	18	13.6783	7.19697	9.49538	Alu_peak_630
1	173868074	173868478	405	173868241	25	15.1238	6.34146	10.7961	Alu_peak_631
1	174022296	174022527	232	174022351	14	8.8907	5.28169	5.24434	Alu_peak_632
1	174159167	174159589	423	174159445	15	8.84892	5.06329	5.20722	Alu_peak_633
1	174159813	174160015	203	174159886	16	9.68843	5.34591	5.94511	Alu_peak_634
1	174799529	174799874	346	174799667	23	19.6828	9.30233	14.8987	Alu_peak_635
1	174999547	174999980	434	174999683	25	16.4422	6.98925	11.9815	Alu_peak_636
1	175023394	175023701	308	175023517	10	7.91124	5.44554	4.38963	Alu_peak_637
1	175029769	175030062	294	175029950	14	11.3167	6.75676	7.38799	Alu_peak_638
1	175470882	175471454	573	175471297	12	7.72121	4.96183	4.22284	Alu_peak_639
1	176058776	176058985	210	176058873	11	9.60186	6.32353	5.86846	Alu_peak_640
1	176207099	176207792	694	176207289	18	12.2633	6.37584	8.23032	Alu_peak_641
1	177181907	177182106	200	177182002	9	6.57823	4.76191	3.23997	Alu_peak_642
1	177209379	177209588	210	177209517	15	12.2286	7.07965	8.20109	Alu_peak_643
1	177256254	177256512	259	177256418	10	6.86304	4.78261	3.4846	Alu_peak_644
1	177984194	177984465	272	177984334	16	15.2456	8.67347	10.9067	Alu_peak_645
1	178543054	178543285	232	178543144	14	9.14794	5.43478	5.4709	Alu_peak_646
1	179293316	179293863	548	179293639	20	14.4671	7.14286	10.2047	Alu_peak_647
1	179586262	179586535	274	179586383	13	8.33755	5.14706	4.76234	Alu_peak_648
1	179814902	179815154	253	179815073	21	12.6794	5.94595	8.60305	Alu_peak_649
1	179882447	179882745	299	179882582	24	18.0107	8.06452	13.3896	Alu_peak_650
1	179954013	179954212	200	179954086	15	8.46929	4.84848	4.87508	Alu_peak_651
1	179954506	179954870	365	179954656	27	20.3189	8.48485	15.4731	Alu_peak_652
1	180502326	180502660	335	180502520	16	11.022	6.11511	7.12822	Alu_peak_653
1	180631838	180632367	530	180631968	21	15.9878	7.74648	11.571	Alu_peak_654
1	181022857	181023105	249	181022984	19	13.3499	6.75676	9.20053	Alu_peak_655
1	181105296	181105543	248	181105401	15	9.76623	5.59441	6.01362	Alu_peak_656
1	181312464	181312683	220	181312539	9	5.99044	4.38596	2.74476	Alu_peak_657
1	182029605	182030229	625	182029802	28	21.5224	8.84146	16.5644	Alu_peak_658
1	182186477	182186676	200	182186568	10	7.0651	4.91071	3.65886	Alu_peak_659
1	182614857	182615087	231	182614960	11	5.90945	4.02685	2.67738	Alu_peak_660
1	183060471	183060692	222	183060593	16	11.8204	6.58915	7.83951	Alu_peak_661
1	183471693	183471982	290	183471865	16	10.9477	6.07143	7.06113	Alu_peak_662
1	183635669	183636197	529	183636013	15	9.90105	5.67376	6.13239	Alu_peak_663
1	183916028	183916227	200	183916150	10	7.35212	5.09259	3.90834	Alu_peak_664
1	183942988	183943260	273	183943105	17	13.7509	7.5	9.56219	Alu_peak_665
1	184622132	184622452	321	184622270	10	6.79799	4.74138	3.42796	Alu_peak_666
1	184754768	184755234	467	184754952	36	31.126	11.4198	25.3949	Alu_peak_667
1	185156954	185157299	346	185157129	40	35.2349	12.2024	29.2394	Alu_peak_668
1	185317378	185317763	386	185317463	11	7.16595	4.8	3.74555	Alu_peak_669
1	185439714	185440043	330	185439879	12	9.24741	5.90909	5.5583	Alu_peak_670
1	185734259	185734488	230	185734433	9	5.75839	4.23729	2.54853	Alu_peak_671
1	186375132	186375913	782	186375376	32	24.6486	9.32203	19.4196	Alu_peak_672
1	189149742	189149993	252	189149894	13	11.3449	7	7.41345	Alu_peak_673
1	192800384	192800583	200	192800573	9	6.6501	4.80769	3.30009	Alu_peak_674
1	192808552	192809105	554	192808935	22	15.0481	6.9697	10.7291	Alu_peak_675
1	193059284	193059690	407	193059473	29	19.4476	7.53769	14.6854	Alu_peak_676
1	193104631	193104858	228	193104733	16	10.186	5.62914	6.38311	Alu_peak_677
1	193105057	193105642	586	193105234	15	9.19742	5.26316	5.51442	Alu_peak_678
1	193115646	193116097	452	193115816	13	7.69414	4.7619	4.19906	Alu_peak_679
1	193121590	193122248	659	193121972	25	17.1403	7.34463	12.6081	Alu_peak_680
1	193850929	193851128	200	193850939	10	6.37162	4.47154	3.06009	Alu_peak_681
1	197146363	197146920	558	197146744	34	25.9516	9.4086	20.6125	Alu_peak_682
1	197201150	197201672	523	197201429	23	16.843	7.69231	12.3416	Alu_peak_683
1	197356958	197357157	200	197357030	10	8.36462	5.72917	4.78696	Alu_peak_684
1	197775054	197775566	513	197775426	17	11.0018	5.88235	7.1107	Alu_peak_685
1	197902796	197903097	302	197902918	16	10.8743	6.02837	6.99511	Alu_peak_686
1	198018673	198018872	200	198018805	10	6.92922	4.82456	3.54164	Alu_peak_687
1	198156907	198157106	200	198157003	19	8.78287	4.36681	5.15006	Alu_peak_688
1	198935523	198935773	251	198935681	17	8.62581	4.59184	5.01176	Alu_peak_689
1	198937329	198937685	357	198937510	29	19.6069	7.61421	14.8307	Alu_peak_690
1	200290538	200290811	274	200290659	13	9.53979	5.88235	5.81545	Alu_peak_691
1	200409983	200410349	367	200410156	18	12.4153	6.46258	8.36758	Alu_peak_692
1	200483609	200483830	222	200483680	14	8.95381	5.31915	5.29908	Alu_peak_693
1	200620711	200620922	212	200620758	14	8.8907	5.28169	5.24434	Alu_peak_694
1	200669391	200670181	791	200670003	21	13.2643	6.25	9.12389	Alu_peak_695
1	201154172	201154611	440	201154529	18	9.58976	4.92228	5.8594	Alu_peak_696
1	201170745	201171225	481	201170906	35	22.5253	7.59494	17.4794	Alu_peak_697
1	201469147	201469402	256	201469211	20	10.0431	4.81651	6.2594	Alu_peak_698
1	201503529	201503780	252	201503676	21	12.1955	5.69948	8.16857	Alu_peak_699
1	201603882	201604219	338	201604072	17	8.81034	4.6875	5.17268	Alu_peak_700
1	201829093	201829408	316	201829261	14	6.65967	4.01069	3.30908	Alu_peak_701
1	201955258	201955539	282	201955442	23	16.843	7.69231	12.3416	Alu_peak_702
1	202034854	202035137	284	202034972	27	20.2219	8.43373	15.3854	Alu_peak_703
1	202236380	202236656	277	202236540	23	11.4107	4.97925	7.4722	Alu_peak_704
1	202237154	202237355	202	202237252	21	9.82619	4.56432	6.06781	Alu_peak_705
1	202341861	202342204	344	202341975	25	18.6213	8.125	13.9391	Alu_peak_706
1	202348343	202348799	457	202348664	23	14.2256	6.31579	9.98975	Alu_peak_707
1	202589329	202589543	215	202589413	19	10.8721	5.40541	6.9944	Alu_peak_708
1	202625385	202625644	260	202625497	7	5.32531	4.21569	2.18527	Alu_peak_709
1	202861454	202861739	286	202861624	12	5.37069	3.57143	2.22207	Alu_peak_710
1	202888698	202888906	209	202888789	20	10.8761	5.22388	6.9965	Alu_peak_711
1	202889038	202889301	264	202889209	26	16.4086	6.75	11.9514	Alu_peak_712
1	202926825	202927408	584	202927222	21	13.8979	6.58683	9.69234	Alu_peak_713
1	202968945	202969217	273	202969073	9	4.19326	3.24675	1.33199	Alu_peak_714
1	203305243	203305737	495	203305382	19	8.58456	4.2735	4.97654	Alu_peak_715
1	203327385	203327623	239	203327555	22	11.6499	5.25114	7.68426	Alu_peak_716
1	203487497	203487959	463	203487874	18	8.5059	4.37788	4.90746	Alu_peak_717
1	203626548	203626787	240	203626672	18	9.443	4.84694	5.72951	Alu_peak_718
1	203861341	203861630	290	203861484	23	14.0944	6.25	9.87098	Alu_peak_719
1	204411854	204412053	200	204411939	18	9.25272	4.75	5.56264	Alu_peak_720
1	204516190	204516550	361	204516358	22	15.7875	7.3718	11.3935	Alu_peak_721
1	205211577	205211851	275	205211746	23	15.1335	6.77966	10.8031	Alu_peak_722
1	205321732	205321998	267	205321910	22	11.9613	5.39906	7.96281	Alu_peak_723
1	205631827	205632159	333	205631991	22	15.8739	7.41935	11.4712	Alu_peak_724
1	205749359	205749776	418	205749556	28	18.3673	7.25	13.7135	Alu_peak_725
1	205775380	205775624	245	205775494	20	12.9225	6.28743	8.81901	Alu_peak_726
1	205813169	205813405	237	205813281	20	10.6202	5.09709	6.77003	Alu_peak_727
1	205850037	205850294	258	205850174	13	10.7042	6.60377	6.84658	Alu_peak_728
1	206612318	206612811	494	206612472	15	8.62865	4.93827	5.01345	Alu_peak_729
1	206635341	206635540	200	206635433	15	7.64898	4.3956	4.16097	Alu_peak_730
1	207052939	207053311	373	207053112	31	18.1455	6.53061	13.5126	Alu_peak_731
1	207321101	207321726	626	207321450	33	21.9109	7.76256	16.918	Alu_peak_732
1	207463096	207463372	277	207463329	11	7.41979	4.95868	3.96278	Alu_peak_733
1	207751810	207752197	388	207752009	16	12.3546	6.91057	8.31311	Alu_peak_734
1	208184366	208184662	297	208184474	26	17.8382	7.45856	13.2354	Alu_peak_735
1	208244227	208244487	261	208244423	17	9.45481	5.02793	5.73977	Alu_peak_736
1	209747777	209748066	290	209747932	19	14.6693	7.5188	10.386	Alu_peak_737
1	209784533	209784782	250	209784653	18	14.6693	7.78689	10.386	Alu_peak_738
1	209884726	209885033	308	209884881	17	12.0293	6.47482	8.02173	Alu_peak_739
1	209937757	209937972	216	209937857	12	8.75738	5.60345	5.12659	Alu_peak_740
1	211134032	211134398	367	211134228	16	12.6399	7.08333	8.56861	Alu_peak_741
1	211514079	211514278	200	211514139	13	8.03415	4.96454	4.49693	Alu_peak_742
1	211579205	211579716	512	211579345	25	16.9805	7.26257	12.4656	Alu_peak_743
1	211675591	211676126	536	211675739	22	14.5159	6.68605	10.2481	Alu_peak_744
1	212034990	212035392	403	212035139	25	16.294	6.91489	11.8491	Alu_peak_745
1	212035499	212035788	290	212035636	22	13.7447	6.28415	9.55632	Alu_peak_746
1	212284984	212285553	570	212285168	26	17.4407	7.25806	12.8818	Alu_peak_747
1	212488636	212488906	271	212488814	19	10.5973	5.26316	6.74991	Alu_peak_748
1	212558831	212559053	223	212558911	14	8.8907	5.28169	5.24434	Alu_peak_749
1	212596168	212596603	436	212596346	24	14.5125	6.25	10.2461	Alu_peak_750
1	212608285	212608860	576	212608469	38	19.1379	5.78635	14.4073	Alu_peak_751
1	212665288	212665557	270	212665401	18	12.73	6.64336	8.64954	Alu_peak_752
1	212858044	212858454	411	212858141	24	16.2842	7.14286	11.8405	Alu_peak_753
1	212950386	212950611	226	212950474	19	11.9671	5.98802	7.96618	Alu_peak_754
1	213015506	213015940	435	213015834	19	13.2699	6.71141	9.12834	Alu_peak_755
1	213050940	213051365	426	213051262	24	18.7015	8.44595	14.0119	Alu_peak_756
1	213987812	213988011	200	213987915	16	8.46211	4.67033	4.87158	Alu_peak_757
1	214281252	214281451	200	214281332	12	6.98475	4.51389	3.58999	Alu_peak_758
1	214551814	214552020	207	214551865	16	9.5124	5.24691	5.7895	Alu_peak_759
1	214552267	214552472	206	214552444	13	7.08133	4.40252	3.6732	Alu_peak_760
1	214602912	214603299	388	214603144	18	14.6693	7.78689	10.386	Alu_peak_761
1	214603426	214603625	200	214603556	11	7.35485	4.91803	3.9096	Alu_peak_762
1	216723355	216723592	238	216723496	12	8.53045	5.46218	4.92635	Alu_peak_763
1	217631285	217631504	220	217631384	12	8.1755	5.24194	4.62153	Alu_peak_764
1	218285124	218285323	200	218285186	8	5.0921	3.94737	2.00929	Alu_peak_765
1	218460001	218460221	221	218460116	11	7.83221	5.21739	4.31932	Alu_peak_766
1	218496666	218496865	200	218496758	10	6.99656	4.86726	3.59833	Alu_peak_767
1	218660656	218660865	210	218660825	9	5.33775	3.96825	2.19315	Alu_peak_768
1	219173727	219173960	234	219173820	10	6.79799	4.74138	3.42796	Alu_peak_769
1	220527970	220528319	350	220528124	12	6.58746	4.27632	3.24669	Alu_peak_770
1	221742098	221742471	374	221742203	16	9.62915	5.3125	5.89171	Alu_peak_771
1	221887170	221887417	248	221887232	14	9.48857	5.6391	5.77006	Alu_peak_772
1	222643836	222644302	467	222644169	12	7.42302	4.77941	3.96437	Alu_peak_773
1	222825762	222826061	300	222825876	15	9.96971	5.71429	6.19341	Alu_peak_774
1	223031911	223032110	200	223031961	8	6.33108	4.74265	3.02683	Alu_peak_775
1	223081306	223081505	200	223081357	14	7.72091	4.60123	4.22284	Alu_peak_776
1	223363929	223364158	230	223364066	10	5.50529	3.92857	2.3346	Alu_peak_777
1	223726518	223726733	216	223726645	16	10.0576	5.55556	6.27153	Alu_peak_778
1	224182952	224183538	587	224183182	12	5.66005	3.73563	2.46619	Alu_peak_779
1	224434731	224435189	459	224434825	13	7.48058	4.63576	4.01331	Alu_peak_780
1	224542985	224543184	200	224543024	10	5.88709	4.16667	2.65724	Alu_peak_781
1	225428041	225428259	219	225428155	17	9.66837	5.14286	5.9261	Alu_peak_782
1	225772361	225772560	200	225772524	14	7.16019	4.28571	3.74152	Alu_peak_783
1	225777550	225777872	323	225777698	21	13.5394	6.39535	9.37115	Alu_peak_784
1	225924209	225924498	290	225924358	25	16.3678	6.95187	11.9153	Alu_peak_785
1	225999242	225999629	388	225999530	19	9.28719	4.60829	5.59247	Alu_peak_786
1	226002741	226002940	200	226002820	19	9.83641	4.87805	6.0758	Alu_peak_787
1	226062540	226062994	455	226062664	20	11.6482	5.61497	7.68273	Alu_peak_788
1	226083472	226083822	351	226083648	17	9.66837	5.14286	5.9261	Alu_peak_789
1	226186756	226186982	227	226186871	12	6.35715	4.14013	3.04882	Alu_peak_790
1	226309149	226309387	239	226309293	11	5.03761	3.50877	1.96603	Alu_peak_791
1	226408011	226408401	391	226408301	22	12.3418	5.58252	8.30176	Alu_peak_792
1	226723690	226723889	200	226723777	15	9.13774	5.22876	5.46247	Alu_peak_793
1	226815083	226815323	241	226815238	15	10.6287	6.10687	6.77705	Alu_peak_794
1	226821419	226821635	217	226821469	13	8.46453	5.22388	4.87268	Alu_peak_795
1	226939935	226940331	397	226940134	52	41.0923	11.2766	34.8214	Alu_peak_796
1	227235115	227235314	200	227235243	12	7.5995	4.88722	4.11684	Alu_peak_797
1	227318205	227318710	506	227318372	12	5.62266	3.71429	2.43428	Alu_peak_798
1	227563375	227563939	565	227563749	27	18.3741	7.48663	13.7192	Alu_peak_799
1	227787952	227788199	248	227788132	19	11.0426	5.49451	7.14425	Alu_peak_800
1	228059582	228060265	684	228059843	36	20.9328	6.75182	16.0279	Alu_peak_801
1	228082516	228082762	247	228082700	19	9.28719	4.60829	5.59247	Alu_peak_802
1	228109198	228109572	375	228109388	29	18.9835	7.31707	14.2698	Alu_peak_803
1	228139844	228140348	505	228140017	31	17.8356	6.4	13.2342	Alu_peak_804
1	228165563	228166223	661	228165714	34	18.8142	6.2724	14.1126	Alu_peak_805
1	228174542	228174864	323	228174655	15	6.9063	4	3.52161	Alu_peak_806
1	228213451	228213668	218	228213540	13	5.00849	3.25581	1.93976	Alu_peak_807
1	228457819	228458106	288	228457981	17	8.06501	4.30622	4.52501	Alu_peak_808
1	228647873	228648122	250	228647980	15	8.62865	4.93827	5.01345	Alu_peak_809
1	229508314	229508539	226	229508412	18	11.827	6.12903	7.84438	Alu_peak_810
1	229558632	229559127	496	229558852	22	12.8609	5.83756	8.76633	Alu_peak_811
1	230104764	230105100	337	230104916	11	5.44741	3.75	2.28599	Alu_peak_812
1	230642205	230642424	220	230642342	18	10.9091	5.6213	7.0283	Alu_peak_813
1	230978789	230979206	418	230978971	25	15.3195	6.43564	10.9722	Alu_peak_814
1	231241033	231241344	312	231241211	11	6.0927	4.13793	2.8327	Alu_peak_815
1	231337773	231338253	481	231337920	16	7.78938	4.31472	4.28227	Alu_peak_816
1	231395534	231395918	385	231395602	12	6.6833	4.33333	3.32875	Alu_peak_817
1	231422454	231422769	316	231422638	15	7.97093	4.57143	4.44351	Alu_peak_818
1	231528276	231528752	477	231528632	16	9.87004	5.44872	6.10571	Alu_peak_819
1	231626599	231626798	200	231626684	10	4.21023	3.14286	1.34801	Alu_peak_820
1	231627191	231627514	324	231627428	12	5.73594	3.77907	2.53168	Alu_peak_821
1	232600496	232600770	275	232600640	11	5.73469	3.92157	2.53113	Alu_peak_822
1	232630102	232630849	748	232630196	20	11.3067	5.44041	7.3789	Alu_peak_823
1	232869074	232869367	294	232869111	9	5.48927	4.06504	2.32195	Alu_peak_824
1	233112996	233113226	231	233113120	15	9.50609	5.44218	5.78564	Alu_peak_825
1	233327189	233327602	414	233327467	27	18.4549	7.52688	13.7898	Alu_peak_826
1	233543727	233543927	201	233543814	13	8.66151	5.34351	5.04211	Alu_peak_827
1	233635948	233636388	441	233636042	18	12.3389	6.41892	8.29927	Alu_peak_828
1	233904565	233904764	200	233904667	11	6.6468	4.47761	3.29798	Alu_peak_829
1	234373239	234373463	225	234373380	14	8.35541	4.96689	4.77856	Alu_peak_830
1	234700221	234700638	418	234700392	14	9.28153	5.51471	5.58818	Alu_peak_831
1	234724007	234724414	408	234724186	31	20.1397	7.40741	15.3119	Alu_peak_832
1	234866501	234866710	210	234866591	17	10.8679	5.80645	6.9909	Alu_peak_833
1	234997433	234997669	237	234997512	13	8.66151	5.34351	5.04211	Alu_peak_834
1	235128815	235129056	242	235128957	13	8.5293	5.26316	4.92624	Alu_peak_835
1	235161240	235161567	328	235161306	12	6.54035	4.24837	3.20647	Alu_peak_836
1	235328218	235329001	784	235328373	36	24.6542	8.29596	19.4246	Alu_peak_837
1	235367173	235367495	323	235367318	25	20.3752	9.09091	15.5254	Alu_peak_838
1	235504392	235504833	442	235504671	28	16.3838	6.33188	11.9303	Alu_peak_839
1	235866894	235867200	307	235867028	25	15.2538	6.40394	10.9138	Alu_peak_840
1	235867523	235867722	200	235867656	17	8.3168	4.4335	4.74391	Alu_peak_841
1	235910547	235910924	378	235910781	18	12.4926	6.50685	8.43683	Alu_peak_842
1	235917422	235917685	264	235917552	15	9.76623	5.59441	6.01362	Alu_peak_843
1	236064884	236065370	487	236065172	17	10.0617	5.35714	6.27452	Alu_peak_844
1	236281956	236282379	424	236282062	19	10.0802	5	6.29246	Alu_peak_845
1	236531823	236532022	200	236531918	14	9.28153	5.51471	5.58818	Alu_peak_846
1	236604536	236604979	444	236604846	13	6.84874	4.26829	3.4723	Alu_peak_847
1	236794951	236795345	395	236795142	44	37.6771	12.0968	31.5298	Alu_peak_848
1	237012815	237013237	423	237013143	13	8.46453	5.22388	4.87268	Alu_peak_849
1	237470918	237471233	316	237471090	16	11.7357	6.53846	7.76214	Alu_peak_850
1	237799938	237800137	200	237800039	15	11.1147	6.4	7.20884	Alu_peak_851
1	239408028	239408497	470	239408133	20	14.7289	7.29167	10.4415	Alu_peak_852
1	239814331	239814535	205	239814432	17	11.643	6.25	7.6797	Alu_peak_853
1	240493231	240493589	359	240493281	15	9.56998	5.47945	5.8409	Alu_peak_854
1	240611948	240612333	386	240612204	12	6.93299	4.48276	3.54406	Alu_peak_855
1	241356939	241357412	474	241357321	12	7.42302	4.77941	3.96437	Alu_peak_856
1	241423804	241424426	623	241423922	19	14.5735	7.46269	10.3005	Alu_peak_857
1	241519412	241520020	609	241519818	21	17.5641	8.66142	12.9909	Alu_peak_858
1	241640274	241640571	298	241640517	12	6.05516	3.96341	2.79922	Alu_peak_859
1	241990099	241990391	293	241990239	24	15.7508	6.86813	11.3594	Alu_peak_860
1	242129144	242129464	321	242129299	15	12.1273	7.01754	8.10949	Alu_peak_861
1	242524335	242524534	200	242524441	13	6.80366	4.24242	3.43236	Alu_peak_862
1	243255135	243255597	463	243255327	48	29.7646	7.85256	24.125	Alu_peak_863
1	243255750	243256379	630	243255919	44	25.8653	7.1885	20.5308	Alu_peak_864
1	243433043	243433261	219	243433110	14	7.38582	4.41177	3.93126	Alu_peak_865
1	243850276	243850515	240	243850414	20	10.7214	5.14706	6.86122	Alu_peak_866
1	243850642	243851174	533	243850836	15	6.68224	3.8835	3.32875	Alu_peak_867
1	243950297	243950496	200	243950393	15	9.38051	5.36913	5.67502	Alu_peak_868
1	244048186	244048627	442	244048433	40	28.5145	9.03084	22.9651	Alu_peak_869
1	244164131	244164465	335	244164246	13	7.69414	4.7619	4.19906	Alu_peak_870
1	244451863	244452350	488	244452042	56	44.8188	11.7284	38.4711	Alu_peak_871
1	244461205	244461590	386	244461392	23	18.2031	8.4507	13.5639	Alu_peak_872
1	244652644	244653175	532	244652792	54	40.4058	10.4962	34.1601	Alu_peak_873
1	244835298	244835839	542	244835565	22	9.14609	4.13669	5.47067	Alu_peak_874
1	244836147	244836383	237	244836252	21	8.50674	3.98551	4.90828	Alu_peak_875
1	244863083	244863473	391	244863270	22	11.804	5.32407	7.82417	Alu_peak_876
1	244864471	244864733	263	244864615	23	11.4571	5	7.51441	Alu_peak_877
1	244970669	244971081	413	244970783	28	18.9107	7.51295	14.2011	Alu_peak_878
1	246199151	246199350	200	246199230	7	5.32531	4.21569	2.18527	Alu_peak_879
1	246507317	246507529	213	246507339	9	6.05102	4.42478	2.79602	Alu_peak_880
1	246566213	246566878	666	246566409	19	16.8991	8.84956	12.3929	Alu_peak_881
1	246931863	246932394	532	246932225	20	16.8613	8.53658	12.3577	Alu_peak_882
1	247007909	247008278	370	247008081	18	18.1523	9.89583	13.5191	Alu_peak_883
1	247078651	247078963	313	247078824	14	13.1687	7.89474	9.03945	Alu_peak_884
1	247104296	247104580	285	247104441	13	11.9599	7.37746	7.96194	Alu_peak_885
1	247210843	247211065	223	247210921	16	14.0505	7.94393	9.83098	Alu_peak_886
1	247857484	247857718	235	247857641	12	9.42278	6.01852	5.71125	Alu_peak_887
1	247937011	247937545	535	247937480	17	15.7863	8.73786	11.3932	Alu_peak_888
1	248825924	248826374	451	248826056	11	7.04468	4.72441	3.64022	Alu_peak_889
1	248837983	248838417	435	248838151	28	19.0713	7.59162	14.3474	Alu_peak_890
1	248905839	248906214	376	248906026	10	7.20596	5	3.77955	Alu_peak_891
10	454940	455139	200	455086	13	10.1338	6.25	6.33805	Alu_peak_892
10	931594	931958	365	931723	20	15.474	7.72059	11.1096	Alu_peak_893
10	988309	988553	245	988441	14	10.9353	6.52174	7.05095	Alu_peak_894
10	1048820	1049497	678	1049349	32	21.6157	7.85714	16.6483	Alu_peak_895
10	1056663	1056931	269	1056815	11	7.10486	4.7619	3.69335	Alu_peak_896
10	1420900	1421126	227	1421039	15	10.4004	5.97015	6.5752	Alu_peak_897
10	1737471	1737670	200	1737522	12	7.65994	4.92424	4.17066	Alu_peak_898
10	3095408	3095609	202	3095518	12	7.5995	4.88722	4.11684	Alu_peak_899
10	3172684	3173346	663	3172874	38	27.4834	9.06977	22.0164	Alu_peak_900
10	4663175	4663469	295	4663297	22	21.5777	10.7477	16.6146	Alu_peak_901
10	5548856	5549160	305	5549036	15	8.52187	4.87805	4.92156	Alu_peak_902
10	5684473	5684848	376	5684601	14	9.41864	5.59702	5.70808	Alu_peak_903
10	5813443	5813657	215	5813558	12	8.45722	5.41667	4.86786	Alu_peak_904
10	5889874	5890253	380	5890064	22	16.4118	7.71812	11.9536	Alu_peak_905
10	5951197	5951409	213	5951313	11	7.7606	5.17241	4.2572	Alu_peak_906
10	6202639	6202995	357	6202807	23	14.8435	6.62983	10.5422	Alu_peak_907
10	6239240	6239497	258	6239377	16	13.3606	7.52212	9.20878	Alu_peak_908
10	7787935	7788308	374	7788112	18	13.4959	7.08955	9.33198	Alu_peak_909
10	7819127	7819363	237	7819248	10	6.99656	4.86726	3.59833	Alu_peak_910
10	12042990	12043280	291	12043160	16	11.9063	6.64062	7.91525	Alu_peak_911
10	12068553	12069073	521	12068933	25	18.8118	8.22785	14.1105	Alu_peak_912
10	12129423	12129698	276	12129618	16	11.2507	6.25	7.32909	Alu_peak_913
10	12196113	12196386	274	12196216	9	6.30463	4.58716	3.01187	Alu_peak_914
10	13161203	13161567	365	13161374	20	16.6313	8.4	12.1506	Alu_peak_915
10	14185732	14186010	279	14185961	11	6.98538	4.6875	3.58999	Alu_peak_916
10	14837946	14838306	361	14838109	22	15.702	7.32484	11.3171	Alu_peak_917
10	14878604	14878891	288	14878728	14	8.8907	5.28169	5.24434	Alu_peak_918
10	14959170	14959932	763	14959658	22	16.3197	7.66667	11.8723	Alu_peak_919
10	15088574	15088873	300	15088761	10	6.79799	4.74138	3.42796	Alu_peak_920
10	15097022	15097240	219	15097090	13	8.21385	5.07246	4.65384	Alu_peak_921
10	15518323	15518522	200	15518339	8	5.14593	3.9823	2.05156	Alu_peak_922
10	16436739	16437012	274	16436848	22	14.8924	6.88623	10.5881	Alu_peak_923
10	16437213	16437484	272	16437296	16	9.28589	5.12048	5.59137	Alu_peak_924
10	16817318	16817856	539	16817544	31	28.1557	11.5108	22.6434	Alu_peak_925
10	17063040	17063373	334	17063287	8	6.01999	4.54545	2.77035	Alu_peak_926
10	17201294	17201765	472	17201451	15	10.6287	6.10687	6.77705	Alu_peak_927
10	17348715	17348961	247	17348903	13	8.93723	5.51181	5.28476	Alu_peak_928
10	17617414	17617692	279	17617563	11	7.35485	4.91803	3.9096	Alu_peak_929
10	18400193	18400473	281	18400329	8	6.2437	4.6875	2.95897	Alu_peak_930
10	18659202	18659482	281	18659300	10	6.6093	4.62185	3.26542	Alu_peak_931
10	18713082	18713348	267	18713243	10	7.13489	4.95496	3.71905	Alu_peak_932
10	20492536	20492736	201	20492676	10	8.47316	5.79657	4.87535	Alu_peak_933
10	20890778	20890977	200	20890815	7	4.28535	3.53982	1.40449	Alu_peak_934
10	21372931	21373130	200	21373093	9	7.37141	5.26316	3.92401	Alu_peak_935
10	21495852	21496051	200	21495896	12	7.14391	4.60993	3.72612	Alu_peak_936
10	21525564	21525763	200	21525700	12	7.78335	5	4.27744	Alu_peak_937
10	21525941	21526140	200	21526030	13	8.59495	5.30303	4.98449	Alu_peak_938
10	21533904	21534353	450	21534286	13	8.86683	5.46875	5.22213	Alu_peak_939
10	22003413	22003940	528	22003756	13	9.30518	5.7377	5.60793	Alu_peak_940
10	22229180	22229452	273	22229372	11	8.37032	5.55556	4.79039	Alu_peak_941
10	23408658	23408892	235	23408755	16	13.0417	7.32759	8.92669	Alu_peak_942
10	23438947	23439152	206	23439028	12	7.48106	4.81482	4.01331	Alu_peak_943
10	23703053	23703278	226	23703180	10	7.91124	5.44554	4.38963	Alu_peak_944
10	24118291	24118602	312	24118529	8	5.0921	3.94737	2.00929	Alu_peak_945
10	24724630	24724833	204	24724745	15	9.96971	5.71429	6.19341	Alu_peak_946
10	25016364	25016704	341	25016522	27	26.4867	11.9658	21.0961	Alu_peak_947
10	25174575	25175083	509	25174697	13	9.08114	5.6	5.41074	Alu_peak_948
10	26269853	26270052	200	26269977	12	9.69857	6.19048	5.95377	Alu_peak_949
10	26335205	26335404	200	26335248	8	6.33108	4.74265	3.02683	Alu_peak_950
10	26524541	26524740	200	26524685	8	5.14593	3.9823	2.05156	Alu_peak_951
10	26860125	26860330	206	26860211	16	10.0576	5.55556	6.27153	Alu_peak_952
10	26860865	26861298	434	26860993	23	16.6648	7.59494	12.1817	Alu_peak_953
10	27100150	27100642	493	27100480	9	7.11464	5.10204	3.70216	Alu_peak_954
10	27154275	27154479	205	27154396	17	13.9611	7.62712	9.75065	Alu_peak_955
10	27504012	27504294	283	27504131	11	9.60186	6.32353	5.86846	Alu_peak_956
10	28302960	28303340	381	28303149	26	24.6773	11.25	19.4462	Alu_peak_957
10	28532672	28532989	318	28532813	11	9.27688	6.12245	5.58482	Alu_peak_958
10	28735010	28735209	200	28735059	9	7.38174	5.26961	3.92826	Alu_peak_959
10	29659108	29659307	200	29659262	9	7.37141	5.26316	3.92401	Alu_peak_960
10	31031884	31032087	204	31032066	11	7.04468	4.72441	3.64022	Alu_peak_961
10	31032365	31032635	271	31032443	15	10.7862	6.20155	6.91852	Alu_peak_962
10	31603465	31603824	360	31603610	9	5.54137	4.09836	2.3666	Alu_peak_963
10	31759983	31760471	489	31760163	18	13.4959	7.08955	9.33198	Alu_peak_964
10	32446051	32446363	313	32446214	7	5.24848	4.16667	2.13613	Alu_peak_965
10	32958298	32958514	217	32958395	11	8.13138	5.40541	4.58325	Alu_peak_966
10	32980517	32980855	339	32980657	14	11.9425	7.14286	7.94893	Alu_peak_967
10	33509316	33509609	294	33509369	9	7.38174	5.26961	3.92826	Alu_peak_968
10	35195708	35195952	245	35195769	7	5.32531	4.21569	2.18527	Alu_peak_969
10	37857559	37857881	323	37857719	21	18.0407	8.94309	13.4184	Alu_peak_970
10	37976495	37976847	353	37976676	18	18.3458	10.0123	13.6927	Alu_peak_971
10	38010503	38011217	715	38010925	14	12.7726	7.65306	8.68886	Alu_peak_972
10	41859826	41860066	241	41859917	11	9.60186	6.32353	5.86846	Alu_peak_973
10	41884095	41884398	304	41884217	14	8.76676	5.20833	5.13409	Alu_peak_974
10	42638059	42638861	803	42638239	29	26.08	11.0294	20.7259	Alu_peak_975
10	42782504	42782769	266	42782631	8	6.33108	4.74265	3.02683	Alu_peak_976
10	43203540	43203957	418	43203615	18	9.443	4.84694	5.72951	Alu_peak_977
10	43408797	43409283	487	43408885	17	11.0699	5.92105	7.16955	Alu_peak_978
10	43420532	43420781	250	43420660	13	9.95686	6.14035	6.18189	Alu_peak_979
10	43455519	43455864	346	43455650	10	5.93784	4.19847	2.7005	Alu_peak_980
10	44301115	44301458	344	44301227	12	9.42278	6.01852	5.71125	Alu_peak_981
10	44316436	44316762	327	44316553	17	11.2788	6.04027	7.35361	Alu_peak_982
10	44978782	44978994	213	44978872	20	12.4503	6.03448	8.39709	Alu_peak_983
10	45594625	45594995	371	45594798	13	9.38217	5.78512	5.67522	Alu_peak_984
10	45672504	45673126	623	45672676	13	10.317	6.36364	6.50175	Alu_peak_985
10	46023174	46023748	575	46023489	17	13.6483	7.43802	9.46979	Alu_peak_986
10	46106822	46107111	290	46107002	8	6.33108	4.74265	3.02683	Alu_peak_987
10	46284552	46284866	315	46284695	13	10.0445	6.19469	6.2603	Alu_peak_988
10	48306320	48306631	312	48306446	15	10.5516	6.06061	6.70774	Alu_peak_989
10	49538991	49539190	200	49539127	13	9.1547	5.64516	5.47586	Alu_peak_990
10	49679386	49679664	279	49679408	7	5.18139	4.12371	2.08193	Alu_peak_991
10	50624505	50624856	352	50624617	17	9.35087	4.97238	5.64761	Alu_peak_992
10	51574760	51575031	272	51574845	8	6.33108	4.74265	3.02683	Alu_peak_993
10	51879366	51879676	311	51879503	12	8.31418	5.32787	4.74211	Alu_peak_994
10	52313978	52314714	737	52314518	22	10.4354	4.69388	6.60614	Alu_peak_995
10	52423404	52423671	268	52423583	12	8.83557	5.65217	5.19522	Alu_peak_996
10	52883983	52884581	599	52884430	18	14.5637	7.72358	10.2919	Alu_peak_997
10	54801152	54801445	294	54801261	17	14.4023	7.89474	10.1475	Alu_peak_998
10	56361170	56361528	359	56361358	14	10.244	6.09756	6.43637	Alu_peak_999
10	56538043	56538269	227	56538129	11	9.5893	6.31579	5.85924	Alu_peak_1000
10	58268859	58269303	445	58269153	29	18.3236	7.00935	13.6738	Alu_peak_1001
10	58334862	58335116	255	58334953	16	12.6399	7.08333	8.56861	Alu_peak_1002
10	58384985	58385526	542	58385261	16	11.9063	6.64062	7.91525	Alu_peak_1003
10	58414683	58414882	200	58414704	8	6.33108	4.74265	3.02683	Alu_peak_1004
10	59362520	59362731	212	59362567	13	9.1547	5.64516	5.47586	Alu_peak_1005
10	59608892	59609097	206	59609075	12	8.91509	5.70175	5.26457	Alu_peak_1006
10	59906431	59906812	382	59906614	20	13.6548	6.6879	9.47469	Alu_peak_1007
10	60140712	60140911	200	60140769	12	7.72121	4.96183	4.22284	Alu_peak_1008
10	60141225	60141466	242	60141244	11	6.81252	4.58015	3.43958	Alu_peak_1009
10	60778177	60778747	571	60778356	18	14.256	7.53968	10.0182	Alu_peak_1010
10	61001458	61001657	200	61001536	6	4.3625	3.68421	1.42557	Alu_peak_1011
10	61628882	61629082	201	61628976	10	7.66189	5.28846	4.17175	Alu_peak_1012
10	61662787	61663079	293	61662895	13	8.86683	5.46875	5.22213	Alu_peak_1013
10	62049171	62049370	200	62049291	12	6.83133	4.42177	3.45601	Alu_peak_1014
10	62268620	62268989	370	62268806	12	7.91029	5.07812	4.38934	Alu_peak_1015
10	62374115	62374387	273	62374288	9	6.6501	4.80769	3.30009	Alu_peak_1016
10	62816410	62816609	200	62816498	17	9.29959	4.94506	5.60396	Alu_peak_1017
10	62924436	62924854	419	62924598	10	8.47316	5.79657	4.87535	Alu_peak_1018
10	63132937	63133389	453	63133217	26	22.9223	10.2273	17.841	Alu_peak_1019
10	63268935	63269347	413	63269182	17	12.1906	6.56934	8.16527	Alu_peak_1020
10	63629535	63629813	279	63629646	23	16.4041	7.45342	11.9488	Alu_peak_1021
10	63707338	63707537	200	63707442	13	10.8057	6.66667	6.93439	Alu_peak_1022
10	67764367	67764566	200	67764502	15	10.5516	6.06061	6.70774	Alu_peak_1023
10	67884450	67884796	347	67884597	17	10.6722	5.6962	6.81512	Alu_peak_1024
10	68075086	68075345	260	68075195	16	12.6399	7.08333	8.56861	Alu_peak_1025
10	68153612	68153972	361	68153793	18	12.9759	6.78571	8.8668	Alu_peak_1026
10	68720972	68721363	392	68721139	23	19.9335	9.44882	15.1256	Alu_peak_1027
10	68901059	68901298	240	68901172	14	10.1634	6.04839	6.36553	Alu_peak_1028
10	68988599	68988895	297	68988733	13	8.09329	5	4.54901	Alu_peak_1029
10	69123662	69124201	540	69124061	21	14.9998	7.18954	10.6833	Alu_peak_1030
10	69179505	69179717	213	69179569	15	10.7069	6.15385	6.8474	Alu_peak_1031
10	69451202	69451447	246	69451290	15	9.13774	5.22876	5.46247	Alu_peak_1032
10	69801792	69802059	268	69801982	13	6.71486	4.19162	3.35739	Alu_peak_1033
10	70146564	70146937	374	70146741	26	16.9106	6.99482	12.4019	Alu_peak_1034
10	70170425	70170756	332	70170594	21	15.4338	7.43243	11.074	Alu_peak_1035
10	70403999	70404227	229	70404083	10	7.0651	4.91071	3.65886	Alu_peak_1036
10	71212394	71212606	213	71212551	16	8.65676	4.77528	5.03904	Alu_peak_1037
10	71851180	71851575	396	71851305	18	12.1147	6.29139	8.09813	Alu_peak_1038
10	71860395	71860692	298	71860534	15	8.41723	4.81928	4.83077	Alu_peak_1039
10	72204838	72205037	200	72204922	7	5.24848	4.16667	2.13613	Alu_peak_1040
10	72215892	72216308	417	72216006	18	15.222	8.11966	10.8841	Alu_peak_1041
10	72260680	72260916	237	72260808	12	6.88185	4.45205	3.49916	Alu_peak_1042
10	72273650	72273923	274	72273820	23	10.621	4.6332	6.77073	Alu_peak_1043
10	72297990	72298236	247	72298145	20	15.5724	7.77778	11.1995	Alu_peak_1044
10	72320820	72321110	291	72320962	24	14.9059	6.4433	10.6006	Alu_peak_1045
10	72626099	72626361	263	72626210	16	11.9063	6.64062	7.91525	Alu_peak_1046
10	72691900	72692160	261	72692040	12	8.83557	5.65217	5.19522	Alu_peak_1047
10	73096769	73097156	388	73096997	19	13.1127	6.62252	8.99028	Alu_peak_1048
10	73167953	73168308	356	73168115	10	6.86304	4.78261	3.4846	Alu_peak_1049
10	73252682	73252886	205	73252706	14	8.58634	5.10204	4.97713	Alu_peak_1050
10	73413682	73413897	216	73413759	9	6.23946	4.54545	2.95609	Alu_peak_1051
10	73625905	73626162	258	73626020	16	10.186	5.62914	6.38311	Alu_peak_1052
10	73811539	73811995	457	73811856	20	12.3853	6	8.33984	Alu_peak_1053
10	73966122	73966354	233	73966246	18	12.8929	6.73759	8.79229	Alu_peak_1054
10	73997720	73998148	429	73997956	18	11.827	6.12903	7.84438	Alu_peak_1055
10	74176496	74176850	355	74176652	18	12.2633	6.37584	8.23032	Alu_peak_1056
10	74826097	74826668	572	74826321	33	22.4767	8.01887	17.4329	Alu_peak_1057
10	75234178	75234448	271	75234268	18	9.63948	4.94792	5.89877	Alu_peak_1058
10	75294970	75295368	399	75295023	13	8.33755	5.14706	4.76234	Alu_peak_1059
10	79298735	79298995	261	79298901	15	10.5516	6.06061	6.70774	Alu_peak_1060
10	79347256	79347475	220	79347362	16	10.7301	5.94406	6.86797	Alu_peak_1061
10	79445758	79446069	312	79445900	31	23.1365	8.83978	18.0374	Alu_peak_1062
10	80203485	80203839	355	80203724	21	12.0793	5.64103	8.06728	Alu_peak_1063
10	83983656	83983911	256	83983816	13	8.40061	5.18519	4.81754	Alu_peak_1064
10	84139333	84139817	485	84139505	15	10.3263	5.92593	6.50691	Alu_peak_1065
10	85642785	85643080	296	85642939	21	12.1955	5.69948	8.16857	Alu_peak_1066
10	86399876	86400239	364	86400018	17	11.0699	5.92105	7.16955	Alu_peak_1067
10	86521702	86521950	249	86521868	19	14.7663	7.57576	10.4743	Alu_peak_1068
10	87093944	87094182	239	87094015	12	8.10772	5.2	4.56143	Alu_peak_1069
10	87505250	87505474	225	87505373	11	7.7606	5.17241	4.2572	Alu_peak_1070
10	87818170	87818373	204	87818282	14	9.70412	5.76923	5.95578	Alu_peak_1071
10	87845999	87846272	274	87846137	15	9.90105	5.67376	6.13239	Alu_peak_1072
10	88880141	88880436	296	88880282	10	6.04153	4.26357	2.78944	Alu_peak_1073
10	89251800	89252117	318	89251976	23	17.0249	7.79221	12.5033	Alu_peak_1074
10	89466726	89466931	206	89466781	11	8.20957	5.45455	4.65162	Alu_peak_1075
10	89643837	89644188	352	89644010	17	9.83377	5.23256	6.07356	Alu_peak_1076
10	89701394	89701615	222	89701499	17	12.3561	6.66667	8.31359	Alu_peak_1077
10	89861796	89862036	241	89861846	9	6.11269	4.46429	2.84737	Alu_peak_1078
10	90921221	90921752	532	90921605	11	7.35485	4.91803	3.9096	Alu_peak_1079
10	91923599	91923848	250	91923725	13	9.62049	5.9322	5.88441	Alu_peak_1080
10	92087847	92088077	231	92087972	14	11.7261	7.00935	7.75372	Alu_peak_1081
10	92290959	92291217	259	92291055	22	17.3925	8.27338	12.8383	Alu_peak_1082
10	93496366	93496678	313	93496489	13	8.59495	5.30303	4.98449	Alu_peak_1083
10	93702382	93702664	283	93702510	9	5.81492	4.2735	2.59603	Alu_peak_1084
10	94402396	94402722	327	94402588	11	5.07296	3.52941	1.99342	Alu_peak_1085
10	94673670	94673939	270	94673797	17	12.789	6.92308	8.70241	Alu_peak_1086
10	95183711	95183913	203	95183836	15	11.374	6.55738	7.43805	Alu_peak_1087
10	95260636	95260895	260	95260736	14	11.0282	6.57895	7.13348	Alu_peak_1088
10	95561272	95561580	309	95561406	23	18.5237	8.63309	13.8528	Alu_peak_1089
10	95601178	95601380	203	95601352	11	7.16595	4.8	3.74555	Alu_peak_1090
10	95656782	95656981	200	95656886	12	9.42278	6.01852	5.71125	Alu_peak_1091
10	95693835	95694316	482	95694007	29	24.1112	9.93377	18.925	Alu_peak_1092
10	95907573	95907990	418	95907835	17	11.7184	6.29371	7.74665	Alu_peak_1093
10	96043315	96043600	286	96043469	16	10.2513	5.66667	6.44258	Alu_peak_1094
10	96043814	96044132	319	96043958	18	12.0416	6.25	8.03183	Alu_peak_1095
10	96129867	96130066	200	96129998	14	8.8907	5.28169	5.24434	Alu_peak_1096
10	96513693	96514201	509	96513979	21	13.5394	6.39535	9.37115	Alu_peak_1097
10	97292509	97292861	353	97292693	29	24.9883	10.4167	19.7313	Alu_peak_1098
10	97400189	97400474	286	97400377	12	6.35715	4.14013	3.04882	Alu_peak_1099
10	97401217	97401439	223	97401377	15	8.68286	4.96894	5.06029	Alu_peak_1100
10	97445956	97446245	290	97446062	15	10.0392	5.7554	6.25573	Alu_peak_1101
10	97498240	97498924	685	97498758	34	23.0915	8.06452	17.9941	Alu_peak_1102
10	97633529	97633750	222	97633705	12	7.84637	5.03876	4.33202	Alu_peak_1103
10	97640267	97640704	438	97640522	27	20.6152	8.64198	15.7407	Alu_peak_1104
10	97687141	97687649	509	97687458	27	17.1647	6.89655	12.6311	Alu_peak_1105
10	97869508	97869902	395	97869624	11	5.69226	3.8961	2.49306	Alu_peak_1106
10	98460828	98461128	301	98461004	12	8.1755	5.24194	4.62153	Alu_peak_1107
10	99141115	99141320	206	99141292	11	8.71087	5.76923	5.08579	Alu_peak_1108
10	99430663	99430988	326	99430830	22	15.127	7.0122	10.7978	Alu_peak_1109
10	99532739	99532954	216	99532806	12	7.84637	5.03876	4.33202	Alu_peak_1110
10	99620425	99621214	790	99620591	34	24.9573	8.92857	19.7029	Alu_peak_1111
10	99659213	99659515	303	99659355	25	19.2046	8.44156	14.4684	Alu_peak_1112
10	99732004	99732521	518	99732134	16	11.4081	6.34328	7.46975	Alu_peak_1113
10	100186347	100186609	263	100186529	11	5.99997	4.08163	2.75292	Alu_peak_1114
10	100373344	100374102	759	100373530	20	13.5782	6.64557	9.40665	Alu_peak_1115
10	100912735	100913011	277	100912863	23	17.4969	8.05369	12.9307	Alu_peak_1116
10	101353726	101354162	437	101354007	18	12.0416	6.25	8.03183	Alu_peak_1117
10	101588088	101588330	243	101588166	12	7.09019	4.57747	3.68057	Alu_peak_1118
10	101694091	101694408	318	101694252	12	8.83557	5.65217	5.19522	Alu_peak_1119
10	101818408	101818801	394	101818607	22	12.6839	5.75	8.60688	Alu_peak_1120
10	102065255	102065503	249	102065413	15	8.90544	5.09554	5.25683	Alu_peak_1121
10	102132834	102133095	262	102132974	21	14.1213	6.70732	9.8958	Alu_peak_1122
10	102151934	102152406	473	102152274	25	15.9338	6.73575	11.5241	Alu_peak_1123
10	102245170	102245775	606	102245317	28	18.3673	7.25	13.7135	Alu_peak_1124
10	102394261	102394471	211	102394368	19	10.0307	4.97512	6.24866	Alu_peak_1125
10	102502028	102502319	292	102502181	20	9.47024	4.54545	5.75341	Alu_peak_1126
10	102502728	102503084	357	102502948	23	12.0377	5.26316	8.02886	Alu_peak_1127
10	102714193	102714648	456	102714344	25	15.2538	6.40394	10.9138	Alu_peak_1128
10	102743666	102743991	326	102743798	23	14.915	6.66667	10.6065	Alu_peak_1129
10	102854422	102854713	292	102854549	15	9.50609	5.44218	5.78564	Alu_peak_1130
10	102917937	102918591	655	102918172	30	21.7689	8.42391	16.7865	Alu_peak_1131
10	103368598	103368820	223	103368721	17	11.5684	6.2069	7.61198	Alu_peak_1132
10	103396455	103396732	278	103396588	14	9.63129	5.72519	5.89252	Alu_peak_1133
10	103772278	103772483	206	103772411	14	8.24382	4.90196	4.68036	Alu_peak_1134
10	103772594	103772793	200	103772647	11	5.86499	4	2.6405	Alu_peak_1135
10	103918155	103918664	510	103918549	20	13.5024	6.60377	9.33724	Alu_peak_1136
10	104121653	104122142	490	104121959	20	14.1316	6.95364	9.90524	Alu_peak_1137
10	104232291	104232546	256	104232436	14	11.2188	6.69643	7.30049	Alu_peak_1138
10	104268784	104269291	508	104269130	25	17.1403	7.34463	12.6081	Alu_peak_1139
10	104329267	104329493	227	104329411	19	10.8162	5.37634	6.9437	Alu_peak_1140
10	104353541	104353864	324	104353700	22	15.127	7.0122	10.7978	Alu_peak_1141
10	106652442	106652695	254	106652507	10	6.86304	4.78261	3.4846	Alu_peak_1142
10	110007678	110008026	349	110007806	16	10.0576	5.55556	6.27153	Alu_peak_1143
10	110211119	110211358	240	110211215	31	17.4751	6.25	12.9111	Alu_peak_1144
10	110261079	110261374	296	110261254	8	6.16739	4.63917	2.89578	Alu_peak_1145
10	110304923	110305371	449	110305021	13	8.40061	5.18519	4.81754	Alu_peak_1146
10	110512872	110513071	200	110512946	11	6.81252	4.58015	3.43958	Alu_peak_1147
10	110535924	110536123	200	110536046	8	6.2437	4.6875	2.95897	Alu_peak_1148
10	110567199	110567465	267	110567314	18	12.0416	6.25	8.03183	Alu_peak_1149
10	110871646	110871989	344	110871812	21	13.6808	6.47059	9.49631	Alu_peak_1150
10	110872286	110872522	237	110872343	14	7.47918	4.46429	4.01331	Alu_peak_1151
10	110918558	110918784	227	110918600	22	10.6535	4.79167	6.80079	Alu_peak_1152
10	110919003	110919526	524	110919321	27	14.7844	5.80913	10.4895	Alu_peak_1153
10	112183503	112183922	420	112183649	11	7.35485	4.91803	3.9096	Alu_peak_1154
10	112950014	112950322	309	112950181	13	7.12934	4.43038	3.71484	Alu_peak_1155
10	113679676	113679907	232	113679759	14	9.70412	5.76923	5.95578	Alu_peak_1156
10	114174177	114174392	216	114174280	17	11.7947	6.33803	7.81586	Alu_peak_1157
10	114526825	114527043	219	114526967	14	10.9353	6.52174	7.05095	Alu_peak_1158
10	114938035	114938339	305	114938173	14	9.55944	5.68182	5.83294	Alu_peak_1159
10	115093259	115093648	390	115093329	12	6.88185	4.45205	3.49916	Alu_peak_1160
10	116609760	116609959	200	116609852	10	5.88709	4.16667	2.65724	Alu_peak_1161
10	116947195	116947429	235	116947283	14	12.2836	7.35294	8.24901	Alu_peak_1162
10	118754990	118755413	424	118755103	17	11.4948	6.16438	7.54477	Alu_peak_1163
10	119178506	119178876	371	119178778	10	6.04153	4.26357	2.78944	Alu_peak_1164
10	119207324	119207585	262	119207468	10	5.50529	3.92857	2.3346	Alu_peak_1165
10	119596959	119597328	370	119597145	25	20.1516	8.96552	15.3216	Alu_peak_1166
10	119725767	119726070	304	119725914	24	17.6381	7.86164	13.0549	Alu_peak_1167
10	119892582	119892806	225	119892680	12	9.07831	5.80357	5.41011	Alu_peak_1168
10	120128267	120128476	210	120128284	10	8.17713	5.61224	4.62258	Alu_peak_1169
10	120851075	120851356	282	120851248	11	9.37863	6.18557	5.6745	Alu_peak_1170
10	121598494	121598693	200	121598640	10	6.6093	4.62185	3.26542	Alu_peak_1171
10	122374445	122374730	286	122374596	22	18.619	8.98438	13.9377	Alu_peak_1172
10	122879924	122880137	214	122880109	8	5.0921	3.94737	2.00929	Alu_peak_1173
10	122954164	122954480	317	122954342	23	21.1542	10.1695	16.2294	Alu_peak_1174
10	123008659	123009084	426	123008776	16	10.6593	5.90278	6.80525	Alu_peak_1175
10	123153978	123154466	489	123154295	22	14.0166	6.42458	9.8018	Alu_peak_1176
10	123974394	123974660	267	123974536	19	15.592	8.06452	11.2172	Alu_peak_1177
10	124418800	124419211	412	124419040	24	16.7683	7.39645	12.2737	Alu_peak_1178
10	124916676	124916966	291	124916837	13	7.53305	4.66667	4.0596	Alu_peak_1179
10	125231497	125231696	200	125231585	11	7.16595	4.8	3.74555	Alu_peak_1180
10	125662233	125662463	231	125662301	11	9.08008	6	5.41074	Alu_peak_1181
10	125719424	125719701	278	125719573	16	11.7357	6.53846	7.76214	Alu_peak_1182
10	125905271	125905729	459	125905428	14	13.1846	7.90442	9.05383	Alu_peak_1183
10	126199396	126199595	200	126199511	12	9.69857	6.19048	5.95377	Alu_peak_1184
10	130110429	130111355	927	130110556	25	16.746	7.14286	12.2548	Alu_peak_1185
10	131900496	131900707	212	131900643	15	9.19742	5.26316	5.51442	Alu_peak_1186
10	132023099	132023304	206	132023234	12	8.68049	5.55556	5.05903	Alu_peak_1187
10	132163449	132163799	351	132163658	21	15.5235	7.48299	11.1545	Alu_peak_1188
10	132223227	132223485	259	132223312	14	9.2143	5.47445	5.52873	Alu_peak_1189
10	132308086	132308363	278	132308279	11	6.23615	4.22535	2.95428	Alu_peak_1190
10	132335241	132335750	510	132335608	23	13.4079	5.91133	9.25342	Alu_peak_1191
10	132537331	132537768	438	132537594	30	17.9841	6.65236	13.3682	Alu_peak_1192
10	133318709	133318908	200	133318801	12	7.5995	4.88722	4.11684	Alu_peak_1193
10	133520303	133520532	230	133520442	11	9.27688	6.12245	5.58482	Alu_peak_1194
10	133689304	133689507	204	133689405	13	11.9599	7.37746	7.96194	Alu_peak_1195
11	448095	448390	296	448166	14	7.62275	4.54545	4.13735	Alu_peak_1196
11	518565	519026	462	518681	18	15.222	8.11966	10.8841	Alu_peak_1197
11	694966	695406	441	695334	16	10.3842	5.74324	6.56077	Alu_peak_1198
11	747230	747464	235	747324	11	6.70128	4.51128	3.34458	Alu_peak_1199
11	809468	809847	380	809601	18	10.6105	5.45977	6.76074	Alu_peak_1200
11	1382963	1383217	255	1383019	9	6.11269	4.46429	2.84737	Alu_peak_1201
11	1389601	1389880	280	1389715	12	7.72121	4.96183	4.22284	Alu_peak_1202
11	2089531	2089730	200	2089697	10	6.67115	4.66102	3.3182	Alu_peak_1203
11	2400228	2400691	464	2400408	22	13.6122	6.21622	9.43504	Alu_peak_1204
11	2700095	2700382	288	2700201	18	12.0416	6.25	8.03183	Alu_peak_1205
11	2902174	2902402	229	2902242	10	6.37162	4.47154	3.06009	Alu_peak_1206
11	2992269	2992533	265	2992376	15	9.07871	5.19481	5.41011	Alu_peak_1207
11	3057355	3057577	223	3057475	15	11.463	6.61157	7.51819	Alu_peak_1208
11	3379074	3379335	262	3379154	22	19.2393	9.34959	14.4967	Alu_peak_1209
11	3642069	3642719	651	3642594	21	12.3135	5.75916	8.2766	Alu_peak_1210
11	3797542	3798103	562	3797889	41	32.0443	10.3448	26.2542	Alu_peak_1211
11	3824756	3825034	279	3824920	16	11.1735	6.20438	7.26051	Alu_peak_1212
11	4094558	4094849	292	4094672	15	9.90105	5.67376	6.13239	Alu_peak_1213
11	4393530	4393883	354	4393743	20	18.9854	9.81308	14.2714	Alu_peak_1214
11	4607947	4608402	456	4608258	26	21.3054	9.31034	16.3676	Alu_peak_1215
11	4637029	4637233	205	4637043	10	7.82638	5.39216	4.31592	Alu_peak_1216
11	6234611	6235295	685	6234907	39	28.1856	9.13242	22.6662	Alu_peak_1217
11	6389818	6390550	733	6390358	27	21.024	8.86076	16.1103	Alu_peak_1218
11	6474141	6474422	282	6474227	18	10.7282	5.52326	6.86738	Alu_peak_1219
11	6481309	6481542	234	6481441	13	9.38217	5.78512	5.67522	Alu_peak_1220
11	6619349	6619548	200	6619460	15	9.76623	5.59441	6.01362	Alu_peak_1221
11	6683299	6683621	323	6683438	15	11.8334	6.83761	7.84974	Alu_peak_1222
11	6825420	6825636	217	6825557	8	6.32186	4.73684	3.02488	Alu_peak_1223
11	6926261	6926478	218	6926380	16	9.74833	5.37975	5.99686	Alu_peak_1224
11	7020152	7020605	454	7020451	14	10.5787	6.30252	6.73292	Alu_peak_1225
11	7348973	7349245	273	7349061	12	9.89165	6.31068	6.12494	Alu_peak_1226
11	7513691	7514004	314	7513826	11	6.86932	4.61538	3.48917	Alu_peak_1227
11	7987051	7987383	333	7987203	19	15.2716	7.87402	10.9294	Alu_peak_1228
11	8682546	8682752	207	8682720	13	7.63982	4.72973	4.15238	Alu_peak_1229
11	8688811	8689155	345	8688960	21	13.9716	6.62651	9.75836	Alu_peak_1230
11	8911077	8911307	231	8911142	18	12.1886	6.33333	8.16465	Alu_peak_1231
11	9314548	9314881	334	9314686	17	12.1906	6.56934	8.16527	Alu_peak_1232
11	9364371	9364570	200	9364425	11	6.98538	4.6875	3.58999	Alu_peak_1233
11	9460574	9461139	566	9460879	25	17.983	7.78443	13.3673	Alu_peak_1234
11	9566072	9566331	260	9566161	16	11.3289	6.2963	7.39876	Alu_peak_1235
11	9573388	9573625	238	9573487	15	9.50609	5.44218	5.78564	Alu_peak_1236
11	9613204	9613508	305	9613318	17	10.9345	5.84416	7.05071	Alu_peak_1237
11	9663830	9664029	200	9663999	8	6.09284	4.59184	2.8327	Alu_peak_1238
11	9759559	9760016	458	9759907	16	9.28589	5.12048	5.59137	Alu_peak_1239
11	10541029	10541359	331	10541224	11	6.98538	4.6875	3.58999	Alu_peak_1240
11	10735773	10736138	366	10735946	16	11.9934	6.69291	7.9895	Alu_peak_1241
11	10751207	10751406	200	10751237	13	7.58612	4.69799	4.10506	Alu_peak_1242
11	10808939	10809292	354	10809130	10	6.20286	4.36508	2.92456	Alu_peak_1243
11	10857892	10858284	393	10858171	12	8.38514	5.3719	4.80347	Alu_peak_1244
11	13216437	13216636	200	13216518	9	5.87242	4.31035	2.64588	Alu_peak_1245
11	13277428	13277679	252	13277538	16	10.4518	5.78231	6.61952	Alu_peak_1246
11	13668075	13668753	679	13668379	20	13.8104	6.77419	9.61533	Alu_peak_1247
11	13873286	13873521	236	13873393	11	7.35485	4.91803	3.9096	Alu_peak_1248
11	14520397	14520626	230	14520459	17	13.7509	7.5	9.56219	Alu_peak_1249
11	14892163	14892539	377	14892352	26	20.7457	9	15.8596	Alu_peak_1250
11	15074588	15074849	262	15074713	11	6.75651	4.54545	3.39251	Alu_peak_1251
11	15650107	15650321	215	15650217	11	7.69019	5.12821	4.19677	Alu_peak_1252
11	16738283	16738673	391	16738549	19	15.9268	8.26446	11.5178	Alu_peak_1253
11	17077653	17077950	298	17077762	18	14.1564	7.48032	9.92659	Alu_peak_1254
11	17207871	17208201	331	17208033	13	7.86105	4.86111	4.3454	Alu_peak_1255
11	17276497	17276982	486	17276618	21	13.8979	6.58683	9.69234	Alu_peak_1256
11	18012909	18013335	427	18013194	23	15.06	6.74157	10.739	Alu_peak_1257
11	18322056	18322324	269	18322194	15	10.5516	6.06061	6.70774	Alu_peak_1258
11	18395923	18396345	423	18396157	21	13.2643	6.25	9.12389	Alu_peak_1259
11	18634290	18634671	382	18634487	27	20.6152	8.64198	15.7407	Alu_peak_1260
11	18698613	18698874	262	18698722	15	10.1096	5.7971	6.31763	Alu_peak_1261
11	18721189	18721388	200	18721257	15	8.21408	4.70588	4.65384	Alu_peak_1262
11	18764323	18764522	200	18764468	11	6.92693	4.65116	3.5407	Alu_peak_1263
11	19071271	19071470	200	19071397	12	8.24431	5.28455	4.68036	Alu_peak_1264
11	19116980	19117179	200	19117082	12	7.78335	5	4.27744	Alu_peak_1265
11	19117380	19117663	284	19117491	11	6.92693	4.65116	3.5407	Alu_peak_1266
11	19240884	19241385	502	19241012	18	12.9759	6.78571	8.8668	Alu_peak_1267
11	19442310	19442509	200	19442388	15	11.1147	6.4	7.20884	Alu_peak_1268
11	19712635	19712888	254	19712749	15	10.0392	5.7554	6.25573	Alu_peak_1269
11	20013847	20014046	200	20013981	12	8.91509	5.70175	5.26457	Alu_peak_1270
11	20112512	20112727	216	20112663	17	10.8679	5.80645	6.9909	Alu_peak_1271
11	20387206	20387740	535	20387562	12	6.83133	4.42177	3.45601	Alu_peak_1272
11	20610206	20610405	200	20610325	12	8.68049	5.55556	5.05903	Alu_peak_1273
11	22192889	22193105	217	22192961	15	7.92366	4.54545	4.39809	Alu_peak_1274
11	22703137	22703336	200	22703269	12	8.75738	5.60345	5.12659	Alu_peak_1275
11	22829666	22830123	458	22829974	18	14.0581	7.42188	9.83804	Alu_peak_1276
11	26332050	26332371	322	26332175	11	8.71087	5.76923	5.08579	Alu_peak_1277
11	27363242	27363445	204	27363329	15	11.5534	6.66667	7.59803	Alu_peak_1278
11	27472608	27473068	461	27472913	28	21.0236	8.57988	16.1103	Alu_peak_1279
11	27699017	27699216	200	27699091	14	8.82835	5.24475	5.18929	Alu_peak_1280
11	28108059	28108501	443	28108322	18	13.3182	6.98529	9.17308	Alu_peak_1281
[truncated: 6,637 more rows]
